# Supplementary material for: RNA sequencing data for heat stress response in isolated medicago truncatula seed tissues
Source: Data Brief. 2021 Jan 21;35:106726. doi: 10.1016/j.dib.2021.106726 (PMC7856423; doi:10.1016/j.dib.2021.106726)
Supplement: Supplementary file 1 — Table S1: Count table of mapped reads from the 48 samples using Salmon algorithm. [file mmc1.zip › mmc1.txt]

Name	Length	EffectiveLength	R20E-17-1.sf	R20E-17-2.sf	R20E-17-3.sf	R20E-26-1.sf	R20E-26-2.sf	R20E-26-3.sf	R20E-36-1.sf	R20E-36-2.sf	R20E-36-3.sf	R20E-44-1.sf	R20E-44-2.sf	R20E-44-3.sf	R20Eo-17-1.sf	R20Eo-17-2.sf	R20Eo-26-1.sf	R20Eo-26-2.sf	R20Eo-36-1.sf	R20Eo-36-2.sf	R20Eo-44-1.sf	R20Eo-44-2.sf	R20SC-17-1.sf	R20SC-17-2.sf	R20SC-26-1.sf	R20SC-26-2.sf	R26E-14-1.sf	R26E-14-2.sf	R26E-14-3.sf	R26E-17-1.sf	R26E-17-2.sf	R26E-17-3.sf	R26E-22-1.sf	R26E-22-2.sf	R26E-22-3.sf	R26E-28-1.sf	R26E-28-2.sf	R26E-28-3.sf	R26Eo-14-1.sf	R26Eo-14-2.sf	R26Eo-17-1.sf	R26Eo-17-2.sf	R26Eo-22-1.sf	R26Eo-22-2.sf	R26Eo-28-1.sf	R26Eo-28-2.sf	R26SC-14-1.sf	R26SC-14-2.sf	R26SC-17-1.sf
MtrunA17_Chr1g0160791	1578	1329	154	150	160	75	75	84	232	157	287	336	407	302	143	174	215	198	307	347	340	368	1494	1840	1643	1902	87	100	112	75	79	88	132	128	146	356	318	719	197	213	291	258	287	261	417	353	1038	1050	621
MtrunA17_Chr3g0138831	602	353	0	0	0	5.263	6.421	0	0	0	0	0	44.9	0	16.711	1.763	7.796	15.897	0	4.022	34.601	24.728	139.938	149.417	105.026	152.136	5.34	0	0	0	10.279	0	0	14.594	7.76	22.328	16.642	48.722	8.383	13.818	0	0	0	0	0	0	172.759	107.943	90.928
MtrunA17_Chr1g0180931	956	707	2	2	1	0	2	0	0	0	1	2	1	2	5	4	0	1	4	0	1	0	6	6	8	14	0	0	2	0	0	1	0	0	0	3	3	5	8	3	0	2	0	0	1	2	7	4	4
MtrunA17_Chr4g0049661	279	35.644	1.476	1.609	0	0	0	0	0	0	0	0	0	0	2.585	0	2.814	1.762	0	0	0	1	64.028	99.729	108.123	134.846	0	0.893	0.803	0	0	0	0	0	0	0	0	0	1.127	2.288	0	0.741	0	0	0.899	0	150.497	138.428	58.263
MtrunA17_Chr7g0263181	1441	1192	2678	2806	2841	380	417	328	472	517	450	1046	1022	930	939	851	765	761	363	435	342	321	1717	1896	896	1071	1116	1022	1009	379	415	403	497	431	454	805	764	700	898	838	613	692	371	408	302	381	1221	1101	692
MtrunA17_Chr5g0418071	3669	3420	321	353	331	61	61	50	56	42	58	16	32	35	53	50	91	101	45	64	36	30	333	522	266	421	151	131	127	58	65	66	43	21	24	31	31	28	106	98	68	62	37	40	25	24	541	511	243
MtrunA17_Chr3g0105461	1065	816	0	0	0	0	0	0	0	0	1	0	0	0	5	2	21	21	15	9	10	12	73.004	184.005	6522.231	6975.41	0	0	0	0	2	0	0	0	0	0	0	1	18	11	22.012	24	13	12	14	11	1645.04	1418.017	2693.057
MtrunA17_Chr2g0288861	1748	1499	402	391	423	97	81	93	111	96	128	158	182	156	400	409	277	286	198	193	157	152	631	818	509	609	171	163	146	99	92	111	99	106	101	152	164	159	367	329	249	257	163	187	183	188	543	533	337
MtrunA17_Chr2g0290661	1692	1443	852	934	925	440	408	410	759	708	992	722	982	705	291	321	212	204	309	240	264	287	2774	3861	1820	2172	504	517	500	428	367	439	541	588	553	463	461	561	245	221	292	259	267	264	186	212	2272	2116	1090
MtrunA17_Chr1g0213121	5403	5154	531	620	783	390	416	436	1305	760	1213	1238	1106	1248	1641	1547	2511	2442	1961	1820	2445	2539	3986	6037	4819	5690	486	607	484	494	467	495	707	578	544	1523	1385	1883	1759	1745	1576	1562	1467	1622	1937	1908	3475	4013	2156
MtrunA17_Chr3g0113021	849	600	0	7.799	0	0	2.727	0	0	0	10.746	0	6.314	10.851	41.183	32.905	7.906	22.003	0	0	4.633	0	0	0	0	0	0	16.095	0	0	1.912	5.929	0	0	0	7.975	0	0	0	18.357	6.961	44.721	19.324	0	0	16.299	0	0	0
MtrunA17_Chr3g0122161	4480	4231	0	0	4.018	2.864	0	0	86.226	0	30.86	37.156	0	17.469	90.294	69.28	105.733	96.99	101.978	83.49	114.315	128.903	168.987	267.16	256.379	225.452	0	49.89	27.454	0	13.704	35.747	0	3.654	0	115.42	55.252	105.216	27.08	99.766	97.298	46.332	54.178	59.429	26.934	76.722	197.299	276.364	161.106
MtrunA17_Chr4g0041611	3798	3549	43	41	46	51	46	40	420	69	372	66	78	87	137.833	138.357	279.382	265.861	432	408	630	589	578	960	796	978	31	67	48	74	81	64	73	53	48	146	150	321.624	156	132	267	240	391	430	506	460	895	902	493
MtrunA17_Chr8g0382171	621	372	36.33	48.773	52.715	24.988	25.96	14.935	78.754	41.365	64.58	94.018	69.006	55.444	316.709	303.956	256.823	185.678	131.29	133.968	81.805	107.869	251.772	472.207	371.403	410.743	28.484	38.7	29.881	43.881	22.71	32.82	30.95	31.873	45.02	55.274	59.493	80.953	286.657	279.89	234.693	211.662	123.868	162.086	141.585	100.68	416.246	377.116	301.734
MtrunA17_Chr1g0171851	1813	1564	0	0	0	0	0	0	0	0	1	1	1	0	1	0	1	0	1	0	1	1	1	1	1	5	0	0	0	1	0	0	0	0	0	0	0	0	1	0	0	0	0	1	2	4	3	3	3
MtrunA17_Chr5g0425561	3170	2921	103	150	163	52	94	67	264	53	259	61	41	50	4289	3855	5889	5203	1251	1795	501	535	13087	18785	15119	19835	60	145	74	71	73	58	57	44	29	57	52	90	5122	5099	3187	2795	545	557	345	259	9758	9696	5991
MtrunA17_Chr2g0309431	1473	1224	181	192	212	61	66	61	146	115	173	156	143	134	531	486	368	407	262	229	228	209	830	1173	698	937	109	98	108	78	60	84	117	116	92	126	145	163	435	444	350	336	221	223	223	230	753	736	361
MtrunA17_Chr7g0246201	192	9.045	0	0	0	0	0	0	0	0	0	0	0	0	0	0	0	0	0	0	0	0	0	0	0	0	0	0	0	0	0	0	0	0	0	0	0	0	0	0	0	0	0	0	0	0	0	0	0
MtrunA17_Chr4g0047011	917	668	599	566	516	216	232	229	429	557	419	677	791	706	622	737	477	503	388	383	436	398	544	687	595	772	308	287	370	252	254	235	423	458	441	553	546	465	496	477	445	482	418	379	441	530	692	629	382
MtrunA17_Chr5g0422551	564	315	0	0	0	0	0	1	1	0	0	0	0	0	117.359	120.856	172.348	160.481	118.935	144.514	83.573	87.228	5	0	1	0	0	0	0	0	0	0	0	0	0	0	0	0	57.967	54.075	80.096	91.101	58.527	53.97	55.569	38.253	0	0	0
MtrunA17_Chr2g0302371	232	15.267	0	0	0	0	0	0	0	0	0	0	0	0	0	0	0	0	0	0	0	0	0	0	0	0	0	0	0	0	0	0	0	0	0	0	0	0	0	0	0	0	0	0	0	0	0	0	0
MtrunA17_Chr3g0082441	1149	900	0	0	0	0	0	0	0	0	0	0	0	0	0.521	0	0	0	0	0	0	0	0	0	0	0	0	0	0	0	0	0	0	0	0	0	0	0	0	2	0	0	0	0	0	0	0	0	0
MtrunA17_Chr3g0079841	1346	1097	236.462	231.744	237.815	97.12	87.354	90.403	142.829	143.458	186.7	168.503	215.406	154.431	1415.244	1244.518	1127.104	1127.006	916.393	964.832	826.175	859.835	745.007	1043.551	676.548	926.444	135.377	169.48	164.337	117	88.415	114.369	123.295	131.758	100.38	168.545	171.582	184.185	1242.039	1168.702	1127.108	1016.376	944.074	943.446	800.955	894.429	798.494	749.964	413.212
MtrunA17_Chr2g0288961	1155	906	72	69	61	18	16	11	29	24	30	19	23	44	170	176	348	328	202	236	99	82	639	857	486	663	31	40	28	19	23	18	39	29	25	29	26	51	185	174	354	334	244	244	94	138	658	626	416
MtrunA17_Chr5g0411221	887	638	19	12	22	18	26	16	57	60	28	44	56	53	20	30	19	13	28	41	28	40	326	727	366	468	12	20	22	18	19	13	41	47	42	38	52	53	15	17	20	9	27	25	39	24	455	518	182
MtrunA17_Chr5g0425661	717	468	0	0	0	0	0	0	0	0	0	0	0	0	1	0	0	0	1	0	0	0	0	0	0	0	0	0	0	0	0	0	0	0	0	0	0	0	0	0	0	1	0	0	0	0	1	0	0
MtrunA17_Chr7g0232671	759	510	0	0	0	0	0	0	0	0	2	0	0	0	0	0	0	0	0	0	0	0	0	0	0	0	0	0	0	0	0	0	0	0	0	0	0	1	0	0	0	0	0	0	0	0	0	0	0
MtrunA17_Chr1g0160201	798	549	0	1	1	0	2	2	0	0	0	0	0	0	0	0	0	0	0	2	0	0	1	2	0	0	0	0	0	0	0	0	0	0	0	0	0	1	0	1	1	3	0	3	0	1	0	0	0
MtrunA17_Chr5g0415381	2293	2044	21.775	56.663	47.366	11.115	23.309	19	919.315	56.738	860.204	134.893	152.601	111.149	506.555	518.986	927.069	878.575	932.174	773.672	1371.214	1423.665	1144.366	1862.413	1468.815	1849.047	36.497	172.256	49	123.956	122.857	113.753	131.692	28.39	52.213	616.43	616.288	1195.13	541.747	538.58	725.287	665.148	682.304	733.37	955.993	939.814	1482.832	1525.298	772.081
MtrunA17_Chr3g0090971	1473	1224	0	0	0	0	0	0	0	0	40.896	0	0	0	0	0	0	0	0	0	0	0	0	0	0	0	0	0	0	0	0	0	0	0	0	0	0	59.895	0	0	0	0	0	0	0	0	0	0	0
MtrunA17_Chr8g0365911	1974	1725	7	6	6	4	4	3	12	5	7	13	13	9	10	11	19	15	8	12	10	16	6	3	6	14	4	3	3	4	5	3	7	2	4	7	5	5	9	13	6	7	9	10	4	5	12	7	4
MtrunA17_Chr8g0377831	1451	1202	340	387	374	61	73	64	155	109	128	141	121	132	627	625	439	402	263	344	215	210	530	749	492	566	164	152	156	78	76	92	117	102	75	142	126	190	482	475	355	322	269	271	210	229	438	430	270
MtrunA17_Chr5g0402161	744	495	0	0	0	0	0	0	0	0	0	0	0	0	0	0	0	0	0	0	0	0	0	0	0	0	0	0	0	0	0	0	0	0	0	0	1	0	0	0	0	0	0	0	0	0	0	0	0
MtrunA17_Chr1g0180521	1619	1370	113.034	144.802	122.824	76	71.519	77.047	117.08	110.725	121.188	49.544	52.759	56.539	332.525	352.987	207.514	194.635	183.626	171.257	115.37	123.708	201.406	308.791	63.999	84.349	76.998	75.414	74.85	72.867	68	69.449	87.105	67.582	70	53.568	43.49	40.64	193.435	190.292	196.436	180.504	151.989	165.343	104.261	147.795	112.391	138.708	41.004
MtrunA17_Chr5g0444201	700	451	0	0	2	0	0	0	0	0	0	0	1	0	3	2	0	1	5	0	2	0	31	68	74	97	0	0	0	0	1	1	0	0	0	0	0	0	0	1	0	0	1	0	1	2	103	82	81
MtrunA17_Chr1g0164091	2306	2057	1.746	4.231	2.021	2.003	1.726	0	1.475	1.14	4.684	0	0	0	0	0	0	2.14	0	0	0	0	2.111	3.808	1.203	1.136	6.99	2.945	2.428	2.32	1.191	0	0	0	1	0	0	0	1.046	0	2.243	0	0	0	0	0	0	2.964	1.279
MtrunA17_Chr6g0478841	4570	4321	43.809	109.022	108.517	9.038	43.519	33.35	104.762	20.834	160.249	6.468	6.093	4.742	137.324	136.732	42.782	56.853	34.375	26.011	20.528	18.553	1597.978	2834.265	1199.883	1602.971	25.111	65.113	22.806	18.869	16.336	10.947	17.689	14.637	9.889	9.254	5.908	16.235	58.395	51.578	34.95	19.557	13.23	14.916	7.967	13.683	548.48	538.777	338.131
MtrunA17_Chr5g0447361	542	293	0	0	0	0	0	0	0	0	1.002	0	1	0	2.005	0	2	3	0	0	1	0	0	1	2	0	0	1	0	0	0	2	0	0	0	0	0	1	1	2.003	1	2.004	2.004	2	0	3.007	1	2	2
MtrunA17_Chr3g0143551	429	180	0	0	0	0	0	0	0	0	0	0	0	0	0	0	0	0	0	0	0	0	0	0	0	0	0	0	0	0	0	0	0	0	0	0	0	0	0	0	0	0	0	0	0	0	0	0	0
MtrunA17_Chr7g0273021	891	642	0	0	0	0	0	0	0	0	1	0	0	0	0	0	0	0	0	0	0	0	0	0	1	0	0	0	0	0	0	0	0	0	0	0	0	2	0	0	0	1	0	0	0	0	0	0	0
MtrunA17_Chr4g0009631	1948	1699	168	163	157	164	136	140	286	186	285	363	367	344	99	124	157	157	352	337	606	572	68	58	36	55	187	209	224	144	135	145	226	185	179	484	464	564	153	123	238	214	389	385	595	545	43	81	22
MtrunA17_Chr6g0451451	416	167	12	6	10	2	8	2	28	31	33	11	10	17	5	6	5	4	3	4	5	3	5	6	3	4	13	11	5	11	5	12	23	32	28	10	18	23	4	4	6	7	12	12	2	6	2	4	6
MtrunA17_Chr8g0335491	306	57.785	0	0	0	0	0	0	0	0	0	0	0	0	0	0	0	0	0	0	0	0	0	0	0	0	0	0	0	0	0	0	0	0	0	0	0	0	0	0	0	0	0	0	0	0	0	0	0
MtrunA17_Chr8g0369541	867	618	34	42	59	2	4	6	4	4	6	0	0	0	44	38	15	19	2	0	1	2	80	92	2	5	14	7	18	4	10	2	1	3	2	1	1	2	13	13	12	10	2	1	0	2	15	23	1
MtrunA17_Chr6g0460671	1059	810	38	29	29	43	41	37	13	9	32	0	0	0	717	581	1002	974	514	530	190	199	39	33	13	35	47	39	43	34	27	31	7	12	12	2	3	6	1211	1238	867	764	498	476	173	312	31	32	1
MtrunA17_Chr4g0005931	731	482	0	0	0	0	0	0	0	0	0	0	0	0	0	0	0	0	0	0	0	0	0	0	0	0	0	0	0	0	0	0	0	0	1	0	0	0	0	0	0	0	0	0	0	0	0	0	0
MtrunA17_Chr4g0023071	3018	2769	4	4	5	3	6	4	2	0	5	3	2	2	15	6	25	21	27	35	27	20	24	8	3	9	5	5	4	0	8	4	2	4	1	0	2	3	16	12	20	17	16	18	27	14	10	4	4
MtrunA17_Chr3g0078191	1209	960	0	0	0	0	0	0	0	0	0	0	0	0	0	0	0	0	0	0	0	0	0	0	0	0	0	0	0	0	0	0	0	0	0	0	0	0	0	0	0	0	0	0	0	0	0	0	0
MtrunA17_Chr6g0457281	885	636	9.22	12.431	10.433	0	2	0	0	0	0	0	0	0	0	0	0	0	0	0	0	0	1.031	0	0	1	4	10	10.215	0	2	1.039	0	0	0	0	0	0	2	2	0	0	0	0	0	0	0	0	0
MtrunA17_Chr4g0047231	1700	1451	17	22	23	7.781	27.818	27	94.614	53.557	100.813	313	349	385	22	22	25	26	157.263	207	1250	1221.294	490	397	668.155	560.173	22	24	10	14	15	11	72	63	50.717	559.737	534.288	518.428	14	33	23	33	313.712	328	1324.605	757	252.348	258	116.277
MtrunA17_Chr8g0353381	1433	1184	25.856	34.909	35.593	29.719	28.156	38.087	134.058	60.647	118.456	51.063	61.046	71.778	555.145	514.186	533.925	522.613	339.928	343.275	283.368	274.936	435.71	616.214	688.27	838.401	38.926	54.123	31.638	32.163	27.604	32.956	63.263	36.83	50.845	90.649	95.82	162.398	475.225	426.533	520.74	438.856	312.981	278.27	276.678	298.508	522.22	577.779	365.287
MtrunA17_Chr1g0159571	1667	1418	9	16	13	2	2	0	0	0	0	3	2	2	25	42	8	10	12	4	7	2	1123	1805	2186	2791	3	7	8	3	1	1	0	2	0	5	1	6	31	30	10	13	5	12	15	14	2819	2463	1682
MtrunA17_Chr8g0340531	417	168	0	0	0	0	0	0	0	0	1	0	0	0	0	0	0	0	0	0	0	0	0	0	0	0	0	0	0	0	0	0	0	0	0	0	0	0	0	0	0	0	0	0	0	0	0	0	0
MtrunA17_Chr3g0119941	507	258	7	7	8	0	0	0	0	0	0	0	0	0	1	1	0	0	0	0	0	0	3	2	0	0	5	6	4	0	1	0	0	0	0	1	0	0	2	1	1	0	0	0	0	0	1	1	0
MtrunA17_Chr7g0232691	1821	1572	0	0	0	0	0	0	3	0	1	0	0	0	0	0	4	1	2	1	1	0	2	4	0	5	0	0	0	0	0	0	0	0	0	0	1	1	1	0	0	0	0	0	4	1	2	1	0
MtrunA17_Chr8g0369241	4717	4468	345	405	407	225	184	185	903	339	918	538	556	536	3614	3649	1918	1943	1568	1414	1837	1912	3472	6387	4682	5513	236	330	230	237	202	204	329	256	259	868	822	1563	2396	2366	1344	1350	1157	1242	1540	1594	4143	4311	2274
MtrunA17_Chr8g0378751	721	472	0	0	0	0	0	0	0	0	0	0	0	0	25	34	25	35	7	13	9	15	3	2	3	0	0	0	0	0	0	0	0	0	0	0	0	0	14	14	3	4	4	2	3	5	0	1	0
MtrunA17_Chr3g0123341	2333	2084	5698	5995	5919	1408	1374	1282	2280	2278	2320	5280	4748	4835	5436	5631	3375	3482	2243	2096	2847	2791	4000	5491	3456	4324	2194	2213	2133	1440	1418	1454	2039	1741	1630	4365	4385	4722	3958	3810	2499	2485	2343	2549	2897	2893	3833	3709	2309
MtrunA17_Chr1g0181861	1554	1305	400	546	486.662	367	239	289.836	1117.927	733	905.358	1390.898	1307	1291.396	7112.487	7057.118	1763.472	1633.634	1932.116	1851.527	2044.189	2113.658	3722.687	6430.036	2909.154	3552.394	182	172	214.976	247.68	257	250	754.994	662	641	1099.734	1184.325	1211.455	3179.501	2982.193	1358.558	1234.816	1489.749	1497.444	1821.724	1786.012	3209.769	2983.346	1387.456
MtrunA17_Chr5g0402471	698	449	0	0	0	0	0	0	0	0	0	0	0	0	1	0	0	1	2	0	0	0	0	0	53	102	0	1	0	1	0	0	0	0	0	0	0	0	1	1	0	0	2	0	8	1	6	1	30
MtrunA17_Chr3g0078421	1152	903	0	0	0	0	0	0	0	0	0	0	0	0	12	13	16	7	4	4	8	5	1	1	0	0	0	0	0	0	0	0	0	0	1	0	0	3	6	9	8	3	2	5	4	3	0	0	0
MtrunA17_Chr4g0069241	1854	1605	11.652	27	25	0	2	6.279	7	5	4.927	18	18	26	249	338	165	157.841	186	155.63	101.953	89	7447.702	8335.961	4257.064	4883.442	5	11.478	10	7	0	3	2.336	6	5	17	20	12	170.523	167.727	142.275	133	132	118.264	68.235	84.275	3040.955	3138.808	1715.399
MtrunA17_Chr7g0275841	810	561	9	7	11	0	0	1	0	0	0	0	0	0	41	63	14	17	8	3	4	2	454	729	1555	1594	3	3	1	1	1	1	1	1	0	0	0	0	31	25	16	21	1	2	6	1	758	870	633
MtrunA17_Chr2g0297841	1518	1269	0	0	0	0	0	0	0	0	1	0	0	0	1	0	1	0	0	0	0	0	0	0	0	0	0	0	0	0	0	0	0	0	0	0	0	0	0	0	0	0	0	0	0	0	0	0	0
MtrunA17_Chr7g0233021	3720	3471	0	0	0	0	0	0	0	0	2	0	0	0	1	0	1	2	1	0	0	0	10.065	5	1.004	3.041	0	0	0	0	0	0	0	0	0	0	0	1	0	0	0	0	1	0	0	0	6	3.012	5.048
MtrunA17_Chr6g0482281	549	300	0	0	0	0	0	0	0	0	0	0	0	0	0	0	0	0	0	0	0	0	0	0	0	0	0	1	0	0	0	0	0	0	0	0	0	0	0	0	0	1.01	0	0	0	0	0	0	0
MtrunA17_Chr6g0479961	609	360	0	0	0	0	0	0	0	0	2	0	0	0	0	1	1	0	0	0	0	0	0	0	0	0	0	0	0	0	0	0	0	0	0	0	0	0	0	1	0	0	0	0	0	0	0	0	0
MtrunA17_Chr7g0263201	1038	789	0	0	0	0	0	0	1	0	2	0	0	0	1.371	14	0	0	1	0	0	0	0	0	0	2.036	0	0	0	0	0	1	0	0	0	0	0	1	1.901	0	3	0	0	1	2	1	0	1	1
MtrunA17_Chr2g0303071	831	582	0	0	0	0	0	0	0	0	0	0	0	0	0	0	0	0	0	0	0	0	0	0	0	0	0	0	0	0	0	0	0	0	0	0	0	0	0	0	0	1	1	0	0	0	0	0	0
MtrunA17_Chr3g0098611	995	746	113	102	126	74	57	73	215	204	199	309	304	292	1815	1956	761	791	577	565	385	408	670	982	902	1049	86	106	92	99	76	102	214	237	232	211	206	158	1151	1162	702	696	621	560	443	434	784	753	522
MtrunA17_Chr7g0236621	222	13.15	0	0	0	0	0	0	0	0	0	0	0	0	0	0	0	0	0	0	0	1	0	0	0	0	0	0	0	0	0	0	0	0	0	0	0	0	0	0	0	0	0	0	1	1	0	0	0
MtrunA17_Chr2g0291911	2094	1845	2	1	1	0	0	0	1	0	1	1	0	1	368	397	38	53	52	41	107.059	89	32	38.015	30	33	0	0	1	1	2	0	0	1	0	4	1	2	85.089	71	38	42	62	57	76	67	25	22	18
MtrunA17_Chr7g0265761	1377	1128	426	427	423	144	137	121	238	144	287	234	240	204	511	517	753	729	631	724	457	484	1656	2465	1620	1831	187	206	186	115	140	115	139	124	148	187	199	273	483	488	632	603	627	540	529	642	1683	1598	808
MtrunA17_Chr3g0087721	462	213	0	0	0	0	0	0	0	0	0	0	0	0	1	0	0	0	0	0	0	0	0	0	0	0	0	0	0	0	0	0	0	0	0	0	0	0	0	0	0	0	0	0	0	0	0	0	0
MtrunA17_Chr5g0418651	1435	1186	0	1	0	0	1	0	1	2	3	3	3	0	24	14	31	33	9	1	3	3	179	265	113	142	0	0	0	0	0	0	3	2	0	1	2	3	29	22	10	9	2	7	6	6	176	159	86
MtrunA17_Chr4g0074511	1052	803	827.758	692	616	8168.269	8336.069	9037.724	13109.081	13084.247	12444.194	12018.36	13731.554	12216.701	262	224	5952.751	5909.845	18597.521	17415.208	14932.364	14388.834	30	18	659.6	1690	4222.042	4701.094	5257.519	10886.732	11125.523	11704.572	14308.961	14428.597	14398.045	10800.274	11086.572	9618.566	2666	2747.708	10486.801	10615.44	16219.178	16090.491	10173.114	12322.831	128	530	539
MtrunA17_Chr1g0168371	330	81.056	0	0	0	0	0	0	0	0	0	0	0	0	0	1	0	0	0	0	0	0	0	0	0	0	0	0	0	0	0	0	0	0	0	0	0	0	0	0	0	0	0	0	0	0	0	0	0
MtrunA17_Chr2g0310101	645	396	0	0	0	0	0	0	0	0	0	0	0	0	0	0	0	1	0	0	0	1	0	0	0	0	0	0	0	0	0	0	0	0	0	0	0	0	0	0	0	0	0	0	0	1	0	0	0
MtrunA17_Chr6g0448811	1891	1642	222.215	199.665	209.756	74.375	84.445	67.175	252.025	155.9	302.508	230.423	248.962	199.593	541.197	579.696	664.774	579.017	386.567	596.005	367.914	378.424	529.409	749.521	435.846	594.328	113.106	137.798	109.785	102.799	121.121	86.1	125.116	127.68	129.943	203.763	228.386	335.169	514.627	537.668	531.383	504.764	441.768	408.952	385.032	362.637	487.854	540.312	255.631
MtrunA17_Chr7g0253191	2686	2437	5092	5160	5281	2705	2517	2549	5059	5834	5060	12442	12391	11853	4196	3944	3987	3896	4046	4007	6043	6220	2890	3315	3627	4455	3159	3359	3565	3140	3374	3300	6282	5250	5034	12940	13422	13065	3958	3869	4179	4139	5324	5363	7133	6758	4169	4189	2425
MtrunA17_Chr5g0438681	1719	1470	0	0	0	0	0	0	0	0	1	0	0	0	0	0	0	0	0	0	0	0	0	0	0	0	0	0	0	0	0	0	0	0	0	0	0	0	0	1	0	0	0	0	0	0	0	0	0
MtrunA17_Chr5g0446241	781	532	0	0	0	0	0	0	0	0	0	0	0	0	0	0	0	0	0	0	0	0	0	0	0	0	0	0	0	0	0	0	1	0	0	0	0	0	0	0	0	0	0	0	0	0	0	0	0
MtrunA17_Chr4g0050631	1653	1404	364	392	379	262	195	256	251	229	196	2454	2053	2738	854	802	936	984	464	558	800	802	859	1364	1008	1082	271	255	293	201	210	232	364	294	252	4109	4148	5795.975	884	831.996	676	685	497	523	1195	1058	1055	954	532
MtrunA17_Chr1g0152121	558	309	0	0	0	0	0	0	0	0	0	0	0	0	0	0	0	3	0	2	1	1	1.19	0	0	0	0	1	0	0	0	0	0	0	0	1	0	1	0	1	3	2	1	0	0	0	4	1	0
MtrunA17_Chr2g0278831	3096	2847	422.914	377.704	454.756	226	211	221.884	376.303	237.906	344.238	219.973	235.807	216	264.442	301.524	563.288	524.327	593.667	632.656	552.239	528.603	1309.393	1809.143	1560.477	1956.552	226.822	262.423	222.811	218.959	198.818	204.866	183.981	114	126.973	166	197.901	304.921	469.279	412.1	498.533	461.352	447.302	456.764	466.649	510.007	1787.429	1706.582	867.302
MtrunA17_Chr6g0448891	1183	934	985	913	965	303	265	234	467	487	478	705	789	717	590	642	545	564	415	437	483	454	712	936	602	826	405	379	421	275	272	283	454	439	464	602	644	695	588	563	577	540	532	544	535	540	798	669	432
MtrunA17_Chr8g0382801	2959	2710	411	444	410	147	162	185	450	143	504	137	131	135	4385	4691	2397	2289	938	992	570	532	6265	5828	3709	4533	195.225	393	213	247	246	233	141.151	81	76	108	148	200	2576	2462	1576	1680.45	645	676	443	579	4167	3869.449	2220
MtrunA17_Chr4g0008671	782	533	0	0	0	0	0	1	0	0	1	0	0	0	0	0	0	0	0	0	1	0	0	0	0	0	0	0	0	0	0	0	0	0	0	0	0	1	0	1	0	1	1	0	0	0	0	0	0
MtrunA17_Chr2g0305631	1059	810	0	1	1	0	1	1	2	3	0	11	12	6	6	7	3	0	11	6	2	1	58	72	142	192	0	0	0	1	3	1	4	3	6	8	10	9	0	2	3	1	2	1	3	3	142	154	119
MtrunA17_Chr2g0320281	2456	2207	93	111	118	61	48	64	135	99	128	199	182	142	119	133	186	180	185	201	217	228	443	626	516	792	68	56	65	45	54	72	102	89	71	213	228	249	134	138	138	155	160	153	203	197	919	857	594
MtrunA17_Chr7g0214911	2366	2117	114.236	94.443	109.305	37.653	33.958	35.24	107.843	44.246	133.099	120.566	95.309	139.694	283.752	256.177	337.644	274.181	268.053	267.425	276.81	244.521	619.203	920.795	675.869	742.428	50.674	65.351	44.86	38.388	42.936	46.638	44.949	50.027	36.656	87.329	125.943	177.832	347.183	255.22	300.608	316.307	174.759	202.737	251.012	286.489	622.452	728.248	385.004
MtrunA17_Chr5g0428281	979	730	29	60	78	2	2	3	4	0	2	0	0	0	3059	2786	471	413	116	67	35	25	23031	39437	37079	43790	6	35	7	12	15	9	0	0	2	1	0	2	1797	1795	744	669	132	115	63	76	30354	33164	22362
MtrunA17_Chr2g0324951	285	39.947	0	0	0	0	0	0	0	0	1	0	0	0	0	0	2	0	0	0	0	1	0	0	0	0	0	0	0	0	1	0	0	0	0	0	0	0	1	0	0	0	0	0	1	1	0	0	0
MtrunA17_Chr5g0404641	1526	1277	0	1	0	0	0	0	0	0	0	0	0	0	0	0	1	0	0	0	0	0	1	2	1	3	0	0	0	0	0	0	0	0	0	0	0	0	0	0	0	0	0	0	0	0	1	3	0
MtrunA17_Chr8g0358151	1267	1018	5.675	4.72	5	2	4	2	1	0	0	0	0	0	0	0	0	0	0	0	0	0	4.063	1.118	1.091	1.051	3	2	5.682	2	2.558	4.101	0	0	0	1	1	0	2	0	0	1	0	0	0	0	1	1.199	1.205
MtrunA17_Chr4g0010671	2454	2205	59	52	46	32	40	33	87	60	103	65	58	68	62	69	136.862	102.651	197	208	182	195	355	573	707	768	42	40	53	35	44	42	50	54	39	67	82	118	95	101	173.257	160	186	185	188.515	222	621	595	306
MtrunA17_Chr8g0339911	789	540	0	0	0	0	0	0	0	0	0	0	0	0	1	0	0	0	0	0	0	0	0	0	0	0	0	0	0	0	0	0	0	0	0	0	0	0	0	0	0	0	0	0	0	0	0	0	0
MtrunA17_Chr7g0236581	963	714	0	0	0	0	0	0	0	0	0	0	0	0	1	1	0	0	0	1	0	1	0	0	0	0	0	0	0	0	0	0	0	0	0	0	0	0	0	1	0	1	1	0	0	1	0	0	0
MtrunA17_Chr3g0118251	2356	2107	1	3	1	0	1	0	4	2	7	4	6	1	13	18	3	5	26	11	13	26	4	4	1	13	0	0	0	0	1	0	2	3	4	1	3	2	4	11	8	5	22	12	38	20	13	7	2
MtrunA17_Chr4g0026121	1652	1403	475	455	427	243	240	237	401	488	373	904	899	859	781	774	871	879	846	900	977	991	1113	1633	1384	1687	283	258	298	205	240	246	444	404	422	728	764	736	619	613	787	766	714	726	993	955	1383	1379	812
MtrunA17_Chr7g0239501	1260	1011	540.549	479.839	534.632	284.341	204.298	221.646	11	16.962	19	2	2	1	10.705	6.81	1	1	0	0	0	0	86.256	97.184	13	21.278	512.344	495.097	542.067	253.715	245.202	247.633	92.377	56.808	59.672	2	1	0	49.227	78.018	41.419	43.044	2	1	0	2	24.551	33.413	3
MtrunA17_Chr8g0351541	3605	3356	14.798	23.978	18	11.003	6	10	55.273	26	43.887	49.788	37.74	49.532	46.705	50.894	38.112	54.452	57.803	52.419	87.993	67.955	30.859	58.399	43.638	72.277	8.814	13.608	10.805	18.971	14.01	14.454	35	11	25	61.592	43.392	82.858	53.489	55.926	38.931	48.478	53.531	51.7	75.52	40.024	57.179	58.337	39.266
MtrunA17_Chr8g0366281	1994	1745	6	6	9	13	17	19	46	25	37	16	21	15	2	0	3	2	2	1	1	3	24	30	28	35	9	16	29	20	22	10	22	9	14	15	19	34	6	5	16	14	9	4	1	3	10	10	8
MtrunA17_Chr4g0035621	839	590	2851.343	2668.098	2772	409.332	488	489	227	292	277.719	65	68.576	49	931.515	994.235	749.688	772	576.373	536	161	157	715	601	114	215	441	465	493	439	420	409.338	215	284.451	271	63	52	44	682	682.283	514	510	582	595	153	383.82	152	170	69
MtrunA17_Chr5g0394901	2951	2702	54.369	70.884	84.954	11	9	6	9	5	15	3	3	2	115.866	142	20.852	29	15	14	6	8	106.63	118.993	31	35.804	24.322	33	44.473	19	15	17.327	7	4	1	2.023	4	7	34.823	22	24	24	7	12	9	7	63.771	71.038	29.604
MtrunA17_Chr3g0102371	2960	2711	301.304	334.882	351.156	111.573	164.866	133.126	415.526	397.504	385.79	754.311	636.739	738.644	933.543	911.434	655.93	633.241	378.835	374.221	473.466	474.074	405.047	433.786	438.256	537.803	145.133	211.82	157.088	161.785	175.006	208.037	349.748	258.257	219.505	859.778	783.886	946.98	600.24	567.28	450.828	463.308	393.412	411.305	546.322	532.464	389.294	331.257	242.741
MtrunA17_Chr3g0135401	1314	1065	5	1	5	1	1	1.035	1	0	1	0	0	0	10313.468	10515.785	823.693	692.385	14	19.042	30	17	598.392	266.713	5	4	0	2	0	0	0	0	0	0	0	0	0	0	3543.63	3306.293	314.231	262.866	12	12.231	27.147	13.121	84.254	51.405	2
MtrunA17_Chr3g0139371	2044	1795	97	96	109	29	29	20	213	65	252	76	69	83	744	833	837	810	451	484	263	284	977	1223	850	1040	52	81	57	50	51	34	58	45	38	115	90	267	683	641	683	614	339	331	303	304	939	871	488
MtrunA17_Chr6g0451651	1237	988	0	0	0	1	0	0	8.043	0	14.909	0	0	4	641.242	736.119	537.394	495.696	424.961	462.406	535.191	567.591	41.741	33.819	29.191	41.229	0	2	1	1	0	0	2	0	0	2.893	8.524	14.852	433.848	454.327	379.662	360.786	295.374	273.881	372.453	373.321	26.629	33.227	10
MtrunA17_Chr6g0480761	621	372	0	0	0	0	0	0	0	0	0	0	0	0	1	0	1	4	4	1	7	5	0	0	0	0	0	0	0	0	0	0	0	0	0	1	0	0	2	0	3	1	0	1	3	1	0	0	0
MtrunA17_Chr2g0320631	2422	2173	281	291	312	191	176	190	363	295	357	446	427	406	360	321	407	438	419	373	480	434	558	792	690	900	205	201	210	205	186	209	218	216	216	359	396	395	359	436	407	378	366	430	422	482	741	652	417
MtrunA17_Chr7g0269841	2125	1876	985	988	996	183	158	180	261	195	318	198	178	191	2154	2105	718	701	416	505	446	452	4612	4585	1396	1813	413	438	403	222	199	228	129	109	144	125	153	213	1228	1189	489	495	446	412	392	500	1604	1363	857
MtrunA17_Chr7g0230571	423	174	19	26	15	4	4	4	6	3	23	9	12	12	33	31	36.66	38	16	27	12	19	5	2	1	2	12	14	12	6	4	7	13	4	12	7	5	37	39	37	23	26	16	16	7.391	12	1	0	0
MtrunA17_Chr5g0441851	711	462	0	0	0	0	2	1	0	0	0	0	0	0	0	0	1	0	0	0	0	0	0	0	0	0	1	0	0	0	0	0	0	1	0	1	0	0	0	0	0	0	0	0	0	0	0	0	0
MtrunA17_Chr1g0207401	903	654	0	0	2	0	1	0	8	3	10	0	0	0	27.287	40.214	10.724	17.486	18.966	12.045	5.405	3.908	20.929	17.694	0	33.666	0	2.862	0	2.567	0	2	0	0	0	0	0	0	13.281	14.949	21.107	12.898	0	5.143	5.394	6.369	0	26.891	12.714
MtrunA17_Chr4g0064421	471	222	1	2	0	0	0	1	1	0	0	0	0	0	4	1	11	7	4	3	2	10	2	0	2	5	0	1	0	0	0	0	1	0	0	1	1	1	9	6	6	8	4	2	3	5	3	2	1
MtrunA17_Chr1g0203311	174	7.553	0	0	0	0	0	0	0	0	0	0	0	0	0	0	0	0	0	0	0	0	0	0	0	0	0	0	0	0	0	0	0	0	0	0	0	0	0	0	0	0	0	0	0	0	0	0	0
MtrunA17_Chr6g0455061	1333	1084	0	4.223	1.386	1.109	1.486	1.274	0	4.596	4.26	3.697	5	8.658	0	5.585	0	0	0	0	0	1	112.764	287.75	79.341	91.242	1.103	3.095	1.168	1.689	1.196	0	1.958	0	6	2	0	1	4.18	9.884	0	0	0	1.195	0	0	289.15	346.847	108.254
MtrunA17_Chr6g0479951	4532	4283	0	0	0	1	0	0	4	0	5	4	2	1	0	0	0	0	2	0	6	2	0	3	3	3	0	1	0	0	0	1	0	0	0	3	2	8	1	1	0	1	3	2	0	0	4	5	2
MtrunA17_Chr7g0261031	1160	911	1	1	0	0	0	0	1.106	0	0	1	0	0	2	0	3	1	0	1	0	1	8.015	25.038	6	7	0	0	0	0	0	0	0	0	0	0	0	0	0	0	0	1	0	0	0	2	10	10	1
MtrunA17_Chr3g0090221	2558	2309	0	0	0	0	0	0	0	0	0	0	0	0	0	1	0	1	0	0	0	1	1	0	0	0	0	0	0	0	0	0	0	0	0	0	0	0	0	0	0	0	0	0	0	0	0	0	0
MtrunA17_Chr3g0119631	2796	2547	0	0	0	0	0	0	0	0	0	0	0	0	0	0	0	0	0	0	0	0	1	2	0	4	0	0	0	0	0	0	0	0	0	0	0	0	0	0	0	0	0	0	0	0	4	1	0
MtrunA17_Chr5g0447121	1868	1619	2	0	1	6	8	11	19	16	14	38	41	33	7	8	21.973	13.7	27.905	39.953	80.464	93.692	15	12.12	36.226	34.114	3	9	10	10	10.945	6	14	12	12	29	29	39	12.582	14	31.85	29.241	39.897	28.676	86.132	83.7	31.305	32.074	21
MtrunA17_Chr2g0325821	3441	3192	42	44	39	10	4	6	0	0	1	2	3	1	61.166	55.269	95	85	23	20	5	5	286	278	77	136	28	38	38	8	16	9	2	0	3	3	2	3	130.161	142	98	82	9	8	32.126	48.204	194.232	175	142
MtrunA17_Chr2g0330721	1882	1633	812.779	922.91	806.213	18.985	13.93	15.989	1.109	5.88	4.62	1.075	2.278	0	241.981	237.614	27.106	23.999	12.611	5.809	4.313	3.034	8693.64	14566.586	4698.278	5662.914	158.246	149.271	144.362	10.653	11.83	10.495	9.333	5.808	2.252	0	0	0	147.929	147.108	33.937	31.964	1.07	2.351	4.539	1.083	6329.902	4834.94	1916.051
MtrunA17_Chr5g0395731	1752	1503	109.08	106.052	84.582	33.649	44.946	56.65	84.603	78.558	59.149	100.841	109.801	122.989	253.872	276.285	286.048	250.674	137.803	132.209	95.766	113.657	221.581	287.939	319.86	414.624	52.077	78.678	78.499	42.137	36.442	50.467	87.563	68.411	45.894	78.069	87.467	75.756	287.154	262.301	219.288	229.281	136.372	136.24	109.363	115.537	295.662	280.894	157.37
MtrunA17_Chr8g0358981	279	35.644	0	0	0	0	0	0	0	0	1	0	0	0	0	0	0	0	0	0	0	0	0	0.5	0	0	0	0	0	0	0	0	0	0	0	0	0	0	0	0	0	0	0	0	1	0	0	0	0
MtrunA17_Chr4g0000541	3213	2964	512	511	522	246	302	279	1006	757	925	1105	1061	1065	1261	1316	1202	1214	1627	1570	1415	1384	1789	2542	2209	2481	265	320	281	348	353	344	719	725	618	1019	974	1341	1080	1137	1142	1210	1421	1415	1312	1393	1688	1744	979
MtrunA17_Chr5g0398081	1408	1159	2	2.157	7.02	0	20.22	10.064	2.096	0	2.115	1.152	0	1.061	36.346	44.838	157.468	183.034	43.497	61.572	21.791	39.154	111.857	148.126	76.671	173.82	2.151	2	2	2	1	2	0	0	1.118	0	0	1	61.907	76.705	53.3	55.06	30.46	23.586	12.634	4	9.611	15.624	8.346
MtrunA17_Chr2g0278431	1316	1067	40.054	39.14	47.591	11.619	16.738	15.051	55.168	35.113	58.793	29.332	40.545	43.157	178.003	142.717	159.416	150.48	117.011	88.401	85.155	82.594	148.666	243.286	235.493	270.003	22.654	28.895	21.38	16.852	17.955	18.82	26.452	25.4	20.608	26.442	35.664	58.871	135.302	136.291	128.674	138.709	93.115	87.525	106.84	87.8	177.729	194.033	102.107
MtrunA17_Chr1g0189401	4163	3914	0	3.115	0	0	0	0	2	1	0	3	1	0	459	418	962	914	362.98	508	222	222	27.164	14.385	8	17	0	1	0	0	0	0	1.031	0	0	3	1	4	784	768	956.893	815	382	400	271	299	19	21.646	7
MtrunA17_Chr4g0032721	1174	925	0	0	0	0	0	0	0	0	0	0	0	0	1	0	0	0	1	0	1	0	0	2	3	3	0	0	0	0	0	0	0	0	0	0	0	1	0	0	0	0	0	0	0	0	1	3	2
MtrunA17_Chr2g0310991	582	333	0	0	0	0	0	0	0	0	2.369	0	0	2	42	42	10.91	15	4	5	6	6.611	6	0	0	0	0	0	0	0	0	0	0	0	0	0	0	1.255	12	12	5	5.548	3	3	5	0	0	0	0
MtrunA17_Chr1g0195941	285	39.947	0	0	0	0	0	0	0	0	0	0	0	0	0	0	0	0	0	0	0	0	0	0	0	0	0	0	0	0	0	0	0	0	0	0	0	0	0	0	0	0	0	0	0	0	0	0	0
MtrunA17_Chr3g0118971	2632	2383	6510	6529	6623	2036	2231	2205	2459.981	2149	2485	2875	2538.967	2562	3460	4361	3776	3676	2488	2708	2272.973	2364	5981.314	6139.86	1035	1372.795	3648	3783	3628	2249	2188	2190	1712	1368	1359	1851.947	1981	1901	2816	2981	3216	3252	2262	2345	2301	2541	1799	2018	703.335
MtrunA17_Chr1g0205521	641	392	1	1	2	0	0	0	0	0	0	0	0	0	17	14	2	1	1	1	2	1	368	724	140	164	0	0	1	0	0	1	0	0	0	0	0	0	7	3	1	1	3	0	0	0	155	249	57
MtrunA17_Chr5g0418221	1545	1296	13	20	14	4	3	2	21	3	17	11	17	11	77	75	103	86	36	49	29	30	24	29	17	27	2	10	4	4	0	2	4	3	2	12	4	11	88	93	62	66	35	30	31	28	11	14	5
MtrunA17_Chr4g0067381	1018	769	2	0	0	3	1	1	2	1	1	1	3	4	0	0	1	0	4	0	3	0	40	26	4	6	0	3	2	0	1	2	3	0	0	1	2	2	0	1	1	3	4	3	6	0	5	7	3
MtrunA17_Chr6g0475051	1793	1544	0	0	0	0	0	0	0	0	5.096	0	2	0	11.04	14.043	8.038	5.169	3.036	2	2.006	1.019	0	0	0	0	0	0	0	0	0	2	0	0	0	0	0	4.022	1.01	4.023	6.035	2.008	0	0	0	1.004	0	0	0
MtrunA17_Chr3g0118371	1615	1366	961	1443	1425	158	1202	589	484	453	497	163	172	172	2072	2619	1640	1695	464	748	314	292	12306	16964	5923	8243	647	431	337	265	207	215	420	460	390	27	37	37	1724	1589	683	717	287	239	235	128	3949	3354	2432
MtrunA17_Chr6g0483501	509	260	0	0	0	0	0	0	0	0	0	0	0	0	0	0	0	0	0	0	0	0	0	0	0	0	0	0	0	0	0	0	0	0	0	0	0	0	0	0	0	0	0	0	0	0	0	0	0
MtrunA17_Chr6g0460221	363	114	8	9	16	14	8	6	2	5	5	0	0	0	18606	17045	10533	10205	419	859	0	1	441	181	30	32	2	3	2	0	0	0	0	0	0	0	0	0	23655	22156	9988	9157	706	579	159	201	119	88	16
MtrunA17_Chr2g0328371	759	510	0	0	0	0	0	0	0	0	0	0	0	0	0	0	8.112	2.007	0	0	0	0	0	18.881	5.509	10.169	0	0	0	0	0	0	0	0	0	0	0	0	3.63	6.357	0	0	0	0	0	0	1.646	3.358	0
MtrunA17_Chr3g0107461	486	237	0	0	0	0	0	0	0	0	0	0	0	0	11	17	0	0	0	0	0	1	2	0	0	0	0	0	0	0	0	0	0	0	0	0	0	0	0	2	0	0	0	0	0	0	0	0	0
MtrunA17_Chr3g0103991	2282	2033	344	371	392	187	238	206	422	357	336	356	339	312	435	483	426	409	419	520	340	399	809	1206	511	675	250	279	293	237	242	233	305	301	284	307	328	332	422	364	374	359	413	454	336	358	588	673	280
MtrunA17_Chr1g0173101	1228	979	749.016	756.855	758.09	477.653	527.068	499.524	804.479	762.192	840.705	997.101	952.326	898.105	1646.354	1583.07	1539.317	1637.893	1484.415	1399.048	1425.409	1364.068	1496.785	2087.725	1519.537	1650.857	640.899	601.011	625.996	583.614	539.158	546.361	663.391	667.362	696.724	621.604	663.867	688.641	1743.365	1737.667	1386.912	1412.172	1452.682	1467.657	1475.704	1496.209	1422.84	1266.687	837.579
MtrunA17_Chr1g0188231	1368	1119	0	0	0	0	0	0	0	0	1	0	0	0	0	0	1.04	1	0	0	0	0	1.022	0	0	1	0	0	0	0	0	0	0	0	0	0	0	0	0	1.021	0	1	0	0	1	0	0	0	0
MtrunA17_Chr2g0312601	3408	3159	766	765	758	311	297	276	855	592	853	1375	1354	1183	2295	2267	1718	1582	1205	1175	1539	1445	1748	2604	2205	2492	370	469	451	308	351	360	508	492	424	1241	1208	1669	1630	1747	1168	1293	1020	1111	1342	1325	1830	2111	1130
MtrunA17_Chr6g0475031	2220	1971	1	1	0	0	0	0	0	1	5.006	0	0	0	25.22	27.122	7.075	4.021	4.008	3.003	0	1.003	2.001	1	1.012	1.001	0	1	0	0	0	0	0	0	1	0	0	4.024	5.046	7.034	6.024	8.056	1	2.012	0	2	1	0	3
MtrunA17_Chr8g0392581	4425	4176	188	214	212	78	96	82	392	190	471	350	290	275	555	574	569	576	542	621	709	631	836	1364	1149	1401	120	145	118	122	99	103	145	146	131	375	377	711	555	520	509	455	473	586	518	611	1131	1240	764
MtrunA17_Chr4g0074201	288	42.248	0	1	3	0	0	0	2	0	2	1	1	3	4	5	3	6	1	4	3	7	3	6	6	3	0	1	1	0	0	0	2	0	0	4	6	10	4	2	1	4	4	1	3	2	4	2	1
MtrunA17_Chr4g0063671	1574	1325	1	3	2	0	0	0	0	0	0	0	0	0	9	27	1	0	1	0	2	1	392	748	137	192	0	0	1	0	0	0	0	0	0	0	3	0	6	11	0	0	10	3	2	3	758	493	383
MtrunA17_Chr5g0428911	480	231	0	0	1	0	0	0	0	0	0	0	0	0	0	1	0	0	1	0	0	0	4	5	1	0	0	0	0	0	0	0	0	0	0	0	0	1	0	0	0	1	0	0	1	0	3	5	0
MtrunA17_Chr1g0210641	221	12.965	25	21	38	2	7	6	4	4	1	1	1	1	15	24	18	11	7	5	1	1	11	17	1	1	4	7	4	5	4	6	4	1	6	2	1	1	18	20	10	10	4	4	5	4	2	4	2
MtrunA17_Chr2g0318431	2120	1871	1788	1756	1804	382	388	376	1041	1022	1022	2597	2449	2408	3956	3929	2327	2329	1433	1492	1782	1741	2985	3624	1862	2065	820	849	902	552	523	557	1213	1099	1163	2644	2494	2947	2838	2611	1988	2185	1733	1863	2012	2001	2725	2647	1320
MtrunA17_Chr4g0027411	1907	1658	39.904	54.735	52.298	44.27	34.458	29.273	188.841	46.416	200.194	46.993	39.385	49.457	191.151	231.894	251.385	245.245	164.821	140.69	92.968	108.976	184.822	238.75	154.641	226.193	40.141	64.876	31.167	54.508	54.362	50.48	42.395	32.86	32.438	58.049	62.861	142.064	194.256	196.848	215.303	187.862	133.022	134.618	80.362	95.442	184.063	194.34	91.293
MtrunA17_Chr4g0054151	1361	1112	13553.808	13120.604	12363.087	7549.627	6927.545	7176.646	5693.045	8668.482	6289.234	11136.616	11557.63	10549.325	6766.498	6593.754	12533.558	12579.765	12789.748	13806.331	8566.31	8727.521	16493.198	19179.112	9274.299	11898.129	10082.415	8262.671	10358.201	7782.038	7366.251	7647.204	7711.383	8265.615	8206.585	8688.03	8500.86	6807.581	10411.005	10393.882	13312.267	14105.271	12646.256	12472.686	10143.967	11727.547	12845.476	13151.211	7179.929
MtrunA17_Chr3g0114991	1931	1682	1009.352	1012.419	1036.683	730.656	522.486	591.266	240.023	264.352	213.677	18	27.466	26.382	43.562	56.875	2512.373	2269.462	2130.827	2356.526	1001.195	944.477	204.553	38.533	106.32	241.014	791.7	831.16	812.917	643.884	598.393	648.013	216.738	174.259	165.101	39.739	39.548	21	954.623	912.137	2719.904	2712.827	1383.801	1442.49	860.581	1322.114	53	155.03	43.653
MtrunA17_Chr5g0431021	2514	2265	0	0	0	0	0	0	2	0	1	0	0	0	1	1	0	2	1	0	1	1	0	5	0	1	0	0	0	0	0	0	0	0	0	0	0	2	0	0	1	0	2	0	0	0	0	0	0
MtrunA17_Chr4g0043191	584	335	0	0	0	0	0	0	0	0	0	0	0	0	0	0	0	0	0	0	0	0	0	1	0	0	0	0	0	0	0	0	0	0	0	0	0	0	0	0	0	0	0	0	0	0	0	1	0
MtrunA17_Chr1g0180641	2034	1785	0	0	0	0	0	0	0	0	1	0	0	0	5	0	0	0	0	0	1	0	8	16	24	27	0	1	0	0	0	0	0	0	0	0	0	1	0	0	2	0	0	0	0	0	24	11.824	1
MtrunA17_Chr7g0218201	597	348	0	0	0	2	1	2	0	1	2	2	1	2	0	0	0	0	1	0	0	0	2	7	1	5	0	0	0	0	0	0	3	0	1	5	2	9	0	0	0	0	0	0	0	0	15	10	0
MtrunA17_Chr7g0237981	581	332	23	36	44	0	0	0	0	0	0	0	0	0	562	329	22	22	1	0	0	0	8341	20309	2381	3449	6	47	10	1	1	1	0	0	0	0	0	0	512	544	98	48	0	0	0	0	17782	12579	2011
MtrunA17_Chr4g0069461	1109	860	116	107	105	18	6	24	19	22	27	25	27	20	231	228	87	100	39	43	24	25	230	322	95	108	45	40	44	18	26	23	21	23	13	24	16	13	93	81	68	70	33	36	20	27	195	171	92
MtrunA17_Chr2g0286461	309	60.592	0	0	0	0	0	0	0	0	0	0	0	0	30.488	32.789	74.107	64.588	30.351	34.995	16.825	20	2	2	1	0	0	0	0	0	0	0	0	0	0	0	0	0	27.732	24	39.072	35.521	19.6	16.221	6	16.626	0	0	0
MtrunA17_Chr3g0145121	1798	1549	106	125	116	18	37	31	61	55	63	67	83	70	138	165	143	128	141	197	216	221	926	1459	1280	1625	36	48	38	42	30	31	61	52	38	98	64	110	156	155	129	122	169	157	262	192	1444	1284	931
MtrunA17_Chr4g0033901	3375	3126	1	6	3	1	1	0	3	1	13.672	0	0	0	19	15	9	15	8	6	9	7	17	17	12	20	3	3	2	1	4	1	2	0	1	1	0	6	10	13	13	10	5	5	6	10	19	19	11
MtrunA17_Chr6g0474831	918	669	0	0	0	0	0	0	0	0	0	0	0	0	0	0	0	0	0	0	0	0	0	0	0	0	0	0	0	0	0	0	1	0	0	0	0	0	0	0	1	0	0	0	0	0	0	0	0
MtrunA17_Chr1g0187731	261	25.25	0	0	0	0	0	0	0	0	0	0	0	0	0	0	0	0	0	0	0	0	0	0	0	0	0	0	0	0	0	0	0	0	0	0	0	0	0	0	0	0	0	0	0	0	0	0	0
MtrunA17_Chr3g0128471	1147	898	17	13	14	10	6	7	45	24	55	57	59	54	46	58	54	54	44	44	55	35	62	93	102	79	11	18	10	7	8	10	14	27	26	53	65	84	26	36	56	42	40	29	39	37	83	96	47
MtrunA17_Chr5g0421411	1244	995	2	0	0	0	0	0	0	0	2	1	0	0	1	0	4	2	1	2	0	2	12	6	65	69	0	0	0	0	0	0	0	0	0	1	0	1	3	3	7	5	1	2	3	0	36	28	44
MtrunA17_Chr4g0043091	2399	2150	42	55	50	21	18	15	53	12	76	1	6	6	588	585	1014	902	584	835	188	175	695	610	3168	3419	40	49	41	12	19	20	6	4	10	5	4	27	596	547	888	807	373	391	117	188	1359	1308	2255
MtrunA17_Chr4g0023081	1922	1673	68	73	72	17	14.903	16	7	10	13.88	2	0	2	136.995	150.989	92.964	83.934	43.879	33	14	15	102	107.929	12	25	16	23	27	23	23	24	5	7	11	4	2	8	80.913	74	43.97	42	42	33	12	19	43	44	17.921
MtrunA17_Chr4g0073821	1366	1117	211	229	207	157	143	172	143	137	122	238	265	216	118	120	192	147	291	267	267	275	769	1105	909	981	240	223	261	197	170	179	150	125	135	186	156	165	158	189	244	208	275	263	290	241	761	718	405
MtrunA17_Chr3g0103611	363	114	1	0	0	0	1	0	0	0	0	0	0	0	1.04	1.092	2.117	1.072	0	0	0	0	0	1.135	1.146	0	0	0	0	0	0	0	1	0	0	0	0	0	6.693	5.268	3.052	4.668	4.511	1	1	0	0	1.124	0
MtrunA17_Chr3g0103011	1215	966	11	6	5	3	1	1	0	1	0	0	0	0	17	15	2	2	0	0	0	0	573	902	226	297	6	1	7	3	2	2	0	2	0	0	0	1	7	14	6	1	2	0	0	0	389	361	92
MtrunA17_Chr8g0389811	1005	756	2	3	5	5	4	7	4	4.918	5.524	7	15.876	12	139.839	112	144	119.972	77.988	108	59.892	83.924	34	21	22	42	5	5	2	4	3	1	2	3	4	2	4	4.575	100	84	113.937	111	89	92.983	61.821	81.878	36	31	12
MtrunA17_Chr1g0184271	1291	1042	0	0	0	0	0	0	0	0	1	0	0	0	0	0	0	0	1	0	0	2	0	0	0	0	0	0	0	0	0	0	0	0	0	0	0	0	0	0	0	0	0	0	0	0	0	0	0
MtrunA17_Chr8g0375071	1365	1116	76.473	91.556	82.169	55.616	29.948	32.124	39.097	51.018	49.994	63.338	72.947	48.231	173.143	200.473	144.513	152.716	155.784	122.099	118.82	116.058	112.409	127.616	67.895	99.736	52.678	49.308	61.843	45.18	56.955	42.014	47.94	39.42	30.563	66.191	57.273	66.788	131.378	148.017	142.694	122.015	134.714	177.75	130.344	148.853	85.425	105.616	44.521
MtrunA17_Chr2g0287411	330	81.056	0	0	0	0	0	0	0	0	0	0	0	0	0	0	0	0	0	0	0	0	0	0	0	0	0	0	0	0	0	0	0	0	0	0	0	0	0	0	0	0	0	0	0	0	0	0	0
MtrunA17_Chr2g0332251	667	418	1	2.991	5.565	0	1	3.677	0	2.606	0	23.774	17.907	27.833	5.008	10.038	11.049	5.951	11.147	37.871	73.451	101.05	41.718	101.715	66.583	95.488	1.74	0	0	1.223	0	0	0	2.609	0	29.65	30.133	65.948	6.876	12.453	8.751	8.148	37.288	34.843	93.203	83.113	65.219	56.707	44.058
MtrunA17_Chr7g0264481	246	19.23	0	0	1	0	0	0	0	0	0	0	0	0	22	46	17	12	5	8	2	3	2	0	0	0	0	0	0	0	0	0	0	0	0	0	0	0	23	15	13	13	6	7	2	3	0	0	0
MtrunA17_Chr3g0122491	1676	1427	337	263	258	108	93	104	216	192	209	292	256	225	228	300	445	434	722	591	615	559	164	185	198	247	124	175	161	106	105	96	188	173	149	313	296	374	333	317	436	445	760	747	733	697	219	222	181
MtrunA17_Chr1g0203161	2047	1798	207	242	190	51	44	56	141	95	155	211	218	200	263	240	243	241	170	142	212	230	291	326	294	371	104	89	82	66	59	50	102	80	84	190	161	305	258	259	255	207	182	190	267	244	375	339	233
MtrunA17_Chr8g0341951	2281	2032	1	4.453	3	19	8	8.681	105.118	49.871	120.682	64.651	98.048	79	4	4	4	6.969	13.522	8	37.438	46.117	25.156	10.852	44.116	44.93	5	8	3	9	10	9	39.65	36	30	94.001	104.626	101.272	4	0	15	9.714	26	41.191	39.25	31.588	16.739	14.814	7.327
MtrunA17_Chr1g0185571	1397	1148	515	536	533	27	18	21	0	3	4	3	5	1	41	40	9	5	3	0	1	2	542	448	31	29	377	331	322	24	38	38	13	6	4	1	0	5	65	79	6	7	0	0	2	1	71	95	17
MtrunA17_Chr2g0310481	189	8.759	2	0	2	0	0	0	0	3.934	2	6	0	1.798	10	15	17	22	5	12.912	11.899	12.897	4	14.672	4.291	14.32	1	0	0	1	1	1	2	1	1.889	2	2	1	11	5.817	17	16.928	10	4	4.798	5	5.659	4.945	6.459
MtrunA17_Chr4g0065621	1638	1389	193.676	189.228	201.868	162.415	107.519	90.756	122.622	72.53	181.392	59.414	55.173	44.126	111.05	128.141	594.704	557.075	357.397	407.934	98.751	93.795	1132.153	1449.989	181.565	192.48	140.753	124.613	91.874	91.806	62.888	98.014	84.528	127.88	139.728	61.47	93.074	45.453	272.588	262.605	374.571	461.147	267.322	213.921	69.083	95.252	442.21	518.179	120.542
MtrunA17_Chr3g0129601	1295	1046	3	8	7	2	0	2	3	0	3	0	0	0	725	542	950	1015	2110	1513	1288	1347	565	1168	7133	8219	0	2	1	4	6	6	0	0	0	0	0	1	763	768	1521	1406	1313	1242	1133	1222	2185	2192	4407
MtrunA17_Chr3g0093041	2884	2635	29	34	30	31	42	36	165	75	145	207	176	180	1409.828	1446.796	906.94	874.753	604.962	598.962	716.996	776.994	918	1377	3944	4406	26	56	39	35	43	41	76	53	48	135	145	269	928.955	904.795	641.872	624.916	514.948	570.98	685.999	721.968	2456	2246	2139
MtrunA17_Chr2g0286721	2157	1908	0	2	2	0	0	0	0	0	0	0	2	0	0	0	0	0	0	0	0	0	1	0	0	0	2	0	0	0	0	0	0	0	0	0	0	0	0	2	0	1	0	0	0	0	0	0	0
MtrunA17_Chr2g0322341	1659	1410	30	39	41	2	1	3	0	0	0	0	0	0	2.002	7	0	0	0	0	0	0	5	0	1	1	9	15	8	3	2	2	0	0	0	0	0	0	2	1	2	0	0	0	0	0	1	3	2
MtrunA17_Chr8g0342401	945	696	222	222	197	89	72	57	178	140	198	155	194	163	276	282	387	399	302	306	270	273	503	682	404	534	124	124	135	63	76	67	132	148	130	160	159	212	435	397	418	438	339	365	287	327	430	454	258
MtrunA17_Chr8g0346551	2291	2042	14	26	25	15	15	15	16	13	23	12	18	12	9	16	3	4	10	1	3	2	410	817	867	1107	15	12	17	16	16	10	16	23	13	11	11	13	3	9	1	4	4	7	3	6	1223	1024	794
MtrunA17_Chr6g0469251	1389	1140	92.82	132.572	117.022	58.244	43.099	64.329	306.526	69.081	350.738	53.546	45.353	60.871	355.454	332.615	511.382	484.37	351.649	312.701	246.089	261.358	818.093	996.966	867.11	1033.774	89.436	190.074	77.632	90.841	83.526	83.296	66.336	41.238	62.007	84.785	101.048	135.347	479.822	465.701	612.391	450.122	269.721	261.753	177.606	223.548	792.772	857.452	459.282
MtrunA17_Chr4g0005401	3922	3673	0	0	0	1	0	0	11.737	1	5.485	0	0	1	11	3	31.123	26	18.441	19	5	10	15	10	5	2.363	0	6	1	2.292	4	1.3	0	0	1	1	1	1	18	20	42.836	34	19.497	12	6	8	3.529	3	3
MtrunA17_Chr2g0292661	312	63.441	0	0	0	0	0	0	1	0	0	0	0	0	0	0	0	0	0	0	0	0	1	1	1	1	0	0	0	0	0	0	0	0	0	0	0	0	0	0	0	0	1	0	0	0	0	2	2
MtrunA17_Chr1g0182171	216	12.099	0	0	0	0	0	0	0	0	0	0	0	0	7	9	2	3	0	0	0	0	0	0	1	0	0	0	0	0	0	0	0	0	0	0	0	0	0	1	2	1	0	1	0	2	0	0	0
MtrunA17_Chr5g0401651	884	635	235	193	197	59	68	58	129	112	122	169	181	162	338	402	170	174	126	119	103	110	378	506	212	250	91	78	84	70	63	72	104	77	81	116	162	173	205	202	135	133	134	134	117	113	215	215	119
MtrunA17_Chr4g0013311	634	385	0	0	0	0	0	0	0	0	0	0	0	0	5	4	2	0	1.004	1.012	2	0	1.003	0	0	0	0	0	0	1	0	0	0	0	0	0	0	0	1	3.018	1	0	2	2	1.003	1	0	0	0
MtrunA17_Chr3g0103101	2068	1819	420	436	468	118	86	94	214	131	253	242	230	251	1601	1548	864	778	466	547	456	487	1306	1762	906	1133	219	223	217	121	108	113	144	127	131	279	249	402	1014	1029	697	629	539	531	528	549	1009	1076	542
MtrunA17_MTg0491381	703	454	11	9	5	2	1	4	3	10	2	6	4	3	10.813	12	5	8	7	2	2	5	7	3	0	0	9	16	7	9	10	11	2	10	5	4	3	4	4	5	4	8	3	3	5	3	1	0	1
MtrunA17_Chr2g0299451	548	299	1	0	0	0	0	0	0	0	0	0	0	0	0	0	0	0	1	0	0	0	0	0	0	0	0	0	0	0	0	0	0	0	0	0	0	0	0	0	0	0	1	0	0	0	0	0	0
MtrunA17_Chr7g0222081	363	114	0	0	0	0	0	0	0	0	0	0	0	0	0	0	0	0	0	0	0	0	0	0	0	0	0	0	0	0	0	0	0	0	0	0	0	0	0	0	0	0	0	0	0	0	0	0	0
MtrunA17_Chr3g0115191	3432	3183	385.947	467.842	470.846	182	222.983	214.374	437	360.99	435.766	391.937	424.981	368.97	1348.188	1290	1083.031	1149.077	728.15	861.418	660.766	680.878	1957.366	2732.842	2326.792	2851.78	271.518	281	271.98	221.943	243.884	204	297	250.985	247.938	371.928	335.893	452.628	1015.761	1058.402	855.386	919.185	633.203	675.429	545.061	654.69	2051.498	2063.907	1433.985
MtrunA17_Chr5g0448061	210	11.181	3.515	6.468	3.438	0	0	0	8.762	5.513	14.831	5.13	6.253	4.316	75.979	68.391	36.112	34.51	19.887	18.571	12.934	22.767	58.424	101.316	67.72	93.467	2.559	8.488	4.594	6.618	1.637	0	3.55	3.651	2.592	7.28	2.161	7.715	62.47	48.511	42.026	37.126	24.894	26.783	19.171	23.079	70.102	56.168	59.469
MtrunA17_Chr2g0294711	3542	3293	61	82	83	51	70	63	157	46	117	68	59	56	327.219	374.247	429	456	395	377	397	413	2627	3655	2562	2900.593	69	89	78	63	57	50	37	42	26	111	102	198	351	367	351	368	298	299	363	411	2174	2284	1273
MtrunA17_Chr4g0043671	2289	2040	454	525	513.908	288	245	255	426.108	297	324	288	270.11	301.135	917	909.567	1019.633	1068.5	613	543	615.05	643	1328.594	1922.603	733.028	935.178	369.849	404.86	349	274.754	296	251	246	169	171	250.037	274	319.03	1000.829	1054.339	782	807.97	449.124	494	433	481.089	1150.864	1179.08	478.748
MtrunA17_Chr8g0389381	569	320	11	13	15	7	8	3	15	10	22	13	17	16	125	109	164	157	60	65	34	41	47	70	54	80	11	8	12	10	9	13	9	9	3	8	5	12	122	134	136	122	72	52	36	40	50	62	28
MtrunA17_Chr7g0257321	186	8.49	0	0	0	0	0	0	0	0	0	0	0	0	0	0	0	0	0	0	0	0	0	0	0	0	0	0	0	0	0	0	0	0	0	0	0	0	0	0	0	0	0	0	0	0	0	0	0
MtrunA17_Chr1g0178751	898	649	3	1	1	0	0	3	0	0	2	0	0	0	0	0	84	69	1	4	0	1	0	0	2	0	2	4	3	0	1	0	1	0	0	0	0	0	24	24	77	65	1	0	0	0	0	0	0
MtrunA17_Chr4g0055821	1373	1124	232	250	230	120	105	127	236	255	305	474	534	492	843	872	646	623	366	392	393	371	1053	1725	1527	1726	146	143	158	138	135	111	264	216	236	400	481	543	629	627	492	507	342	330	473	476	1271	1334	648
MtrunA17_Chr8g0353261	1718	1469	531	609	589.14	423	465	446	1049	1223	1080	32	27	48	82	70	10	7	41	8	0	8	13487	16043	53	116	468	470	522.3	735	812	783	844	780	743	186	177	97	50	66	74	80	71	91	6	11	55	92	48
MtrunA17_Chr5g0420501	2246	1997	66.2	82.132	71.092	62.783	59.636	69.043	127.859	110.042	136.013	90.425	107.935	95.065	115.681	128.037	121.158	110.113	102.949	123.916	99.019	107.935	258.875	439.361	367.77	467.849	70.559	46.385	66.623	63.469	59.615	54.23	95.854	85.315	89.244	68.511	62.966	79.553	71.245	85.093	111.629	83.693	84.89	82.769	86.133	80.589	360.957	347.535	188.854
MtrunA17_Chr3g0126901	1956	1707	196	239	242	303	336	339	339	316	269	55	68	36	106	107	60	50	91	106	87	92	6817	7826	188	254	333	319	345	263	278	246	163	137	149	66	45	42	61	74	111	122	102	112	49	97	848	606	114
MtrunA17_Chr8g0340871	3036	2787	0	0	0	0	0	0	0	0	4	0	0	0	4	5	7.003	4.156	5.022	14	14.845	12.496	0	0	0	2	0	0	0	0	0	0	0	0	0	0	0	1.128	2.001	2.022	4.002	4.008	3.229	3.104	5.004	7.118	0	0	0
MtrunA17_Chr7g0262201	1961	1712	9.59	6.28	2.103	1	1.204	0	0	0	1.182	0	0	0	14.668	17.519	5.654	3.214	0	3.481	0	1.046	374.041	937.283	480.919	652.807	3.623	8.497	4.859	2.097	2.183	2.328	0	0	1.032	0	0	0	23.417	10.543	4.593	6.759	0	0	0	0	523.264	591.105	161.241
MtrunA17_Chr5g0397061	1986	1737	0	0	0	1	0	0	0	2.05	0	9.114	8.025	10.571	16.324	11.625	17.358	18.249	24.745	10.862	87.257	82.539	0	0	0	2.018	0	0	0	0	0	0	0	0	1.072	21.149	14.495	39.976	11.52	13.047	20.52	16.838	12.278	12.604	145.347	181.589	0	0	0
MtrunA17_Chr4g0073161	2909	2660	7	10	9	9	6	9	301	48	328	77	80	87	64	82	111	101	490	485	870	963	758	873	979	1088	9	20	13	18	15	23	59	49	55	198	187	611	74	62	178	182	570	599	887	717	654	646	509
MtrunA17_Chr5g0414611	1860	1611	38	30	38	32	40	36	37	47	33	25	27	30	0	7	8	11	4	1	1	4	7	1	5	12	29	34	26	30	22	27	37	44	57	25	25	13	12	6	18	23	7	5	0	1	1	6	5
MtrunA17_Chr7g0221291	590	341	8.221	5.03	4.86	1.115	0	1.112	2.694	0	2.871	3.742	3.202	0	0	1.068	0	0	0	0	0	0	20.315	37.14	8.496	12.633	2.76	1.194	4.045	2.355	1.272	6.978	2.591	2.306	3.449	2.528	3.132	7.357	0	1.121	0	1.203	0	0	0	0	37.406	27.06	5.942
MtrunA17_Chr4g0044801	2015	1766	196	212	215	100	126	121	122	116	138	165	169	153	774	831	678	718	416	453	349	343	111	517	519	749	116	129	95	99	96	103	95	96	89	92	133	143	567	577	407	388	296	277	228	269	339	407	84
MtrunA17_Chr4g0073411	1662	1413	14.527	15.45	20.22	25.278	17.538	27.156	124.606	33.844	113.966	80.799	89.557	79.989	196.375	179.64	235.305	224.917	234.219	258.333	231.199	231.996	302.357	403.713	331.942	414.345	16.627	38.14	16.04	19.03	10.585	24.804	43.121	41.787	29.828	95.673	103.246	184.562	194.246	189.12	227.551	171.922	175.195	194.602	206.377	207.854	381.442	394.102	193.004
MtrunA17_Chr7g0254241	869	620	9	10	14	9	2	7	12	12	11	3	7	14	72	72	229.494	205	36	60	37	37	19	28	49	60	9	12	5	8	4	8	4	4	7	6	3	3	212	201	175	131	38	41	47	33	27	27	28
MtrunA17_Chr3g0078461	1218	969	0	0	0	0	0	0	0	0	1	0	0	0	0	0	0	0.5	0	0.5	1	0	0	0	0	0	0	0	0	0	0	0	0	0	0	0	0	0	0	0	0	0	0	0.5	0	0.5	0	0	0
MtrunA17_Chr6g0480981	3302	3053	0	0	0	0	0	0	0	0	3	0	0	0	4	6	5.096	14.51	89.986	25.149	74.995	63.933	67.356	157.424	49	70.364	0	0	0	0	0	0	0	0	0	0	0	0	4.969	3.09	5.14	4.18	36.955	40.832	29	26	32.455	66.785	15
MtrunA17_Chr6g0457911	1114	865	85	69	84	23	19	21	80	36	79	35	52	37	129	155	67	56	91	110	104	95	252	409	224	259	45	47	30	24	28	23	35	36	35	52	50	88	59	64	78	75	96	88	109	86	277	305	145
MtrunA17_Chr5g0428971	1229	980	268.383	278.358	270.387	219.26	163.312	204.66	237.914	203.495	326.205	175.626	168.463	176.402	308.442	317.253	546.799	508.631	537.178	512.354	368.639	321.271	538.28	842.231	578.443	727.421	199.864	234.102	189.536	197.719	207.206	249.219	210.492	200.143	209.789	129.322	167.876	142.242	478.314	481.793	647.427	599.578	517.959	499.039	387.174	447.676	638.364	617.756	360.667
MtrunA17_Chr4g0045151	786	537	4.372	4.603	2.081	0	2.006	4.343	18.38	8.014	29.49	13.546	8.391	2.421	27.055	31.951	10.343	24.293	45.162	43.381	74.119	38.802	65.003	81.434	73.018	131.038	1.956	10.035	2.253	0	1.885	1.641	4.966	0	7.972	13.81	23.857	37.066	21.959	17.673	10.593	12.297	26.901	21.765	24.391	34.667	79.744	85.851	59.375
MtrunA17_Chr7g0220041	336	87.025	0	0	0	0	0	0	0	0	0	0	0	0	0	0	0	0	0	0	0	0	0	0	0	0	0	0	0	0	0	0	0	0	0	0	0	0	0	0	0	0	0	0	0	0	0	0	0
MtrunA17_Chr7g0234981	282	37.744	40.899	48.423	49.007	22.003	32.272	23.977	26.287	17.877	23.536	46.341	23.302	37.668	3.56	6.593	12.525	5.893	0	5.46	4.389	5.831	12.368	19.33	3.564	4.024	27.847	36.703	35.204	16.236	25.818	28.536	42.147	27.498	32.35	50.819	45.985	31.609	3.332	2.716	16.941	8.577	5.568	7.846	2.406	5.155	4.763	4.095	3.576
MtrunA17_Chr5g0399901	1418	1169	547	594	560	165	164	163	108	112	118	34	32	31	159	166	231	208	251	235	136	152	87	34	85	132	286	318	309	197	173	157	67	89	68	37	40	30	191	195	204	191	199	194	150	179	52	83	32
MtrunA17_Chr4g0059551	1961	1712	206	218	211	65	69	75	47	49	67	45	33	33	357	323	181	189	99	89	67	71	325	412	98	115	71	68	68	83	80	89	43	30	39	57	37	41	225	222	160	147	92	129	50	97	123	113	49
MtrunA17_Chr5g0404521	2069	1820	0	0	0	0	0	0	1.012	0	0	1.042	0	0	0	0	0	1	3.074	2	1	1	1.006	3.026	3.073	1	0	0	0	0	0	0	0	0	1.068	1.024	0	0	1.093	2	1.018	2	0	3.052	1.057	1	5.184	3	0
MtrunA17_Chr4g0052761	446	197	4.399	6.581	5.472	0	0	0	0	0	0	0	0	0	0	0	1	0	0	1	1	0	23.625	49.549	2.314	4.415	2	4.436	0	0	1.424	0	1	0	0	0	0	0	2.553	2	0	0	0	0	0	0	9.403	4.562	1
MtrunA17_Chr2g0309651	2922	2673	402	470	469	201	221	210	605	358	558	837	809	804	989	902	1265	1221	1592	1536	2349	2402	2052	2987	3157	3460	316	386	382	231	222	213	396	291	307	684	678	958	1067	1150	1030	1002	1325	1325	2099	1866	2862	2823	1820
MtrunA17_Chr8g0348741	249	20.269	5.259	1.299	6.998	0	1	6.052	4.022	1.324	2.588	4.655	2.919	7.671	17.569	10.354	0	3.57	0	1.222	0	1.492	5	18.155	3.297	3.504	1.176	2.362	1.118	1.249	4.159	0	5.235	1.117	0	2.656	2.216	3.292	3.43	1.172	1.29	2.41	1.057	1.064	1.573	4.352	3.66	4.36	0
MtrunA17_Chr8g0361301	2514	2265	0	0	0	0	0	0	0	0	1	0	0	0	23.612	18	5	14.725	1.45	1.713	2.272	0	2	1	0	1	0	0	0	0	0	0	0	0	0	0	0	0	7.748	9	3.601	1	1	0	0	1	0	0	1
MtrunA17_Chr4g0013101	762	513	0	6.414	0	0	0	0	0	0	7.564	0	0	0	0	0	0	0	0	0	0	0	0	0	27.042	0	0	0	0	0	4.437	0	0	0	0	8.716	0	0	0	0	0	0	0	0	0	0	0	0	0
MtrunA17_Chr1g0146531	3162	2913	39	44	47	8	12	18	126	25	130	51	57	48	132	176	126	112	104	73	155	140	493	717	473	629	23	40	20	33	20	20	29	19	24	56	52	165	93	105	119	97	87	86	117	115	510	569	291
MtrunA17_Chr1g0158691	201	10.012	0	0	0	0	0	0	0	0	0	0	0	0	0	0	0	0	0	0	0	0	0	0	0	0	0	0	0	0	0	0	0	0	0	0	0	0	0	0	0	0	0	0	0	0	0	0	0
MtrunA17_Chr8g0363211	468	219	0	0	0	0	0	0	0	0	0	0	0	0	0	0	0	0	0	0	0	0	0	0	0	0	0	0	0	0	0	0	0	0	0	0	0	0	0	0	0	0	0	0	0	0	0	0	0
MtrunA17_Chr2g0301601	784	535	0	0	0	0	0	0	0	0	0	1	0	2	1	1	0	0	0	0	0	0	12	13	9	16	0	0	0	0	0	0	0	0	0	0	0	1	1	0	1	0	1	0	0	0	21	13	14
MtrunA17_Chr1g0176751	2502	2253	0	0	2	0	0	0	0	0	0	0	0	2	161	164	7	6	1	2	4	3	17	9	7	6	0	0	0	0	0	1	0	0	0	0	1	1	14	17	4	8	1	1	1	4	5	2	2
MtrunA17_CPg0493421	2581	2332	615.413	535.478	570.614	129.584	129	139	160.041	220	302.085	376.404	371.195	446.886	118.922	158	234.994	203.384	104.985	122.998	71.874	76.971	148	95	46.846	63.862	518.88	580.413	381	242.069	238	192.15	314.795	227.966	270.95	286.49	258	375.917	167.988	169.762	150.899	102.968	108.989	96	81	89	48	49.337	24
MtrunA17_Chr2g0289121	2487	2238	0	0	0	0	0	0	0	0	0	0	0	0	81.886	67.571	13.122	12.432	3	6	4.169	4.092	2.501	0	0	0	0	1	0	0	0	0	0	0	0	0	0	0	32.896	29	13.544	15.925	7	8.507	5.191	13	0	0	0
MtrunA17_Chr5g0410081	3260	3011	627	702	748	311	327	333	445	319	403	248	263	234	393	372	598	588	383	449	317	301	573	477	230	340	376	472	418	383	392	383	275	227	183	157	178	211	485	525	629	635	345	363	261	310	241	273	180
MtrunA17_Chr5g0429541	2055	1806	0	1.186	2.887	0	0	0	0	0	1.064	0	0	0	0	0	0	0	0	0	0	0	2.573	0	0	0	0	0	0	0	0	0	0	0	0	0	0	1.293	1.155	2.485	0	0	1.202	0	0	0	0	0	0
MtrunA17_Chr1g0211521	354	105.002	0	0	0	0	0	0	0	0	0	0	0	0	0	0	0	0	0	0	0	0	0	0	0	0	0	0	0	0	0	0	0	0	0	0	0	0	0	0	0	1	0	0	0	0	0	0	0
MtrunA17_Chr1g0194441	621	372	0	0	0	0	0	0	0	0	0	0	0	0	0	0	0	0	0	0	0	0	0	0	0	0	0	0	0	0	0	0	0	0	0	0	0	0	0	0	0	0	0	0	0	0	0	0	0
MtrunA17_Chr6g0485831	879	630	0	0	0	0	0	0	0	0	1	0	0	0	1	0	4	0	1	0	2	7	0	0	0	0	0	0	0	0	0	0	0	0	0	0	0	0	0	1	1	2	1	0	1	2	0	0	0
MtrunA17_Chr6g0468901	1002	753	0	0	0	0	2	0	0	0	0	0	0	0	18.864	20.363	3	3	0	1	0	0	3	2	0	1	0	0	0	0	0	0	0	0	0	0	0	0	17.675	20.905	2.943	3	0	0	2	1	1.145	0	0
MtrunA17_Chr3g0105081	1858	1609	0	0	0	0	0	0	0	0	0	0	0	0	0	0	0	0	0	0	0	0	0	0	0	0	0	0	0	0	0	0	0	0	0	0	0	0	0	0	0	0	0	0	0	0	0	0	0
MtrunA17_Chr5g0442551	894	645	11	10	7	17	19	10	23	22	27	51	38	35	12	25	20	17	19	22	18.968	14	13	7	12	15	17	19	20	22	27	33	21	25	21	61	68	66	23	24	23	22	24	17	15	19	15.22	12	10
MtrunA17_Chr3g0107241	1429	1180	4.503	4.45	5.276	1	1.384	1.615	4.42	5.586	5.382	2	1.833	1.753	189	188.314	143.577	117.323	103.832	109.742	110.175	129.33	196.467	319.779	116.816	138.591	1.428	0	0	2.443	0	1.573	0	0	2.101	1	0	1.502	133.999	115.81	105.44	100.524	67.488	70.744	86.878	109.331	59.636	76.86	36.96
MtrunA17_Chr2g0289831	426	177	0	0	0	0	0	0	0	0	0	0	0	0	1	0	2	5	0	0	0	0	0	0	0	0	0	0	0	0	0	0	0	0	0	0	0	0	6	8	0	2	0	0	0	0	0	0	0
MtrunA17_Chr5g0446481	3430	3181	2032	2408	3007	1380	1423	1566	3743	2410	3505	2093	1852	2213	959	1203	3179	2710	4672.931	5016	4411.877	4518	3964	5011	4816	5939	1596	2802	2555	2076	1918.992	1821	2034	1410	2136	1645	1625.853	1840	1792	1848	3690	3810	4558	4940	3068.834	4219	4955	5094	2632
MtrunA17_Chr7g0217461	2148	1899	0	0	0	0	0	0	0	0	1	0	0	0	0	5	0	0	0	0	0	0	0	0	1	0	0	0	0	0	0	0	0	0	0	0	0	0	0	0	0	1	1	0	1	0	0	0	2
MtrunA17_Chr8g0392331	2071	1822	600	667.46	588	230	198	208	1087	455	1143	1331.437	1334	1185	2505	2638	1915	1816	1533	1516	1935.552	1863	4010.632	6381	6268	6788	251	381	250	249	250	264	520	383	375	1443	1469	2452	1859	1801	1636	1574	1281	1364	1846	1942	5237	5136	2681
MtrunA17_Chr6g0454311	209	11.04	2	1	4	0	2	0	0	0	0	0	0	0	0	0	0	0	0	0	0	0	0	0	0	0	4	6	0	3	0	1	0	0	0	0	0	0	2	1	0	0	0	0	0	0	0	0	0
MtrunA17_Chr6g0467991	1488	1239	8	13	12.315	5	3	7	100.988	20.816	116.863	22.549	26	17.757	187.6	194.824	170.234	173.771	156.894	172.847	154.998	140.934	255.269	312.398	213.659	279.597	9	22.906	7	17	9	13	17.814	14	16	48.911	30.159	124.226	174.074	175.466	185.527	166.965	180.203	171.111	136.114	148.733	251.569	247.951	131.641
MtrunA17_Chr1g0190401	4099	3850	600	720	773	190	184	203	1542	490	1511	787	775	710	1606	1549	1284	1258	985	861	1362	1352	2126	2691	1639	2177	323	596	302	317	281	267	485	350	385	1099	1019	2355	1230	1238	986	949	762	910	1005	1076	1851	1936	1090
MtrunA17_Chr8g0376241	453	204	5.968	10.126	11.861	0	0	5.067	3.285	0	0	0	7.176	0	13.634	5.428	12.594	0	18.462	0	23.494	16.31	28.312	70.949	50.309	45.035	0	0	0	0	0	0	6.148	0	8.35	0	0	5.16	0	16.752	6.7	0	14.14	0	0	16.504	41.545	50.952	26.393
MtrunA17_Chr8g0358841	810	561	0	0	0	0	0	0	0	0	0	0	0	0	0	0	0	0	0	0	0	1	0	0	0	0	0	0	0	0	0	0	0	0	0	0	0	0	0	0	0	0	0	0	0	0	0	0	0
MtrunA17_Chr3g0112351	339	90.016	0	0	0	0	0	0	1	0	0	0	0	0	2	2	2	0	1	1	3	2	0	0	0	0	0	0	0	0	0	0	0	0	0	0	1	0	0	0	1	0	1	1	0	1	0	0	0
MtrunA17_Chr4g0032041	618	369	0	0	0	0	0	0	0	0	0	0	0	1.167	1.14	1.127	0	0	5.129	1.14	0	1.192	3.202	6.344	4.274	4.294	0	0	0	0	0	0	0	0	0	0	2.415	1.16	0	3.536	1.142	1.17	0	0	0	0	7.439	11.877	3.226
MtrunA17_Chr5g0440831	3520	3271	5791	5975	5770	2217	2223	2109	4530	3806	4446	6479	6996	6293	6387	6461	7102	7011	6131	6159	6321	6032	10186	14988	9664	11679	3002	3014	2855	2251	2315	2353	3577	3359	3345	7203	6967	7584	6863	6584	5878	6314	6228	6665	6769	7067	11290	10928	6363
MtrunA17_Chr8g0389931	2853	2604	373.255	345.407	396.056	106	92.701	112	114.815	67.702	112.664	112	108.994	102	1338.566	1396.117	1106.683	1115.424	227.664	242	119.828	138.706	2100	3462.285	2393.486	2739.214	152.766	165.605	117	116	108	124.733	48	53	52.834	106.983	94	175.965	1278.697	1209.306	658.783	667.743	153.568	165.183	132.619	185.731	2333.305	3087.972	1084.602
MtrunA17_Chr5g0417811	5222	4973	672	681	724	204	253	233	1383	509	1328	1045	992	1052	3863	4110	2777	2680	1894	1717	1916	2047	3574	4933	3749	4515	347	610	378	374	344	337	491	323	350	1287	1175	2314	2835	2814	2124	2263	1427	1537	1580	1890	4278	4202	2412
MtrunA17_Chr3g0088581	627	378	0	0	0	0	0	0	0	0	1.02	0	0	0	12.459	17.224	4.053	0	0	3.354	1.024	2.062	0	0	1.015	0	0	1.061	0	0	0	0	0	0	0	0	0	0	6.953	3.399	0	0	3.19	0	1.024	1.038	0	0	0
MtrunA17_Chr3g0100081	1086	837	0	0	0	0	0	0	0	0	0	0	0	0	3	2	3	1	3	0	0	2	0	0	0	0	0	0	0	0	0	0	0	0	0	0	0	0	2	1	3	3	3	1	2	2	0	0	0
MtrunA17_Chr1g0211401	2188	1939	19	22	14	36	21	22	29	12	25	13	13.006	12	46	65	53	41	132	18	23	30	1308	2395	11843	12482.739	23	30	32	19	18	18	7	9	10	12	7	33	88.058	91.068	34.05	23	21	12	22	21	7753.29	7386.284	4872.726
MtrunA17_Chr7g0264281	153	6.322	0	0	0	0	0	0	0	0	0	0	0	0	0	0	0	0	0	1	0	0	0	0	5	6	0	0	0	0	0	0	0	0	0	0	0	0	0	0	0	1	0	0	0	0	0	0	3
MtrunA17_Chr2g0285961	1177	928	0	0	0	1	2	4	4	0	3	5	1	3	0	3	0	0	0	0	0	0	28	27	1	2	0	0	0	2	1	2	1	0	1	6	5	2	1	0	0	0	0	0	0	0	7	4	0
MtrunA17_Chr5g0410311	1981	1732	1921	2006	1908	675	670	607	1629	1964	1552	5915	6510	5736	1105	1204	820	846.987	1082	1067.99	1880	1835	1079	1380.902	1004	1327	957	948	1065	770	784	768	2118	2219	2173	4983	5303	4285	967.994	973.992	986	944	1598	1526	2284	2087	1473	1342.942	799
MtrunA17_Chr3g0100891	650	401	43.039	51.936	44.382	29.378	36.772	27.962	61.658	48.385	48.011	89.294	66.522	83.285	621.758	723.099	339.933	320.873	209.428	320.329	276.78	248.965	120.865	180.502	195.785	225.015	28.026	43.867	30.191	45.412	25.424	34.647	32.675	28.555	39.532	75.209	51.969	71.089	385.012	332.027	242.745	275.972	201.816	197.792	233.412	216.776	130.153	104.771	89.171
MtrunA17_Chr7g0225811	1809	1560	0	0	2	0	1	0	2	2	6	10	10	10	18	20	11	9	7	8	27	16.997	0	1	2	1	1	1	0	0	1	0	2	0	0	9	7	8	5	9	5	6	4	6	5	8	0	0	0
MtrunA17_Chr3g0077391	2366	2117	7753.429	7646.864	7682.216	2503.8	2133.677	2251.838	2447.641	3466.006	2706.581	5678.9	6759.435	6134.745	2308.149	2909.372	917.238	871.282	780.608	710.03	1640.596	1734.209	3331.907	3964.98	2321.518	2957.839	4775.254	4109.856	4556.624	2850.291	2713.601	2702.657	3442.527	3346.389	3290.48	5438.32	5215.72	4146.75	1834.528	1841.328	1347.938	1192.405	1927.063	1826.532	2531.904	1887.36	3411.849	3197.009	1536.702
MtrunA17_Chr8g0341431	168	7.156	0	0	0	0	0	0	0	0	0	0	0	0	0	0	0	0	0	0	0	0	0	0	0	0	0	0	0	0	0	0	0	0	0	0	0	0	0	0	0	0	0	0	0	0	0	0	0
MtrunA17_Chr6g0459751	1256	1007	1403	1454	1358	318	306	302	503	548	506	878	866	829	988	1023	837	771	606	637	655	614	1409	2026	1069	1452	535	474	518	322	333	344	433	417	357	724	650	666	968	970	701	652	750	785	818	812	1320	1217	769
MtrunA17_Chr6g0452541	726	477	0	0	0	0	0	0	0	0	1	0	0	0	0	0	0	0	0	1	0	0	0	0	0	0	0	0	0	0	0	0	0	0	0	0	0	0	0	0	0	0	0	0	0	0	0	0	0
MtrunA17_Chr2g0305881	642	393	8	3	4	1	0	0	0	0	0	0	0	0	1	0	0	0	0	0	0	0	5	4	1	0	0	0	0	0	0	0	0	0	0	0	0	3	0	0	0	0	0	0	1	0	0	0	1
MtrunA17_Chr3g0126721	1485	1236	209	160	166	142	120	146	680	443	514	403	422	407	90	86	146	152	54	42	44	63	1546	2446	483	733	64	91	71	163	166	156	467	496	409	292	329	367	109	105	131	122	93	78	43	48	833	582	191
MtrunA17_Chr7g0266861	2707	2458	268	316	313	104	104	114	95	78	93	64	38	57	376	365	125	144	104	165	113	116	1641	2192	757	932	159	168	185	86	85	103	92	65	60	57	56	56	149	182	109	118	122	122	90	107	1113	1127	434
MtrunA17_Chr5g0396191	1199	950	1	3	0	0	0	0	0	1	0	0	0	0	118	84	496	506	94	196	5	2	362	501	609	598	0	0	0	0	0	1	0	0	0	0	0	0	237	260	371	417	94	90	5	31	225	211	168
MtrunA17_Chr6g0474331	2002	1753	111	102	96	27	25	26	37	34	54	23	31	32	192	228.463	152	124	48	80	41	49	180	265	90	115	42	43	40	22	29	26	30	28	22	31	36	39	101	92	127	111	69	46	42	62	114.993	112	72
MtrunA17_Chr3g0097641	3477	3228	0	0	0	0	0	0	0	0	0	0	0	0	0	0	0	1	0	0	0	0	0	1	0	1	0	0	0	0	0	0	0	0	0	0	0	0	0	0	3	0	0	0	0	0	1	0	0
MtrunA17_Chr7g0272651	2914	2665	22.632	18.432	25.357	5.122	4.595	5.51	8.937	6.967	11.235	21.81	11.604	19.88	171.581	222.291	95.774	81.763	84.773	112.356	120.433	123.96	242.196	334.162	294.943	360.14	10.822	17.657	8.406	6.589	9.339	9.609	9.16	2.218	10.041	11.544	10.751	22.192	59.862	54.233	90.21	83.768	88.722	93.908	129.729	109.124	304.754	235.925	169.755
MtrunA17_Chr6g0472291	888	639	41.793	31.88	29.807	33.416	26.251	39.437	218.673	108.079	211.586	276.476	306.256	233.672	470.117	492.959	200.754	203.189	178.067	167.964	358.293	344.489	279.704	330.129	266.899	358.376	30.631	54.181	40.795	50.651	37.35	53.318	128.977	126.822	114.305	235.886	235.75	429.528	211.062	244.288	189.745	197.548	235.912	213.542	319.88	273.405	247.328	245.911	164.968
MtrunA17_Chr8g0340311	1068	819	0	7	4	1	1	1	0	0	0	0	0	0	3	7	1	0	1	1	0	0	206	381	48	41	1	0	1	1	0	2	0	0	1	0	0	0	2	1	1	0	3	0	0	1	116	106	17
MtrunA17_Chr4g0021741	5073	4824	207	212	202	62	54	47	207	67	190	136	119	112	250	252	265	286	219	196	222	224	352	484	360	446	173	140	146	87	107	81	101	74	62	128	134	200	238	266	242	261	164	171	178	180	384	372	218
MtrunA17_Chr1g0198411	279	35.644	1	1	2	0	0	0	0	0	1	0	0	0	1220	1274	176	176	5	20	1	1	61	27	4	4	0	0	2	0	1	0	0	0	0	0	1	1	494	534	147.999	129	10	7	3	4	14	6	0
MtrunA17_Chr7g0245601	3502	3253	914	977	964	145	95	113	318	276	286	310	270	331	27	44	4	4	2	2	28	25	152	24	16	48	309	342	399	184	165	173	233	194	213	317	293	268	41	41	32	18	37	39	21	13	15	46	12
MtrunA17_Chr3g0085451	3786	3537	0	0	0	0	0	0	0	1.132	0	0	0	0	0	1.022	1	0	0	0	0	0	0	0	0	1.001	0	0	0	0	0	0	2.036	2.154	0	0	0	0	0	1.012	1	0	0	0	0	0	1.017	0	1.027
MtrunA17_Chr1g0189211	5198	4949	385	406	451	294	326	311	476	400	522	553	522	505	1010	980	976	947	830	883	793	803	1992	2624	1732	1955	315	402	336	301	290	307	360	272	281	502	532	637	984	970	916	872	674	748	670	736	1834	1988	918
MtrunA17_Chr4g0031881	273	31.76	1	1	0	0	1	0	0	1	1	0	0	0	0	0	2	1	0	0	0	0	0	0	0	0	1	1	0	0	0	0	0	0	0	0	0	0	0	2	0	1	0	0	0	0	0	0	0
MtrunA17_Chr8g0345411	2384	2135	12	6	7	6	4	9	43.097	4	45	6	7	5	55	44	78	81	50	48	43	37	48	99	45.052	60	7	10	13	8	2	7	6	7	5	12	15	36	55	48	71	59	29	26	39	34	54	67.982	26
MtrunA17_Chr6g0464791	2549	2300	173	152	183	115	99	123	212	200	198	344	305	324	372	355	442	437	357	360	342	343	1776	2590	2298	2544	121	117	122	115	108	128	188	166	163	273	228	312	424	362	321	351	285	344	298	312	2436	2238	1348
MtrunA17_Chr2g0308741	405	156	0	1	0	0	0	0	2	0	1	1	0	0	6	2	6	4	5	1	4	1	6	7	6	5	0	0	0	0	0	0	0	0	0	1	0	2.229	3	5	3	3	4	3	0	3	3	2	2
MtrunA17_Chr3g0100291	173	7.484	0	0	0	0	0	0	0	0	0	0	0	0	0	0	0	0	0	0	0	0	0	0	1	0	0	0	2.888	0	0.919	0	0	0	0	0	0	0	0	0	0.801	0	0	0	0	0	0	0.844	0
MtrunA17_Chr4g0048491	1505	1256	301	306	296	241	232	201	227	180	281	211	249	201	517	475	690	720	470	516	493	502	2099	2783	2116	2640	228	227	214	199	212	237	203	182	175	175	183	207	642	557	548	556	415	451	500	501	1867	1666	1016
MtrunA17_Chr1g0202221	5152	4903	11	15	8	55	88	71	758.752	273	880.776	227	235	209	204	176	146	158	343	309	666.756	710	3933.76	8003	4808.848	6322	4	24	21	162	126	116.708	248	206	247	434	435	859.511	174	170	228	205	399.834	447	689	562.81	6696.938	6299.874	3492.86
MtrunA17_Chr6g0451981	1897	1648	90	129	126	14	104	63	58	32	31	18	24	11	384	485	267	253	119	122	133	119	1097	1925	686	1183	37	37	22	13	18	23	17	31	17	5	3	4	229.046	266.057	160	148	58	61	74	35	250	230	130
MtrunA17_Chr7g0258121	309	60.592	57.747	54.773	34.722	17.972	16.07	9.75	19.008	38.484	36.516	31.39	38.449	34.15	69.033	49.761	31.329	31.149	19.639	29.853	41.497	54.021	132.545	150.426	110.581	113.099	14.837	17.408	25.199	15.504	10.613	21.383	34.977	11.069	20.174	35.691	47.076	40.564	35.371	34.69	35.514	29.501	58.286	45.079	57.813	44.71	143.996	126.136	78.509
MtrunA17_Chr7g0244831	864	615	0	0	0	1	2	1	0	0	2	0	0	0	2	0	0	2	0	0	0	0	14	14	0	3	3	1	1	1	2	1	1	1	1	0	0	0	0	0	2	1	0	0	0	0	33	35	0
MtrunA17_Chr7g0263961	598	349	4982	3844	4129	2266	3246	1848	1557	4212	1506	3269	2774	3954	2722	4631	4231	3298	1290	1806	1127	1263	35	64	54	114	3102	4533	9285	3010	2575	3084	1481	2760	5692	1737	2928	2623	3353	6364	3203	3233	2211	2511	1311	1603	73	54	28
MtrunA17_Chr4g0071151	774	525	0	0	0	0	0	0	1	0	0	0	0	0	0	1	3	2	0	0	0	0	1	4.003	2	1	0	0	0	0	0	0	0	0	0	0	0	0	1	0	0	1	0	1	0	0	4	4	0
MtrunA17_Chr3g0092241	3240	2991	0	0	0	0	0	0	0	0	0	0	0	0	0	0	0	0	0	0	0	0	0	0	1.002	0	0	0	0	0	0	0	0	0	0	0	0	0	0	0	0	0	0	0	0	0	1.011	0	0
MtrunA17_Chr3g0122261	1853	1604	39	36	51.281	20	14	13	35	17	24	175.644	141	150	13.011	28	40	53.206	261.273	196.388	759.282	760.882	163.458	247.165	2600.17	2214.986	42.212	18	31	4	8	6	18	15	18	331	253	327.985	32.023	27	44.444	44.085	207.842	219.832	830.451	608.56	500.012	436.989	245.152
MtrunA17_Chr7g0270881	1759	1510	27	34	40	18	17	15	74	38	65	50	62	45	141	141	135	142	114	142	79	79	269	395	254	279	19	16	22	13	18	15	30	32	25	48	39	61	113	102	106	138	99	93	86	98	301	279	150
MtrunA17_Chr2g0291001	597	348	0	0	0	0	0	0	0	0	0	0	0	0	0	0	0	0	1	0	0	0	0	0	0	0	0	0	0	0	0	0	0	0	0	0	0	0	0	0	0	0	0	0	0	0	0	0	0
MtrunA17_Chr5g0420181	2388	2139	0	0	0	0	0	0	0	0	0	0	0	0	2	0	0	0	0	0	0	0	3.404	16.085	0	0	0	0	2	0	0	0	2	0	0	0	0	0	0	0	0	0	0	0	0	0	0	3.343	0
MtrunA17_Chr1g0171821	1812	1563	109	166	109	76.931	74	70.851	150	124	155.687	194	219	168.845	96	107.57	131.594	135	159	163.559	200.759	222.61	452.151	659.953	599.85	681.13	89.932	109.91	83.827	62.822	113	79.9	125.8	100.82	102.897	159	179.828	197.332	102.617	120	142.203	152.843	189	186.351	228.141	233.174	567.955	598.169	354.647
MtrunA17_Chr2g0329461	700	451	165.361	145.882	121.809	27.205	34.369	30.247	40.402	38.712	64.694	32.474	41.238	44.238	324.005	376.762	61.829	57.873	62.296	49.475	70.623	60.296	859.406	1230.158	674.919	536.928	55.509	54.017	86.516	47.507	43.764	40.704	32.253	44.947	33.322	71.69	53.279	77.049	162.927	146.28	21.901	41.219	78.544	67.686	132.236	96.603	366.039	401.547	109.694
MtrunA17_Chr7g0237661	742	493	960.669	843.339	829.628	122.329	160.465	142.111	88.224	156.047	122.43	4	9.723	7.584	506.316	544.477	209.288	182.877	127.455	116.187	33.883	30.409	377.816	363.216	23.87	50.265	175.27	153.425	216.498	165.515	170.817	183.622	110.786	157.224	112.061	14.732	17.512	12.917	174.674	211.259	111.011	103.692	106.418	126.008	30.242	76.606	34.443	41.249	15.91
MtrunA17_Chr7g0233131	823	574	0	0	0	0	0	0	1.465	2.908	0	0	1.449	5.329	1	2	1	0	1	0	2	0	0	2	1	0	1	0	0	0	1.763	0	1.334	0	0	0	1	1	0	0	0	0	0	0	1	1	0	1.06	1.064
MtrunA17_Chr4g0070761	1161	912	111.133	111.303	109.489	21.215	20.755	30.891	19.996	12.619	11.379	0	0	0	3.064	5.109	0	2.031	0	0	0	2.044	17.081	0	4	5	34.643	33.966	32.338	19.885	20.401	19.592	17.569	13.75	24.709	1	3.054	6	8.165	12.127	5.243	5.183	1.009	0	1.021	4.05	0	4	2
MtrunA17_Chr8g0342621	4816	4567	1	2	0	0	0	0	1.277	0	4.42	2.546	1.053	0	4.54	1.205	2.618	1.023	4.19	2.572	1.497	3.103	15.331	11.605	5.803	5.516	1.097	2.395	0	1.162	1.122	0	2	0	0	3.087	0	3.858	1.039	1.06	4.31	3.054	4.084	1.022	2.035	0	16.902	8.042	5.638
MtrunA17_Chr6g0452911	1146	897	1.003	0	0	0	0	0	0	0	0	0	0	0	2.019	1.007	2.013	1.004	0	0	1.007	0	2.028	5.068	8.135	7.144	0	3	0	0	0	0	0	0	0	1.004	0	1.012	2.021	1.011	4.047	0	0	0	2.028	0	4.045	2.023	2.027
MtrunA17_Chr1g0194041	450	201	0	0	0	0	0	0	0	0	0	0	0	0	0	0	0	0	0	0	0	0	0	0	0	0	0	0	0	0	0	0	0	0	0	0	0	0	0	0	0	2	0	0	0	0	0	0	0
MtrunA17_Chr3g0105941	1235	986	1267	1221	1293	1226	1128	1103	340	423	415	101	124	110	6838	6633	6289	5960	2707	2658	529	581	2109	2939	2131	2600	1133	1258	1535	1377	1272	1326	543	412	512	77	105	83	7164	7142	5725	5375	1846	1700	510	957	1902	1910	1107
MtrunA17_Chr1g0150111	2674	2425	2219	2303	2249	525	542	547	877	800	878	925	818	831	1818	1945	1701	1673	1111	1187	1039	1066	3786	5388	2751	3489	1017	1033	1027	699	648	637	604	527	541	816	803	839	1892	1872	1458	1394	1142	1238	1119	1169	3404	3268	1974
MtrunA17_Chr6g0488251	1322	1073	0	0	0	0	0	0	0	0	1.041	0	0	0	13.145	9.999	9.223	3.882	4.432	1.44	0	0	577.767	882.261	620.825	773.899	0	0	0	0	0	0	0	0	0	0	0	0	1.297	2.668	2.781	0	3.255	2.929	4.363	2.865	402.535	380.693	338.918
MtrunA17_Chr2g0304151	3538	3289	443.691	502.257	524.283	134.98	133.699	154.86	361.839	297.942	356.895	297.504	279.407	292.14	1377.186	1473.485	957.751	906.59	457.139	542.037	352.671	348.733	2515.394	3691.049	1292.065	1698.05	208.053	280.643	225.772	163.024	203.562	151.073	245.783	213.628	202.536	323.873	336.293	404.483	1069.167	943.718	711.971	743.712	330.415	513.03	286.308	362.417	2293.258	2342.457	1147.472
MtrunA17_Chr5g0420161	1863	1614	0	0	0	1	0	1	1	2	0	0	0	0	0	3	0	0	0	0	0	0	34.596	164.915	0	1	0	4	0	1	2	1	0	0	0	0	0	2	0	1	0	0	0	0	0	0	27	30.657	0
MtrunA17_Chr6g0475601	2496	2247	755	834	854	579	540	550	1040	762	1013	1045	1025	967	598	623	1590	1488	1790	1552	1885	1777	2795	4354	3815	4851	564	728	646	577	595	608	663	624	598	874	829	1041	1196	1153	1450	1504	1643	1696	1767	1679	3615	3372	2207
MtrunA17_Chr5g0403311	1715	1466	17288.687	17047.879	16653.728	3998.772	3606.76	3598.046	6090.31	6435.1	6247.933	11088.744	11206.139	10569.387	7403.481	7684.276	5691.595	5887.327	4265.819	4137.493	5567.397	5400.954	7537.161	9398.016	4193.149	5920.701	7297.217	6821.896	7302.712	3896.195	3804.07	3854.856	5625.398	5037.997	5010.882	8799.197	9657.097	9159.727	7947.565	7767.648	5663.292	5543.506	5921.533	5710.834	7036.974	6671.947	5990.165	5546.743	2902.805
MtrunA17_Chr7g0219381	2025	1776	51	44	50.568	39.259	51	46.237	454.412	130.387	583.033	480.814	439.457	444.704	388.875	444.715	404.973	358.536	377.687	374.254	613.825	653.964	957.281	1095.599	1398.454	1885.508	29	88	40.572	69.439	56.643	58.262	180.702	124	116.151	719.195	722.491	1598.582	236.933	249.338	295.334	266.382	370.691	344.281	604.769	554.996	1203.857	1208.888	807.206
MtrunA17_Chr5g0416271	1476	1227	0	0	0	0	0	0	1	0	0	0	0	0	34	17	12	13	19	29	49	40	6	4	0	0	0	0	0	0	0	0	0	0	0	0	0	0	9	11	16	16	24	26	26	24	4	0	0
MtrunA17_Chr8g0367481	465	216	0	0	0	0	0	0	0	0	0	0	0	0	0	0	0	0	1.029	0	0	0	0	0	0	0	0	0	0	0	0	0	0	0	1.037	0	0	0	0	0	1.033	0	0	0	0	0	0	0	0
MtrunA17_Chr1g0185801	5577	5328	789	900	902	437	536	544	1589	795.813	1524	1390	1325	1247	3483	3535	3266	3253	2544.789	2347	3238	3348	5984.874	8754	5805.721	6631	607	868	574	604	593	571.852	795	641	655	1620	1491	2529	3139.76	2978	2183	2359	1934	2279	2552.794	2683	6494	6700	3490
MtrunA17_Chr5g0404331	332	83.043	0	0	0	0	0	0	0	0	0	0	0	0	0	0	0	0	0	0	0	0	0	0	0	0	0	0	0	0	0	0	0	0	0	0	0	0	0	0	0	0	0	0	0	0	0	0	0
MtrunA17_Chr3g0121141	1536	1287	13	9	13	0	1	0	0	0	2	0	0	0	2	5	0	2	6	3	1	2	80	38	22	36.021	11	5	9	1	0	0	1	0	0	2	1	0	2	3	0	1	3	2	3	2	33.046	29	36
MtrunA17_Chr8g0392751	1530	1281	1540	1513	1600	724	711	707	229	207	206	15	15	20	29	41	13	13	8	4	0	1	228	66	69	166	863	901	893	588	592	607	187	147	156	31	28	15	71	92	91	81	3	10	0	4	47	97	30
MtrunA17_Chr7g0223701	1944	1695	0	0	0	0	0	0	0	0	0	0	0	0	4	6	6	1	0	0	0	0	0	0	0	0	0	0	0	0	0	0	0	0	0	0	0	0	1	2	0	0	1	0	0	1	0	0	0
MtrunA17_Chr5g0409541	1185	936	0	1.025	0	0	0	0	3.164	0	0	0	0	0	5.301	4.231	2.093	0	0	2.064	1.034	2.275	10.934	26.061	2.097	4.228	0	0	0	0	1.012	0	0	0	0	0	0	0	0	3.124	4.295	6.379	5.294	0	5.247	1.028	4.142	13.973	4.389
MtrunA17_Chr2g0309821	1139	890	0	0	0	0	0	0	0	0	0	0	0	0	8.717	20.62	0	4.585	0	0	0	0	466.717	712.826	900.07	1141.085	0	0	0	0	0	0	0	0	0	0	0	0	11.812	12.911	6.967	3.144	0	0	0	0	595.639	788.371	335.779
MtrunA17_Chr4g0042251	677	428	6.165	10.425	13.078	4.042	2.147	3	171.852	10.26	182.094	25.747	45.001	22.837	115.988	95.005	117.337	111.861	100.882	82.336	128.365	138.378	249.823	327.302	291.413	322.634	6.042	34.546	6.979	13.603	15.691	17.261	19.362	8.882	11.786	134.121	123.681	326.056	112.149	111.981	124.695	133.308	115.311	111.117	199.078	183.111	229.55	191.62	111.294
MtrunA17_Chr5g0411001	393	144	0	0	0	0	0	0	0	0	0	0	0	0	0	0	0	0	0	0	0	0	0	0	0	0	0	0	0	0	0	0	0	0	0	0	0	0	1.129	0	0	0	0	0	0	0	0	0	0
MtrunA17_Chr2g0280661	2115	1866	18	23.768	10.117	6.408	7.331	8	38.006	5.345	55.655	5.061	6.545	11.13	391.186	323.075	487.423	505.732	358.426	343.003	320.729	389.705	202.724	299.156	71.357	75.123	8.949	20	12	15.184	15.251	16.115	9.884	7	4	16.445	15.511	39.755	304.624	285.642	447.995	380.394	235.298	253.843	273.974	309.86	83.268	92.296	27.026
MtrunA17_Chr4g0047181	1554	1305	1	1	1	0	0	0	1	1	1	0	2	1	0	0	0	0	0	0	0	0	0	0	0	0	1	0	0	0	0	0	0	0	1	1	2	0	0	1	0	0	0	1	1	1	0	0	0
MtrunA17_Chr4g0042821	2600	2351	428.302	414	392.28	21.02	11.039	20	24	9.023	19	21.013	15	15.019	61.19	61.188	26	33.162	45.086	47	24.022	19	2215.799	2608	275	331	79	85	87.099	21.027	10	16	5.01	7	7.031	18.014	16	21.017	32	31.196	27	37	30.097	36	33.081	38.106	364	332	97
MtrunA17_Chr3g0097251	2929	2680	113.338	164.054	150.716	83.149	52.777	45.327	151.827	82.02	159.336	110.612	107.408	93.15	508.565	464.069	335.284	300.696	181.508	214.109	181.275	200.151	600.394	849.632	592.337	844.135	101.039	78.803	77.396	69.53	64.706	64.084	56.736	55.5	45.585	97.709	122.733	157.777	323.725	337.269	254.941	239.057	152.915	201.328	185.936	181.132	622.358	728.149	413.826
MtrunA17_Chr0c02g0489781	720	471	33	28	29	19	11	9	8	7	7	1	1	0	2	4	1	0	1	0	0	4	12	9	3	11	26	24	26	8	5	4	5	2	3	1	1	0	5	14	7	2	1	0	0	0	7	5	0
MtrunA17_Chr5g0399621	468	219	0	0	0	0	0	0	0	0	0	0	0	0	0	0	0	1	0	0	0	0	0	0	0	0	0	0	0	0	0	0	0	0	0	0	0	0	0	0	0	0	0	0	0	0	0	0	0
MtrunA17_Chr7g0245521	822	573	1	0	0	0	0	0	0	0	0	0	0	0	2	8	5	2	0	2	0	2	263	569	65	80	0	1	0	0	0	0	0	0	0	0	0	0	2	1	0	2	2	0	2	0	320	339	66
MtrunA17_Chr8g0355781	923	674	0	0	0	0	1	0	0	0	0	0	0	0	0	0	0	0	0	0	0	0	0	0	0	0	0	0	0	0	0	0	0	0	0	0	0	0	0	0	0	0	0	0	0	0	1	3	1
MtrunA17_Chr1g0150981	677	428	1	3.116	2	6.3	3	2	2	0	0	0	0	3	3	4	0	0	0	0	0	0	14.868	21.793	12.11	14.024	5.768	2.216	6.288	4.907	5	2.34	1	1.168	1	2	0	1	2	1	1	0	0	0	0	0	31.5	28.072	14.794
MtrunA17_Chr5g0428841	2272	2023	214	191	175	73	85	86	84	97	106	91	99	82	418	463	264	241.004	157	179	138	149	1011	1659	1257	1545	103	94	119	86	86	83	75	73	82	75	82	84	255	240	213	251	161	149	117	107	1394	1401	903
MtrunA17_Chr7g0247831	3568	3319	123	125	139	67	66	72	283	170	253	353	330	331	593	627	904	842	1014	930	1048	1021	1332	2065	2385	2768	78	123	87	60	95	75	132	115	90	410	451	811	756	664	606	646	669	731	824	915	2398	2508	1394
MtrunA17_Chr2g0283051	876	627	5.336	5.273	7.202	0	1.06	0	3.27	2.93	1.449	11.503	11.708	11.644	4.343	8.486	9.488	3.676	7.823	7.146	3.613	6.99	8.381	2.381	6.329	7.745	0	1.668	3.265	1.07	0	2.099	0	1.047	2.143	5.044	6.402	5.27	12.876	4.063	6.589	1.85	2.222	8.823	6.441	5.16	8.583	7.051	0
MtrunA17_Chr2g0309661	565	316	0	0	0	0	0	0	0	0	0	0	0	0	0	0	0	0	0	0	0	0	0	0	0	0	0	0	0	0	0	0	0	0	0	0	0	0	0	0	0	0	0	0	0	0	0	0	0
MtrunA17_Chr2g0297961	1233	984	0	0	1	0	0	0	0	0	0	1	1	0	3	3	8	6	7	9	7	1	1	4	1	0	0	0	0	0	0	0	0	1	0	1	1	2	8	10	6	7	6	8	8	5	1	0	0
MtrunA17_Chr3g0141011	2511	2262	595	650	665	298	263	268	31	33	42	19	17	22	161	195	51	67	8	3	4	5	1259	1560	261	363	984	957	953	276	240	237	76	25	58	15	18	14	173	212	66	64	8	13	6	4	523	489	206
MtrunA17_Chr2g0329231	316	67.291	0	0	0	0	0	0	0	0	0	0	0	0	0	0	4	0	0	0	1	0	0	1	3	6	0	0	0	0	0	0	0	0	0	0	0	0	1	2	2	3	2	2	3	4	1	1	3
MtrunA17_Chr7g0260921	180	7.996	0	0	0	0	0	0	0	0	0	0	0	0	2	0	3	3	2	3	2	2	0	0	0	1	0	0	0	0	0	0	0	0	0	0	0	0	3	0	3	3	3	0	1	2	0	0	0
MtrunA17_Chr8g0370781	441	192	0	0	0	0	0	0	0	0	0	0	0	0	0	1.001	0	0	0	0	0	0	0	0	0	0	0	0	0	0	0	0	0	0	0	0	0	0	0	0	0	0	0	0	0	0	0	0	0
MtrunA17_Chr7g0218641	1653	1404	0	1.026	2	1	0	1	1	0	0	1.021	1	0	21.764	11	21.652	22.486	8.136	21.269	15.198	18	10.514	10.327	13.44	10.695	0	1	0	3	0	1	1.11	0	0	0	4	0	7.175	10	18	19	14	11.263	15	9.198	18.175	13.265	7
MtrunA17_Chr4g0016331	1399	1150	30.162	84.086	110.673	0	0	49.004	34.73	17.786	42.051	44.611	36.716	12.714	0	21.106	4.403	2.768	13.471	12.655	5.592	13.249	54.432	27.94	0	15.498	21.06	80.114	46.757	49.447	33.651	14.553	24.154	45.511	40.781	4.601	37.975	77.133	16.257	18.888	10.344	20.122	25.38	6.136	8.027	7.711	13.682	0	12.3
MtrunA17_Chr4g0012731	447	198	0	0	0	0	0	0	0	0	0	0	0	0	1	0	0	0	0	0	0	0	0	0	0	0	0	0	0	0	0	0	0	0	0	0	0	0	0	0	0	0	0	0	0	0	0	0	0
MtrunA17_Chr4g0009191	2535	2286	0	1	0	1	0	0	4	1	9	2	3	0	15	16.009	33	26	25	23	42	46	17.052	29	19	40	0	0	0	0	0	1	1	1	0	9	6	22	17	15	25	21	35	33	62	43	24	22	14
MtrunA17_Chr8g0335721	543	294	0	0	0	0	0	0	0	0	0	0	0	0	0	0	0	0	0	0	0	0	0	0	0	0	0	0	0	0	0	0	0	0	0	0	0	0	0	0	0	0	0	0	0	0	0	0	0
MtrunA17_Chr6g0484541	928	679	2043	2054	2027	822	748	783	655	791	796	622	707	624	1374	1540	928	864	620	557	367	367	2408	3211	1270	1680	1052	1011	1178	725	780	773	763	773	861	548	577	522	1122	1019	885	858	676	586	352	455	1732	1499	801
MtrunA17_Chr3g0097321	2394	2145	0	0	0	0	0	0	0	0	2	0	0	0	0	0	0	1	0	0	0	0	0	0	0	0	0	0	0	0	0	0	0	0	0	0	0	0	0	0	0	0	0	0	0	0	1	0	0
MtrunA17_Chr2g0279411	713	464	882	878	835	71	60	48	1	2	1	0	0	1	166	171	2	11	1	4	0	3	271	133	16	27	192	138	205	58	58	73	18	6	9	1	1	0	89	67	16	14	2	0	1	0	21	29	5
MtrunA17_Chr5g0413621	2123	1874	266	260	251	25	21	21	2	0	1	0	0	1	105	121	14	8	1	1	0	1	136	59	12	26	66	91	81	27	34	39	5	5	2	0	0	0	53	39	11	10	0	2	0	2	20	17	6
MtrunA17_Chr2g0296771	640	391	0	0	0	0	0	0	0	0	0	0	0	0	1.426	7.467	11.266	3.327	18.398	11.921	13.132	12.045	0	0	0	0	0	0	0	0	0	0	0	0	0	0	0	0	2.743	2.178	4.052	2.453	6.953	5.528	5.065	9.982	0	0	0
MtrunA17_Chr6g0456481	966	717	0	1	0	0	0	0	0	0	0	0	1	0	129.864	109.921	67.853	94.934	66	77.946	82.899	88.841	3	5	2	0	1	0	0	0	0	0	1	1	0	0	0	0	91.871	76	79.927	44.946	70.906	54.897	62.8	71	2	0	0
MtrunA17_Chr6g0457701	1777	1528	9	9	16	2	2	0	0	0	0	1	0	1	0	1	1	0	4	2	5	0	4	2	9	10	4	11	6	1	1	1	1	0	0	0	0	0	1	2	1	1	2	6	6	3	12	6	3
MtrunA17_Chr2g0283341	901	652	21	26	22	22	18	26	46	34	33	38	35	31	69	57	140	182	136	156	91	80	78	105	90	138	18	20	15	30	30	28	33	27	39	16	22	21	131	120	135	140	114	112	82	85	137	91	105
MtrunA17_Chr2g0311321	699	450	0	0	0	0	0	0	0	0	2	0	0	0	0	0	0	0	0	0	0	0	0	0	0	0	0	0	0	0	0	0	0	0	0	0	0	0	0	0	0	0	0	0	0	1	0	1	0
MtrunA17_Chr8g0385001	264	26.725	1	0	1	0	0	1	0	0	0	0	1	0	0	0	0	0	1	0	0	0	1	1	0	0	0	1	1	0	0	0	0	1	0	0	0	0	0	0	1	0	0	1	0	1	0	1	0
MtrunA17_Chr4g0002841	1055	806	15.918	6.663	19.463	4.222	8.768	3.331	9.491	6.189	13.998	30.059	21.944	25.005	225.263	252.49	101.756	113.532	91.682	68.446	87.543	62.265	52.864	84.662	98.996	127.021	8	21.168	14.467	14.215	13	4.598	8.595	8.456	10.164	9.693	17.742	10.891	195.806	174.12	174.336	168.645	85.307	75.319	101.2	86.106	86.326	101.863	65.05
MtrunA17_Chr3g0138551	285	39.947	0	0	0	0	0	0	0	0	0	0	0	0	1	0	0	0	0	0	0	0	0	0	0	0	0	0	0	0	0	0	0	0	0	0	0	0	0	0	0	0	0	0	0	0	0	0	0
MtrunA17_Chr4g0042231	671	422	1.751	4.36	4.056	6.284	3.633	5.254	122.27	15.257	103.058	14.491	12.462	19.728	74.83	103.125	90.499	88.621	62.827	48.043	106.404	87.795	270.525	364.685	249.262	367.322	4.461	29.152	4.339	13.79	7.922	8.48	11.578	5.435	12.815	70.851	57.988	227.628	113.014	104.441	110.571	77.164	79.775	85.999	117.414	84.216	270.08	230.095	104.043
MtrunA17_Chr4g0005591	5377	5128	2.223	0	1	26	11	18	88.261	49	104.261	72.516	75.725	76.494	15.199	10.6	24.788	27.118	18.29	11.382	21.244	16.399	299.626	680.211	264.889	335.076	12.258	16.427	12.263	28	22	28	58	57	62.823	88.227	80.578	134.446	7.483	15.002	23.727	22.892	12.335	18.649	12.633	17.885	406.241	384.31	130.69
MtrunA17_Chr8g0379581	1133	884	2	2	5	75	120	114	580	650	611	1162	1333	1244	1	0	5	7	115	69	129	124	8	6	11	21	7	18	12	179	218	184	765	844	826	1334	1367	1325	5	6	63	61	194	176	194	153	4	5	7
MtrunA17_Chr6g0455211	3659	3410	7.067	5.044	10.515	18.956	13.327	13.781	11.272	11.49	25.181	5.396	3	7.282	44.488	45.152	56.828	59.02	64.885	61.743	29.504	42.127	239.667	408.94	231.692	302.908	17.551	23.643	17.111	9.623	12.494	19.412	6.201	10.783	10.943	8.678	12	8.186	35.546	30.205	63.356	53.62	33.186	42.964	27.033	42.222	233.517	269.018	128.996
MtrunA17_Chr6g0475741	757	508	0	0	0	0	0	0	0	0	0	0	0	0	0	0	0	0	0	0	0	0	0	0	0	0	0	0	0	0	0	0	0	0	0	0	0	1	0	0	0	0	0	0	0	0	0	0	0
MtrunA17_Chr8g0366791	1518	1269	127	130	123	27	29	20	22	20	15	7	4	7	46	50	40	39	27	32	13	13	213	191	31	40	77	61	75	30	30	26	16	7	9	1	3	3	44	44	56	47	28	34	11	23	55	63	21
MtrunA17_Chr8g0335091	3120	2871	8	6	13	10	5	10	123	23	159	120	78	92	83	99	180	185	161	141	298	273	340	435	543	593	7	33	5	22	28	13	36	16	18	236	211	567	77	107	157	110	132	157	436	477	475	471	254
MtrunA17_Chr6g0463131	5072	4823	42.288	59.476	35.568	26.531	29.553	21.862	46.693	11.236	55.487	3.06	5	2	7	6	1	1.003	1	0	1.039	1	21.291	2.016	11.103	21.292	41.028	76.809	33.084	40.649	35.652	39.909	10	5	4	6.678	8.138	13.865	11	15.856	14	6.685	2.02	2.211	2.011	0	2.02	12.91	4.08
MtrunA17_Chr4g0052901	1194	945	1258	1153	1190	310	268	316	641	592	583	1105	1194	1070	725	775	728	747	513	577	575	589	1187	1555	1234	1549	503	534	602	386	350	349	633	534	599	1103	1154	1046	869	838	807	760	859	770	870	856	1508	1336	892
MtrunA17_Chr6g0452651	1355	1106	0	0	0	0	0	0	0	0	0	0	0	0	0	0	0	0	0	0	0	0	0	0	0	0	0	0	0	0	0	0	0	0	0	0	0	0	0	0	0	0	0	0	0	0	0	0	0
MtrunA17_Chr7g0248071	3257	3008	65	90	80	35	37	42	244	84.066	237	99	101	116.202	440	425	522	458	372	410.088	440.101	491.103	1707	3086.328	3184.709	4044.68	46	94	53	86	74	56	73	67	61.111	86	99	195	390	411.183	494	436.072	319	368	375.202	356	3574.341	3190.055	2163.541
MtrunA17_Chr1g0161301	2248	1999	10719.35	10392.722	10094.391	2857	2443.077	2620	4942.855	5757.413	5024.678	13239.789	14381.648	12721.571	7587.117	8194.698	3698.208	3644.551	3045.45	3124	5108.046	4935.504	3900	4912.423	2560	3290.956	4911.347	4471.364	5025.377	2861	2619	2806.772	5840.91	5586.893	5324.321	12036.211	11564.652	10498.672	5285.53	5253.078	3388.968	3603.01	4768.455	4793.351	6276.52	5362.971	3075.475	3154.476	1648
MtrunA17_Chr7g0256911	1061	812	0	0	0	1	0	0	0	1	0	0	1	1	1	1	2	2	3	0	1	2	2	1	0	1	0	2	0	0	1	0	2	1	1	2	1	2	1	2	4	2	0	1	3	2	0	0	1
MtrunA17_Chr6g0459281	945	696	0	0	0	0	0	0	0	1	1	0	0	0	0	1	8	6	3	0	0	0	0	0	0	1	0	0	0	0	0	0	1	0	0	0	0	0	10	4	0	0	0	0	2	4	0	1	0
MtrunA17_Chr5g0417171	1374	1125	0	0	0	0	0	0	1	0	2	0	0	0	0	0	0	0	0	0	1	0	0	0	1	0	0	0	0	0	0	0	0	0	0	0	0	0	0	0	0	0	0	0	0	0	0	0	0
MtrunA17_Chr8g0344811	762	513	882.459	771.121	801.488	215.425	247.84	206.69	17.647	34.428	57.666	7.84	3.416	4	65.976	72.151	47.452	51.408	9.401	20	2	2	135.83	63.98	31.858	67.295	264.158	195.144	251.63	179.365	173.947	181.63	66.094	63.263	47.499	10	3.641	1	35.301	37.535	40.668	36.457	69.509	61.265	31.908	10	5	9.876	5
MtrunA17_Chr5g0441331	2757	2508	170	193	182	113	106	111	220	201	219	159	166	173	255	233	211	246	231	223	237	254	744	1072	734	922	123	131	139	109	113	111	164	126	133	157	163	147	188	186	239	201	203	223	168	217	879	811	513
MtrunA17_Chr4g0051531	3562	3313	62	54	45	71	55	74	260	293	339	631	664	664	103	106	35	41	136	155	238.608	279	28	17	14	36	49	47	52	105	95	89	312	246	260	471	424	540	36	38	61	75	170	177	284	222	7	6	7
MtrunA17_Chr3g0082201	1025	776	89.658	108.215	78.737	18.033	15.483	23.373	26.555	40.24	44.527	71.915	48.657	41.132	327.698	368.623	198.897	119.88	81.164	92.651	62.593	57.975	188.623	268.065	233.735	248.387	45.107	35.273	33.664	32.21	42.23	26.226	33.084	31.556	39.255	40.638	39.963	30.753	230.059	199.572	157.533	130.581	101.922	94.378	65.356	52.263	203.998	201.773	133.212
MtrunA17_Chr2g0313601	6508	6259	0	2	4	0	2.028	0	2	0	3.017	1	1	1	9	33	3	6	5	3.017	5	3	773	1438.963	1566.951	2064	0	6	2	1	1	0	1	0	0	2.004	1.002	1.002	11	10	2	1	4	1	14	8.05	1972.904	1766.897	1540.944
MtrunA17_Chr1g0174381	330	81.056	0	0	0	0	0	0	0	0	0	0	0	0	0	7.696	0	0	0	0.2	0	0	0	0	0	0	0	0	0	0	0	0	0	0	0	0	0	0	0	0	0	0	0	0	0	0	0	0	0
MtrunA17_Chr8g0375741	2648	2399	0	0	0	0	0	0	0	0	0	0	0	0	0	0	0	1	0	0	0	0	1	0	0	0	0	0	0	0	1	2	0	0	0	0	1	0	1	1	1	0	0	0	0	0	1	1	1
MtrunA17_Chr3g0106011	839	590	0	0	0	0	0	0	1	0	0	0	1	0	0	0	0	0	0	0	0	0	0	1	0	1	0	3	0	1	0	0	0	0	0	0	0	1	0	0	0	1	1	0	0	0	1	0	0
MtrunA17_Chr3g0087861	3201	2952	396	431	465	276	227	265	560	453	646	1211	1176	1150	686	660	753	813	914	948	1311	1348	1608	2542	2084	2404	238	308	266	309	281	297	536	451	486	1422	1385	2304	799	757	745	726	891	938	1562	1467	2088	2182	1078
MtrunA17_Chr5g0443271	462	213	0	0	0	0	0	0	0	0	0	0	0	0	17	9	0	0	0	0	0	0	0	0	0	0	0	0	0	0	0	0	0	0	0	0	0	0	1	2	1	1	0	0	0	0	0	0	0
MtrunA17_Chr7g0239141	594	345	0	1	0	0	0	0	0	0	1	0	0	0	136.252	142.613	228.503	202.337	183.419	207.549	189.548	184.139	7	6	4	7	1	0	0	0	0	0	0	0	0	0	0	1	64.924	69.762	77.82	82.967	56.361	75.107	86.997	102.737	3	2	0
MtrunA17_Chr4g0028351	708	459	0	0	0	0	0	0	2.534	7.603	2.536	11.498	8.284	2.74	28.297	41.592	20.835	10.462	15.513	36.611	8.82	8.078	5.432	16.007	10.265	11.595	4.766	2.206	3.374	0	0	0	2.74	2.306	0	3.323	0	0	10.836	6.499	16.847	12.759	8.026	2.351	7.04	9.084	15.358	27.999	0
MtrunA17_Chr1g0203731	366	117	0	0	0	0	0	0	0	0	1	0	0	0	0	0	0	3	1	0	0	0	1	0	0	0	0	0	0	0	0	0	0	0	0	0	0	0	1	0	0	0	1	0	1	0	0	0	0
MtrunA17_Chr3g0111961	1845	1596	194	181	159	28	28	31	24	1	28	3	1	2	962	1220.991	242	235	49	52	28	28	600.981	401	87	150	53	161	59	44	24	34	5	3	1	9	12	21	440	429	138	110	21	16	18	26	91	124	38
MtrunA17_Chr3g0137421	1778	1529	3510.281	3264.424	3197.533	8570.789	8338.999	6811.844	1637.678	2316.961	1862.35	789.551	962.154	947.991	27.739	15.862	237	293.958	158	92.932	263.938	285	86.713	3.052	556.9	1305.752	15131.482	16171.666	18297.824	10704.841	10627.614	10784.614	4029.292	2709.373	2932.487	908.09	973.48	585.446	1396.947	1662.568	1680.703	1555.621	557.855	577	321.95	288.809	213.186	1135.021	233.857
MtrunA17_Chr5g0440901	447	198	0	0	0	0	0	0	0	0	0	0	0	0	215	257	0	0	0	0	0	0	19	6	0	0	0	0	0	0	0	0	0	0	0	0	0	0	7	6	0	0	0	0	0	0	0	0	0
MtrunA17_Chr5g0413021	399	150	0	0	0	0	0	0	0	0	0	0	0	0	0	0	0	0	0	0	0	0	0	0	0	0	0	0	0	0	0	0	0	0	0	0	0	0	0	0	0	0	0	0	0	0	0	0	0
MtrunA17_Chr3g0087981	923	674	13	10	11	8	107	65	78	84	162.235	124	107	97.205	51	66	113	98	65	139	69	74.14	32	24	40	93	7	1	2	9	8	13	76	97	93	29	33	30	51.382	46	50	46	103	68	95	32	6	4	16
MtrunA17_MTg0491721	1482	1233	76.143	52	43.28	7	6.145	5	5	6.119	20.391	15	6.124	1	15	21.196	68.663	53	21	21.499	11.241	15	80.667	28	8	12.384	99.783	118.555	66	42	50.738	36.277	11	8	4	5	2	7	39.511	42.862	48.655	33.703	14	19.238	10.256	13	21	21	18
MtrunA17_Chr6g0462331	1898	1649	8	15	15	0	2	1	2	3	4	22	22	20	117	144	36	45	11	15	19	11	43	61	41	52	10	20	15	4	3	8	5	3	4	11	14	28	85	71	43	49	20	19	15	10	111	106	72
MtrunA17_Chr5g0427641	264	26.725	0	0	0	0	0	0	0	0	0	0	0	0	0	1	2	7	2	1	0	0	0	0	0	0	0	0	0	0	0	0	0	0	0	0	0	0	2	1	6	1	0	0	0	0	0	0	0
MtrunA17_Chr4g0002851	1095	846	2	0	0	64.509	75.612	61.287	3.608	6.138	12.21	0	0	0	1.187	0	9.125	7.441	8.501	0	1.513	4.994	16.078	39.593	73.516	84.899	0	0	1.333	57.288	52.129	54.523	25.579	25.881	18.947	0	3.623	1.391	6.07	1.876	24.063	13.056	2.619	5.288	1.298	2.927	103.98	153.183	36.301
MtrunA17_Chr6g0472221	1648	1399	0	0	0	1	0	0	1	2	1	3	6	4	0	0	0	1	0	6	0	3	0	0	25	16	0	0	0	0	0	1	1	0	0	3	2	1	2	2	0	1	6	3	3	0	6	4	13
MtrunA17_Chr1g0169931	723	474	0	0	0	0	0	0	0	0	0	0	0	0	0	0	0	0	0	0	0	0	0	0	0	0	0	0	0	0	0	0	0	0	0	0	0	0	0	0	0	0	0	0	0	0	0	0	0
MtrunA17_Chr3g0115091	1955	1706	200.355	257.716	228.508	55.562	51.232	60.141	210.666	145.594	190.506	259.395	221.638	242.904	663.126	643.123	481.318	501.342	346.478	353.068	334.937	322.84	1109.41	1794.869	993.785	1194.332	115.892	148.384	120.326	85.211	97.569	83.25	140.808	133.75	122.202	245.504	257.085	368.28	596.726	558.972	466.261	434.939	325.809	343.674	360.771	387.181	1092.398	1114.833	576.987
MtrunA17_Chr8g0361291	282	37.744	0	0	0	0	0	0	0	0	0	0	0	0	0	0	0	0	0	0	0	0	0	0	0	0	0	0	0	0	0	0	0	0	0	0	0	0	0	0	0	0	0	0	0	0	0	0	0
MtrunA17_Chr5g0419991	1367	1118	230.18	258.648	258.528	50.805	56.429	69.733	68.071	44.871	98.921	68.533	108.422	78.526	245.879	238.701	226.434	177.116	101.522	88.558	76.347	75.43	463.527	585.696	419.864	505.126	116.067	107.795	104.898	59.761	53.924	57.923	52.595	28.38	29.525	66.275	58.987	117.475	193.942	176.077	120.405	120.551	59.725	88.004	79.923	113.993	470.044	397.392	232.963
MtrunA17_Chr2g0305561	1429	1180	35.722	60.947	66.586	59.179	53.504	33.897	137.148	111.368	129.656	165.793	175.271	150.711	333.403	327.948	453.24	439.539	365.408	372.936	271.708	329.112	364.737	505.689	510.02	513.62	40.887	54.749	37.384	42.429	52.346	42.144	75.124	78.515	94.661	174.745	171.505	210.638	390.528	365.448	460.054	459.584	332.713	328.669	288.238	336.131	407.053	423.249	214.03
MtrunA17_Chr2g0330321	405	156	0	1	0	0	0	0	0	0	2	0	0	0	0	0	0	0	0	0	0	0	0	1	0	1	0	0	0	0	0	0	0	0	0	0	0	0	1	1	0	0	0	0	1	0	0	0	0
MtrunA17_Chr1g0159321	1639	1390	12793	10419	10396	6389	4578	4994	332	844	878	88	86	78	777	1090	1408	1383	210	244	109	112	6261	4025	27583	32493	3257	3483	3230	3047	3092	3127	432	339	369	71	62	45	982	1043	998	962	135	138	113	108	8894	7196	8524
MtrunA17_Chr4g0002301	2906	2657	616	673	728	316	289	284	731	490	768	520	522	496	701	776	647	621	613	577	761	836	2669	4170	1842	2424	444	513	395	361	344	366	349	328	304	396	415	618	587	577	724	608	637	705	714	764	2345	2424	1480
MtrunA17_Chr5g0414711	2977	2728	0	0	1.91	0	0	1	0	0	27.636	0	0	1	113.567	93.069	157.839	156.909	91.796	44.426	158.848	155.89	5.087	31.623	24.893	47.744	0	1.473	0	0	1	0	0	0	0	1	0	6.668	43.717	38.567	41.657	49.03	33.188	39.873	108.277	146.872	22.446	24.296	7.38
MtrunA17_Chr1g0164251	348	99.004	0	0	0	0	0	0	0	0	0	0	0	0	0	0	0	0	0	0	0	0	0	0	0	0	0	0	0	0	0	0	0	0	0	0	0	0	0	0	0	0	0	0	0	0	0	0	0
MtrunA17_Chr3g0108931	819	570	484	462	434	154	133	137	72	85	60	9	15	10	563	472	535	525	369	297	87	95	425	550	90	117	137	146	170	222	223	263	58	87	69	21	24	15	624	734	370	435	303	313	78	273	162	88	76
MtrunA17_Chr3g0113791	4197	3948	57.757	73.101	89.837	50.4	38.239	49.643	113.042	71.253	151.395	179.606	138.107	170.32	275.558	298.348	402.328	318.93	296.66	265.113	268.445	365.228	409.9	616.265	426.006	437.448	74.415	66.937	41.615	33.229	66.095	36.745	87.71	89.46	62.105	153.05	122.921	219.984	366.798	344.852	249.703	207.818	235.558	215.719	250.249	252.05	433.078	428.329	166.811
MtrunA17_Chr1g0193511	4703	4454	302.453	288.409	309.428	42	56	66	164	68	187	112.995	111	98	1002.3	939.423	656	633.738	407.893	341	248	222	2326.586	3844.598	2722.328	3330.529	79	159.422	98.03	58	44.673	55.467	43	31	31	149	158	233.993	709.577	700.595	429	453	258.86	307	213	274	3191.963	3138.155	1463.793
MtrunA17_Chr2g0300801	2133	1884	4213	4431	4451	1264	1104	1221	1428	1263	1304	908	902	966	7565	7450	6974	7076	6672	6380	4060	4125	10358	14046	5437	6099	2829	3056	2885	1494	1414	1512	1095	1063	1012	932	1090	1043	7498	7398	6050	5954	5127	5237	3226	4492	9594	8369	3302
MtrunA17_Chr3g0124071	584	335	0	0	0	0	0	0	0	0	0	0	0	0	9	14	6	4	4	2	1	4	1	0	4	2	0	0	0	0	0	0	0	0	0	0	0	0	1	2	2	1	0	2	1	0	5	5	5
MtrunA17_Chr7g0215331	1612	1363	64	66	77	49	52	46	51	46	52	86	80	82	69	101	78	77	47	44	62	44	270	369	345	345	55	49	64	50	50	53	57	32	35	52	69	58	55	58	55	54	31	35	52	53	321	277	153
MtrunA17_Chr1g0179941	1111	862	0	0	0	0	0	0	0	0	0	0	0	0	1.124	0	0	0	0	0	0	0	0	0	45.397	0	0	0	0	0	0	0	0	0	0	0	0	0	0	0	0	0	0	0	0	0	0	0	0
MtrunA17_Chr7g0218571	2974	2725	184	162	192	54	67	48	161	83	161	42	41	39	753	807	602	606	263	287	96	104	1788	2801	1462	1737	88	127	103	69	54	58	50	37	50	61	70	101	727	705	525	508	220	232.285	106.184	173	1681	1682	959
MtrunA17_Chr4g0041531	1486	1237	10814.616	10311	10266.25	2429	2122	2144	2456	2953	2764.841	3834	4201.462	3664	3915.816	4482	3180	3199	2684	2705	2426	2304	3201	3942.441	1296	1856	5795.696	4639	4962	2286	2289	2518	2885	2913	2556.067	3218	3255	2674	4084.831	4024	3124.601	3136	3469.621	3180.614	2907.522	3028	1808	1867	942
MtrunA17_Chr7g0265161	720	471	0	0	0	0	0	0	0	0	0	0	0	0	0	0	1	1	0	0	0	0	0	1	0	0	0	0	0	0	0	0	0	1	0	0	0	0	0	0	1	0	0	0	0	0	0	0	0
MtrunA17_Chr3g0140101	1380	1131	15	5	10	3	0	2	1	0	0	0	0	0	0	2	0	0	0	0	0	0	0	0	4.156	7	2	6	3	2	1	3	0	3	0	0	0	0	0	1	0	0	0	0	0	0	0	0	0
MtrunA17_Chr4g0041491	1197	948	19.922	26.979	26.525	14.342	13	8.288	83.613	38.656	80.37	84.922	82.094	84.761	213.587	207.445	176.607	160.669	136.58	162.287	159.608	153.753	264.824	352.997	449.641	461.859	7	14.279	13.32	17.642	29.66	15	37.467	28.751	29.188	95.603	98.821	153.123	156.289	158.235	134.049	162.854	133.816	130.181	148.278	162.991	435.395	426.898	236.519
MtrunA17_Chr4g0045461	1116	867	4	4	5	1	0	0	1.019	0	0	1	0	0	24.435	20.27	103.113	84.107	4.022	11.112	9.412	13.339	4.06	1	5	3	1	3	2	0	0	1.027	0	0	0	1.223	3	4	68.589	65.807	36.337	47.871	6.178	4.081	15.342	11.269	0	1	1
MtrunA17_Chr6g0462201	978	729	0	0	0	0	0	0	0	0	0	0	0	0	1	1	0	0	0	0	0	0	0	0	0	0	0	0	0	0	0	0	0	0	0	0	0	0	0	0	0	0	0	0	0	0	0	0	0
MtrunA17_Chr1g0211781	2606	2357	6	12	12	7	6	4	44	8	43	24	20	27	43	36	36	38	29	28	38	44	27	22	37	42	3	7	5	8	6	7	12	12	10	36	31	53	35	32	17	26	25	23	19	25	32	44	28
MtrunA17_Chr7g0236461	2971	2722	80	75	68	48	45	64	156	82	170	80	80	62	602	555	739	668	294	278	210	227	1750	3038	2179	2493	72	83	68	73	61	58	78	57	52	82	88	172	657	709	546	467	213	230	196	217	2304	2257	1120
MtrunA17_Chr1g0185131	1885	1636	0	1	3	0	0	0	0	0	0	0	0	0	16	23	27	30	27	22	25	31	671	74	135	196	0	1	0	0	0	0	0	0	0	0	1	2	7	3	16	14	9	13	11	20	32	26	45
MtrunA17_Chr6g0476931	243	18.264	0	0	0	0	0	0	0	0	0	0	0	0	0	0	0	0	0	0	0	0	0	0	0	0	0	0	0	0	0	0	0	0	0	0	0	0	0	0	0	0	0	0	0	0	0	0	0
MtrunA17_Chr5g0396061	798	549	45.791	46.735	40.712	15.96	16.413	14.702	21.186	15.47	30.878	15.658	19.585	18.5	107.886	122.563	97.737	100.873	50.99	61.787	38.023	39.028	320.382	445.176	325.122	359.801	31.763	24.304	32.36	19.592	12.36	13	16.696	11.398	17.186	11.728	15.114	13.642	115.725	90.077	96.507	92.254	64.61	52.613	36.206	43.162	245.519	266.271	167.146
MtrunA17_Chr5g0403681	1396	1147	474	488	405	176	152	177	139	173	141	96	116	101	326	474	158	149	108	138	79	90	425	502	240	316	264	266	248	174	147	167	141	137	139	115	92	103	137	159	138	147	120	113	73	101	274	260	81
MtrunA17_Chr3g0111231	878	629	0	0	0	0	0	0	0	0	0	0	0	0	0	0	0	0	0	0	0	0	0	0	0	0	0	0	0	0	0	0	0	0	0	0	0	0	0	0	0	0	0	0	0	0	0	0	0
MtrunA17_Chr5g0434141	3433	3184	1581	1784	1783	252	273	216	651	529	653	1176	1046	1248	415	432	163	222	359	596	1230	1204	3449	5707	1978	2146	715	738	723	295	287	296	533	439	445	1200	1095	1434	251	274	140	157	573	592	930	709	2358	2111	761
MtrunA17_Chr4g0073651	2180	1931	14	18	13	6	7	5	2	0	6	0	2	1	68	74	12	19	1	1	1	0	56	57	20	23	6	14	7	10	6	6	1	4	2	0	0	3	13	14	4	10	1	1	1	0	13	20	6
MtrunA17_Chr7g0255261	1442	1193	152.733	153	189	128.884	86.789	124.864	261.643	167	191.824	192	204.834	157	1338.043	1333.831	1092.369	1065.002	550.686	443.252	612.799	555.658	806.797	1286.419	1361.223	1477.241	100.711	108	110	113	107.824	97	147.872	117	113.834	182.857	163.755	166.57	1025.28	1014.907	598.394	552.373	370	400.552	484.768	479.594	1546.46	1415.616	801.005
MtrunA17_Chr3g0140441	1309	1060	88	92	87	45	31	47	117	60	137	118	132	129	77	101	83	67	173	151	226	225	611	718	828	993	41	44	57	54	42	34	61	68	56	98	91	182	55	67	104	99	170	174	229	188	848	834	492
MtrunA17_Chr2g0278191	2972	2723	35.304	40.501	43.335	13.865	6.787	17.622	82.641	55.649	90.731	80.43	90.645	83.959	437.654	461.684	976.753	863.958	523.482	539.701	377.069	380.996	70.544	74.552	93.105	95.029	15.526	26.859	12.577	23.779	28.24	17.828	35.768	30.55	32.423	80.73	62.21	93.91	557.919	554.016	636.3	668.022	358.094	405.434	346.285	372.06	117.484	95.411	51.003
MtrunA17_Chr3g0124551	1548	1299	195	184	180	111	108	113	287	214	301	285	302	270	473	494	593	544	438	495	491	465	1191	1686	1422	1637	108	150	128	125	125	144	188	186	144	216	248	280	574	541	505	503	411	484	458	475	1512	1426	785
MtrunA17_Chr7g0222511	1124	875	0	0	0	1	0	0	3	0	1	0	1	0	0	0	3	1	1	1	0	0	0	1	1	0	0	1	0	0	1	0	0	0	0	0	0	0	0	2	0	0	1	1	0	0	0	1	0
MtrunA17_Chr7g0261221	1266	1017	341.676	340.587	335.406	89.248	100.296	89.252	165.955	141.744	193.779	229.161	257.061	228.067	471.025	540.05	331.685	306.551	248.27	279.327	229.419	210.041	763.15	996.638	930.081	1183.5	165.674	115.355	145.421	125.895	96.517	97.576	146.289	138.719	139.088	226.961	231.606	288.664	414.474	426.54	365.083	330.563	295.351	337.316	292.765	242.443	902.71	798.091	510.285
MtrunA17_Chr1g0185981	4293	4044	727.765	799.031	848.976	269.968	301.81	266.365	1196.259	671.77	1348.521	2126.864	1870.826	2040.286	1216.501	1390.869	1087.081	1134.808	919.184	857.553	1563.054	1530.001	1455.443	2039.736	1993.234	2467.407	398.202	558.669	374.362	389.107	383.724	347.131	680.684	576.615	534.611	2384.675	2314.575	3375.155	1309.675	1255.119	980.688	926.468	942.252	1098.602	1363.374	1494.626	2013.721	2095.37	1325.044
MtrunA17_Chr3g0123591	713	464	0	2	1	9	9	2	24	21	11	35	32	24	13	17	2	1	9	8	8	4	146	353	350	413	0	0	2	10	8	10	19	23	8	32	19	29	1	6	2	5	11	4	14	2	387	342	296
MtrunA17_Chr4g0001831	1773	1524	21	35	47	18	14	14	32	26	39	6	10	5	54	58	43	62	31	37	33	27	97	139	53	67	21	43	15	28	26	18	22	15	9	7	15	19	41	37	57	42	29	33	19	22	73	73	34
MtrunA17_Chr3g0129751	2445	2196	313	298	331	698	616	750	1555	1210	1450	2550	2196	2355	1116	1009	2032	1870	2062	1954	2744	2781	1201	2051	1990	2139	448	541	532	653	596	644	1079	856	959	2147	2230	2416	1368	1334	1667	1667	1847	1935	3109	2996	1688	1810	841
MtrunA17_Chr8g0353981	687	438	6	12	10	1	0	1	0	2	0	0	0	0	0	1	0	0	0	0	0	0	4	0	0	0	2	2	4	1	2	4	0	1	0	0	1	0	0	1	0	0	0	0	0	0	0	1	0
MtrunA17_Chr1g0194781	1386	1137	0	0	0	0	0	0	0	0	14.396	0	0	0	2.122	2.061	1.039	0	1.03	1	0	0	0	0	0	0	0	0	0	0	0	0	0	0	0	0	0	7.151	0	0	0	1	0	0	0	0	0	0	0
MtrunA17_Chr3g0120021	1341	1092	0	0	0	0	0	0	0	0	0	0	0	0	0	0	0	0	0	0	0	0	1	0	0	0	0	0	0	0	0	0	0	0	0	0	0	0	0	0	0	0	0	0	0	0	0	2	0
MtrunA17_Chr6g0465381	522	273	0	0	0	0	0	0	0	0	0	0	0	0	0	0	0	0	0	0	0	0	0	0	0	0	0	0	0	0	0	0	0	0	0	0	0	0	0	0	0	0	0	0	0	0	0	0	0
MtrunA17_Chr8g0355171	1828	1579	642	668	635	115	129	137	188	197	167	333	315	333	160	164	138	113	117	116	164	144	152	119	76	115	286	318	298	114	127	160	189	151	143	213	262	231	144	149	138	94	104	122	147	127	85	97	62
MtrunA17_Chr4g0072251	2994	2745	414	355	393	51	46	65	138	72	97	120	94	112	905	1204	3079	2887	1288	1299	755	740	1925	3046	3840	3758	103	135	123	66	66	56	58	57	48	109	96	135	2049	1991	1865	1913	756	799	631	738	2520	2511	1225
MtrunA17_Chr3g0142191	1196	947	7	8	10	0	0	0	1	0	0	0	0	0	54	76	163	164	399	465	187	224	2837	4095	3110	3717	2	2	0	1	0	2	1	0	0	0	0	2	72	76	294	277	456	501	179	295	3189	2440	1695
MtrunA17_Chr2g0321111	2818	2569	569	586	630	143	155	157	501	329	508	547	550	530	979	959	900	890	699	685	752	826	1113	1665	1164	1403	229	233	266	146	160	168	279	253	215	476	436	775	881	891	704	760	678	710	796	802	1213	1252	853
MtrunA17_Chr6g0448971	872	623	399	373	418	97	86	94	188	241	172	269	302	300	158	118	108	108	184	210	152	156	471	634	289	397	260	252	288	121	119	129	229	224	227	214	228	167	154	128	151	148	227	252	156	195	402	367	219
MtrunA17_Chr2g0295631	1738	1489	0	0	0	0	0	0	1	0	1	0	1	0	0	0	2.058	3	2	3	0	0	1	0	0	0	0	0	0	0	0	0	0	1	0	0	1	0	2	0	5.001	3	1	2	0	1.035	0	1.021	0
MtrunA17_Chr2g0292241	1431	1182	315.866	344.881	331.668	48.302	39.313	32.693	1	2	5	1	6.785	4	22.882	27.636	3	0	0	0	0	1	66.639	15.365	12.922	15.314	124.925	107.187	123.962	40	40.623	36.275	19	2	8.443	3	2	0	17	20.208	20.934	5.969	2	0	1	0	4.717	29.596	4.422
MtrunA17_Chr4g0077021	588	339	2.145	0	0	0	0	0	0	0	2.276	0	0	0	0	0	0	0	0	0	0	0	5.279	6.236	5.274	2.677	9.196	0	7.854	3.12	0	0	0	0	0	0	1	0	2.858	3.091	1.612	1.159	0	0	0	0	0	0	0
MtrunA17_Chr3g0097621	1344	1095	0	0	0	0	0	0	0	0	0	0	0	0	0	0	0	0	0	0	0	0	0	0	0	0	0	0	0	0	0	0	0	0	0	0	0	0	0	0	0	0	0	0	0	0	0	0	0
MtrunA17_Chr8g0359541	1670	1421	9	14	13	13	8	8	87	31	88	127	120	129	771	680	720	673	497	477	337	347	289	368	275	326	6	16	6	16	18	20	58	41	45	111	106	215	750	754	531	523	541	504	409	419	278	227	160
MtrunA17_Chr3g0122981	1365	1116	1	2	5	0	0	0	0	0	2	0	0	0	416	527	35	40	1	10	5	0	1063	1564	566	900	0	0	0	1	0	0	1	0	0	0	0	0	49	54	15	15	6	3	3	3	298	356	106
MtrunA17_Chr5g0406471	558	309	0	0	0	0	0	0	0	0	0	0	0	0	0	0	0	0	0	0	0	0	0	0	0	0	0	0	0	0	0	0	0	0	0	0	0	0	0	0	0	0	0	0	0	0	0	0	0
MtrunA17_Chr4g0058991	1380	1131	0	0	0	0	0	0	0	0	0	0	0	0	0	0	0	1	0	0	0	0	0	0	0	0	0	0	0	0	0	0	0	0	0	0	0	0	0	0	0	0	0	0	0	0	0	0	0
MtrunA17_Chr7g0240701	986	737	0	0	0	0	1	0	0	0	0	1	0	0	1	1	2	1	1	2	2	3	0	0	0	0	0	0	0	0	0	0	0	0	0	0	0	2	0	2	1	1	1	4	1	5	0	0	0
MtrunA17_Chr1g0176951	2872	2623	115.725	103.266	108.59	72.556	86.952	87.208	488.176	187.898	471.155	224.483	242.433	221.625	635.443	610.62	777.47	665.441	493.662	517.258	596.643	604.369	444.714	678.468	568.236	736.566	77.51	85.7	66.367	106.712	96.239	132.868	172.404	168.909	161.271	331.729	324.747	720.315	618.008	602.823	554.922	489.293	372.864	467.012	513.526	427.13	612.316	584.14	377.396
MtrunA17_Chr1g0203511	2132	1883	1751	1800	1804	1895	1758	1730	1267	1384	1251	1405	1529	1429	3131	3006	2085	1982	1266	1238	1044	1044	2666.578	4588	2910	3817	1252	1168	1263	1572	1480	1600	1313	1245	1279	1073	1149	1025	2258	2072	1870	1916	1298	1291	1040	1181	3624.567	3293	2500
MtrunA17_Chr8g0371381	1290	1041	1	0	0	0	0	0	0	0	1	0	0	0	0	1	0	0	0	0	0	0	5	3	1	2	0	0	0	0	0	0	0	0	0	0	0	0	0	0	0	0	0	0	0	0	0	1	1
MtrunA17_Chr1g0170921	1182	933	0	0	0	0	0	0	0	0	0	0	0	0	0	0	0	0	0	0	0	0	0	0	0	0	0	0	0	0	0	0	0	0	0	0	0	0	0	0	0	0	0	0	0	0	0	0	0
MtrunA17_Chr4g0053811	1715	1466	3514	3488	3456	3690	3275	3430	3141	4645	4016	5339	6892	5375	10983	10261	15175	14608	7656	8534	4093	4127	15091	20944	9408	11952	3116	2960	3355	3464	3239	3476	4612	4811	4756	3929	3934	3589	14102	13640	15029	13680	8213	7149	4296	5503	11358	10859	5594
MtrunA17_Chr3g0077191	1594	1345	429	401	404	85	107	100	249	225	308.966	478	459	450	558.941	562	779.791	770.909	404	510.924	420.909	439	666.95	957	713	810.959	173	188	181	135	114	111	232	213	206	438	395	457.939	645.808	595	615	549	377.785	448	358.406	428.918	725	773	395
MtrunA17_Chr1g0192931	924	675	199.752	211.728	189.315	19.777	10.592	23	6.64	7.928	12	4	5	1.189	378.541	390.11	173.804	190.69	280.067	246.35	157.035	160.16	39	8	2	5	61.335	58.607	53.248	23.36	37.116	36.82	24.749	35.167	20.773	14.304	18	14.513	191.984	167.23	159.48	154.322	238.576	268.479	131.037	180.329	5	12	0
MtrunA17_Chr5g0399681	1083	834	0	0	0	0	0	0	0	0	1	0	0	0	0	0	1	0	0	0	0	0	0	0	0	0	0	0	0	1	0	0	0	0	0	0	0	4	0	0	0	0	0	0	0	0	0	0	0
MtrunA17_Chr1g0211831	1630	1381	1045	1070	1056	340	354	376	1821	1520	1494	5191	5386	5269	1150	1186	868	810	1060	999	1949	2000	2100	3250	3105	3372	517	524	479	399	411	391	1841	1652	1569	4642	4567	6032	961	905	816	757	1175	1195	2236	2119	2559	2394	1236
MtrunA17_Chr1g0200851	1143	894	78	58	77	72	57	61	84	87	62	101	129	114	12	49	32	38	73	88	30	39	420	756	706	856	85	62	95	70	61	67	83	83	99	63	71	51	31	30	44	61	83	70	19	49	846	685	508
MtrunA17_Chr7g0271271	1183	934	28	37	29	35	35	39	55	73	66	120	107	112	219	191	756	751	1249	871	678	721	2342	4642	5448	6346	24	29	16	36	32	35	55	34	58	100	104	110	403	493	577	571	703	681	665	656	2486	2124	1691
MtrunA17_Chr3g0134041	1732	1483	0	0	1	0	0	1	2	6	7	133	135	140	0	0	20	22	864	576	1493	1464	0	1	2	3	0	0	0	0	0	1	12	7	8	153	144	182	6	6	63	57	878	884	1782	1365	1	0	1
MtrunA17_Chr3g0144121	4332	4083	12	11.2	20.754	4	0	5	30.561	16	39.231	78.888	56.316	46.725	44.532	49.371	31	19	25	16	43	39	103.806	77	121.423	138.651	6	10.632	15	6	2.544	7	16	8.776	12	162.575	182.88	343.256	30.973	27	26	12.822	15.237	18.432	40.06	46.32	84.721	70	47.757
MtrunA17_Chr6g0465421	456	207	3	18	7	5	5	2	4	5	3	6	1	3	31	38	10	11	3	2	3	3	5	6	2	12	9	6	2	4	3	2	5	8	1	2	4	2	7	6	13	6	4	2	3	5	7	8	2
MtrunA17_Chr4g0057301	2327	2078	511	569	549	223	299	270	790	515	653	1200	1139	984	1718	1557	1724	1672	1524	1455	1605	1769	2815	5096	3574	4063	331	412	383	296	335	294	477	401	390	1186	1093	1338	1685	1499	1377	1437	1319	1386	1515	1743	4142	3896	2234
MtrunA17_Chr2g0312241	516	267	0	0	0	0	0	0	0	0	0	0	0	0	1	0	0	0	0	0	0	0	0	1.194	0	0	0	0	0	0	0	0	0	0	0	0	0	0	0	0	0	0	0	0	0	0	1.193	1.164	0
MtrunA17_Chr3g0110551	384	135	0	0	0	0	0	0	0	0	0	0	0	0	0	0	0	0	0	0	0	0	0	0	0	0	0	0	0	0	0	0	0	0	0	0	0	0	0	0	0	0	0	0	0	0	0	0	0
MtrunA17_Chr1g0189841	1248	999	1	2	3	0	1	0	0	0	0	0	1	0	5	14	4	1	6	10	2	1	13	30	34	50	1	0	0	0	0	0	0	0	0	0	0	0	9	8	10	16	15	11	2	5	48	44	36
MtrunA17_Chr3g0110301	771	522	2.256	11.157	8.189	2.823	2.453	4.147	3.936	7.667	4.357	4.346	6.702	6.098	315.254	275.246	566.888	483.553	303.496	363.248	278.45	289.47	21.04	22.997	12.479	27.753	13.238	4.74	4.332	12.864	8.97	13.877	22.715	15.629	7.015	19.553	22.394	23.28	382.198	373.693	483.432	431.315	284.333	256.865	296.946	321.329	32.321	22.194	9.452
MtrunA17_Chr6g0458601	1326	1077	0	0	0	0	0	0	0	0	0	0	0	0	4	11	14	4	11	8	4	5	0	0	0	0	0	0	0	0	0	0	0	0	0	0	0	0	2	0	5	5	2	1	7	13	0	0	0
MtrunA17_Chr2g0293871	705	456	0	0	0	0	0	0	0	0	0	0	0	0	0	0	0	0	0	0	0	0	0	0	0	0	0	0	0	0	0	0	0	0	0	0	0	0	0	0	2	0	1	0	0	0	0	0	0
MtrunA17_Chr1g0148281	2523	2274	38	47	36	30	22	36	178	100	201	103	114	98	215	201	192	186	277	275.894	297	270	207.746	334	114	174	30	32	31	44	20	44	94	72	63	106	114	194	173	154	201	180	219	244	244	227	179	207	74
MtrunA17_Chr3g0128281	554	305	0	0	2	1	0	0	1	1	1	0	0	0	53	51	11	14	3	1	3	1	26	37	47	58	0	0	0	0	1	1	1	0	1	0	1	1	17	24	10	16	5	3	0	3	29	21	27
MtrunA17_Chr3g0144181	2499	2250	467	521	501	162	160	145	305	136	239	97	84	93	519	499	571	559	387	456	260	303	1838	2375	973	1170	236	306	248	196	176	161	114	99	89	114	105	146	506	527	483	435	325	333	221	258	1437	1527	517
MtrunA17_Chr5g0429291	1331	1082	685.713	853.152	812.331	528.977	570.428	575.384	634.218	778.924	692.531	472.587	564.966	632.921	1947.212	2014.558	1886.433	1799.721	881.773	972.581	602.148	575.722	824.629	896.766	223.58	413.859	540.804	649.935	635.204	623.666	651.756	590.439	593.486	502.506	482.472	429.724	569.003	466.918	2023.279	1945.045	1723.832	1518.054	903.35	846.87	628.891	788.407	390.059	373.006	237.146
MtrunA17_Chr4g0075281	780	531	0	1	0	0	0	0	6	0	2	2	4	1	20	18	17	19	18	9	33	32	15	21	34	15	0	0	0	0	0	0	0	0	0	5	5	16	20	11	9	7	11	7	23	17	5	17	4
MtrunA17_Chr7g0240911	249	20.269	0	1	1	1	0	0	3	0	3	3	1	3	12	7	4	4	1	2	0	0	0	3	0	2	1	0	0	1	2	3	0	2	0	0	3	6	5	9	1	6	5	2	0	0	0	0	0
MtrunA17_Chr4g0076131	703	454	5	4	6	3	4	4	1	1	1	1	2	0	28	26	10	7	10	3	3	6	5	16	97	118	3	5	7	8	3	4	4	0	3	2	4	1	18	12	14	7	5	3	6	5	25	32	31
MtrunA17_Chr5g0423911	339	90.016	0	0	0	0	0	0	0	0	0	0	0	0	0	0	0	0	0	0	0	0	0	0	0	0	0	0	0	0	0	0	0	0	0	0	0	0	0	0	0	0	0	0	0	0	0	0	0
MtrunA17_Chr6g0469101	638	389	0	0	0	0	0	0	0	0	0	0	0	0	6	4	4	2	3	1	1	1	1	0	3	0	0	0	1	0	0	0	0	0	0	0	0	0	3	2	5	1	4	5	4	5	0	0	0
MtrunA17_Chr7g0249421	2769	2520	234	253	249	138	133	147	275	139	273	154	154	124	1388	1340	940	846	396	457	268	297	2119	4395.696	697	916	213	266	241	149	166	167	111	93	110	134	143	184	936	994	697	699	381	374	273	312	2053	2360	482
MtrunA17_Chr5g0429041	253	21.776	0	0	0	0	0	0	2	1	1	0	0	1	2	0	3	0	0	0	0	0	1	13	4	5	0	0	0	0	1	0	0	0	1	0	0	1	0	1	0	0	1	1	0	0	3	4	1
MtrunA17_Chr8g0362191	2665	2416	136	136	144	73	80	71	263	104	263	98	95	86	654	600	745	714	556	631	442	478	1068	1710	1021	1188	90	130	91	77	86	92	92	93	74	90	78	130	781	693	633	632	516	545	389	466	888	867	596
MtrunA17_Chr7g0233181	579	330	1	2	0	0	0	0	0	1	1	0	1	0	4	6.553	0	0	4	2.482	0	0	141.066	274.183	21.141	27.821	1	0	0	0	0	0	1	0	0	0	0	0	0	0	1	0	1	0	0	0	2.346	3.39	1
MtrunA17_Chr4g0069811	2000	1751	92	79	77	30	31	40	350	87	358	155	151	166	323	313	332	320	427	409	562	507	1108	1662	1230	1526	52	67	45	54	58	47	91	79	74	258	245	656	206	217	364	318	458	414	530	486	1184	1197	678
MtrunA17_Chr7g0215661	1990	1741	188	191	204	58	40	56	182	116	195	178	170	172	799	824	376	390	248	230	264	232	872	1254	1078	1261	85	123	77	67	51	67	100	91	65	156	138	275	513	524	356	274	237	224	252	261	1121	1108	562
MtrunA17_Chr2g0315111	960	711	0	0	0	0	0	0	0	0	0	0	0	0	1	0	0	0	0	0	0	0	0	0	0	0	0	0	0	0	0	0	0	0	0	0	0	0	0	0	0	0	0	0	0	0	0	0	0
MtrunA17_Chr8g0364621	1995	1746	504	482	477	143	144	132	211	232	236	399	448	359	180	198	125	110	267	258	266	281	740	1027	630	799	243	231	243	176	145	174	195	206	218	289	325	324	193	199	181	181	364	386	376	321	771	682	478
MtrunA17_Chr3g0112171	1319	1070	787.274	771.477	730.722	283.904	254.912	247.946	441	495.994	459.993	488.997	569.978	475	615.998	661.959	190	216.997	333.998	291	371	349.989	542.51	718.752	313.942	358	515	466	424.705	256.956	262.945	256.939	412.985	432.971	430.962	377	384.98	377	273.934	322.83	259.995	239.997	392	351	341	339	315.776	339	173.943
MtrunA17_Chr1g0203151	1539	1290	0	0	0	0	0	0	0	0	0	0	0	1	0	0	0	0	0	0	0	0	0	0	0	0	0	1	1	1	0	0	0	0	0	0	0	0	0	0	0	0	0	0	0	0	0	0	1
MtrunA17_Chr2g0291321	1215	966	0	1	2	0	0	1	0	0	0	0	0	0	16	15	42.735	26.504	38.7	21	18	20	2.11	2	0	2	1.14	1	1	0	0	0	0	0	0	0	0	0	12	13	17	18	18.794	25	21	22.746	0	1	0
MtrunA17_Chr4g0001901	751	502	1.023	0	1.015	2	3.126	2	1.026	1.025	1.026	0	0	2.03	0	0	7.299	6.084	6.207	8.313	1.036	3.072	1	0	1.007	12.438	0	0	0	2	0	0	0	2.122	3.205	0	0	0	0	1.017	4.146	1.012	2.061	4.133	1.021	2.113	0	0	0
MtrunA17_Chr6g0457651	315	66.324	0	0	0	0	0	0	0	0	0	0	0	0	0	0	0	0	0	1	0	0	0	1	0	0	0	0	0	0	0	0	0	0	0	0	0	0	0	0	0	0	1	1	0	0	0	0	0
MtrunA17_Chr4g0004371	622	373	0	4	1	0	0	0	0	0	0	0	0	0	6	18	3	0	16	0	0	0	133.992	131.434	238.282	209.302	0	0	0	0	0	0	0	0	0	0	0	0	3	4	0	0	0	0	1	0	246.739	218.699	43
MtrunA17_Chr2g0330801	2181	1932	154	187	170	37	37	26	131.298	73	125	115	112	127.637	64.332	73.385	62	71.033	47.164	45	52	48.172	75.119	78.099	27	46	47	46	42	29	32	32	50	31	32	70.317	79	138	30	37	40.101	33.215	47	55.195	48.376	45	26	26	17
MtrunA17_Chr4g0035961	2199	1950	0	0	3	1	1	0	23	18.425	25	109.045	122.906	105.499	0	0	3.643	4.871	80.045	82.123	108.356	101.383	2	2	3	3	1	1	2	2.102	7	5	47.023	38.176	28	163.539	144.249	191.642	1	2	17.683	16	111.794	138.802	126.375	134.917	2	3	0
MtrunA17_Chr1g0189881	3076	2827	484	482	553	127	116	101	582	304	535	1018	951	723	40	58	167	147	417	337	562	556	692	1259	871	1366	203	253	176	144	157	121	296	276	262	764	800	1222	82	97	245	211	322	369	376	442	1043	1069	576
MtrunA17_Chr3g0089371	639	390	0	0	0	0	0	0	0	0	2	0	0	0	0	0	0	0	0	0	0	0	0	0	0	0	0	0	0	0	0	0	0	0	0	0	0	1	0	0	0	0	0	0	0	0	0	0	0
MtrunA17_Chr5g0429571	2967	2718	207	226	223	179	169	147	762	311	745	512	547	480	1598	1595	1618	1661	1288	1022	1100	1102	1861	2785	2738	3131	162	276	157	148	147	149	278	255	235	664	614	1379	1410	1349	1050	1155	771	838	837	948	2286	2522	1501
MtrunA17_Chr6g0460641	633	384	0	0	0	1	0	0	0	0	1	0	0	0	1	0	0	0	0	1	0	0	8	6	5	6	1	2	1	0	0	1	0	0	0	0	0	0	0	3	1	0	0	0	0	0	26	10	6
MtrunA17_Chr7g0257081	5077	4828	146	132	163	74	51	59	534	173	524	563	565	517	1120	1155	996	941	781	758	1331.887	1381	1774	2756.568	2604	3077	77	164	73	92	79	77	187	128.964	112	652	664.996	1587	854	819	715	759	590	642	1230	1214	2196.949	2428.933	1328
MtrunA17_Chr2g0299181	2124	1875	414	439	443	101	99	98	36	49	68	8	5	4	10	10	13	7	1	0	0	0	98	4	18	38	188	204	240	145	126	126	45	49	35	0	9	3	17	25	27	17	2	5	1	0	8	17	14
MtrunA17_Chr4g0007451	3276	3027	0	0	0	0	0	0	0	0	0	0	0	0	1	2.779	0	0	0	0	0	0	0	0	0	0	1.185	0	2	0	0	0	1.08	0	0	0	0	0	0	0	0	0	1.034	0	0	0	0	1	0
MtrunA17_Chr3g0082191	485	236	0	0	0	0	0	0	0	0	0	0	0	0	0	0	0	0	0	0	0	0	0	0	0	0	0	0	0	0	0	0	0	0	0	0	0	0	0	0	0	0	1	0	0	0	0	0	0
MtrunA17_Chr4g0037361	2100	1851	1133	1155	1159	172	157	167	121	91	124	97	101	147	24	66	2	3	6	11	75	68	242	23	21	69	351	374	345	188	174	167	100	81	61	156	142	208	38	45	27	30	32	32	77	28	10	29	12
MtrunA17_Chr4g0070351	390	141	0	0	0	0	0	0	0	0	1	0	0	0	1	1	8	22	21	17	33	36	0	1	0	1	0	0	0	0	0	0	0	0	0	0	0	0	8	2	21	15	18	21	34	30	0	0	0
MtrunA17_Chr4g0002501	606	357	0	0	0	0	0	0	0	0	0	0	0	0	0	0	0	0	0	0	0	0	0	0	0	0	0	0	0	0	0	0	0	0	0	0	0	0	0	0	0	0	0	0	0	0	0	0	0
MtrunA17_Chr2g0314461	1497	1248	0	0	0	0	0	0	0	0	0	0	0	0	0	2	0	0	0	0	0	0	0	0	0	0	0	0	0	0	0	0	0	0	0	0	0	0	0	0	0	0	0	0	0	0	0	0	0
MtrunA17_Chr4g0027661	949	700	0	0	0	0	0	0	0	0	0	0	0	0	0	0	0	0	0	0	0	0	0	0	0	0	0	0	0	0	0	0	0	0	0	0	0	2	0	0	0	0	0	0	0	0	0	0	0
MtrunA17_Chr7g0273961	1660	1411	0	0	0	2	2	1	21	3	16	0	0	0	0	0	0	0	1	0	0	0	1	0	3	14	2	26	3	14	26	18	1	1	2	2	4	3	4	3	19	8	0	0	2	0	0	4	7
MtrunA17_Chr1g0154381	2393	2144	60.521	76.721	69.448	85.739	117.499	90.811	153.208	206.919	172.67	92.547	87.254	76.533	4.115	0	21	22.278	112.052	78.267	158.351	201.258	19.548	17	14.152	39.031	65.909	51.661	59.719	105.666	98.333	96.17	110.432	67.709	76.565	66.112	44.436	50.602	14	10.74	36.124	29	125.352	110.587	121.308	85.52	3.346	19.758	14.371
MtrunA17_Chr5g0439861	579	330	0	0	0	0	0	0	0	0	0	0	0	0	0	0	0	0	0	0	0	0	0	0	0	0	0	0	0	0	0	0	0	0	0	0	0	0	0	0	0	0	0	0	0	0	0	0	0
MtrunA17_Chr4g0069861	1734	1485	30	140	133	1	0	1	0	2	0	0	0	0	1702.829	1763	66	71	15	13	0	0	27805.303	44549.174	16996.353	19430.593	6	33	5	2	5	4	0	0	0	0	0	0	593	543	214	194	20	12	2	4	21595.235	20562.764	8368.7
MtrunA17_Chr3g0114151	1769	1520	0	0	0	0	0	0	0	0	2	0	0	3	11	9	11.364	12.139	10.214	12.337	14.126	11.416	31	20	5	8	0	0	0	1	0	0	0	0	0	1	1	1	3	1	3.19	11	9.082	8.039	11.214	13.183	6	7	2
MtrunA17_Chr5g0411291	2433	2184	7	8	13	38	45	60	63	63	69	48	55	48	103.928	91.961	338.882	373.979	226	186.973	168	162.889	41	72	150	172	25	42	34	38	39	34	56	47	34	38	34	37	176.938	168.957	254.975	299	130	164	93	98.964	55	62	84
MtrunA17_Chr3g0140451	1445	1196	122	123	131.877	80	79	63	176.947	117	160	226.822	216.571	187	359	381	467.773	437	339.776	365.667	362.358	402.238	559.977	1003.845	778.977	907.714	91	96	88	102	80	99	92	109	99	159	180	193.872	475.879	477.682	426.684	416.748	352.685	363.629	372.09	376.236	891.964	708	480
MtrunA17_Chr1g0179131	898	649	6	4	1	2	0	1	0	0	1	0	0	0	0	0	0	0	0	0	0	0	0	0	0	2	0	1	1	2	2	0	0	0	0	0	0	1	0	0	3	0	0	0	0	0	1	1	0
MtrunA17_Chr4g0073501	642	393	49	48	37	22	16	15	19	15	25	21	25	17	11	16	6	6	3	9	8	10	40	46	20	27	24	37	48	20	13	23	17	20	14	3	11	9	7	4	7	6	5	3	6	1	16	33	13
MtrunA17_Chr8g0348211	861	612	1	0	0	0	0	0	0	0	0	0	0	0	0	0	0	0	0	0	0	0	0	0	0	0	0	0	0	0	0	0	0	0	0	0	0	0	0	0	1	1	0	0	0	0	0	0	0
MtrunA17_Chr8g0360611	1661	1412	85	117	98	40	44	35	89	48	77	40	35	45	45	41	25	22	16	9	8	4	176	189	84	110	75	84	95	51	45	34	50	45	50	39	35	74	21	32	21	38	15	17	10	6	113	110	31
MtrunA17_Chr3g0118391	639	390	0	0	0	0	0	0	0	0	0	0	0	0	0	0	0	0	0	0	0	0	0	0	0	0	0	0	0	0	0	0	0	0	0	0	0	0	0	0	0	0	0	0	0	0	0	0	0
MtrunA17_Chr4g0011091	384	135	0	0	0	0	0	0	0	0	0	0	0	0	2	2	0	0	0	0	0	0	1	0	0	0	0	0	0	0	0	0	0	0	0	0	0	0	1	2	0	0	0	0	0	0	0	0	0
MtrunA17_Chr1g0168521	1317	1068	24	22	30	8	9	12	11	9	12	10	11	4	29	21	46	51	41	34	34	16	214	334	234	309	21	9	14	13	8	12	2	6	6	8	7	10	23	29	47	37	23	26	25	22	289	304	153
MtrunA17_Chr2g0302341	1116	867	0	0	0	0	0	0	0	0	0	0	0	0	0	0	0	0	0	0	0	0	0	0	0	0	0	0	0	0	0	0	0	0	0	0	0	0	0	0	0	0	0	0	0	0	0	0	0
MtrunA17_Chr1g0205611	3294	3045	9	8	13	0	0	1	0	0	3	0	0	0	37	68	8	5	4	5	1	0	425	690	561	646	2	1	2	0	0	0	0	0	0	0	0	1	16	25	4	3	1	1	1	2	606	508	284
MtrunA17_Chr1g0180381	1925	1676	412	318	339	28	25	12	1	0	0	1	0	0	16	35	2	0	0	1	0	2	371	310	7	10	157	137	157	32	25	31	3	2	3	1	1	0	21	20	10	5	2	0	2	0	207	291	10
MtrunA17_Chr8g0344181	2210	1961	1	2	2	0	0	0	0	0	0	0	0	0	0	1	0	0	0	0	0	0	59.648	137.427	0	1.006	0	0	0	0	0	0	0	0	0	0	0	2	0	1	0	2.031	1	0	0	0	5.063	4.033	0
MtrunA17_Chr7g0248221	2562	2313	0	0	0	0	0	0	0	0	0	0	0	0	0	0	3	6	0	1	0	0	0	0	0	0	0	0	1	0	0	0	0	0	0	0	0	0	2	0	1	0	0	0	0	1	3	0	0
MtrunA17_Chr1g0182871	832	583	0	0	0	0	0	0	0	0	0	9	12	7	0	0	0	0	2	0	9	6	0	0	1	0	0	0	0	0	0	0	1	0	0	1	3	4	0	0	0	0	1	1	5	6	0	0	0
MtrunA17_Chr4g0000991	1587	1338	677	754	777	268	233	203	331	327	298	678	566	513	1947	1871	1593	1646.993	1082	1137.998	1038	1054	3121	4870	2824	3636.999	195	229	237	138	112	109	158	128	150	332	309	360	1657	1592	1252	1245	909	994	1067.496	1068	3145.645	2995	1832
MtrunA17_Chr8g0385821	837	588	12	17	14	14	9	10	10	3	10	4	5	3	33	27	8	7	4	7	2	5	39	67	21	46	16	15	5	12	9	9	4	16	12	7	4	2	7	21	4	3	3	3	2	3	42	45	30
MtrunA17_Chr8g0351031	2196	1947	0	0	0	0	0	0	1	0	1	0	0	0	0	4	12	12	2.717	2	2	0	0	0	0	0	0	0	0	1	0	0	0	1	1	0	0	0	8	7	8.925	7.541	2.483	5	2	0	0	0	0
MtrunA17_Chr1g0192211	2206	1957	1186	1276	1278	454	431	438	411	485	389	507	492	456	1063	1075	764	797	798	777	648	674	2599	3665	2674	3102	763	740	782	497	489	502	390	380	332	393	413	381	875	892	829	816	678	727	662	729	2572	2559	1468
MtrunA17_Chr7g0264451	849	600	0	0	0	0	0	0	0	0	0	0	0	0	0	0	0	0	0	0	0	0	2	3	2	2	0	0	0	0	0	0	0	0	0	0	0	0	0	0	0	0	0	0	0	0	0	0	0
MtrunA17_Chr6g0457001	2653	2404	211.461	213.322	197.346	95.961	94.671	92.169	376.932	164.412	342.874	211.882	224.258	199.068	852.31	829.76	730.437	718.642	517.002	604.593	654.036	647.826	746.226	1014.123	837.881	1025.158	102.362	130.217	96.581	106.812	101.577	109.584	150.742	127.911	119.513	308.547	324.626	644.556	771.652	734.393	757.923	703.88	565.315	580.839	628.515	599.947	862.387	802.738	480.662
MtrunA17_CPg0493221	2295	2046	1538.17	1083.42	1093.809	156.104	120.361	132.38	95.613	89.849	197.735	138.563	57.487	121.724	32	38.879	0	38.769	0	0	14	0	325.891	99.855	19.028	22.69	1861.054	1912.359	1244.418	504.231	593.764	490.955	161.238	120.181	122.92	104.679	81.418	174.997	58	33.246	34.67	51.282	34	16.125	0	0	39	45.96	15.21
MtrunA17_Chr6g0450021	1256	1007	0	0	2.208	1	1.004	3.014	4.773	0	6.724	2.39	0	0	118.288	97.971	76.079	72.243	18.634	26.298	8.419	13.819	113.31	167.922	34.453	38.431	1.115	8.465	0	1.126	1.109	3.016	2.01	0	0	0	2.022	1.005	60.135	56.9	39.012	39.621	11.249	13.492	11.065	6.597	60.6	81.24	19.272
MtrunA17_Chr7g0255871	1967	1718	16	23	25	4	5	7	60	8	53	17	19	16	92	122	84	59	84	77	69	72	64	106	35	50	6	18	10	8	15	8	14	16	12	35	29	56	59	74	51	59	57	59	49	49	76	63	30
MtrunA17_Chr3g0086791	282	37.744	0	0	0	0	0	0	0	0	0	0	0	0	0	1	0	0	0	0	0	0	0	0	0	0	0	0	0	0	0	0	0	0	0	0	0	0	0	0	0	0	0	0	0	0	0	0	0
MtrunA17_Chr3g0134751	3454	3205	243	293	280	117	137	126	469	318	495	430	442	387	515	448	640	588	682	664	765	835	1111	1796	950	1224	175	235	171	179	191	162	249	219	239	420	400	552	490	513	564	510	617	658	641	679	1239	1104	695
MtrunA17_Chr4g0027971	1070	821	1513	1537	1511	289	283	280	1214	953	982	1951	2174	2018	140	205	348	328	604	576	718	720	799	875	197	296	779	739	877	386	423	429	1207	1111	1099	1485	1620	1641	238	304	488	454	833	735	645	636	312	382	129
MtrunA17_Chr1g0180361	578	329	0	0	0	0	0	0	0	0	0	0	0	0	0	0	0	0	0	0	0	1	0	0	0	0	0	0	0	0	0	0	0	0	0	0	0	1	0	0	0	0	0	0	0	0	0	0	0
MtrunA17_Chr3g0101491	1294	1045	0	1	0	0	0	0	1	0	1	0	0	0	16	23.283	4.177	5.32	7.361	7	6.166	12.528	2	1	1	4	0	0	0	0	0	0	0	0	0	0	1	1	6.324	7.12	8	6.19	5	6	6.592	4.27	0	1.028	1
MtrunA17_Chr3g0093511	436	187	0	0	0	0	0	0	0	0	0	0	0	0	0	0	2	3	0	0	0	0	1	1	1	0	0	0	0	0	0	0	0	0	0	0	0	0	1	1	0	1	0	0	0	0	1	0	0
MtrunA17_Chr4g0038401	3486	3237	52	49	66	33	18	21	72	54	59	35	31	38	179	176	140	127	111	102	97	115	255	349	149	197	34	45	21	27	35	34	43	25	26	26	28	52	150	131	152	130	87	106	69	91	160	199	100
MtrunA17_Chr4g0008941	1313	1064	1940	1991	1981	182	155	127	89	78	104	58	67	50	562	610	487	466	140	194	61	59	700	509	177	241	782	663	688	171	144	166	81	58	63	50	46	38	799	739	436	406	135	140	77	109	230	252	119
MtrunA17_Chr5g0398041	3325	3076	0	0	0	1	0	0	0	0	0	1	0	0	242.563	245.444	147.461	125.175	139.225	164.528	189.463	175.44	13.089	7.034	3.012	7.047	0	1.002	0	0	0	0	0	0	0	0	0	2.008	89.16	89.32	89.175	73.235	114.288	105.143	116.438	135.201	2.012	1.003	0
MtrunA17_Chr8g0383861	882	633	0	0	0	0	0	0	0	0	0	0	0	0	0	0	0	0	0	0	0	0	0	0	0	0	0	0	0	0	0	0	0	0	0	0	0	0	0	0	0	0	0	0	0	0	0	0	0
MtrunA17_Chr7g0245281	327	78.082	0	0	0	0	0	0	0	0	0	0	0	0	2	0	1	3	2	0	0	0	0	0	0	0	0	0	0	0	0	0	0	0	0	0	0	0	0	0	0	1	0	0	0	0	0	0	0
MtrunA17_Chr8g0344251	1492	1243	8	11	8	13	14	17	3	2	2	1	3	3	8	5	19	17	570	410	965	1038	147	259	265	350	15	11	13	15	24	17	5	6	7	12	11	5	18	28	45	26	393	423	818	581	479	404	201
MtrunA17_Chr7g0261941	1632	1383	9365	8837	8076	1999	1816	1915	3178	3480	3142	5354	5888	5185	3337	3817	2430	2657	2071	2102	2320	2503	2053	2391	1128	1522	3703	3027	3537	1673	1634	1703	2617	2692	2671	4262	4303	3937	3577	3271	2319	2682	3228	2809	3431	3252	1293	1297	760
MtrunA17_Chr2g0313141	408	159	1	0	1	0	0	1	0	1	4.538	0	0	0	1	1.164	0	0	1	0	3.889	0	1.362	2	2	1	0	0	0	0	0.824	0	0	0	0	0	0	2	0	0	3	0	0	0	0	1	2.88	2.48	1
MtrunA17_Chr5g0396841	1125	876	1	2	0	0	0	0	0	2	1	0	1	1	28	35	60	55	41	32	30	27	132	130	112	124	0	0	1	0	0	1	0	0	2	1	2	1	61	49	58	49	64	32	22	34	143	154	90
MtrunA17_Chr5g0444971	264	26.725	0	0	0	0	0	0	0	0	0	0	0	0	0	0	0	0	0	0	0	0	0	0	0	0	0	0	0	0	0	0	0	0	0	0	0	0	0	0	0	0	0	0	0	0	0	0	0
MtrunA17_Chr5g0420861	2995	2746	2686.592	2488.07	2451.7	371.896	397.075	359.812	2209.948	1557.963	2180.729	6962.3	6750.683	5930.405	1130.613	1235.415	1146.804	1175.026	665.123	725.584	1356.415	1424.847	5732.898	3253.843	3573.384	5192.768	781.019	837.459	737.691	476.688	493.83	493.847	1735.315	1489.434	1414.866	3984.519	4231.416	5212.922	960.376	928.07	803.175	708.448	868.682	890.85	1209.287	1178.048	2479.008	2229	2116.232
MtrunA17_Chr5g0431151	3881	3632	2783.879	3029.84	2856.752	1109.484	1083.513	1068.956	1698.284	1733.016	1697.695	2622.651	2290.84	2324.897	5125.005	5453.747	3426.4	3267.752	2597.823	2358.28	2467.067	2532.069	6545.217	8799.816	5964.183	7069.851	1575.588	1791.065	1612.336	1111.631	1240.341	1251.506	1484.544	1324.876	1356.291	2316.525	2279.224	2316.832	3525.839	3318.439	2614.97	2688.3	2080.182	2283.617	2498.997	2601.254	6425.834	6229.415	4080.433
MtrunA17_Chr3g0095641	550	301	1	1	0	0	3	1	13	5	8	9	7	5	3	2	1	0	0	1	0	3	40	65	58	75	0	1	1	3	2	0	4	2	1	5	11	7	0	2	2	0	1	0	1	0	65	116	29
MtrunA17_Chr2g0288141	1394	1145	205	202	221	75	86	75	287	166	232	328	313	348	481	439	476	451	608	603	817	823	1007	1577	820	1014	152	139	147	97	87	95	152	159	134	395	379	561	437	438	434	440	500	530	837	704	853	760	399
MtrunA17_Chr7g0250951	401	152	0	0	0	0	0	0	0	0	0	0	0	0	1	0	0	0	0	0	0	0	0	0	0	0	0	0	0	0	0	0	0	0	0	0	0	0	0	0	0	0	1	0	0	0	0	0	0
MtrunA17_Chr3g0126181	3697	3448	0	0	0	0	0	0	4	4	9	8	9	6	4	2	0	1	0	2	3	2	6	6	1	1	0	0	0	0	0	1	2	4	2	5	6	19	4	0	3	2	1	0	1	0	6	5	5
MtrunA17_Chr1g0165111	1825	1576	1137.08	1121.796	1098.965	388.419	332.263	308.005	256.378	259.89	273.084	197.807	220.415	190.049	1938.839	2269.487	643.159	653.005	388.114	412.876	277.738	281.889	3217.93	4454.112	2643.224	3133.195	585.92	537.565	609.898	401.019	350.306	339.827	198.946	161.339	168.249	211.482	214.379	217.493	973.864	973.331	588.784	522.122	277.637	306.798	246.619	289.183	3003.172	2722.135	1567.525
MtrunA17_Chr1g0148061	2838	2589	179	195	203	105	102	105	244	210	271	640	614	542	698	591	593	581	486	426	561	590	817	1224	1233	1430	145	122	166	103	113	113	235	213	206	842	864	1203	658	652	560	496	443	455	770	767	1124	1083	559
MtrunA17_Chr8g0344881	258	23.871	0	0	0	0	0	0	0	0	1	0	0	0	0	0	0	0	0	0	0	0	0	0	0	0	0	0	0	0	0	0	0	0	0	1	0	3	1	0	0	0	0	0	0	0	0	0	0
MtrunA17_Chr4g0045851	1428	1179	292	354	318	128	115	122	331	202	336	348	329	330	747	745	626	665	434	466	432	422	1087	1610	1025	1267	148	161	175	144	127	120	202	187	216	263	282	331	618	638	579	584	457	422	494	450	1164	1027	622
MtrunA17_Chr8g0370681	1688	1439	4098	4276	4145.941	1065	1084	950	622	732	591	457	511	503	1925.52	1777	1125	1178.131	732	794.57	388	405	2580	3326.784	864	1128	1999	1897	1989	1159	1156	1121	714	544	616	611	577	442	1410	1509.244	1128	1041.127	842	782	371	596	1357	1275	960
MtrunA17_Chr5g0403561	2248	1999	177.871	199.915	215.809	89.559	87.832	67.555	660.739	129.26	595.035	83.852	82.203	67.936	1132.401	1214.167	994.482	1029.641	822.878	916.185	513.435	557.371	1588.203	1933.888	1265.518	1376.113	135.807	197.277	130.223	115.365	110.661	110.892	115.9	83.687	87.688	147.764	164.541	342.763	1104.315	941.863	840.515	813.02	731.676	737.633	416.149	656.567	1131.867	1262.976	599.505
MtrunA17_Chr3g0103841	1366	1117	0	0	1	1	1	4	67.468	40	95.489	42.972	35.847	52.885	5.382	12.876	26.2	23.748	107	85.714	96	102.945	17.744	20.35	43.157	42.653	0	7	1	5	3	7.92	17.93	13.078	17	23.975	20	51.919	9.812	11	32.38	39.874	84.919	87.89	72.028	84.746	51.531	63.486	20.324
MtrunA17_Chr8g0390531	1194	945	52	58	61	3	0	0	3	0	1	2	1	0	10.038	9	3.126	4.44	1.004	3	3	1	140	174	13.009	12.006	4	18	10	2	1	3	0	0	1	6	3	0	3.007	5	4.135	7.101	2	1	1	2	51.046	53.087	24
MtrunA17_Chr8g0350951	4732	4483	683.794	794.777	798	235	209	190	525	240	547.63	100	119	137	4014.042	4104.09	3407	3255	1704	1794.803	959	1041	5080.963	7881.331	7881.326	9087.798	429.699	654	431	322	302	314	205	163	155	97	84	110	3353	3340.289	2523	2530.783	1110.855	1262.861	606	917	6802.905	6763.899	4792
MtrunA17_Chr3g0098071	1892	1643	1	0	0	0	1	0	0	0	1	0	0	0	6	4	7	2	7	3	6	16	17	18	32	32	0	1	0	0	2	0	2	0	0	1	0	2	2	0	3	3	8	6	12	5	28	24.001	25
MtrunA17_Chr7g0225051	588	339	0	0	0	0	0	0	0	0	1	0	0	0	0	0	0	0	0	0	0	0	8	12	6	5	0	0	0	0	0	0	0	0	0	0	0	0	0	0	0	0	0	0	0	1	16	16	7
MtrunA17_Chr4g0037471	2934	2685	107	107	108	33	24	33	53	44	66	54	61	49	108	114	73	68	52	74	66	62	91	130	77	103	51	46	62	32	32	35	39	45	45	75	61	57	83	76	67	80	72	66	44	55	66	109	77
MtrunA17_Chr7g0257861	2120	1871	46	41	53	16	19	18	68	44	46	49	50	60	56	52	71	63	44	44	51	57	127	106	88	149	21	13	23	18	19	29	29	35	34	58	50	50	57	55	37	42	43	46	40	52	105	78	60
MtrunA17_Chr8g0354481	597	348	0	0	0	0	0	0	0	0	1	0	0	0	0	0	0	0	0	0	0	0	0	0	0	0	0	0	0	0	0	0	0	0	0	0	0	1	1	0	0	1	0	1	0	0	1	0	0
MtrunA17_Chr4g0054391	1272	1023	0	0	0	0	0	0	0	0	1	0	0	0	0	0	0	0	0	0	0	0	0	0	0	0	0	0	0	0	0	0	0	0	0	0	0	0	0	0	0	0	0	0	0	0	0	0	0
MtrunA17_Chr4g0058421	2187	1938	197.032	200.521	190.174	56.191	67.034	69.708	139.944	132.159	118.595	297.078	276.182	286.879	154.101	126.445	154.732	147.181	120.936	116.181	110.424	141.123	89.487	153.244	84.425	169.008	64.552	83.802	77.011	83.322	58.452	49.911	126.386	106.986	91.716	207.149	207.637	211.996	152.434	120.523	137.597	127.782	130.659	124.458	134.416	138.672	161.52	123.382	131.171
MtrunA17_Chr1g0188931	603	354	3	2	2	0	0	0	0	0	0	0	0	0	3	2	0	0	0	0	0	0	11	14	6	8	1	2	0	0	0	0	1	0	0	0	0	0	0	0	1	0	0	0	0	0	8	7	4
MtrunA17_Chr4g0051761	1903	1654	0	0	1	3	2	1.331	46.97	51.441	71.526	62.087	47.552	75.008	87.738	77.32	441.562	456.966	604.589	709.675	724.022	662.843	4.055	7.181	12.156	16.876	2	2	0	3	8.559	6.669	27.961	38.98	32.166	35.216	40.105	44.556	230.945	215.878	312.504	285.875	422.359	439.019	542.173	532.255	5.219	4.183	0
MtrunA17_Chr3g0135931	331	82.049	0	1	0	0	0	0	0	0	0	0	0	0	1	0	0	0	0	0	0	0	0	1	0	0	0	0	0	0	0	0	0	0	0	0	0	0	0	0	0	0	0	0	0	0	0	0	0
MtrunA17_Chr4g0071841	217	12.264	0.761	0	3.954	0	1.883	0	8.826	2.786	7.586	1.445	1.668	1.52	20.342	12.639	32.247	25.253	30.742	27.753	29.525	25.396	49.184	67.491	45.75	45.599	0	4.687	0	0	0.896	0	0	0	1.569	5.523	5.453	6.205	10.582	17.161	9.741	20.926	18.264	32.138	22.949	18.903	49.108	50.599	18.752
MtrunA17_Chr4g0008921	1203	954	149.639	139.545	148.235	38.85	32.256	37.337	43.199	42.928	51.016	48.002	33.946	44.334	76.26	96.175	83.436	75.444	53.785	79.76	61.277	46.555	211.465	266.266	161.335	225.307	72.352	56.687	58.608	28.274	18.257	34.576	26.842	23.851	17.396	30.258	29.975	21.702	98.191	97.855	95.424	104.051	56.964	58.337	67.754	64.454	198.268	202.964	128.677
MtrunA17_Chr3g0126781	2782	2533	121	126	135	62	73	80	93	82	100	68	72	75	671	589	958	902	864	998	334	364	678	1002	304	465	55	73	56	81	79	85	75	60	41	48	48	56	704	702	978	869	508	602	261	432	676	617	275
MtrunA17_Chr3g0099501	2536	2287	1243	1309	1337	842	908	845	1584	1216	1460	1935	2162	1766	3617	2956	5067	4942	2923	2695	2363	2409	5626	7783	4778.139	5786	945	1024	1002	865	823	891	1136	965	852	1918	1766	2670	4616	4494	4781	4649	2309	2401	2200	2544	5012	4922	2878
MtrunA17_Chr2g0279161	1424	1175	897	830	939	277	233	240	623	554	680	1244	1454	1332	783	777	743	692	671	659	699	844	1361	1986	1273	1712	477	388	399	307	277	265	620	600	632	1202	1045	1203	744	738	743	713	927	905	889	799	1604	1521	863
MtrunA17_Chr1g0154081	323	74.133	1	1	0	0	0	0	3	0	0	1	1	1	2	2	7	4	0	6	3	2	3	0	0	0	0	0	0	0	0	0	0	0	1	1	1	2	7	6	4	2	2	1	2	4	0	0	0
MtrunA17_Chr3g0086101	1563	1314	0	0	0	0	5.333	6.078	18.295	0	0	0	0	0	5.812	0	6.969	0	0	3.266	4.831	5.245	0	5.304	0	16.774	0	0	0	2.352	8.146	8.123	5.945	4.144	7.64	6.357	0	7.924	0	6.908	0	0	4.313	2.99	2.043	0	18.136	0	0
MtrunA17_Chr8g0349411	1061	812	1.035	3.097	2.064	3.048	3.04	1.091	158.583	17.741	207.442	17.492	35.107	24.028	225.125	232.103	227.812	228.355	387.113	355.412	708.866	704.393	169.734	210.563	221.37	279.99	2.058	13.39	3.175	12.175	7.327	9.955	16.434	5.403	4.183	113.182	87.315	314.954	174.796	193.701	219.949	218.371	344.977	341.528	556.793	496.574	223.965	211.54	114.766
MtrunA17_Chr3g0094951	762	513	3	0	0	0	0	0	0	0	0	0	0	0	0	0	1	0	0	0	0	0	0	0	0	0	2	1	1	0	1	0	0	0	0	0	0	0	1	0	1	0	0	1	0	0	0	1	0
MtrunA17_Chr2g0326101	1395	1146	23.401	32.749	22.236	34.912	61.974	51.67	164.398	120.866	145.639	465.066	457.103	393.483	471.572	457.204	626.636	573.502	486.529	509.42	612.719	641.285	195.446	213.429	294.947	393.986	18.184	42.134	32.543	57.958	52.609	47.304	156.565	148.388	130.904	315.415	375.877	474.244	600.141	554.225	553.421	491.76	437.949	432.407	596.172	514.58	494.294	425.921	323.77
MtrunA17_Chr2g0320711	1671	1422	156	178	178	23	23	20	54	44	46	40	51	46	210	233	100	67	53	78	58	74	346	464	258	307	49	68	70	30	41	38	29	30	26	41	41	53	115	132	85	70	80	61	72	62	324	282	198
MtrunA17_Chr8g0335561	743	494	0	0	0	0	0	0	0	0	0	0	0	0	0	0	0	0	0	0	0	0	0	0	0	0	0	0	0	0	0	0	0	0	0	0	0	0	0	0	0	0	0	0	0	0	0	0	0
MtrunA17_Chr5g0413511	2050	1801	17	15.007	23	10	12	15	111	24	99	55	45	41	58	49	150	110	176	143	206	197	372.116	453	433	520	8	12	12	11	7	10	19	27	20	67	80	218	97	89	192	137	153	137	225	227	338	375	232
MtrunA17_Chr2g0295681	1090	841	7	15	14	12	4	7	0	0	0	0	0	1	0	2	0	1	0	0	0	0	20	34	26	29	14	11	12	2	6	7	3	0	1	0	0	0	2	4	1	1	2	1	1	0	52	82	16
MtrunA17_Chr8g0375001	510	261	0	0	0	0	0	0	0	0	0	0	0	0	0	0	1	2	0	1	0	0	0	0	0	0	0	0	0	0	0	0	1	0	0	0	0	0	2	1	0	0	0	1	0	0	0	0	0
MtrunA17_Chr2g0332281	1700	1451	992	1087	1103	415	365	361	347	231	181	145	132	114	222	200	495	472	183	185	2	5	9446.954	16359.998	4962	5615.945	800	758	768	317	301	339	166	130	174	103	113	83	266	215	355	376	39	44	10	21	7833	9077	1939
MtrunA17_Chr3g0132681	888	639	0	0	0	0	0	0	0	0	0	0	0	0	0	0	0	0	0	0	0	0	0	0	0	0	0	0	0	0	0	0	0	0	0	0	0	0	0	0	0	0	0	0	0	0	0	0	0
MtrunA17_Chr1g0199771	1447	1198	602	589	509	160	140	127	101	135	92	26	27	25	523	607	55	43	28	42	7	11	3333	4867	1015	1069	402	287	358	136	143	133	107	123	107	25	35	15	150	140	70	87	31	38	10	9	2052	1876	648
MtrunA17_Chr7g0228191	1097	848	0	0	1	1	0	0	7	0	18	2	3	3	236.095	222	72	61	32	34	40.231	27	14	19	6	12	0	2	0	2	1	0	3	0	0	3	7	23	45	55	29	34	13	18	28	23	4	1	0
MtrunA17_Chr5g0396741	1474	1225	32	42	53	29	129	74	106	82	67	43	46	40	81	105	84	92	43	87	43	40	1001	1414	632	1126	21	28	23	30	44	41	74	50	47	26	21	22	63	65	47	40	33	24	40	17	343	380	134
MtrunA17_Chr3g0115551	1655	1406	11	18	20	9	11	5	0	1	4	5	6	3	3	9	2	2	9	1	1	6	129	208	175	223	20	22	17	13	5	9	6	3	0	4	3	4	5	6	3	1	2	1	3	2	231	234	101
MtrunA17_Chr4g0005051	191	8.948	0	0	0	0	0	0	0	0	0	0	0	0	0	0	0	0	0	0	0	0	1	0	0	0	1	1	1	0	0	0	1	0	0	0	0	0	1	0	0	0	0	0	0	0	0	0	0
MtrunA17_Chr5g0404401	1573	1324	8	4	5	0	1	1	0	0	0	0	0	0	20	33	3	7	5	3	1	1	12	7	1	0	1	1	0	0	0	1	0	0	0	0	0	0	9	8	7	5	3	3	3	2	2	1	0
MtrunA17_Chr5g0446171	723	474	0	0	0	0	0	0	0	0	2	0	0	0	0	1	2	2	0	0	0	0	1	1	0	0	0	0	0	0	0	0	0	0	0	2	0	1	0	0	1	0	0	0	0	0	0	0	0
MtrunA17_Chr6g0477151	578	329	5	15	7	2	6	3	29	19	7	28	38	42	2	2	2	0	2	0	5	1	2	3	2	3	5	5	3	1	4	3	13	15	22	37	44	51	0	3	1	2	1	1	1	1	1	1	6
MtrunA17_Chr3g0141431	1577	1328	15	30	27	11	10	8	100	42	98	66	58	59	9	13	29	34	22	30	20	21	12	6	10	7	8	14	8	13	16	17	51	55	55	70	70	120	23	16	31	36	34	36	20	20	8	6	3
MtrunA17_Chr3g0100451	165	6.972	0	2	1	0	0	0	2	0	2	1	1	2	1	2	1	3	1	0	0	0	2	4	3	2	0	0	9	0	3	2	4	1	3	4	0	2	0	1	4	2	4	2	1	0	3	3	1
MtrunA17_Chr1g0148541	5632	5383	845	906	1010	458	441	410	766	771	715	1084	932	1121	2201	2214	2144	2088	1416	1349	1422	1543	2495	3654	2563	2961	560	739	561	489	494	502	606	530	482	974	948	960	1818	1857	1405	1499	1014	1175	1087	1297	2693	2858	1545
MtrunA17_Chr5g0416771	531	282	0	0	0	0	0	0	0	0	0	0	0	0	0	0	0	0	0	0	0	0	0	0	0	0	0	0	0	0	0	0	0	0	0	0	0	0	0	0	0	0	0	0	0	0	0	0	0
MtrunA17_Chr8g0380151	2301	2052	202	200	203	57	95	83	274	151	259	306	272	269	246	297	269	283	215	236	171	138	809	993	366	504	109	161	119	90	86	84	157	174	139	234	210	308	229	232	264	202	146	175	124	157	516	520	239
MtrunA17_Chr3g0137751	1281	1032	75	99	95	34	27	20	181	110	186	312	360	296	34	24	86	93	162	194	252	235	202	195	125	176	68	79	53	38	25	32	141	119	83	223	221	374	62	71	99	97	187	190	231	197	149	189	77
MtrunA17_Chr2g0311801	729	480	0	0	0	0	0	0	0	0	0	0	0	0	0	0	0	0	0	0	0	0	0	0	0	0	0	0	0	0	0	0	0	0	0	0	0	0	0	0	0	0	0	0	0	0	0	0	0
MtrunA17_Chr1g0163951	448	199	3.562	9.808	5.035	0	0	0	7.386	0	0	0	0	2.799	0	0	8.105	9.423	0	5.189	0	0	0	13.903	0	0	8.399	0	6.58	4.884	0	4.972	3.259	0	0	7.319	2.546	0	0	0	0	6.928	0	0	0	0	0	0	0
MtrunA17_Chr3g0115251	2328	2079	243	269	271	108	95	104	234	154	217	140	141	123	490	471	703	646	373	514	291	316	877	1299	643	896	144	176	186	166	142	131	98	94	87	98	109	167	611	583	596	543	447	383	311	372	916	796	576
MtrunA17_Chr2g0285051	360	111.001	0	0	0	0	0	0	0	0	0	0	0	0	0	0	0	0	0	0	0	0	0	0	0	0	0	0	0	0	0	0	0	0	0	0	0	0	0	0	0	0	0	0	0	0	0	0	0
MtrunA17_Chr1g0210861	1278	1029	340	317	348	73	58	56	140	116	146	173	173	143	143	172	114	115	125	151	142	149	396	416	222	306	124	124	132	67	56	60	87	104	94	128	135	154	153	161	132	124	145	145	139	141	319	288	180
MtrunA17_Chr7g0269861	2352	2103	1187	1246	1286	363	486	488	234	209	355	103	100	88	392	405	130	151	88	320	104	132	2872	3428	504	750	514	609	526	345	332	352	219	176	204	77	83	94	239	239	147	141	166	181	107	71	842	697	516
MtrunA17_Chr4g0011691	711	462	0	0	0	0	0	0	0	0	0	0	0	0	0	0	4	3	0	0	0	0	0	0	0	0	0	0	0	0	0	0	0	0	0	0	0	0	5	7	0	3	0	0	0	0	0	0	0
MtrunA17_Chr8g0385561	1561	1312	0	1	1	0	0	0	0	0	1	0	1	0	8	12	1	5	6	0	0	0	206	529	118	171	0	1	1	0	0	1	0	0	0	1	1	3	7	5	0	1	2	0	2	1	364	299	119
MtrunA17_Chr6g0467391	957	708	0	0	0	0	0	0	0	0	0	0	0	0	1	0	7	1	0	2	0	0	2	0	0	0	0	0	0	0	0	0	0	0	0	0	0	0	0	0	0	0	1	1	0	1	0	2	1
MtrunA17_Chr1g0190841	1005	756	3	6	2	6	3	3	29	20	16	123	136	151	54	50	25	29	22	20	22	26	4	5	6	6	2	1	1	5	5	4	69	56	56	143	146	153	38	48	25	32	33	34	43	29	1	3	1
MtrunA17_Chr1g0163371	675	426	0	0	0	0	0	0	0	0	0	0	0	0	9	11.146	0	0	0	0	0	0	385.953	674.625	110.902	131.772	0	0	0	0	0	0	0	0	0	0	0	0	11.957	7.931	0	2	0	2	0	1	200.198	258.781	68.043
MtrunA17_Chr5g0402031	1810	1561	63	56	72	51	45	48	99	75	123	32	43	37	13	15	66	85	104	109	17	22	145	163	31	71	68	75	62	78	81	69	63	61	70	43	36	38	61	52	152	129	102	110	18	49	22	35	22
MtrunA17_Chr8g0364751	567	318	4	16	16	0	0	0	0	0	0	0	0	0	51	49	0	0	0	0	0	0	2811	3252	0	1	0	0	0	0	0	0	0	0	0	0	0	0	4	6	0	1	0	0	0	0	100	35	0
MtrunA17_Chr5g0435621	941	692	4	6	2	53	49	54	107	161	162	84	107	88	0	0	2	14	9	1	5	11	0	0	3	6	10	18	13	80	77	66	226	219	268	146	151	149	3	3	25	14	66	45	15	10	0	1	5
MtrunA17_Chr7g0236001	1878	1629	50.113	60.441	51.472	31.767	26.271	27.652	55.354	36.26	51.701	43.387	66.614	50.872	246.835	244.617	150.277	193.575	114.365	119.931	108.568	126.338	431.89	730.656	641.052	704.61	49.067	43.236	42.413	20.948	41.034	24.114	33.155	27.628	10.894	49.134	50.45	54.084	168.33	150.904	126.73	110.116	112.93	106.182	96.309	123.625	689.608	572.659	300.703
MtrunA17_Chr1g0199621	955	706	110	130	122	54	53	63	172	156	199	310	366	279	151	130	259	253	261	286	288	286	359	490	222	349	96	108	113	103	94	93	169	163	174	243	274	277	259	233	324	261	332	314	298	317	295	296	153
MtrunA17_Chr4g0059651	723	474	2	2	5	1	0	1	0	3	0	1	1	1	4	5	2	1	3	7	5	1	10	24	24	21	2	2	3	0	1	2	1	0	0	0	1	0	8	3	10	4	0	1	2	2	21	16	11
MtrunA17_Chr3g0087931	683	434	122	131	124	57	97	64	35	45	31	25	15	18	53	77	64	63	53	173	30	32	178	108	186	304	44	49	40	47	45	54	31	33	30	12	5	1	42	44	37	32	34	23	50	17	21	34	33
MtrunA17_Chr4g0047911	762	513	19.431	20.081	22.468	9.886	16.769	10	1	3	1.441	0	1	0	7.858	0	0	6.896	4.8	0	2.9	0	8.973	16.583	4.719	9.672	10.47	25.831	23.168	4.747	6.355	8.632	2	1	1	0	0	0	2.066	3.703	5.558	11.494	0	5.773	3	0	15.105	5.762	0
MtrunA17_Chr8g0344741	629	380	0	0	0	0	0	0	0	0	0	0	0	0	0	0	0	0	0	0	0	0	0	0	0	0	0	0	0	0	0	0	0	0	0	0	0	0	0	0	0	0	0	0	0	0	0	0	0
MtrunA17_Chr1g0177911	696	447	1	1	2	2	2	1	6	4	8	14	13	4	3	6	0	1	0	0	0	3	2	1	0	0	2	1	5	1	5	1	7	11	5	9	6	6	0	0	0	0	3	3	3	2	0	0	0
MtrunA17_Chr8g0380601	1721	1472	247	252	264	120	117	128	262	212	267	381	406	355	462	468	482	425	451	443	367	400	1332	1918	1587	1931	155	171	133	133	115	144	195	146	172	333	351	431	462	445	411	383	390	410	476	458	1397	1461	777
MtrunA17_Chr3g0138031	988	739	590	579	598	97	98	67	34	34	34	4	9	4	19	18	1	0	0	0	1	0	72	9	11	30	338	264	339	102	89	95	31	13	29	4	5	7	38	44	22	10	2	3	2	1	8	19	2
MtrunA17_Chr8g0358041	246	19.23	0	0	0	0	0	0	0	0	0	0	0	0	0	0	0	0	0	0	0	0	0	0	0	0	0	0	0	0	0	0	0	0	0	0	0	0	0	0	0	0	0	0	0	0	0	0	0
MtrunA17_Chr7g0269171	1962	1713	202	259	269	128	119	110	309	112	319	79	83	81	574	662	591	588	389	387	427	371	624	814	407	521	180	236	194	177	139	150	136	100	105	133	129	261	617	581	523	513	346	370	334	385	438	480	169
MtrunA17_Chr5g0399971	919	670	5	5	8	0	1	0	55	2	47	6	7	6	550	436	105	104	112	114.811	216	209	292	508	387	500	3	18	1	4	4	2	1	1	1	39	21	93	164	184	80	67	124	157	209	193	372	361	207
MtrunA17_Chr3g0100471	1768	1519	0	0	0	0	0	0	1	0	0	0	0	0	0	1	0	0	0	0	0	0	0	0	0	0	0	0	0	0	0	0	0	0	0	0	0	0	0	0	0	0	0	0	0	0	1	0	0
MtrunA17_Chr5g0410641	4443	4194	254	326	345	74	467	310	194	126	233	46	36	86	1697	1710	1059	1043	239	880	522	571	2547	2941	2066	3129	120	120	91	77	87	83	71	83	77	35	24	30	833	769	414	427	375	395	427	163	909	891	823
MtrunA17_Chr4g0040691	1757	1508	731	807	831	70	72	62	2	13	6	0	0	0	40.781	32.107	45.074	42.856	10.31	7.741	2	5	158	46	34	38	352	304	391	91	89	100	20	10	14	0	4	0	55.278	63.218	43.538	35.356	4	4.04	1.649	3.756	29	44	9
MtrunA17_Chr7g0218971	756	507	397	387	391.071	49	49	60	25	44	39	3	7	3	420	424	112	127	48	35	16	8	205	120	8	29	99	67	71	64	75	53	39	35	33.043	5	6.024	2	116	110	49	65	41	38	20	34	21	14	7
MtrunA17_Chr5g0438001	813	564	0	0	0	0	0	0	0	0	0	0	0	0	26.85	29	1	2	1	0	0	0	1	0	0	0	0	0	0	0	0	0	0	0	0	0	0	0	3	4	0	0	0	0	0	0	0	0	0
MtrunA17_Chr3g0121601	282	37.744	1.775	2.967	0	0	0	2	2	0	2.223	4.524	0	1.975	16.761	22.675	3.003	3.198	1.066	1	0	2.879	8.27	12.842	6.671	8.407	1	3.252	0	1.868	0	0	0	0	0	0	0	1.968	3.589	4.099	2.193	2.121	5.427	1.904	1.101	7.071	9.779	7.7	7.109
MtrunA17_Chr2g0332271	329	80.064	0	0	0	2.019	0	4.539	0	0	0	0	0	0	0	0	0	0	0	3.223	0	0	0	0	0	0	0	0	0	0	0	0	0	0	0	0	0	0	0	0	0	0	0	0	0	0	0	3.491	0
MtrunA17_Chr2g0297001	1777	1528	1	0	0	0	0	0	0	0	0	0	0	0	106	162	1	7	0	2	1	0	68	112	172	198	1	0	0	0	0	0	0	0	0	0	0	0	3	7	1	1	0	0	2	0	235	204	221
MtrunA17_Chr5g0404651	2131	1882	38	46	44	8	3	7	6	7	3	3	5	1	29	83	11	14	11	1	3	4	1872	3366	2797	3497	35	27	26	8	11	11	3	3	4	2	5	2	34	44	1	3	9	5	11	17	5195	4125	2848
MtrunA17_Chr7g0247781	2209	1960	42.75	46.691	55.285	23.674	36.629	26.407	71.57	44.433	94.938	87.44	79.774	83.69	89.653	99.231	140.889	151.399	111.886	101.578	147.636	176.014	386.044	543.621	313.129	406.06	27.49	46.833	26.836	28.632	35.191	32.578	48.727	44.391	36.915	97.761	114.397	163.01	87.907	84.989	60.834	86.823	38.317	66.759	64.956	70.282	412.027	439.476	231.611
MtrunA17_Chr1g0191351	839	590	99	97	94	1	1	0	0	1	0	0	0	0	9	8	0	0	1	0	0	1	370	235	0	0	42	55	57	2	3	3	0	0	1	0	0	0	4	9	0	1	0	0	0	1	2	7	0
MtrunA17_Chr5g0412411	1131	882	3292	3349	3224	966	814	918	1735	1713	1557	3594	4057	3486	1704	1884	807	808	686	597	922	884	1336	1539	866	1200	1724	1515	1674	829	732	852	1915	1559	1652	2735	2763	2751	1476	1362	887	794	909	876	1002	870	1095	981	458
MtrunA17_Chr1g0181001	2942	2693	1095	1090	1074	459	427	470	1069	745	1034	1399	1355	1640	4481	4330	2838	2779	1876	2038	1969	2019	2301	2853	1981	2535	704	798	719	488	502	543	917	805	817	1490	1568	1580	3502	3384	2456	2417	2173	2086	2258	2090	1642	1664	835
MtrunA17_Chr3g0084951	408	159	0	0	0	0	0	0	0	0	0.756	0	0	0	0.167	0.5	0	0	0	0	0	0	0	0	0	0	0	0	0	0	0	0	0	0	0	0	0	0	0.2	0	0	0	0	0	0	0	0	0	0
MtrunA17_Chr5g0446561	294	47.126	0	0	0	0	0	0	0	0	0	1	0	0	1	0	0	0	1	0	1	1	0	0	0	0	0	0	0	0	0	0	0	1	0	0	0	0	0	0	2	2	2	1	4	2	0	0	0
MtrunA17_Chr7g0246111	2046	1797	107	129	109	66	60	74	168	109	183	164	171	152	569	543	529	468	352	320	271	271	1651	2064	1974	2224	88	81	92	62	67	71	90	69	72	148	152	178	435	459	410	367	304	287	288	290	1821	1714	795
MtrunA17_Chr3g0118311	576	327	0	0	0	0	0	0	0	0	0	0	0	0	0	0	0	0	0	0	0	0	0	2	0	0	0	0	0	0	0	0	0	0	0	0	0	0	0	0	0	0	0	0	0	0	0	0	2
MtrunA17_Chr2g0292941	1356	1107	400	409	380	148	159	180	268	235	279	96	102	104	340	319	194	213	108	105	77	86	1086	1349	470	636	197	234	231	172	187	201	173	130	140	93	92	111	222	229	216	214	154	106	91	73	441	438	222
MtrunA17_Chr4g0004701	806	557	1	1	0	1	0	0	2	0	0	0	0	0	0	0	0	1	0	0	0	2	0	0	0	0	0	0	1	1	0	0	0	0	0	1	0	0	0	0	0	0	0	0	0	0	0	0	0
MtrunA17_Chr5g0410851	898	649	73	66	63	23	20	13	39	29	36	31	43	41	180	206	154	148	71	93	86	73	177	254	253	294	34	37	38	31	22	28	29	26	25	40	42	49	155	167	151	104	97	83	87	85	253	240	152
MtrunA17_Chr6g0468691	2385	2136	1	4	3	0	0	0	0	1	2	0	1	1	2	2	8	4	2	2	0	1	2	3	2	1	1	3	2	0	2	0	0	0	0	0	2	1	5	1	4	5	3	2	1	0	2	2	1
MtrunA17_Chr1g0161131	1116	867	4	8	4	2	10	7	0	0	2	0	0	0	23	34	671	531	145	428	68	83	29	26.212	24	59	2	2	2	1	0	2	0	0	0	0	0	0	68	68	209	182	87	67	73	18	1	1	1
MtrunA17_Chr1g0203001	1371	1122	2	2	4	0	0	0	0	0	0	0	0	0	31	28	1	0	2	2	1	2	1262	2162	720	838	0	1	0	0	0	0	0	0	0	0	0	0	13	15	8	7	3	0	2	0	999	1201	382
MtrunA17_Chr4g0059991	1806	1557	0	0	0	1	2	3	0	0	6	4	1	1	0	0	0	1	0	1	4	3	0	0	0	2	2	1	2	3	2	5	0	2	0	14	11	23	1	1	0	2	2	3	31	24	2	0	1
MtrunA17_Chr4g0066191	288	42.248	0	0	0	0	0	0	0	0	0	0	0	0	0	1	0	0	0	0	0	0	0	0	0	0	0	0	0	0	0	0	0	0	0	0	0	0	0	0	0	0	0	0	0	0	0	0	0
MtrunA17_Chr6g0466041	3755	3506	0	1.284	0	0	0	0	0	1.315	4.906	0	0	0	21.329	26.507	27.377	26.203	6.669	6.367	18.365	8.859	5.304	4.701	5.382	0	0	0	0	0	0	0	0	0	0	0	0	0	25.615	25.998	11.289	21.17	0	11.49	10.834	11.359	4.101	3.24	0
MtrunA17_Chr4g0027581	633	384	11	10.38	9	2	1.296	4	70.854	5	59	0	1	0	8	4	2	3	9	2	2	2	33	4.332	6	13	7	26	10	14.821	14	8	5	6	3	4	12	14	22	11	21.436	20.436	16	10	3	6	4	16	1
MtrunA17_Chr3g0131741	2686	2437	499	489	509	343	359	341	1499	661	1698	1241	1231	1091	2148	2052	1822	1814	1885	1777	1879	1885	2694	3631	1924	2325	399	437	389	464	434	446	646	589	554	996	1000	1828	1712	1610	1877	1872	1986	1984	1662	1838	2277	2240	1311
MtrunA17_Chr5g0412241	2832	2583	620	657	573	75	87	54	224	128	167	117	118	147	410	421	166	163	161	163	319	373	1833	2232	2128	2185	315	290	269	78	92	91	101	81	93	164	169	219	298	275	149	160	189	180	355	299	1693	1739	1093
MtrunA17_Chr2g0302291	1287	1038	0	0	0	0	0	0	0	0	0	0	0	0	0	0	0	0	0	0	0	0	0	6.393	0	9.656	0	0	0	0	0	0	0	0	0	0	0	0	0	0	0	0	0	0	0	0	5.08	0	0
MtrunA17_Chr3g0112291	1726	1477	3683	4182	4346	2238	2723	2653	4471	4267	4766	5251	5266	4541	2270	2291	5558	5566	5859	5920	6522	6573	3050	5302	10870	13560	2861	2860	2700	2697	2763	2790	3219	3054	2798	2917	2868	3243	2615	2837	4136	4121	5522	5579	5904	5557	3579	3741	3524
MtrunA17_Chr5g0440281	1520	1271	80.195	76.464	69.551	30.089	33.721	30.701	127.739	97.448	141.565	187.666	208.815	178.328	220.412	214.418	231.164	191.965	137.366	176.42	184.635	185.398	286.012	541.777	420.638	523.646	28.585	47.151	51.718	40.327	39.448	27.061	62.994	69.766	54.843	172.248	152.582	200.459	197.649	141.496	162.592	162.965	135.316	132.047	170.133	200.339	405.326	325.469	167.217
MtrunA17_Chr7g0240181	1446	1197	0	0	0	0	0	0	0	0	1.5	0	0	0	0	0	0	0	0	0	0	1	0.667	0	13.347	9.322	0	0	0	0	0	0	0	0	0	0	0	0	0	0	0	0	0	0	0	0	0	0	0
MtrunA17_Chr1g0193311	471	222	1	2	1	0	0	0	0	0	0	0	0	0	16	18	50	60	32	41	10	6	1	0	1	4	0	1	0	1	1	1	0	0	0	0	0	0	63	71	63	55	44	30	30	31	2	1	0
MtrunA17_Chr3g0104531	3260	3011	131.415	116.239	123.832	73.265	72.011	77.064	74.552	69.46	79.621	150.394	140.267	133.949	92.513	98.568	74.781	91.238	90.983	96.033	97.034	107.388	386.859	709.957	489.26	539.314	108.654	82.107	94.747	74.523	75.801	82.116	66.942	68.224	72.011	88.427	90.962	104.877	120.07	85.906	85.902	73.501	87.189	106.155	111.209	71.538	616.899	502.07	256.626
MtrunA17_Chr1g0169761	540	291	0	0	0	0	0	0	0	0	0	0	0	1	1	1	2	3	30	25	69	35	5	12	0	0	0	0	0	0	0	0	1	1	0	0	1	1	2	0	3	8	40	46	54	47	1	3	0
MtrunA17_Chr1g0200331	1662	1413	1.014	0	0	0	0	0	0	0	3.052	0	0	0	0	2.017	0	2.029	1.011	1.017	0	0	2.054	1.018	2.058	0	0	0	0	0	0	0	0	0	0	0	0	0	0	0	0	0	0	0	0	0	0	2.048	0
MtrunA17_Chr7g0275791	1601	1352	73	92	97	11	8	10	37	29	35	88	80	75	144	156	87	94	103	118	95	90	125	201	166	156	39	33	35	24	26	14	41	39	31	90	91	93	87	74	79	73	116	109	110	105	175	152	92
MtrunA17_Chr4g0042661	825	576	10	10	7	3	3	3	31	5	42	12	17	16	60	55	59	46	47	42	67	48	40	61	53	75	6	6	8	5	3	3	5	9	2	22	32	56	44	53.07	57	28	30.041	36	44	38	85	87	40
MtrunA17_Chr7g0224201	342	93.011	0	0	0	0	0	0	2.809	0	0	0	1.818	0	3.655	0	9.019	3.601	0	0	0	0	0	4.185	0	3.145	0	1.788	0	0	0	0	0	0	0	0	0	0	3.052	6.745	7.175	8.368	1.042	0	0	2.033	4.957	0	0
MtrunA17_Chr3g0093561	522	273	0	0	0	0	0	0	0	0	0	0	0	0	0	0	1	0	0	2	2	6	0	0	0	0	0	0	0	0	0	0	0	0	0	0	0	0	0	1	0	0	0	0	0	0	0	0	0
MtrunA17_Chr6g0457331	439	190	0	0	0	0	0	0	0	0	0	0	0	0	6.311	10.218	10.8	7.81	6.442	7.467	0	0	5.29	2.336	3.527	7.568	9.944	12.009	2.326	0	0	0	0	0	0	0	0	0	6.385	4.913	3.557	6.455	0	4.5	3.217	0	2.64	7.658	7.94
MtrunA17_Chr4g0070601	1392	1143	290	281	286	86	89	96	258	283	255	380	374	389	178	165	375	353	385	390	448	511	540	808	643	703	157	164	173	140	124	134	243	187	197	282	307	326	305	335	377	362	442	413	470	462	657	659	410
MtrunA17_Chr5g0441671	1282	1033	1783	1643	1562	828	732	786	1742	2172	1676	5012	5017	5054	3156	3212	2391	2123	2848	3017	3657	3736	3942	5041	4588	5674	978	933	1149	815	831	875	2681	2282	2566	4464	4911	4166	2618	2576	2565	2361	3553	3357	5437	4520	6330	5937	3284
MtrunA17_Chr4g0001861	1948	1699	194	176	157	70	49.941	50.943	31	25.879	25	13	16	9	15.691	32.6	32	28.374	30.753	16.797	17.267	13	81.629	101.049	119.127	114.33	147.971	144	196	79.902	83.966	71	49	39	42	21.934	27	17	39.221	35.192	32.768	26	7	12	9.673	12	78.412	76.113	69.748
MtrunA17_Chr8g0387091	1623	1374	0	0	1.009	0	0	0	0	0	0	0	0	0	2.029	5.106	3.06	1.013	0	1.009	0	0	2.023	6.098	1.009	0	0	0	1.014	0	0	0	0	2.033	0	1.013	0	3.066	0	1.01	1.009	4.052	1.011	0	1.012	1.013	2.022	2.021	0
MtrunA17_Chr1g0172491	1786	1537	451.629	445.912	510.571	108.375	112.526	122.163	209.273	124.555	234.295	89.738	119.89	93.425	931.177	903.415	450.762	480.415	248.804	281.746	229.176	256.407	1975.016	2347.722	764.563	976.139	311.173	372.787	282.286	156.483	148.389	127.09	101.433	82.884	70.324	75.987	82.594	102.572	696.149	675.253	397.853	364.844	282.634	296.132	269.116	275.586	1079.383	996.096	578.283
MtrunA17_Chr8g0361161	1089	840	1	0	0	0	0	0	0	0	0	0	0	0	0	0	0	0	0	0	1	0	13	6	0	0	1	0	0	0	0	0	0	0	0	0	0	0	1	0	0	0	0	1	0	0	0	0	0
MtrunA17_Chr1g0155771	3246	2997	1270.544	1311.737	1392.165	489.386	484.146	507.49	1036.319	1100.398	1021.606	3617.804	3315.517	3233.585	2605.347	2776.108	1856.469	1939.824	1439.192	1384.691	1912.804	1976.05	1962.552	2704.553	1719.111	1967.332	792.888	735.37	830.705	516.911	605.826	636.298	1232.229	999.044	964.358	3711.561	3666.162	3616.168	2347.388	2216.35	1593.892	1819.556	1389.121	1630.967	2141.945	2209.234	2018.184	2043.112	1075.543
MtrunA17_Chr1g0173911	530	281	0	1	0	0	0	0	0	0	0	0	1	0	8	10	5	4	0	1	3	0	5	5	3	3	0	0	0	0	0	0	0	0	0	1	1	1	7	8	3	2	3	2	4	1	3	5	0
MtrunA17_Chr8g0360861	765	516	0	1	3	0	1	0	0	0	0	0	0	1	2	6	1	1	0	1	0	1	183	203	64	84	2	1	0	0	0	0	0	0	0	2	0	1	1	4	0	0	0	1	0	2	66	52	25
MtrunA17_Chr7g0273061	779	530	127.812	199.464	175.358	112.497	269.291	187.793	342.744	328.418	287.951	343.294	279.421	319.402	314.082	303.013	394.03	453.865	442.852	387.174	753.111	702.991	799.807	1168.297	1347.456	1753.861	106.434	109.81	63.993	143.126	147.248	152.435	236.918	211.805	219.026	322.014	275.777	302.492	282.591	256.241	208.421	223.861	470.473	558.93	554.576	340.726	926.217	843.11	659.069
MtrunA17_Chr1g0162961	1811	1562	247	238	233	77	75	72	236	183	200	374	404	352	69	59	157	144	219	202	354	337	219	359	302	403	112	102	88	74	72	88	189	162	160	385	401	471	111	127	146	176	250	265	339	329	352	325	165
MtrunA17_Chr1g0194991	1651	1402	79	66	81	31	30	30	48	53	57	45	48	41	94	94	140	130	113	101	84	98	259	352	233	269	49	43	47	27	29	40	33	30	35	37	32	25	108	91	99	93	82	75	87	93	176	226	132
MtrunA17_Chr3g0121841	4640	4391	440	468	566	214	198	201	663	354	760	576	511	504	2240	2053	2322	2207	1476	1330	1432	1347	2181	3353	2177	2638	277	414	345	299	306	263	317	267	233	439	434	655	2102	2005	1605	1507	1133	1314	971	1100	2413	2437	1390
MtrunA17_Chr7g0268571	3186	2937	17	27	33	15	9	12	7	3	12	1	0	0	141.1	108.915	100.668	93.233	36.849	38.451	10	11	64.271	81.527	19.453	30.91	13	13	8	20	15	15	4	4	5	0	1	2	92.036	98.908	58.274	51.517	28.624	29.923	9.255	27.564	35	23.143	10
MtrunA17_Chr2g0312741	188	8.668	22	22	21	17	11	20	16	17	23	11	24	18	4	3	8	6	12	9	13	14	48	61	5	12	22	15	17	19	15	7	16	17	22	16	14	12	2	4	10	6	9	6	15	9	30	32	7
MtrunA17_Chr8g0357791	339	90.016	0	0	0	0	0	0	0	0	0	0	0	0	0	1	0	0	0	0	0	0	0	0	0	0.735	0	0	0	0	0	0	0	0	0	0	0	0	0	0	0	0	0	0	0	0	0	0	0
MtrunA17_Chr3g0105501	636	387	0	0	0	0	0	0	0	0	0	0	0	0	0	0	0	0	0	0	0	0	2	0	0	0	0	0	0	0	0	0	0	0	0	0	0	0	0	0	0	0	0	0	0	0	0	0	0
MtrunA17_Chr6g0453701	330	81.056	0	0	0	0	0	0	1	0	0	1	0	0	34	34	12	26	16	23	13	17	1	1	0	0	0	0	0	0	1	0	0	0	0	0	0	0	22	17	15	17	14	12	14	10	0	0	0
MtrunA17_Chr3g0118921	942	693	0	0	0	0	0	0	0	0	1	0	0	0	9	12	11	12	13	12	7	2	9	18	3	3	0	0	0	0	0	1	0	0	0	0	1	1	17	17	14	19	13	16	13	11	2	1	1
MtrunA17_Chr8g0379741	1629	1380	9.1	12.65	14.627	10.509	4.548	2.246	0	0	4.531	0	0	1.092	9.912	24.978	7.291	7.879	11.211	10.114	7.762	7.416	256.86	557.927	537.937	516.712	10.396	20.829	13.721	7.309	0	7.881	1.065	2.251	5.474	0	0	1.093	9.472	10.732	12.454	12.996	5.136	2.36	9.736	6.558	439.01	473.332	222.253
MtrunA17_Chr3g0097701	2388	2139	0	0	0	0	0	0	0	0	0	0	0	0	0	0	0	0	0	0	0	0	0	0	0	0	0	0	0	0	0	0	0	0	0	0	1	0	0	0	0	0	0	0	0	0	0	0	0
MtrunA17_Chr2g0304731	974	725	0	0	0	0	0	0	0	0	0	0	0	0	0	0	0	0	0	0	0	0	0	0	0	0	0	0	0	0	0	0	0	0	0	0	0	0	0	0	0	0	0	0	0	0	0	0	0
MtrunA17_Chr1g0175241	621	372	0	0	0	0	0	0	0	0	0	0	0	0	0	0	0	0	0	0	0	0	0	0	0	0	0	0	0	0	0	0	0	0	0	0	0	0	0	0	0	0	0	0	0	0	0	0	0
MtrunA17_Chr3g0083861	1326	1077	1	2	0	0	0	0	0	1	1	0	0	0	0	0	2.314	1.074	0	0	0	0	0	1.04	1	0	0	0	0	0	0	0	0	0	0	0	0	0	0	1	1	0	0	2	0	0	0	0	0
MtrunA17_Chr7g0238751	393	144	0	0	0	0	0	0	0	0	0	0	0	0	0	0	0	0	0	0	0	0	0	0	0	0	0	0	0	0	0	0	0	0	0	0	0	0	0	0	0	0	0	0	0	0	0	0	0
MtrunA17_Chr2g0277841	1371	1122	7	7	7	5	5	5	2	2	3	0	0	0	9	7	4	7	3	3	0	2	9	5	8	7	18	12	4	3	7	2	2	4	2	0	2	1	8	6	7	8	3	3	7	3	6	6	7
MtrunA17_Chr3g0141751	1408	1159	26.514	24.76	14.763	0	0	0	0	0	0	0	0	0	2.106	8.879	0	0	0	0	0	0	10.927	0	0	0	5.177	4.233	1.038	0	0	0	0	0	0	0	0	0	0	0	1.04	0	0	0	0	0	0	0	0
MtrunA17_Chr2g0277581	3255	3006	365	420	435	267	255	250	512	378	477	314	258	277	1597	1506.126	989.6	928.082	702	718	686	695	1488	2514	1470	1720	320	299	254	254	248	275.115	273	261	189	260	262	310	1110	1075	758	766	610	709	648	723	1603.57	1485	922
MtrunA17_Chr3g0082621	273	31.76	0	3	1	0	0	0	0	0	0	0	0	0	15	20	3	0	1	1	0	0	405	706	491	535	0	0	0	0	0	0	0	0	0	0	0	0	9	6	3	6	0	0	0	0	661	555	306
MtrunA17_Chr3g0092021	549	300	0	0	0	0	0	1	0	0	0	0	0	0	0	0	0	0	0	0	0	0	0	0	0	0	0	0	0	0	0	0	0	0	0	0	0	0	0	0	0	0	0	0	0	0	0	0	0
MtrunA17_Chr3g0077981	1887	1638	100	116.732	137.589	47	49	39	291.343	117	272.933	206.685	216.937	172	65.075	91.167	70.46	79.393	85	62.501	108.417	100.907	365.957	506.805	286.777	389.459	76	107.005	100.717	77.515	65.979	59	120	96	84	152.887	167.773	305.369	48.219	58.625	76.535	70.943	90.308	67.367	74.418	93.421	316.437	358.121	168.966
MtrunA17_Chr3g0093021	522	273	0	0	0	0	0	0	0	0	0	0	0	0	0	0	0	0	0	0	0	0	0	0	0	0	0	0	0	0	0	0	0	0	0	0	0	0	0	0	0	0	0	0	0	0	0	0	0
MtrunA17_Chr1g0202651	1437	1188	0	1.165	0	1	0	0	0	0	2	0	0	0	0	0	0	0	0	0	0	0	0	1.374	0	3.557	0	0	2.618	0	2.74	0	0	0	0	0	0	0	4.038	0	0	0	0	1	0	0	0	1	0
MtrunA17_Chr4g0031691	2494	2245	1204	1250	1171	462	470	463	1195	796	1117	1907	1829	1669	2743	2802	2258	2212	1530	1604	2205	2122	4406	4723	3207	3770	752	744	742	504	464	522	772	710	679	2041	2086	2890	2347	2214	1823	1844	1589	1577	2241	2214	3511	3335	1851
MtrunA17_Chr2g0293971	2451	2202	101	94	94	91	75	83	121	96	113	58	66	73	258	262	212	243	165	142	103	127	353	463	439	516	69	88	83	59	84	76	75	63	65	73	92	95	201	212	194	203	202	177	131	128	518	491	224
MtrunA17_Chr2g0316581	978	729	0	0	0	0	0	0	0	0	0	0	0	0	2	0	0	1	0	0	0	0	0	0	0	0	0	0	0	0	0	0	0	0	0	0	0	0	1	0	0	0	0	0	0	0	0	0	0
MtrunA17_Chr2g0309141	782	533	2	0	0	0	0	0	1	0	1	0	0	0	1	0	0	0	0	0	0	0	0	0	0	0	0	0	0	0	0	0	0	0	0	0	0	0	1	0	0	0	0	0	0	0	0	0	0
MtrunA17_Chr5g0415701	699	450	0	0	0	0	0	0	0	0	0	0	0	0	0	0	0	0	0	0	0	0	0	0	0	0	0	0	0	0	0	0	0	0	0	0	0	0	0	0	0	0	0	0	0	0	0	0	0
MtrunA17_Chr4g0064601	1274	1025	682	723	714	261	261	249	524	418	527	955	1060	972	725	759	759	745	547	572	568	514	829	1068	636	731	369	375	406	303	267	252	407	418	354	918	945	1257	670	644	663	550	563	514	691	579	382	436	217
MtrunA17_Chr4g0040661	1198	949	27	41	26	4	8	4	15	22	29	33	39	39	26	21	34	35	23	24	15	27	105	80	60	79	9	11	7	6	7	7	15	14	10	29	29	36	28	25	26	33	15	29	27	26	78	86	75
MtrunA17_Chr4g0027771	3419	3170	45	54	79	53	46	43	274	160	299	273	239	267	1168	1070	939	922	522	597	321	356	1348	1863	846	915	58	63.265	50	82	65	66	167	128	133	294	280	488	1243	1204	839	845	436	516	264	381	873	1092	442
MtrunA17_Chr1g0148881	1589	1340	140	156	138	52	53	49	87	52	108	70	89	85	282	328	151	161	199	223	189	178	676	728	459	588	111	151	116	69	61	70	70	57	75	71	79	111	152.964	151	185	172.977	185	190	167	159	408	463	256
MtrunA17_Chr8g0359901	355	106.001	0	3.212	3.413	0	7.146	3.184	6.006	6.234	11.981	0	0.937	6.968	1.83	1.746	3.035	7.085	5.808	4.134	12.023	12.091	5.189	0	12.977	6.367	3.651	15.108	14.114	7.007	2.632	3.976	0	3.373	2.122	0	7.203	13.231	2.87	0	0	5.953	3.961	11.047	5.918	15.598	3.178	11.247	0
MtrunA17_Chr4g0037341	1032	783	198.944	197.545	158.29	22.244	0	18.237	2.731	0	0	0	2	0	0	29.803	0	4.395	0	0	0	0	336.001	241.961	6.43	10.042	40.452	54.655	59.848	0	25.157	27.361	0	3.13	0	0	0	0	18.656	0	0	0	0	0	0	0	17.055	30.614	7.477
MtrunA17_Chr3g0098441	387	138	7.687	6.817	10.744	14.41	6.665	13.642	4.8	5.789	2	0	4.904	0	24.088	31.068	26.24	24.027	3.175	18.32	10.722	9.431	92.136	117.452	61.768	82.063	8.742	12.849	8.411	10.545	15.332	8.715	3	2	8.721	3	3	0	24.316	14.561	11.195	14.353	6.31	6.671	2	2	27.577	34.837	19.621
MtrunA17_Chr3g0140381	444	195	0	0	0	0	0	0	0	0	0	0	0	0	0	0	0	0	0	0	0	0	0	1	0	0	0	1	0	0	0	0	0	0	0	0	0	0	0	0	0	0	0	0	0	0	0	0	0
MtrunA17_Chr1g0193231	440	191	0	0	0	0	1	0	0	0	0	0	0	0	0	0	0	0	0	0	0	0	3.869	3.622	39.367	93.94	0	0	0	0	0	0	0	0	0	0	0	1	0	2	0	0	1.196	1	1	0	38.535	19.059	23.002
MtrunA17_Chr1g0174271	1941	1692	9	3	5	3	3	6	83	58	66	262	295	253	11	12	27	12	36	48	235	255	7	2	1	1	4	3	5	6	4	3	67	33	47	260	229	394	4	2	10	10	68	69	255	133	1	1	2
MtrunA17_Chr4g0035891	1855	1606	226.181	255	226.104	174.215	240.793	257.196	735.023	711.557	741.815	931.396	960.164	958.265	81.531	85.214	43.306	56	112.291	57	143.242	154.423	95.175	131.801	38.898	117.213	127	146.602	129.197	195.199	189.085	202.038	506.747	563.29	530.319	642.289	613.818	650.129	65	74	90	76.452	169.577	181.781	146.528	95.608	110.137	150.622	66.346
MtrunA17_Chr6g0461101	1134	885	0	0	0	0	0	0	0	0	0	0	0	0	3	0	0	0	0	0	0	0	0	0	0	0	0	0	0	0	0	0	0	0	0	0	0	0	1	0	0	0	0	0	0	0	0	0	0
MtrunA17_Chr3g0101841	1938	1689	50	56	59	12	6	9	70	77	62	182	182	199	22	37	16	20	52	48	165	177	136	186	184	260	17	20	19	23	22	12	70	80	69	221	232	279	18	12	22	29	74	68	247	164	332	291	222
MtrunA17_Chr5g0432241	1679	1430	0	0	0	0	1	0	0	0	0	0	0	1	0	0	0	0	0	0	0	0	1	0	0	1	0	0	0	0	1	0	0	0	0	0	0	0	0	0	0	0	0	0	0	0	0	0	0
MtrunA17_Chr7g0248741	1466	1217	20	35	37	167	142	180	783	852	821	554	649	663	613	660	832	815	2120	2247	2443	2445	2115	3044	1943	2165	53	52	73	221	207	239	754	762	810	552	619	394	532	493	995	775	2609	2251	2851	2294	1029	898	800
MtrunA17_Chr1g0180961	201	10.012	0	0	0	0	0	0	0	0	0	0	0	0	0	0	2	0	0	0	0	0	0	0	0	0	0	0	0	0	0	0	0	0	0	0	0	0	0	0	0	0	0	0	0	0	0	0	0
MtrunA17_Chr2g0329321	1496	1247	0	1.077	0	0	1.095	1.103	0	1.252	1	5.555	2	3	4.444	9.802	0	1.062	2.166	0	0	1.078	0	3.221	0	1.053	1.089	0	2.137	4.084	0	2.074	1	2.681	1	4	1	4	1.043	0	2.147	2.148	2.142	0	0	1.051	0	1.05	0
MtrunA17_Chr1g0181171	944	695	0	0	0	0	0	0	0	0	0	0	0	0	0	0	0	0	0	0	0	0	0	0	0	0	0	0	0	0	0	0	0	0	0	0	0	0	0	0	0	0	0	0	0	0	0	0	0
MtrunA17_Chr4g0027181	1278	1029	2038	1909	1870	805	683	734	3121	3460	3067	6937	7676	7371	1260	1563	709	732	1972	1810	3364	3410	1897	2314	1550	1943	1103	1142	1277	1176	1165	1151	4058	3986	3850	6428	6493	5775	769	820	1231	1214	3483	3325	3738	3050	2208	1896	1268
MtrunA17_Chr7g0224611	2778	2529	475	512	531	343	368	340	646	594	607	716	597	707	676	703	1256	1105	1215	1011	828	887	1733	2672	1840	2198	426	364	425	395	397	387	526	454	441	538	531	605	822	791	991	1063	811	873	715	843	1630	1651	1089
MtrunA17_Chr4g0028511	1170	921	17	17	16	2	4	1	3	2	4	1	0	0	0	1	0	0	0	0	0	0	5	3	0	0	14	8	7	6	3	3	2	1	5	0	1	0	0	0	0	0	0	0	0	0	1	1	1
MtrunA17_Chr2g0325011	1657	1408	2223	2072	2116	589	517	530	724	801	761	742	885	774	1424	1573	806	801	661	649	497	478	2354	3152	1599	2060	903	835	866	580	548	572	633	658	540	632	662	631	1071	1112	792	746	709	711	562	629	1947	1846	1015
MtrunA17_Chr3g0142631	408	159	0	0	0	0	0	0	0	1	0	0	0	0	19.9	16.085	11.332	11.767	3.151	7.549	2	1	10.729	10.473	8.547	6.09	0	1	0	0	1	0	0	0	0	0	0	0	6.964	23.092	4.726	10.483	1.376	4.077	3.745	9.436	0	7.857	0
MtrunA17_Chr5g0394151	1192	943	211	247	256	106	103	101	214	184	179	91	100	90	45	42	117	118	107	113	61	58	1049	1488	163	215	120	138	141	150	146	149	166	153	172	114	90	78	84	70	155	131	144	124	36	71	408	366	147
MtrunA17_Chr3g0142111	1023	774	0	0	0	0	0	0	0	0	1	0	0	0	4	2.052	1	0	0	1	0	1	0	4.264	1	2	0	0	0	0	0	0	0	0	0	0	0	1	0	0	1	2	0	0	1	0	0	2	2
MtrunA17_Chr7g0252281	3610	3361	95	94	84	46	61	49	242	119	276	195	185	195	872	783	665	599	535	475	770	713	518	659	396	466	55	72	43	71	70	77	96	85	97	261	243	434	567	542	418	436	401	457	512	502	437	564	230
MtrunA17_Chr8g0372011	535	286	1.16	1.126	0	0	1.191	0	17.619	1.345	20.718	0	0	1.065	46.757	47.953	31.031	36.625	22.143	20.031	24.496	18.72	40.8	54.576	29.445	35.418	0	1.141	1.053	1.115	1.113	0	3.124	0	1.3	2.255	12.901	16.84	30.292	35.401	25.406	21.859	16.615	13.933	20.326	11.914	39.497	38.963	23.643
MtrunA17_Chr8g0348661	3120	2871	245	325	298	145	179	148	297	294	315	437	436	481	167	191	303	276	404	343	458	447	946	1036	715	852	180	206	164	192	179	161	304	239	254	420	382	407	229	237	261	319	320	371	325	342	693	649	435
MtrunA17_Chr7g0229861	1130	881	23.276	38.371	39.17	25.957	30.558	34.396	86.744	52.053	88.195	98.896	84.941	110.569	237.352	212.867	347.428	330.79	233.012	217.888	176.99	193.587	382.909	559.195	425.552	448.962	26.199	41.602	22.106	42.68	25.462	35.895	56.906	34.016	46.364	65.784	75.759	104.333	269.78	309.052	303.236	326.639	180.623	176.153	154.596	167.693	485.586	394.513	282.658
MtrunA17_Chr2g0298841	1544	1295	13957.363	13105.308	13022.844	2927.417	2544.036	2502	3414.951	3915.533	3719.236	6076.853	7330.611	6239.457	4613.869	5077.996	3033.731	2974.858	1920.03	2089.79	2527.502	2405.293	5315.502	6862.463	2028.284	3379.47	5806.747	4981.916	5307.894	2695.341	2592.819	2670.563	3782.766	3606.878	3672.412	5322.578	5365.518	4832.833	4132.707	4436.673	3075.395	2781.209	3227.612	2914.553	3202.935	3051.92	3464.962	3119.031	1736.614
MtrunA17_Chr6g0456471	621	372	0	0	0	0	0	0	0	0	0	0	0	0	0	0	1	0	0	0	0	0	0	0	0	0	0	0	0	0	0	0	0	0	0	0	0	0	0	0	0	0	0	0	0	0	1	0	1
MtrunA17_Chr7g0225271	906	657	42.354	57.5	42.104	29.586	32.141	25.788	17.589	22.179	30.178	35.479	43.322	25.021	24.194	23.418	14.323	9.521	19.064	10.99	6.357	13.651	34.142	19.989	22.015	16.066	58.983	45.283	62.179	26.667	39.999	33.696	25.615	24.647	22.923	44.507	32.593	53.212	51.199	31.291	20.177	21.455	25.153	8.399	19.557	21.732	14.487	27.499	6.108
MtrunA17_Chr1g0202811	1251	1002	0	0	0	0	0	0	0	0	1	0	0	0	0	1	0	0	0	0	0	0	1	0	0	0	0	1	0	0	1	0	0	0	0	0	0	2	0	0	0	0	0	0	0	0	0	0	0
MtrunA17_Chr4g0034341	2757	2508	2	5	4	4	4	2	14.574	5.762	13	11	13	15	8	13	12	12	8.954	9	13	7	11.567	6	11	12.862	0	0	3	2	1	1	9	2	4	14	18	23	7	7	12	10	4	11	15	9	8	10	8
MtrunA17_Chr1g0212881	563	314	0	0	1	0	2	0	1	0	1	0	0	0	3	2	5	0	0	2	3	1	15	14	2	2	0	2	0	2	0	0	0	0	0	0	0	0	3	2	2	3	2	1	0	2	2	5	1
MtrunA17_Chr7g0250191	639	390	0	0	0	0	0	0	0	0	0	0	0	0	0	0	0	0	0	0	0	0	0	0	0	0	0	0	0	0	0	0	0	0	0	0	0	0	0	0	0	0	0	0	0	0	0	0	0
MtrunA17_Chr4g0077131	2756	2507	871	878	858	311	340	314	487	416	454	502	505	435	793	729	558	560	482	448	517	457	1650	2611	1861	2196	510	515	519	306	308	322	309	345	305	449	472	565	776	733	517	558	433	494	446	473	1812	1826	1121
MtrunA17_Chr1g0158191	2444	2195	0	0	3	0	0	0	0	0	0	0	0	0	11	6.187	5	9	0	1	4	0	1	5	8	11	0	0	0	0	0	0	1	0	0	0	0	1	7	9	4	7	3	3	3.501	1	4.222	4.601	3.367
MtrunA17_Chr4g0063461	2375	2126	128	116	117	22	25	20	14	20	21	6	0	2	160	187	71	62	25	41	19	19	843	694	82	110	53	54	54	21	33	29	12	13	10	7	6	7	75	62	66	62	31	24	9	32	131	121	44
MtrunA17_Chr1g0174581	3057	2808	2	4.036	3.055	1	4	0	8.05	4.03	3.026	7.009	6	6	4.017	5.026	0	0	1.001	1.004	1.002	0	44.251	93.304	41.198	60.346	0	3	1	1	4	1	2	2	4	1	4.028	4.016	3.003	1.001	2.003	0	1.005	0	0	2	81.132	51	37.106
MtrunA17_Chr6g0483871	830	581	37.328	31.462	40.214	23.039	25.529	15.924	17.489	20.886	22.338	13.979	15.414	21.128	970.416	1018.875	938.522	933.233	593.769	662.512	379.727	310.727	89.312	153.342	151.373	191.235	24.546	26.772	24.283	19.553	21.471	13.467	14.233	17.816	16.801	19.65	19.592	15.717	634.875	693.058	726.902	740.746	458.109	443.809	306.597	393.161	100.768	87.95	56.624
MtrunA17_Chr1g0167961	1556	1307	16.81	52.956	53.945	13.763	5.589	3.746	7.252	2.444	9.596	1.099	1.234	1.761	497	367.404	56.899	51.767	26.86	28.871	10.347	20.062	13594.303	22802.845	8980.956	11284.892	3.436	22.307	10.91	17.42	6.723	11.917	1.45	5.135	3.025	5.937	5.319	3.709	354.908	364.209	150.898	119.459	40.574	44.341	13.423	14.846	15226.568	13004.27	6294.906
MtrunA17_Chr8g0365531	279	35.644	0	0	0	0	0	0	0	0	0	0	0	0	0	0	0	0	0	0	0	0	0	0	0	0	0	0	0	0	0	0	0	0	0	0	0	1	0	1	0	0	0	0	0	0	0	0	0
MtrunA17_Chr1g0154101	2870	2621	261.93	254.127	279.692	97.237	80.836	104.048	276.241	196.349	259.823	358.781	407.902	349.26	427.177	410.622	763.165	729.442	621.176	573.411	552.843	518.045	457.336	408.233	391.106	476.927	121.016	125.268	107.046	83.063	89.279	83.944	159	146.732	116.247	307.099	300.122	391.539	492.44	493.77	615.615	536.647	399.004	525.492	429.595	504.982	301.101	289.482	242.034
MtrunA17_Chr4g0011021	928	679	1	0	1	0	0	0	0	0	0	0	0	0	1	4	0	0	0	0	0	0	0	0	0	0	0	0	3	0	0	0	0	0	0	0	0	0	2	0	0	0	0	0	0	0	0	0	0
MtrunA17_Chr3g0090201	708	459	0	0	0	0	0	0	0	0	2	0	0	0	12	9	1	3	0	2	1	0	0	0	1	2	0	0	0	2	0	0	0	1	0	0	0	0	2	2	4	4	3	1	0	2	0	1	0
MtrunA17_Chr1g0180051	1462	1213	0	0	0	0	0	0	0	0	0	0	0	0	0	0	0	0	0	0	0	0	0	0	1	1	0	0	0	0	0	0	0	0	0	0	0	3.067	0	0	2	1	2.001	0	2	0	0	2	2
MtrunA17_Chr8g0372271	455	206	5.471	0	12.67	8.567	0	11.551	0	14.721	7.047	58.064	50.413	76.038	52.5	97.632	32.23	0	13.841	10.693	53.792	31.021	53.761	92.93	11.939	26.227	0	5.955	0	0	0	5.208	19.645	19.193	37.5	36.146	48.282	43.816	23.985	23.898	30.654	21.233	23.699	0	11.614	26.396	27.941	36.608	12.44
MtrunA17_Chr6g0484851	1425	1176	99	111	92	5	3	9	24	10	17	6	2	4	1218	1440	24	10	23	18	14	19	2147	3546	1126	1571	14	22	21	5	17	13	4	14	3	3	4	10	111	91	35	41	28	28	19	23	1977	1744	811
MtrunA17_Chr5g0393971	3158	2909	38	65	73	24	32	29	367	53	421	41	44	43	790	750	737	637	520	487	532	469	1473	2381	1804	2223	39	132	35	62	51	73	40	21	28	129	135	426	734	675	737	596	468	441	485	480	1775	1798	963
MtrunA17_Chr2g0333531	1866	1617	56.151	72.523	90.902	32.804	6.095	19.833	418.112	51.495	511.939	15.732	42.811	35.656	1389.127	1525.906	1345.764	1040.142	683.155	675.906	636.196	619.831	998.837	1499.502	1209.06	1626.28	47.245	222.254	64.919	134.119	86.219	93.852	40.167	17.266	39.864	223.682	218.599	637.8	1016.725	1147.679	979.841	769.042	534.052	533.943	497.236	587.271	1477.883	1427.701	731.115
MtrunA17_Chr7g0265021	1532	1283	101	99	101	32	37	42	150	91	167	141	152	143	178	190	164	179	207	237	278	264	713	1286	866	1082	62	71	75	34	43	49	77	88	90	145	132	204	230	203	175	173	266	264	283	294	1029	911	630
MtrunA17_Chr2g0312901	2838	2589	880	860	937	347	380	362	1421	1121	1436	2239	2019	2094	1357	1375	1607	1504	1754	1868	3650	3683	1927	2118	1714	2206	479	570	496	434	462	444	920	812	816	2487	2385	3852	1393	1394	1347	1432	2056	2110	3675	3624	1679	1573	1281
MtrunA17_Chr7g0253581	1865	1616	2	3	4	1	1.423	4	2	1	2	0	0	0	0	1	3	0	0	1	0	0	3	0	3	1	0	2.444	2	6	2	4	2.444	0	1.223	0	0	0	0	0	0	1	1	0	1	1	0	1	0
MtrunA17_Chr5g0443431	871	622	1	1	0	5	1	1	3	1	3	0	0	0	1	1	1	1	0	0	0	0	20	34	1	4	0	1	5	8	5	8	0	3	3	0	0	0	2	2	4	1	1	0	0	0	13	12	4
MtrunA17_Chr5g0400801	287	41.47	0	0	0	0	0	0	0	0	0	0	0	0	50.906	35.985	53.922	49.947	64.988	71.994	65.945	76.947	25.99	76.984	43.542	58.65	0	0	0	0	0	0	0	0	0	0	0	0	34.87	44.896	75.921	51.927	74.981	50.944	64.956	60.949	94.604	64.64	28.876
MtrunA17_Chr3g0129081	3622	3373	394	408	423	115	116	112	189	123	186	87	82	59	410	407	259	267	143	221	139	186	1654	2190	835	1114	168	216	177	131	122	119	85	64	67	74	59	90	383	364	236	250	150	178	129	116	1180	1235	581
MtrunA17_Chr1g0172421	813	564	0	4.886	0	0	0	0	13.857	3.057	0	0	7.649	0	9.745	14.168	22.334	4.4	0	24.162	0	20.596	0	0	29.001	30.291	0	0	0	0	6.977	0	4.657	0	0	0	8.834	24.121	0	0	9.577	5.489	0	0	0	9.897	0	42.06	28.618
MtrunA17_Chr8g0384711	741	492	0	1	3	1	1	6	92	75	128	590	712	522	32	43	148	127	716	526	1357	1278	5	2	3	8	0	0	1	4	4	3	101	87	91	389	356	579	54	54	269	220	815	749	1791	1314	3	3	2
MtrunA17_Chr2g0298451	429	180	0	0	0	1	0	0	0	0	2	0	0	0	0	0	0	0	0	0	0	0	0	0	0	0	0	0	0	0	0	0	0	0	0	0	0	0	0	0	0	0	0	0	0	0	0	0	0
MtrunA17_Chr4g0012861	4465	4216	303	366	360	149	116	156	380	171	372	167	164	148	196.86	189	650	664	790	796.952	455	466	1240	1605	2060	2156	226	337	220	180	169	152	172	152	149	236	215	374	438.912	433	671	678	598	678	299	450	1760	2037	1234.229
MtrunA17_Chr6g0471681	1995	1746	5	14.093	3	177	132	160.983	103	138.989	70.981	143.969	125.976	142.944	89.322	106.763	268.189	265.764	71.839	59.906	20.87	23	23.621	42.931	20.033	43.871	9	21.903	15	26	31	26	26	22.123	24	30.061	29	9.885	92.519	98.735	97.49	146.013	34.956	26.48	11.084	16.243	18.053	7.026	2.008
MtrunA17_Chr2g0333891	396	147	1	0	0	0	0	0	0	0	0	0	0	1	47	53	48	48	17	17	0	4	1	2	0	0	0	0	0	0	0	0	0	0	0	0	1.009	0	62	58	41	37	9	6	2	6	0	2	0
MtrunA17_Chr8g0361791	2805	2556	1234	1298	1340	617	633	655	1734.784	1405	1535	2469	2528	2277	2560	2754	2797	2721.797	2669	2716.851	2334	2335	6402	9549	3313	4085	887	909	921	798	781	750	1083	1023	1005	2415	2346	2705	3033	2953	2756	2745	2596	2753	2158	2751	4295	5512	2428
MtrunA17_Chr8g0359921	1970	1721	0	0	1	0	0	0	5	2	6	33	31	39	32.036	35.76	12	8	19.001	3	26.216	33.229	12	20	108.009	88.008	0	0	0	0	0	0	8	5.004	6	71.02	82.945	72.485	10	12	11	7	89	60.004	156	70	12	10	6
MtrunA17_Chr2g0281131	281	37.032	1	3	0	0	1	0	1	7	3	7	5	4	0	0	1	1	0	1	7	2	0	2	4	5	1	0	1	1	1	1	7	1	2	10	7	8	0	1	1	2	2	2	4	0	2	1	0
MtrunA17_Chr4g0039621	3041	2792	1509	1501	1434.999	325	281	306	817	356	868	378	392	351	2179	2212	1192	1178	438	467	311	340	3809	5132	3089	3739	719	717	741	424	433	462	375	252	261	400	426	487	1589	1476.817	905	848	397	469	298	353	3187.99	3277	1807
MtrunA17_Chr5g0427141	2769	2520	1383	1553	1650	205	282	287	643	393	650	338	352	305	572	566	471	442	674	695	643	661	8896	10220	2570	3496	341	444	300	198	217	230	245	221	231	283	306	460	551	517	610	568	547	605	539	634	3768	3274	2352
MtrunA17_Chr6g0480721	1899	1650	0	0	0	0	0	0	0	0	0	0	0	0	0	1	1	0	1	0	0	1	14	16	19	14	0	0	0	0	0	0	0	0	0	0	0	0	0	0	1	0	0	0	0	0	22	11	8
MtrunA17_Chr6g0475111	2985	2736	0	0	0	0	0	0	0	0	1	0	0	0	0	1	3	2	0	0	1	0	0	0	0	0	0	0	0	0	0	0	0	0	0	0	0	0	1	1	0	0	0	0	0	0	0	0	0
MtrunA17_Chr4g0054741	1605	1356	3	4	5	0	0	0	1	0	0	0	0	0	6	21	3	4	3	1	2	0	358	584	153	234	0	3	0	0	0	0	0	0	0	0	0	0	2	4	3	3	2	1	0	1	248	211	91
MtrunA17_Chr7g0255651	2045	1796	0	0	0	0	0	1	1	2	4	3	5	3.003	12	17	108	108	96	74	139	135	4	9	17	27	0	0	1	1	3	0	0	0	1	1	1	3.002	53	54.062	95	106	72	79	93	95	13	19	17
MtrunA17_Chr2g0307761	546	297	0	0	0	1	0	0	0	0	0	0	0	1	0	0	0	0	0	0	0	0	0	0	0	0	0	0	1	1	0	1	0	0	0	0	1	0	0	0	0	0	1	0	0	0	0	0	0
MtrunA17_Chr8g0376431	1616	1367	955.14	936.936	967.354	458.626	444.508	407.27	580.309	506.883	625.792	582.424	636.904	569.36	876.59	994.406	1154.923	1173.986	1228.17	1076.27	919.035	930.053	2967.993	3836.678	1178.607	1487.563	669.244	624.874	657.022	430.317	449.574	439.501	363.846	383.05	349.722	438.387	474.782	571.458	1208.272	1147.95	1125.09	1192.224	1047.81	1135.571	977.355	1100.382	1206.39	1170.816	505.658
MtrunA17_Chr2g0330991	1479	1230	356	351	367	198	153	162	212	206	167	79	67	83	978	1029	486	485	578	467	382	379	1496	2332	1528	1617	208	195	193	132	145	171	101	76	75	71	73	84	721	700	425	464	394	424	295	393	1516	1307	742
MtrunA17_Chr7g0218261	1316	1067	0	0	0	0	0	0	0	0	0	0	0	0	0	0	0	0	0	0	0	0	0	0	0	0	0	0	1	0	0	0	0	0	0	0	0	0	0	0	0	0	1	0	0	0	0	0	0
MtrunA17_Chr4g0061761	1502	1253	13	12	19	9	4	8	10	2	4	11	3	2	34	44	19	23	7	3	8	5	144	230	50	69	7	6	5	11	10	3	9	10	4	5	8	1	30	30	7	7	17	16	8	3	76	63	40
MtrunA17_Chr6g0457431	1193	944	575.045	449.341	497.56	266.483	192.009	236.679	27.198	85.965	79.336	17.137	30.928	30.87	895.928	1060.367	130.302	149.201	18	14.28	7.267	9.328	2261.83	1769.617	1057.867	1794.801	52.807	55.382	55.729	121.509	98.724	125.731	46.353	64.613	45.423	12.663	10.78	5.503	207.372	200.145	102.109	117.142	21.327	19.152	7.267	13.756	1516.308	1197.444	789.901
MtrunA17_Chr7g0249511	1465	1216	1616	1570	1603	144	138	143	191	213	191	341	282	261	279	380	242	253	186	232	184	188	1068	1288	347	476	492	508	504	185	169	183	137	138	150	207	201	184	332	317	246	279	228	229	197	238	674	566	350
MtrunA17_Chr4g0003191	330	81.056	0	0	0	0	0	0	0	0	0	0	0	0	0	0	0	0	0	0	0	0	0	0	0	0	0	0	0	0	0	0	0	0	0	0	0	0	0	0	0	0	0	0	0	0	0	0	0
MtrunA17_Chr5g0423961	345	96.007	0	0	0	0	0	0	0	0	0	0	0	0	0	2.038	0	0	0	0	0	0	0	0	0	0	0	0	0	0	0	0	0	0	0	0	0	0	0	0	0	0	0	0	0	0	0	0	0
MtrunA17_Chr1g0211861	345	96.007	1	0	0	0	0	0	0	0	2	0	0	0	0	0	0	0	0	0	0	0	0	0	0	0	0	0	0	0	0	0	0	0	0	0	0	0	0	0	0	0	0	0	0	0	0	0	0
MtrunA17_Chr8g0354601	869	620	2.492	1.106	3.506	2.227	1.07	2.24	1.089	2.353	4.256	0	2.259	5.393	11.768	18.061	11.245	5.68	4.281	1.09	0	4.316	35.447	23.638	13.105	36.37	4.107	3.212	3.203	0	1.104	0	1.022	0	0	1.097	2.149	2.296	4.253	6.7	7.272	6.258	0	0	3.229	2.22	16.575	9.406	6.788
MtrunA17_Chr4g0014151	3285	3036	0	0	0	0	0	0	0	0	0	0	0	0	2.033	2	1	3	2	2	1	0	1	0	0	0	0	0	0	0	0	0	0	0	0	0	0	2	0	0	2	0	1	0	1.016	1	0	0	0
MtrunA17_Chr4g0033921	1686	1437	190	172	190	24	20	22	123.994	45	113.979	178	153	159	18.175	24.365	4.61	3	15	2	25	27	273.667	233.034	52.388	50.385	133	157	162	60	45	61.987	119	131	137	133	159	244.974	43.962	41	24.917	25	31	38	21	16	79.979	104.204	28.621
MtrunA17_Chr4g0057651	1188	939	0	0	0	0	3.222	0	0	0	0	1	0	1.028	12.536	19.031	14.98	26.103	14.379	16.641	2	0	12	2.131	21.915	35.715	0	0	0	0	0	1	1	0	2	0	0	0	5.601	5	3	1	6.752	7	3.787	2	0	1	1.154
MtrunA17_Chr3g0099111	1288	1039	0	0	0	0	0	0	0	0	2	0	0	0	4	4	5	1	0	0	2	2	21	44.866	31	14.92	0	0	0	0	1	0	1	0	1	0	0	0	3	2.623	3	3	1	2	1	2	24	23	8
MtrunA17_Chr8g0388461	1161	912	1147	1181	1276	490	481	457	643	703	644	984	1013	967	693	784	713	628	556	598	796	743	1095	1436	1052	1545	751	651	738	479	493	531	607	556	632	700	735	688	671	631	653	644	625	611	824	756	1372	1240	770
MtrunA17_Chr2g0312181	1009	760	0	0	0	0	1	0	1	0	0	1	0	1	7	10	1	0	0	0	1	0	2	0	0	0	1	0	1	0	3	1	0	0	0	0	1	0	1	1	1	1	0	0	0	0	0	0	0
MtrunA17_Chr1g0164341	330	81.056	0	0	0	0	0	0	0	0	0	0	0	0	1	0	0	0	0	0	0	0	29	21	0	0	0	0	0	0	0	0	0	0	0	0	0	0	0	0	0	0	0	0	0	0	0	0	0
MtrunA17_Chr8g0348121	2853	2604	32	35	26	23	22	13	108	24	109	23	27	27	124	143	178	163	164	180	166	134	1503	2497	861	1049	23	48	23	22	20	23	20	18	14	34	34	66	130	136	150	142	134	121	130	154	1612	1800	617
MtrunA17_Chr7g0215721	1269	1020	215	186	201	42	28	38	91	60	85	90	102	75	896	995	314	284	195	207	180	168	1153	1784	1027	1280	70	70	85	43	43	41	48	57	63	74	86	205	414	403	325	287	181	180	222	216	1276	1173	615
MtrunA17_Chr8g0337491	1269	1020	0	1.042	0	0	0	0	0	0	0	0	0	0	39.653	32.362	14.345	14.36	2.14	3.611	1.179	4.732	29.094	54.141	23.758	28.36	1.032	0	1.013	0	0	0	0	0	0	0	1	0	17.399	6.279	6.434	5.615	3.533	7.593	5.439	4.291	14.641	12.216	14.797
MtrunA17_Chr8g0392401	404	155	2	2	1	0	0	1	0	0	1	0	0	0	0	2	9	9	2	1	1	1	10	7	2	2	3	2	2	1	1	1	0	0	1	0	0	0	5	5	5	5	0	0	0	0	11	10	4
MtrunA17_Chr5g0395211	1656	1407	121.877	162.807	158.755	63.738	66.853	71.946	169.242	101.786	169.637	158.938	178.744	147.849	364.279	306.452	397.435	381.221	288.426	255.239	185.531	190.824	527.245	664.289	539.062	678.686	88.502	120.593	90.811	90.667	90.867	71.651	105.417	84	67	146.995	134.314	224.035	416.417	397.333	370.101	341.709	218.875	199.119	170.102	176.73	682.845	615.881	389.618
MtrunA17_Chr2g0309201	2365	2116	29	33	35	3	3	2	2	2	4	0	0	0	17	17	107	89	26	30.968	38	31	410	633	339	411	24	23	12	4	3	6	5	2	1	0	1	0	26	32	45	42.873	21	22	29	30	445	356	207.804
MtrunA17_Chr1g0186181	3547	3298	354	367	363	135	123	153	412	317	383	348	342	385	149	162	348	331	434	482	566	570	641	844	1194	1469	127	150	141	154	163	168	242	221	197	375	414	555	240	287	361	364	437	490	653	564	1244	1140	847
MtrunA17_Chr2g0303011	1155	906	0	0	0	0	0	0	0	0	0	0	0	0	12.014	9.921	1	1.269	0	0	0	0	1	0	0	0	0	0	0	0	0	0	0	0	0	0	0	0	2.331	0	1.505	2	0	0	0	0	0	0	0
MtrunA17_Chr1g0148081	1319	1070	116.365	148.104	137.124	17.65	18.254	21.758	43.619	35.152	47.867	82.511	81.232	46.538	262.056	305.574	113.011	117.528	73.207	75.248	72.439	69.748	634.628	1111.034	739.51	928.942	42.909	48.842	44.95	22.333	4.367	16.859	38.385	24.412	26.86	41.423	45.089	43.404	97.615	117.521	76.104	85.728	65.232	66.944	64.563	55.954	812.937	764.706	549.508
MtrunA17_Chr4g0017431	1185	936	40	124	108	3	6	7	5	8	1	0	0	0	23321	20561	7700	7030	214	192	3	9	523	702	125	123	8	12	8	2	1	1	1	0	0	0	0	0	12533	12484	3448	3582	33	42	58	30	476	321	48
MtrunA17_Chr2g0300041	1657	1408	52	39	46	69	84	73	484	441	483	862	981	916	157	161	282	263	472	573	924	934	42	30	26	28	48	59	54	100	109	116	425	362	393	749	734	882	239	223	341	312	668	665	1055	918	42	35	16
MtrunA17_Chr1g0199131	1600	1351	7418	7715	7508	3780	3520	3143	1441	2112	1877	11320	11699	8148	8799	8046	11548	10963	11589	9319	9486	9514	1282	523	416	828	3747	4753	5448	3831	3798	3822	3061	2486	2526	17670	18016	23398	11847	11389	12672	12423	9394	9290	22592	21435	307	535	175
MtrunA17_Chr1g0203291	637	388	1.021	6.174	6.169	6.184	8.287	7.2	5.143	9.262	15.438	4.117	5.15	4.111	36.013	33.941	27.767	28.806	19.552	26.742	14.402	14	22.696	33.933	64.758	80.16	2	8.252	5.15	5.136	7	8.252	5.136	3.077	3.083	3.093	4.111	5.143	31.87	28.779	40.131	26.763	17.511	10.293	11.334	15.496	45.236	47.303	30.85
MtrunA17_Chr7g0274071	1496	1247	6.03	8.123	5.04	2833.534	2938.998	2812.488	432.644	596.628	701.45	30.248	19	21	6.05	17.153	69.544	68.609	36.243	10.053	5	5.021	10.055	7.039	252.06	617.08	35.398	87.456	89.93	1799.443	1881.715	1811.612	642.265	781.108	703.008	73	68	27	61.426	54.368	378.831	402.215	72.485	71.45	3	4.041	4.023	11.064	143.864
MtrunA17_Chr1g0193421	1321	1072	181.023	169.315	165.157	86.933	86.391	86.196	40	33.173	23.082	7.008	17.106	12	3727.381	3302	5281	5424.879	1107	1293	151	156	1273	1470.503	233	321.184	95.505	120.388	86	88	67.15	87.38	48.085	41.087	65	13	21	13.015	6719	6244.883	3322	3100	773	715.568	182.925	396.391	523	379.226	157
MtrunA17_Chr1g0174771	2661	2412	222	306	257	81	82	100	184	162	189.876	195	194	232	596.818	546.24	482.712	437.872	309	307	342	331	1195.905	1650.936	884.965	977.863	117	148	142	111	90	86	136	117	99	213	200	247	492.337	472.879	383.904	349	243	325	238	320	990.859	1134	525.973
MtrunA17_Chr3g0109791	1062	813	0	0	0	0	0	0	23	13	21	3	1	1	2	3	2	1	2	1	11	3	1	3	4	7	0	0	0	0	0	0	10	6	3	5	2	4	2	0	1	1	6	6	4	4	1	3	2
MtrunA17_Chr1g0182311	514	265	196.94	206.143	184.608	43.988	47.769	55.985	67.277	68.198	48.19	67.632	67.951	56.096	266.444	233.107	169.325	176.166	118.072	121.177	93.791	96.71	636.51	960.641	475.018	639.541	90.106	76.992	85.115	35.501	43.318	40.99	48.497	42.018	40.001	52.252	60.956	52.27	198.08	175.22	167.026	172.331	96.496	116.988	95.101	125.669	747.34	583.576	391.49
MtrunA17_Chr4g0022461	731	482	0	0	0	0	0	0	0	0	0	0	0	0	12	14	7	5	1	0	1	0	0	0	0	0	0	0	0	0	0	0	0	0	0	0	0	0	9	14	0	5	1	1	0	2	0	0	0
MtrunA17_Chr7g0241491	3956	3707	0	0	0	0	0	0	0	0	0	0	0	0	6	6	1	1	0	1	0	2	2	2	0	0	0	0	0	0	0	0	0	0	0	0	0	1	1	8	2	0	1	0	2	3	0	0	0
MtrunA17_Chr2g0308611	1507	1258	24	19	23	3	6	3	6	4	9	3	3	4	8	10	4	4	29	13	82	74	27	11	13	17	14	13	10	9	9	1	2	4	5	3	2	6	4	7	1	4	33	43	155	55	15	29	6
MtrunA17_MTg0490991	724	475	29.222	32.633	18.159	3	4	7.086	4	3	7	3	1.004	4	4	6.037	11.075	14	6.081	9.198	4	5	31.738	9	4	2	37.507	56.266	37.501	25.187	26.608	16.345	5	3	4	2	3	1	15.097	5.035	8.075	5	4.057	9	3	1.013	6.333	8.219	2
MtrunA17_Chr8g0348911	2096	1847	261.967	219.927	251.091	142.883	169.074	163.571	544.828	421.394	538.193	1029.848	914.044	938.377	1825.702	1855.777	1202.098	1262.243	924.937	923.999	1220.844	1203.432	1822.012	2342.835	2569.193	2602.661	177.137	198.509	161.876	205.246	177.006	186.321	496.89	398.133	371.018	1155.11	1152.901	1649.326	1356.323	1297.581	1057.915	1020.769	733.883	866.443	1236.166	1375.437	2108.222	2133.182	1135.28
MtrunA17_Chr7g0273741	456	207	0	0	0	0	0	0	0	0	1	0	0	0	0	0	0	0	0	0	0	0	0	0	0	0	0	0	1.065	0	0	1.056	0	0	0	0	0	1.164	0	0	0	0	0	0	0	0	0	0	0
MtrunA17_Chr6g0473491	1635	1386	0	0	0	0	0	0	0	0	0	0	0	0	0	0	0	0	0	0	0	0	0	0	0	0	0	0	0	0	0	0	0	0	0	0	0	0	0	0	0	0	0	0	0	0	0	0	0
MtrunA17_Chr3g0096331	633	384	0	0	0	0	0	0	0	0	0	0	0	0	0	0	0	0	0	0	0	0	0	0	0	0	0	0	0	0	0	0	0	0	0	0	0	2	0	0	0	0	0	0	0	0	0	0	0
MtrunA17_Chr7g0243391	729	480	0	0	0	0	0	0	0	0	0	0	0	0	6	11	8	8	1	1	0	0	3	0	1	2	0	0	0	0	0	0	0	0	0	1	0	0	12	10	8	4	3	2	0	0	1	1	0
MtrunA17_Chr7g0226101	1967	1718	1	2	3	2	0	2	53	2	69	4	5	7	220	254	252	221	242	250	404	352	15	8	7	11	0	5	0	2	0	1	8	3	1	35	18	43	181	165	147	162	184	166	293	264	6	6	0
MtrunA17_Chr1g0173671	2439	2190	0	1	1	1	1	2	0	0	0	0	0	0	4	5	3	4	0	1	1	0	2	1	0	6	0	2	0	0	1	3	0	0	1	0	0	0	4	4	2	1	0	0	0	0	0	1	1
MtrunA17_Chr3g0142471	623	374	1	3	1	0	1	1	30	1	38	0	2	2	57	64	35	38	38	26	32	40	200	299	281	342	0	9	3	8	5	5	5	3	0	2	8	21	23	17	21	29	20	15	17	18	399	387	219
MtrunA17_Chr1g0209841	684	435	0	0	0	0	0	0	0	0	0	0	0	0	2.385	3	0	0	0	1	0	0	0	0	0	0	0	0	0	0	0	0	0	0	0	0	0	0	0	0	0	0	0	0	0	0	0	0	0
MtrunA17_Chr0c03g0489881	740	491	163	133	98	48	31	45	39	64	30	62	46	70	105	168	59	62	23	32	19	18	65	77	4	19	81	88	78	53	55	46	51	54	63	69	53	36	42	49	34	28	40	31	29	24	20	16	6
MtrunA17_Chr7g0220201	1435	1186	6	7.923	8.617	13	9.442	5.893	0	0	0	0	0	1	1.118	0	1	0	0	0	8.06	6.968	4.414	1.595	0	6.139	11.565	11.025	14.807	7.428	10.622	11.246	3	0	0	0	0	0	3.126	1.885	0	1	1.196	1	3.434	0	0	3.11	0
MtrunA17_Chr1g0210891	221	12.965	0	0	0	0	0	0	0	0	1	0	0	0	8	16	18	10	17	18	24	29	6	2	4	3	0	0	0	0	0	0	0	0	0	0	0	1	6	9	7	8	15	15	40	40	3	4	1
MtrunA17_Chr7g0271861	1027	778	130	105	78	215	138	242	900	606	837	1516	1682	1511	440	537	555	499	1285	925	1300	1291	44	41	54	84	122	106	111	217	197	212	901	804	833	1652	1557	2240	349	356	702	767	1184	1083	1263	1131	36	43	22
MtrunA17_Chr2g0287811	1272	1023	2.299	0	0	6.306	1.038	3.466	71.632	56.266	29.152	168.002	160.432	156.106	0	0	2	0	3.564	4	11.534	14	0	1	0	4	0	0	4.635	21.608	18.995	18.515	74.853	43.134	69.172	70.676	70.651	53.718	3.32	2.622	2.271	7	27.496	15.099	16.793	6.256	0	2	0
MtrunA17_Chr2g0311351	279	35.644	0	0	0	0	0	0	0	0	0	0	0	0	0	0	0	0	0	0	0	0	0	0	0	0	0	0	0	0	0	0	0	0	0	0	0	0	0	0	0	0	0	0	0	0	0	0	0
MtrunA17_Chr8g0341361	1891	1642	1	1	2	0	2	0	2	0	1	1	4	3	12	9	29	26.847	33.043	31	71.966	71.819	3	0	0	1	0	1	0	0	0	0	1	1	0	0	3	2	14	17	20	20.983	42.963	35.864	54	62.882	0	0	1
MtrunA17_Chr4g0074051	2290	2041	9.146	11.415	11.791	4.291	6.861	7.333	15.58	1.848	1.819	24.066	18.906	6.628	27.996	40.047	40.034	28.091	47.256	25.826	59.054	42.327	805.343	1210.161	791.118	762.788	4.206	11.917	4.244	17	4.421	17.563	4.276	0	1.86	28.694	28.933	18.718	42.376	30.495	33.186	28.112	42.626	28.151	56.663	47.225	683.416	767.387	183.492
MtrunA17_Chr6g0487391	1803	1554	273	238	246	43	22	34	5	5	6	0	0	1	14	14	0	1	0	0	0	0	626	579	40	66	122	110	124	39	23	31	11	1	6	0	0	0	17	13	7	5	0	0	0	0	85	88	18
MtrunA17_Chr8g0375391	1656	1407	58	60	73	34	32	23	0	2	8	0	0	0	1	4	2	0	0	1	1	0	57	21	2	6	54	51	61	43	35	36	7	4	7	2	1	3	4	6	5	4	0	0	1	3	2	8	1
MtrunA17_Chr7g0260591	222	13.15	0	1	0	0	0	0	0	1	0	0	0	1	0	0	0	0	0	0	0	0	0	1	2	0	0	0	0	0	0	0	0	0	0	0	0	1	0	0	0	0	0	1	0	0	0	1	0
MtrunA17_CPg0493411	2199	1950	513.976	329.215	347.78	83.495	70.867	83.509	39.739	52.077	124.9	83.818	50.81	94.668	36.065	86.712	65.173	70.968	18.251	49.235	30.154	27.858	75.469	15.506	12.622	27.701	756.07	601.748	508.283	288.223	270.618	237.713	76.074	55.496	68.98	96.934	82.403	88.381	56.414	55.8	51.329	39.1	21.707	25.896	22.744	12.851	10.801	10.419	4.476
MtrunA17_Chr4g0039661	2452	2203	482.861	489.287	525.714	230.619	173.803	219.259	382.917	334	372.73	211	181.979	221.411	293	291.282	302	310	325	297	211.478	252.311	618.824	726.998	247.684	316.927	198.845	308.471	233.173	235.545	230.976	252.278	273.566	247.463	262	205.195	194.094	215.268	312	290.008	302	323.665	281	268	182	224	480.59	424.17	179.917
MtrunA17_Chr3g0128041	1248	999	2699	2452	2614	958	889	959	2638	2549	2235.964	4864	4885.988	4774	2552	2465	2776.982	2550	3596	3723	3469	3378	6018	8753	4424	5591	1316	1311	1476	1101	1116	1089	2631	2531	2462.984	4197	4510.993	4024	2424	2497	2909	2900	3828	3737	3444	3660	5211.989	4699.987	2574
MtrunA17_Chr1g0177131	2286	2037	19	21	29	2	4	4	23	3	7	17	12	19	206	360	159	150	112	123	315	268	3675	5498	2876	4050	1	1	0	1	0	0	10	16	4	5	5	12	94	93	51	48	114	101	246	88	1096	1229	690
MtrunA17_Chr3g0120291	1389	1140	16.651	23.884	21.38	8.31	14.315	13.191	22.705	20.234	19.037	32.042	35.633	29.852	1.132	4.805	2.341	2.328	21.687	22	47.578	52.282	15.423	8.277	13.038	20.196	14.315	9.579	8.3	10.797	9	21	11.923	20.275	13.035	22.645	20.169	17.824	3.924	3.621	8	5.99	16.956	27.499	65.361	33.271	4.728	7.131	7.221
MtrunA17_Chr2g0328911	2498	2249	387	434	387	92	88	87	313	148	324	153	147	145	500	573	405	420	338	355	268	258	796	1140	939	1127	249	240	233	119	103	137	110	103	113	165	134	264	407	422	314	365	331	318	225	302	856	937	569
MtrunA17_Chr4g0041471	1456	1207	0	0	0	1	0	0	0	0	0	0	0	0	1	1	0	0	0	0	0	0	0	1	1	1	0	0	0	0	0	0	0	0	0	0	1	0	2	0	0	0	0	0	0	0	2	2	0
MtrunA17_Chr7g0238411	342	93.011	0	0	0	0	0	0	0	0	0	0	0	0	0	0	0	0	0	0	0	0	0	0	0	0	0	0	0	0	0	0	0	0	0	0	0	0	0	0	0	0	0	0	0	0	0	0	0
MtrunA17_Chr7g0263071	1701	1452	398	363	343	60	60	79	198	159	220	214	208	188	338	366	130	126	169	167	227	211	1667	2420	1631	2031	139	154	146	95	101	103	166	141	139	175	159	171	248	233	177	177	227	244	225	224	1766	1520	904
MtrunA17_Chr1g0199031	396	147	0	0	0	0	0	0	0	0	1	1	0	1	1	0	5	9	8	6	3	6	0	0	0	0	0	0	0	0	0	0	0	0	0	0	0	1	2	5	10	3	1	0	1	1	0	0	1
MtrunA17_Chr4g0046851	937	688	147	146	133	63	62	61	150	143	177	200	205	189	500	460	518	463	426	444	309	311	674	1018	610	809	84	80	82	67	63	68	131	97	126	141	148	191	527	504	424	474	437	425	338	365	713	764	418
MtrunA17_Chr1g0212921	2008	1759	2288.998	2247.998	2295.995	514	437	392	645	524	620	893	896	856	1069	1138	987	980	614.982	640	637	613	1663	2618.997	1369	1791	969	838	893	476	457	444	582	522	538	875	965	1025	1225	1205	902	963	852	828	800	792	1712.998	1589	856
MtrunA17_Chr5g0419881	228	14.36	3.235	0	0	0	0	3.881	5.504	0	4.373	0	0	0	9.751	19.256	15.103	10.225	13.455	13.435	6.788	6.642	7.022	6.765	8.343	9.28	0	0	0	0	0	0	0	0	0	0	0	2.673	17.193	14.597	21.818	14.377	11.026	13.83	10.91	4.166	13.649	12.983	0
MtrunA17_Chr3g0109031	1951	1702	0	0	0	0	0	0	5	0	2.508	0	0	0	28.818	18	84.989	36.456	30.82	25	17	17	14	13	9	5	1	2	0	0	0	0	0	0	0	1	0	3	58.508	47.183	47.08	48.86	25	18	20	28	4	15	3
MtrunA17_Chr1g0174491	1552	1303	0	0	0	0	1.018	0	0	0	1.019	0	0	0	166.14	203.716	58.895	38.741	37.296	29.012	40.181	43.427	7.235	6.069	1.018	1.02	0	0	0	0	0	0	0	0	0	0	0	4.49	30.91	28.543	10.25	29.527	16.768	19.924	13.336	12.388	1.01	1.022	1.023
MtrunA17_Chr0c02g0489681	814	565	0	0	0	0	0	0	0	0	0	0	0	0	0	0	0	1	0	0	0	0	0	0	0	2	0	0	0	0	0	0	0	0	0	0	0	0	1	0	0	0	0	0	0	1	0	0	1
MtrunA17_Chr4g0025001	258	23.871	0	0	0	0	0	0	0	0	0	0	0	0	4	1	1	1	0	0	1	0	0	0	0	0	0	0	0	0	0	0	0	0	0	0	0	1	0	0	0	0	0	0	0	0	0	0	0
MtrunA17_Chr3g0102711	2516	2267	1149	1175	1160	346	351	315	1377	1043	1668	2741	3256	2641	954	885	816	815	656	609	1174	1205	929	1259	1217	1822	515	493	428	419	438	455	945	899	838	2263	2262	3266	1112	1078	781	742	915	924	1326	1300	1450	1494	1090
MtrunA17_Chr7g0249951	1821	1572	137	179	166	57	73	64	58	50	62	26	31	13	673	656	835	762	273	325	103	121	1817	2624	1734	2057	128	100	106	70	67	68	45	31	27	23	13	13	768	689	625	603	214	244	106	179	1813	1994	1066
MtrunA17_Chr4g0013171	1334	1085	0	0	0	1	0	0	0	0	1.53	0	0	0	0	0	0	0	0	0	0	0	0	0	0	0	0	0	0	0	0	0	0	0	0	0	0	0	1	0	0	0	0	0	0	0	0	0	0
MtrunA17_Chr3g0140251	1438	1189	123	135	110	58	37	51	168	69	162	92	133	87	285	303	289	247	253	243	237	209	205	204	175	223	65	100	94	77	72	60	63	68	66	97	98	186	184	200	256	219	222	218	198	200	150	182	93
MtrunA17_Chr1g0204271	2065	1816	1	0	1	2	1	1	0	0	0	0	0	0	47	62	87	100	71	56	31	43	1239.955	3577	22313.875	27149.643	0	5	3	4	3	5	1	0	0	0	0	0	189.965	212.961	185	187	67	71	40	41.961	10769.958	11093.88	8409.963
MtrunA17_Chr6g0461551	1551	1302	133	141	135	36	35	42	188	116	129	299	335	277	22	17	2	2	3	1	10	15	146	606	173	232	119	121	114	52	43	44	121	124	113	172	145	209	25	43	15	12	17	12	7	10	353	499	45
MtrunA17_Chr8g0354651	1131	882	0	0	0	1	0	0	0	0	0	0	0	0	1	0	0	0	1	0	1	0	0	1	0	0	0	0	1	1	0	0	0	0	0	0	0	0	1	0	2	1	0	0	0	0	0	0	0
MtrunA17_Chr5g0408831	252	21.386	0	0	0	0	0	0	0	0	0	0	0	0	0	0	1	1	0	1	2	1	0	0	1	1	0	0	0	0	0	0	0	0	0	0	0	0	1	1	0.992	0.992	1	1	4.999	1	0	0	0
MtrunA17_Chr8g0340731	1638	1389	4	3	1	6	3	3	0	0	2	0	0	0	29	19	123	123	35	20	4	4	199	277	813	1098	2	3	3	6	7	8	0	1	0	0	2	0	57	68	113	135	36	21	17	21	766	634	843
MtrunA17_Chr0c27g0493911	981	732	0	0	0	0	1	0	0	0	0	0	0	1	0	2	0	0	0	0	1	1	0	0	0	0	0	0	0	0	0	1	0	0	0	0	0	0	0	0	0	0	0	0	0	0	0	0	0
MtrunA17_Chr2g0312171	318	69.234	21	35	32	1664	1488	2217	6230	7878	4931	10064	11785	10408	357	286	3396	3151	9185	6260	6132	6584	23	18	166	415	139	166	141	1967	1869	1970	8066	7740	7731	6943	7608	6280	1209	1146	4748	4327	7172	6360	6095	6104	39	55	104
MtrunA17_Chr4g0051261	2385	2136	734	734	743	343	319	325	515	444	512	512	528	460	1456.577	1460	1091	1049	752	737	550	530	1499	2273	1232	1475	358	392	408	299	291	304	380	362	387	363	378	342	1136	1040	823	845	788	686	526	629.658	1089	1145	654
MtrunA17_Chr5g0404901	2237	1988	85	82	80	5	9	4	50	19	47	54	52	51	677	646	200	175	276	152	498	488	1285	2107	1911	2192	26	35	25	5	5	11	17	15	17	111	132	270	310	315	145	110	226	221	447	441	2002	1810	1025
MtrunA17_Chr0c01g0489131	487	238	0	0	1.239	0	0	0	1.35	1.347	1.584	0	0	2.855	11.115	6.625	24.192	10.982	5.386	3.484	8.92	5.247	10.242	24.626	19.398	32.96	0	0	0	0	0	0	2.896	0	0	4.124	0	5.607	24.846	25.491	16.342	10.982	1.487	4.805	5.228	6.652	25.3	5.99	13.779
MtrunA17_Chr2g0331341	1216	967	0	0	0	0	0	0	0	1	0	2	1	0	0	0	0	0	0	3.744	0	0	0	0	0	0	0	0	0	0	0	3.903	0	0	0	0	0	0	0	0	0	0	0	0	0	0	0	0	0
MtrunA17_Chr6g0464901	873	624	0	0	0	0	0	0	0	0	0	0	0	0	0	0	0	0	0	0	0	0	0	0	0	0	0	0	0	0	0	0	0	0	0	0	0	0	0	0	0	0	0	0	0	0	0	0	0
MtrunA17_Chr4g0033631	2124	1875	116	144	156	50	42.179	49	55	47	59	135	142	153	3910	3756	2406	2295	698	429	299	285	3803	8038.53	7056	6279	49	64	57	29	25	26	35	33	25	92	81	92	2832.737	2771	945	967	251	283	261	270	4451	5030.671	1158
MtrunA17_Chr5g0406541	578	329	7.027	2	2.017	4.025	6.011	4.018	3.032	3.004	2	2	2.024	3.019	8.04	5.023	10.042	5.047	4.039	7.029	3	4	9.056	6.017	20.147	23.125	5	4.021	2.012	7.035	5	7.035	2.04	3.019	8.061	1	3	1.004	8.057	8.016	6.01	7.036	8.04	6.016	0	0	12.035	3.02	3.014
MtrunA17_Chr7g0261971	4936	4687	0	0	0	0	0	0	0	0	0	0	0	0	0	0	1.099	0	0	0	4.615	0	7.103	28.722	22.439	37.628	0	0	0	0	0	0	0	0	0	0	0	1	0	1.012	1.151	0	0	0	0	0	8.992	34.12	10.775
MtrunA17_Chr2g0317271	1080	831	0	0	0	0	0	0	0	0	0	0	0	0	0	0	0	0	0	0	0	0.25	0	0	0.25	0	0	0	0	0	0	0	0	0	0	0	0	0	0	0	0	0	0	0	0	0.682	0	0	0
MtrunA17_Chr8g0374011	2740	2491	306	317	332	92	96	114.106	204	177	179	185	157	180	411.083	334	229.112	232	134	119.326	72	73	1334.137	1940.232	341.952	441.896	174	192	165	98	94	115	130	95	150	159	160	144.384	288	306	215.949	231.465	137.199	156	74	93.134	614.383	682.987	308.675
MtrunA17_Chr7g0259681	2585	2336	45	75	67	39	26	35	588	204	609	699	798	699	532	530	636	629	739	674	1188	1274	204	339	453	526	43	75	52	61	57	59	241	185	214	922	893	2093	585	514	634	538	762	775	1247	1200	248	262	133
MtrunA17_Chr5g0443931	2082	1833	0	0	0	0	0	0	0	0	0	0	0	0	0	0	0	1.312	0	0	0	0	0	0	0	0	0	0	0	0	0	0	0	0	0	0	0	0	0	0	1	0	0	1	0	0	0	0	0
MtrunA17_Chr4g0029771	1249	1000	0	0	1	0	0	0	0	0	0	0	0	2	9.859	4	4.516	0	1	0	2	1	5	4	1	6.375	1	0	1	0	0	0	0	0	0	0	0	3	1	3	0	2	0	2	0	1	2.142	5	1
MtrunA17_Chr8g0354011	417	168	0	0	0	0	0	0	0	0	1	0	0	0	0	0	0	0	0	0	0	0	2.038	4.061	0	1.056	0	0	0	0	0	0	0	0	0	0	0	0	0	0	0	0	0	0	0	0	0	0	0
MtrunA17_Chr4g0030421	399	150	1	0	0	0	0	0	0	0	0	0	0	0	0	0	1	0	0	0	0	0	1	4	21	21	1	0	0	0	0	0	0	0	0	0	0	0	1	0	0	1	0	0	0	0	19	30	9
MtrunA17_Chr2g0293451	1183	934	70	85	82	59	45	47	35	27	33	23	21	21	109	131	65	79	47	50	25	25	71	108	35	49	55	54	62	57	50	50	34	34	35	22	24	21	77	67	85	86	51	49	15	29	21	38	10
MtrunA17_Chr7g0270781	1151	902	112	109	115	41	36	47	188	73	168	193	195	199	483	489	430	398.951	311	310	274	271	743	1091	613	702	45	71	65	41	53	41	82	84	63	181	156	243	360	345	294.912	279	278	253	283.782	290.923	617	626	268
MtrunA17_Chr4g0038221	1618	1369	544	571	578	139	141	155	357	404	409	671	677	648	576	592	434	360	303	367	460	444	524	774	566	770	224	269	251	195	171	205	359	325	326	525	548	511	490	493	366	321	391	390	437	413	652	603	458
MtrunA17_Chr1g0191681	1832	1583	985	932	990	364	367	384	986	1145	904	2664	2697	2672	1424	1493	1242	1269	1577	1568	1918	1968	1878	2587	1852	2308	549	495	517	381	373	398	1067	1003	1017	2224	2200	2052	1286	1241	1081	1135	1627	1671	2276	2137	1796	1663	1101
MtrunA17_Chr8g0347291	1006	757	390	385	371	167	156	132	290	300	308	466	401	410	441	483	509	414	263	321	342	339	461	602	463	558	247	248	268	198	194	218	338	244	292	382	415	388	426	447	458	521	369	347	410	330	558	491	237
MtrunA17_Chr1g0147531	402	153	0	0	0	0	0	0	0	0	0	0	0	0	1	0	0	0	1	0	0	0	0	0	0	0	0	0	0	0	0	0	0	0	0	0	0	0	0	0	0	0	0	0	0	0	0	0	0
MtrunA17_Chr3g0080541	1113	864	0	1	0	0	0	0	0	0	1	1	2	5	53	51	39	22	25	27	42	46	2	3	1	0	2	0	0	1	0	0	0	0	0	2	1	2	47	35	22	20	23	16	39	30	2	0	0
MtrunA17_Chr4g0061251	2256	2007	61.672	53	66	25	19	21	31.221	19.194	20	6.042	9.081	9	28	25.297	75	74.145	47	43	29	26	144	215	157.463	202.179	47	28	38.388	23	24	26	15.149	12.179	11	6.044	8	18	29.195	40.231	49.247	42.424	30.28	29.1	20.164	26.336	161.527	184.247	103.105
MtrunA17_Chr4g0065511	1990	1741	4	0	1	0	0	0	0	0	1	0	0	0	6	1	1	0	0	0	0	0	0	0	0	1	0	0	0	0	0	0	0	0	0	0	0	1	0	0	0	0	0	1	1	0	0	0	0
MtrunA17_Chr5g0409681	2064	1815	1	2	0	0	0	0	1.003	0	0	0	0	0	1	0	0	1	0	0	0	0	3	3.002	1	1	1	1	0	0	0	0	0	0	0	0	0	0	0	0	2	1	0	0	0	0	1	2	0
MtrunA17_Chr4g0000261	1655	1406	923	965	979	94	113	76	164	123	202	246	256	244	177	231	54	52	31	20	66	56	452	355	307	363	327	347	358	115	95	120	123	86	108	239	208	330	127	153	67	51	58	42	70	54	303	307	168
MtrunA17_Chr8g0389951	351	102.003	0	0	0	0	0	0	0	0	0	0	0	0	4	1	6	6	9	4	9	3	1	0	0	0	0	0	0	0	0	0	0	0	0	0	0	1	5	6	7	4	2	3	1	5	1	0	0
MtrunA17_Chr8g0358051	546	297	0	0	0	0	0	0	0	0	0	0	0	0	0	0	0	0	0	0	0	0	0	0	0	0	0	0	0	0	0	0	0	0	0	0	0	0	0	0	0	0	0	0	0	0	0	0	0
MtrunA17_Chr1g0148851	1347	1098	0	0	0	0	0	0	0	0	0	0	0	0	6	1	1	2	4	1	7	9	0	1	0	0	0	0	0	0	0	0	0	0	0	2	0	0	2	3	2	5	2	3	7	9	0	1	0
MtrunA17_Chr5g0404591	2561	2312	151	142	138	63	66	60	508	545	540	7290	7433	6935	388	372	471	453	696	811	3401	3395	435	521	251	323	101	88	83	116	114	123	1644	1451	1361	8810	9095	9913	456	452	404	407	1175	1277	5888	4733	404	314	257
MtrunA17_Chr2g0312501	518	269	0	0	1.068	3.116	1.046	0	1.054	3.331	1.046	0	0	0	2.06	1.03	0	3.254	0	1.032	1.059	1.026	13.64	23.037	8.031	11.107	0	1.039	1.068	1.04	2.152	0	2.141	0	0	0	0	0	2.161	2.088	1.066	2.112	1.03	1.039	1.042	0	10.27	11.364	4.316
MtrunA17_Chr4g0058481	123	5.132	0	0	0	0	0	0	0	1	0	0	0	0	0	0	0	0	0	0	0	0	0	0	0	0	0	0	0	0	0	0	0	0	0	0	0	0	0	0	0	1	0	0	0	0	0	0	0
MtrunA17_Chr4g0047541	2070	1821	191	199	207	57	79	61	267	150	266	210	218	179	675	604	576	580	393	421	355	432	1021	1680	1009	1245	86	124	75	76	77	75	98	100	93	195	167	306	631	586	477	501	387	393	405	415	992	1110	625
MtrunA17_Chr8g0373341	975	726	0	0	0	0	0	0	0	0	0	0	0	0	0	0	0	1	0	0	0	0	2	0	0	0	0	0	0	0	0	0	0	0	0	0	0	1	1	0	0	0	0	0	0	1	0	0	0
MtrunA17_Chr7g0218901	168	7.156	0	0	0	0	0	0	0	0	0	0	0	0	0	0	0	0	0	0	0	0	1	0	0	0	0	0	0	0	0	0	0	0	0	0	0	0	0	0	0	0	0	0	0	0	0	0	0
MtrunA17_Chr2g0278651	1392	1143	147	137	140	71	61	59	142	113	128	167	182	187	200	220	287	253	204	206	213	188	381	489	475	535	64	63	75	52	56	59	85	74	72	169	151	174	217	200	200	194	158	162	193	191	419	387	216
MtrunA17_Chr7g0276281	312	63.441	0	0	0	0	0	0	0	0	0	0	0	0	0	0	0	0	0	0	0	0	0	0	0	0	0	0	0	0	0	0	0	0	0	0	0	0	0	0	0	0	0	0	0	0	0	0	0
MtrunA17_Chr4g0012621	1487	1238	6.948	6.98	6.995	5.793	0	5.824	1.385	1.102	4.134	12.482	8.646	9.839	22.337	22.069	17.019	17.427	10.294	9.565	6.541	10.454	27.195	23.075	23.319	27.792	1.352	1.443	2.883	0	0	1.238	2.115	1.146	0	2.921	4.53	5.775	10.652	11.183	10.401	5.161	5.538	7.728	4.945	6.869	17.515	23.573	11.156
MtrunA17_Chr7g0217871	3188	2939	4	7	5	6	7	5	104	13	120	49	39	29	72.235	68.209	116.216	120.094	86.394	102.347	95.233	120.263	129.26	213	238.524	344.738	7	14	9	10	12	11	31	12	17	132	98	245.349	61.118	63.44	82.177	81.243	77.383	56.19	114.818	92.511	223	237	143
MtrunA17_Chr3g0104661	1383	1134	0	1	1	0	0	0	0	0	0	0	0	0	3	3	0	0	0	3	1	2	7	12	10	5	2	0	0	0	0	0	0	0	0	0	0	0	4	1	1	1	0	0	0	0	8	3	11
MtrunA17_Chr1g0201341	2639	2390	84.868	71.503	75.861	16.468	39.696	30.533	81.675	26.846	96.185	56.013	71.679	54.95	564.646	724.145	1401.453	1312.588	418.14	1012.452	434.967	496.343	781.32	1056.38	2460.701	3465.118	36.469	46.776	36.744	31.396	29.824	33.655	26.2	19.057	18.638	26.04	35.098	66.14	643.694	545.476	481.313	473.718	356.348	324.546	372.102	202.209	569.439	580.552	704.797
MtrunA17_Chr6g0468161	650	401	1	1	1	1	0	0	0	0	1	0	0	0	272	315	200	209	153	159	135	165	12	4	3	2	0	0	0	0	0	0	0	0	0	0	0	0	189	171	172	144	84	107	166	168	5	3	0
MtrunA17_Chr4g0062141	465	216	4.227	1.314	2.613	0	0	0	0	0	1	0	0	0	0	0	0	1	1	0	1	1	1.129	0	0	0	5.402	1.3	1.244	0	0	0	0	0	0	0	0	0	0	0	0	0	0	0	0	1	0	0	0
MtrunA17_Chr7g0218891	822	573	0	0	0	0	0	0	0	0	1	0	0	0	0	0	0	0	0	0	0	0	0	0	1	2	0	0	0	0	0	0	0	0	0	0	0	0	0	1	0	0	0	0	0	0	0	1	0
MtrunA17_Chr6g0484411	3305	3056	531	467	511	142	115	109	497	287	452	478	490	415	306	289	289	271	247	266	280	267	677	840	360	423	287	302	300	161	155	167	261	247	272	365	363	569	290	277	233	250	218	248	200	201	468	532	200
MtrunA17_Chr1g0196591	681	432	0	1	0	0	0	0	0	0	0	0	0	0	0	0	0	0	0	1	0	1	0	0	0	0	0	0	0	0	0	0	0	0	0	0	0	0	0	0	0	0	0	0	0	0	0	0	0
MtrunA17_Chr7g0219271	1506	1257	0	0	0	1	0	2	108.959	16.02	99.926	34.915	17.6	22.097	9	11	15	18.902	14.368	15.241	67.736	70.097	2.316	0	3	13.573	2	3.505	0	6	4	0	6.757	3.756	11.337	34.962	39.236	78.547	8.466	5	13.019	8	29.095	23.37	34.414	31.499	0	0	0
MtrunA17_Chr3g0120561	1980	1731	44	64	74	42	47	50	328	83	326	37	40	53	241	257	282	294	283	304	236	231	476	586	423	625	35	83	56	71	72	67	75	61	57	89	79	178	285	243	347	278	276	280	217	259	407	420	251
MtrunA17_Chr4g0069321	2852	2603	333	344	322	96	95	94	195	171	193	190	160	178	297	300	180	177	181	197	204	226	860	1125	558	641	177	177	163	114	98	97	121	125	128	158	178	168	220	214	200	178	179	192	170	159	625	622	323
MtrunA17_Chr2g0282551	621	372	0	1	0	0	0	0	0	0	0	1.014	4.095	5	25.384	20.292	186.61	209.933	144.044	199.858	200.81	190.712	0	1	2	0	0	0	0	0	0	0	0	0	0	0	0	2	103.456	152.16	162.293	194.738	152.119	181.544	181.552	144.059	1	3	1
MtrunA17_Chr3g0131591	1190	941	8	9	12	12	14	10	23	17	26	12	10	19	0	0	1	2	9	8	20	19	1	0	3	3	13	15	13	10	4	17	18	19	18	26	21	46	0	4	6	4	12	16	33	18	0	2	2
MtrunA17_Chr5g0422861	1806	1557	0	0	0	0	0	0	0	0	0	0	0	0	0	0	0	0	0	0	0	1	0	0	0	0	0	0	0	0	0	0	0	0	0	0	0	1	0	0	0	0	0	0	0	0	0	0	0
MtrunA17_Chr4g0002161	1776	1527	121	139	137	44	29	30	116	116	128	123	121	116	409	418	450	399	313	359	237	274	769	1177	682	920	73	63	79	54	44	58	86	91	73	134	132	201	397	348	354	361	315	310	264	290	776	772	516
MtrunA17_Chr4g0024891	1045	796	109.68	128.3	138.707	3.13	12.658	8.099	48.807	23.501	33.916	11	5	3	35.64	56.363	17.108	18	8	6.263	2	0	39.909	55.924	639.673	643.209	18	20	17.805	8.341	6.263	4.228	11.366	16.294	22.455	5	5	6	38.293	44.007	3.193	6.788	12.468	7.718	1	8	109.902	82.884	206.971
MtrunA17_Chr3g0109961	829	580	0	0	0	0	0	0	0	0	0	0	0	0	0	4	0	0	0	0	0	0	1	0	0	0	0	0	0	0	0	0	0	0	0	0	0	0	0	0	0	0	0	0	0	0	2	1	3
MtrunA17_Chr6g0472301	1500	1251	175	191	178	54	57	59	105	98	122	97	116	95	199	222	187	219	184	214	180	161	669	838	622	732	76	97	85	66	63	40	87	72	59	91	111	137	184	173	148	121	193	163	191	157	503	505	313
MtrunA17_Chr2g0324441	2286	2037	158	178	178	75	73	81	229	152	247	148	156	137	366	465	105	114	126	187	322	377	426	532	344	446	94	117	90	96	97	94	107	119	107	133	114	186	190	205	218	210	279	250	436	257	617	751	230
MtrunA17_Chr6g0468671	1047	798	35.207	42.12	31.193	31.584	19.749	19.563	130.327	35.921	146.414	54.524	74.744	55.328	326.883	315.041	256.246	223.811	274.933	257.036	258.707	243.511	186.296	190.871	186.101	275.624	34.369	54.819	58.205	32.349	22.65	33.682	47.023	48.178	38.695	72.114	77.25	243.472	247.938	232.712	270.255	233.452	325.088	280.458	299.12	259.595	203.672	221.089	138.032
MtrunA17_Chr7g0217741	930	681	21	19	18	20	9	11	40	33	34	41	34	34	0	0	1	0	3	0	2	4	130	105	0	2	17	17	26	8	17	11	18	16	34	31	30	44	0	1	0	2	6	4	2	4	1	0	1
MtrunA17_Chr7g0215181	2340	2091	0	0	0	0	0	0	0	0	0	0	0	0	0	0	5	0	0	0	0	0	0	0	0	0	0	0	0	0	0	0	0	0	0	0	0	0	1	0	0	0	0	0	0	0	0	0	0
MtrunA17_Chr8g0359261	1244	995	117	100	102	25	16	22	2	6	8	0	0	1	4	15	3	4	5	5	1	2	183	226	18	20	50	48	58	30	29	27	7	9	7	0	0	0	12	8	10	15	3	4	1	0	35	22	2
MtrunA17_Chr4g0032961	337	88.022	0	0	0	0	0	0	0	0	0	0	0	0	2	1	1	0	0	0	0	0	0	0	0	0	0	0	0	0	0	0	0	0	0	0	0	0	0	0	0	0	0	0	0	0	0	0	0
MtrunA17_Chr2g0308911	686	437	0	0	0	0	0	0	0	0	0	0	0	0	0	0	0	0	0	0	0	0	1	0	0	0	0	0	0	0	0	0	0	0	0	0	0	0	0	0	0	0	0	0	0	0	0	0	0
MtrunA17_Chr7g0265891	1547	1298	0	0	0	0	1	0	0	0	0	0	0	0	0	0	0	0	0	0	0	1	1	0	2	1	1	1	0	3	0	0	0	0	0	0	0	0	0	0	0	0	0	0	0	0	4	2	2
MtrunA17_Chr4g0035101	1280	1031	55	54	76.778	7	4	7	0	0	0	0	0	0	14	16	0	3	0	4	0	0	47	94	3	1	22	23	21	7	4	7	0	2	1	1	0	0	5	5	1	2	2	4	1	1	43	30	0
MtrunA17_Chr2g0279271	2102	1853	0	0	0	0	0	0	0	0	2	3	4	4	0	5	1	0	2	5	3	1	53	73	12	24	0	0	0	0	0	0	2	0	1	1	2	3	1	1	2	1	3	1	3	1	58	38	29
MtrunA17_Chr4g0066361	1733	1484	41	42	37	15	19	6	5	5	6	3	2	5	2	1	0	0	0	2	0	0	12	9	1	7	24	25	38	17	19	12	5	2	5	1	3	1	3	1	0	2	0	1	0	0	4	9	2
MtrunA17_Chr4g0039381	3024	2775	4730	4813	4687	1430	1374	1406	2038	1932	1733	2365	2175	2110	1664	1738	1128	1145	1465	1501	2210	2183	4388	6888	3570	4571	2297	2121	2115	1294	1386	1251	1222	1143	1129	1910	1947	1611	1481	1578	1050	1028	1698	1732	2259	2269	4979	4431	2803
MtrunA17_Chr4g0011711	739	490	0	0	0	0	0	0	0	0	0	0	0	0	0	1	0	0	0	0	0	0	0	0	0	0	0	0	0	0	0	0	0	0	0	0	0	0	0	0	0	1.292	0	0	0	2	0	0	0
MtrunA17_Chr2g0329541	2303	2054	333	330	328	177	165	165	292	130	278	129	110	125	984	916	978	1012	446	559	322	333	1808	2498	2137	2288	315	405	341	217	227	193	131	104	86	192	216	309	1082	1050	734	704	419	375	339	375	2045	1913	969
MtrunA17_Chr4g0027351	423	174	0	0	0	0	0	0	0	0	0	0	0	0	23.801	27.681	73.616	51.048	65.969	52.049	38.038	30.693	1	2	1	1.483	0	0	0	0	0	0	0	0	0	0	0	0	28.934	20	42.733	41.826	49.784	62.017	17.715	21.663	0	3	0
MtrunA17_Chr7g0275901	1754	1505	70	72	52	27	29	27	22	13	18	17	10	12	204	245	98	92	56	39	34	27	358	563	1070	1203	44	59	50	30	20	24	17	14	8	10	7	13	116	100	60	63	40	41	38	41	757	830	441
MtrunA17_Chr7g0239371	3321	3072	205	215	196	82	84	75	112	87	134.994	78	75	80	19	25	61	71	95	130	92.992	102.968	170.892	238.849	62	102	106	109	122	94	78	107	77	64	56	87	81	81	39	35	99	109	101	102.98	72	81	132.875	164	57
MtrunA17_Chr8g0353161	1879	1630	0	0	0	0	0	0	1	0	0	0	0	0	0	0	1.558	0	0	1.992	0	0	24.791	32.344	7.275	6.95	0	0	1	0	0	0	5	6	2	4	3	0	0	0	0	0	0	0	0	0	11.25	13.61	13.37
MtrunA17_Chr1g0178941	1359	1110	0	0	0	0	0	0	0	0	0	0	0	0	0	0	0	0	0	0	0	0	0	0	0	0	0	0	0	0	0	0	0	0	0	0	0	0	0	0	0	0	0	0	0	0	0	0	0
MtrunA17_Chr3g0135771	516	267	0	0	0	0	0	0	0	0	0	0	0	0	0	0	0	0	0	0	0	0	0	0	0	0	0	0	0	0	0	0	0	0	0	0	0	0	0	1.007	0	0	0	0	0	0	0	0	0
MtrunA17_Chr4g0012541	1848	1599	0	0	0	0	0	0	2.033	0	0	0	1.02	0	0	0	0	0	0	2.183	0	0	0	0	0	0	0	0	0	0	0	0	0	0	0	0	0	0	1.027	1.021	0	1.025	1.022	0	0	0	0	0	0
MtrunA17_Chr1g0212451	742	493	1	0	0	0	0	0	0	0	0	0	0	0	0	0	0	0	0	0	0	0	0	0	0	0	0	0	0	0	0	0	0	0	0	0	0	0	0	0	0	0	0	0	0	0	0	0	0
MtrunA17_Chr3g0085281	4395	4146	0	0	0	0	0	0	0	0	2	0	0	0	0	0	0	0	0	0	0	0	0	0	0	0	0	0	0	0	0	0	0	0	0	0	0	0	0	0	0	0	0	0	0	0	0	0	0
MtrunA17_Chr1g0163931	7323	7074	11.982	3.19	7.599	1.463	5.074	2.537	30.289	7.865	32.791	6.952	7.132	1.782	17.83	16.308	12.435	10.882	10.313	6.483	4.469	7.357	9.3	10.567	10.656	20.053	3.906	18.101	9.519	14.009	12.964	14.859	18.393	5.931	5.778	12.178	6.918	29.85	12.139	8.168	8.821	6.584	6.403	5.719	5.914	7.651	9.962	17.782	6.663
MtrunA17_Chr2g0284291	2520	2271	217	242	232	79	85	79	134	97	126	75	68	57	232	215	175	152	141	173	141	126	341	445	183	244	140	153	137	100	120	131	98	64	77	76	65	124	204	191	166	150	110	126	84	99	309	310	125
MtrunA17_Chr4g0041801	2064	1815	857	924	875	281	306	295	708	484	788	560	546	559	2929	2884	2141	1999	1021	1015	842	880	2617	3729	1304	1722	498	520	482	335	326	371	416	357	380	560	567	823	2239	2318	1639	1537	1030	1113	875	1082	1898	1750	920
MtrunA17_Chr1g0198651	885	636	2	7	3	0	0	0	0	0	0	0	0	0	0	0	0	0	0	0	0	0	5	0	0	0	0	0	0	0	0	0	0	0	0	0	0	1	0	1	0	0	0	0	0	0	0	1	0
MtrunA17_Chr2g0302001	1690	1441	262	294	320	28	20	21	181	111	170	41	40	65	14	14	1078	1009	199	296	42	37	59	3	26	28	171	163	149	29	37	34	93	66	65	63	75	93	339	365	806	773	112	123	39	56	9	35	11
MtrunA17_Chr8g0378721	2248	1999	577.739	562.458	618.083	280.639	278.518	285.185	369.244	302.695	325.667	500.631	484.077	469.424	130.247	96.145	371.852	374.491	315.162	314.69	160.019	165.695	1545.204	1469.948	747.483	790.32	544.93	518.581	569.422	294.42	347.353	317.426	314.415	276.98	269.846	290.591	300.159	331.104	239.646	273.887	336.742	393.563	239.314	220.817	110.407	164.686	883.308	944.408	488.658
MtrunA17_Chr3g0097221	876	627	0	0	0	0	0	0	0	0	2	5	0	0	74	45	35	41	22	17	19	33	1	1	1	1	0	0	1	0	0	0	0	0	0	0	1	1	38	30	39	47	31	33	71	46	0	2	0
MtrunA17_Chr6g0460741	735	486	0	0	0	0	0	0	0	0	0	0	0	0	0	1	0	0	0	0	0	0	0	0	0	0	0	0	0	0	0	0	0	0	0	0	0	0	0	0	1	0	0	0	0	0	0	0	0
MtrunA17_Chr1g0152141	2575	2326	6821.68	6709.324	6543.412	1397.239	1232.728	1298.455	5356.371	4074.155	5747.77	14048.232	13560.98	11815.095	3631.845	3846.301	2742.367	2693.36	2780.686	2689.231	6041.921	5971.644	5663.835	5998.879	2795.417	3556.591	3289.539	3369.47	3114.14	1839.216	1825.091	1790.823	4281.625	4076.793	3912.01	10960.477	10796.804	15526.673	3430.584	3438.299	2791.352	2952.258	3609.233	3847.785	6051.648	5717.669	3166.498	3709.572	1946.189
MtrunA17_Chr6g0484381	525	276	0	0	0	0	0	0	0	0	0	0	0	0	0	1	0	0	0	0	0	0	1	0	0	0	0	0	0	0	0	0	0	0	0	0	0	0	0	0	0	1	0	0	0	0	0	0	0
MtrunA17_Chr3g0141771	243	18.264	0	0	0	0	0	0	0	0	0	0	0	0	0	0	0	0	0	0	0	0	0	0	0	0	0	0	0	0	0	0	0	0	0	0	0	0	0	0	0	0	0	0	0	0	0	0	0
MtrunA17_Chr7g0219541	1045	796	1	2	1	0	0	0	2	0	0	1	1	0	70.593	91.513	9.41	4	1.098	0	0	1.06	4	2.688	3	1	0	0	2	1	1	0	0	0	1	2	0	2	14	17.455	8.645	11	1	3	0	1	1	0	0
MtrunA17_Chr4g0068861	2041	1792	3.039	10.069	10.318	1.022	0	4	6.356	1.038	8.188	1.139	0	0	20.072	25.341	20.758	25.021	23.714	24	15	16.686	247.181	330.641	320.007	398.138	4.111	6.161	6.168	2.761	2	2.708	2	0	0	4.2	2.533	4.367	21.471	25.329	21.794	13	11.025	11.124	21	21.363	770.712	763.087	264.458
MtrunA17_Chr6g0454741	1587	1338	8.284	10.275	7.24	6.945	8.83	9.949	50.356	24.602	50.468	29.481	34.442	22.548	30.878	16.844	14.231	17.585	21.406	27.187	1.123	3.475	20.778	26.137	4.813	8.657	12.973	14.12	12.133	12.072	6.788	14.792	45.921	41.59	45.988	26.852	47.367	41.066	32.559	31.253	13.469	14.441	26.736	21.657	3.547	6.351	6	8.687	4
MtrunA17_Chr8g0340721	2981	2732	100	102	119	67	54	56	601	246	642	222	271	285	310	259	740	692	614	784	835	872	932	1464	997	1253	58	114	86	99	98	76	231	181	186	279	251	618	451	454	638	538	672	735	711	651	1150	986	618
MtrunA17_Chr1g0205081	1315	1066	460	460	468	3113	2745	2956	3665	3277	3586	2281	2454	2327	1861	1383	13966	13629	12077	11675	6324	6269	8202	18356	23651	29520	1640	1924	2059	3057	2883	3086	2846	2744	2682	2242	2348	2446	5639	5714	14105	13230	10583	9965	6743	8840	16502	15204	15058
MtrunA17_Chr5g0428651	330	81.056	0	0	0	0	0	0	0	0	1.165	0	0	0	0	0	0	0	0	0	0	0	0	0	0	0	0	0	0	0	0	0	0	0	0	0	0	0	0	0	0	0	0	0	0	0	0	0	0
MtrunA17_Chr5g0394011	2308	2059	0	0	0	1	0	0	1	0	0	0	0	0	0	2	1	0	0	0	0	0	0	0	1	1	1	0	1	2	2	4	1	0	0	0	0	1	0	0	2	2	0	0	0	0	0	0	0
MtrunA17_Chr2g0307551	2014	1765	561	563	578	285	292	304	540	389	536	506	539	477	2630	2547	2729	2589	2656	2350	1966	1894	3471	5055	3595	4302	388	425	417	336	348	297	347	333	355	440	460	601	2747	2670	2109	2108	1994	1880	2076	2092	3438	3288	1762
MtrunA17_Chr5g0403471	261	25.25	0	0	0	0	0	0	1	0	0	1	0	0	1.975	3.975	0	0	0	0	0	0	0	1	0	0	0	0	0	0	0	0	0	0	0	0	0	0	0	0.933	0	1.156	0	0	0	0	1.912	0	0
MtrunA17_Chr8g0365901	1887	1638	0	0	0	0	0	0	3	1	2	1	2	1	2	4	6	5	3	5	8	9	9	3	10	10	0	1	0	0	0	0	0	0	0	1	0	6	1	3	7	5	7	4	2	3	5	2	2
MtrunA17_MTg0491661	725	476	14	12	17	4	2	0	3	0	3	8	5	4	6	14	14	15	12	6	3	7	31	9	10	22	17	47	17	17	8	11	5	4	4	2	2	0	9	12	7	6	2	3	7	6	17	10	17
MtrunA17_Chr2g0329871	1035	786	0	0	0	0	0	0	0	0	0	0	0	0	2	4	3	1	0	0	0	0	1	3	2	7	1	2	0	1	0	2	0	0	0	0	0	0	2	0	3	3	0	1	0	0	1	1	0
MtrunA17_Chr3g0118431	876	627	0	0	0	0	0	0	0	0	0	0	0	0	1	1	0	1	1	0	0	0	0	0	0	0	0	0	0	0	0	0	0	0	0	0	0	0	1	0	0	0	0	0	0	0	0	0	0
MtrunA17_Chr1g0203341	2948	2699	70.282	70	76	3	1	2	17	6	18	3	10	6	502	502	1107	1065	431	492	102	79	1144.922	1348.947	3022	2886	10	11	9	0	0	1	8	6	5	4	3	8	469	423	328	337	123	151	94	90	702	657	473
MtrunA17_Chr2g0310471	843	594	4	3.094	1.065	1	0	1	0	1	0	0	1	0	188.305	254.749	37.825	48.507	7.24	14.159	5.129	1.023	113.444	187.665	137.08	189.19	5.243	3	5	0	0	0	1	1	0	0	0	3	41.938	34	34.893	27.364	9	11.223	3.094	4.136	202.097	130.412	122.027
MtrunA17_Chr7g0244111	468	219	0	0	0	0	0	0	0	0	0	0	0	0	0	0	0	0	0	0	0	0	0	0	0	0	0	0	0	0	0	0	0	0	0	0	0	0	0	0	0	0	0	0	0	0	0	0	0
MtrunA17_Chr1g0150971	4261	4012	975	1038.997	1078.996	786	711	710	1993	849	2087.998	1307	1324	1217	3044.969	2870.992	4006.985	3885.98	2775	2463.985	2622.986	2756.987	6878.994	10765.989	7223.982	8079.996	716.996	1034	746	773	722	738	789	572	600	1780	1773	2979.997	3407	3429.991	3116.974	3081.972	2148.985	2348.996	2455.984	2949	7077.992	7672.997	3666.987
MtrunA17_Chr6g0451031	845	596	0	0	0	0	0	0	0	0	0	0	0	0	2	2	2	1	0	0	0	0	9	36	90.987	126	0	0	1	0	0	0	0	0	1	0	0	1	3	1	0	0	0	0	0	0	22	15.986	13
MtrunA17_Chr8g0343161	475	226	0	0	0	0	0	0	0	0	0	0	0	0	2	2	7	6	4	3	0	2	5	4	0	0	0	0	0	0	0	0	0	0	0	0	1	1	0	2	3	3	0	0	0	1	0	0	0
MtrunA17_Chr1g0172921	301	53.219	0	0	0	0	0	0	0	0	0	0	0	0	0	0	0	0	0	0	0	0	0	1	0	0	0	0	0	0	0	0	0	0	0	0	0	0	0	0	0	0	0	0	0	0	0	0	0
MtrunA17_Chr5g0419771	1563	1314	1	0	0	0	0	0	0	0	0	0	0	0	140	156	1	0	0	1	2.031	0	5	0	0	0	0	1	0	0	0	0	0	0	0	1.006	0	0	2	4	1	2	0	0	5.044	8.088	0	0	0
MtrunA17_Chr4g0048591	2533	2284	1323.328	1207.545	1178.973	668.178	641.244	759.281	1795.02	1944.651	1678.541	3966.632	4075.67	4090.606	6068.36	6014.335	2843.274	2794.571	3100.38	2683.475	2215.409	2212.103	8520.897	13251.703	16139.837	18482.145	782.403	688.358	717.014	629.971	623.289	603.251	2030.005	1939.009	1882.128	6147.615	6115.099	8228.808	2678.346	2623.428	2332.212	2287.59	3121.038	3194.407	3605.614	2928.897	11679.759	11552.138	7725.648
MtrunA17_Chr1g0156941	753	504	0	0	0	0	0	0	0	0	0	0	0	0	2	2	0	3	0	1	1	1	0	0	0	0	0	0	0	0	0	0	0	0	0	0	0	0	2	0	3	1	0	0	2	1	0	0	1
MtrunA17_Chr3g0104171	540	291	0	0	0	0	0	0	0	0	0	0	0	0	1	0	0	0	0	0	0	0	1	0	0	0	0	0	0	0	0	0	0	0	0	0	0	0	0	0	0	0	0	0	0	0	0	0	0
MtrunA17_Chr3g0101461	4396	4147	7.53	6.037	7.194	8.452	11	11.469	87.396	30.908	108.268	101.455	94	102.572	158	143	444.852	484.262	1025.022	845.628	1143.605	1149.986	503.381	909.122	416.893	549.688	5.414	6.62	7.398	15.234	7.665	9.272	11.946	7.302	13.29	35.528	33.144	86.82	155.516	135.029	388.301	337.606	462.406	546.537	500.869	631.818	509.636	463.988	221.956
MtrunA17_Chr3g0122761	3390	3141	1167	1255	1269	158	174	135	46	15	64	5	6	8	165	187	159	127.954	131	118	67	68	546	382	360	434	667	758	659	166	170	153	49	24	28	6	9	17	236	248	200	197	121	101	65	102	219	347	175
MtrunA17_Chr8g0387061	1065	816	2	1	6	2	2	2	0	0	1	0	0	0	0	0	0	2	0	0	0	0	50	60	25	35	5	8	7	4	0	1	0	0	0	0	0	0	1	1	4	0	0	1	0	0	27	18	10
MtrunA17_Chr5g0444871	1278	1029	0	0	0	0	0	0	4	0	0	1	0	1	2	0	0	0	1	3	0	3.03	65.322	83.731	0	1.011	0	0	0	0	0	0	1	0	0	2	3	2	0	2	0	0	3	2	1	0	8.059	5.035	0
MtrunA17_Chr4g0057811	2855	2606	1653.745	1660.449	1602.341	336.371	324.133	297.748	724.287	507.238	725.22	629.102	604.889	564.436	1551.615	1523.927	2550.944	2515.441	1420.802	1689.211	970.004	982.004	1642.349	2356.212	1619.201	1921.53	643.056	718.479	693.354	388.986	424.433	361.732	434.203	390.951	406.08	647.238	708.243	823.353	2323.921	2243.05	2483.659	2406.043	1481.651	1442.877	911.525	1107.652	1823.147	1780.738	1107.767
MtrunA17_Chr7g0240001	928	679	0	0	0	0	0	0	0	0	0	0	0	0	0	0	0	0	0	0	0	0	0	0	0	0	0	0	0	0	0	0	0	0	0	0	0	0	0	0	0	0	0	0	0	0	0	0	0
MtrunA17_Chr8g0385201	3478	3229	152	160	180	59	56	60	209.041	154	205	295	326	284	444	398	465.423	390	283	288.954	338.219	357.17	534	569	225.01	263	69	105	98	69	60	64	182	154	138	284.215	292	415.239	414	388	278	318.892	269	294	292	299	289	257	146
MtrunA17_Chr4g0007841	1632	1383	0	0	0	0	0	0	0	0	0	0	0	0	0	1	0	0	0	0	0	1	0	0	0	0	0	0	0	0	0	0	0	0	0	0	0	0	0	0	0	0	0	0	0	0	0	0	0
MtrunA17_Chr4g0027221	2895	2646	2073	2088	2285	1254	1095	1167	879	786	973	254	306	298	8678	11311	425	378	177	151	52	52	1130	792	131	276	1528	1809	1730	1191	1211	1155	602	556	528	289	262	317	1644	1682	595	501	178	188	84	59	104	246	62
MtrunA17_Chr4g0062931	2078	1829	296	307	351	100	130	107	236	166	228	220	260	203	691	711	570	586	352	409	383	370	844	1260	661	889	189	195	174	124	137	124	131	144	123	173	188	190	720	650	493	537	329	392	312	370	994	968	479
MtrunA17_Chr2g0307981	1047	798	0	0	0	0	0	0	0	0	1	0	0	0	2	0	0	0	0	0	0	0	0	1	0	0	0	0	0	0	0	0	0	0	0	0	0	0	0	0	0	0	0	0	0	0	0	0	0
MtrunA17_Chr5g0416291	1013	764	118	110	106	97	62	67	78	66	95	47	46	47	270	302	369	310	210	223	137	131	441	499	367	482	100	131	172	117	91	98	81	79	53	50	46	56	256	232	357	315	232	203	155	170	318	337	274
MtrunA17_Chr4g0075531	1346	1097	718	688	745	359	334	372	749	842	841	985	1151	965	1505	1448	993	1020	1248	1264	1183	1172	2313	3036	2712	3379	481	482	465	417	421	400	766	721	762	792	821	751	1163	1050	1125	1123	1315	1252	1197	1344	2560	2233	1687
MtrunA17_Chr5g0417991	3089	2840	41	48	45	11	5	6	1	1	4	0	0	0	6	11	5	2	0	1	0	1	94	142	17	27	29	41	33	20	11	9	6	1	2	0	1	1	13	15	8	3	1	0	0	0	47	59	13
MtrunA17_Chr3g0096101	1599	1350	24	35	28	27	16	32	2	8	16	0	0	0	1	5	0	0	0	0	0	0	278	260	59	58	43	39	53	31	40	39	9	11	12	2	0	2	9	7	7	8	1	0	0	0	69	91	25
MtrunA17_Chr4g0073921	2835	2586	0	0	2	0	0	0	0	0	2	0	0	0	0	0	0	0	0	1	0	1	0	0	0	0	1	0	0	0	0	0	0	1	0	0	0	0	0	1	0	1	0	1	2	1	0	0	0
MtrunA17_Chr2g0313681	910	661	2	2.342	0	0	0	0	17.46	0	12.586	1	0	1	39.637	30.183	25.154	19.377	23.427	21.316	14.732	26.477	24.425	39.852	24.627	23.707	1	3.18	0	2	2	0	1	1	2	7	4	16.253	25.789	23.793	31.372	22.355	17.296	17.804	22.902	13.979	22.921	20.428	13.108
MtrunA17_Chr7g0265181	198	9.67	0	0	0	0	0	0	1	0	0	0	0	0	0	0	0	0	0	0	0	0	0	0	0	0	0	0	0	0	0	0	0	0	0	0	0	0	0	0	0	0	0	0	0	0	0	0	0
MtrunA17_Chr4g0040601	1232	983	0	0	3	0	0	0	0	0	0	0	0	0	42	24	7	2	3	1	0	1	48	286	81	123	0	2	0	0	1	0	0	1	1	0	0	0	41	43	5	2	0	0	1	0	90	119	6
MtrunA17_Chr1g0175751	960	711	3	3	5	2	2	1	0	0	0	0	0	0	6.375	6	12	19.718	7.391	12	3.51	8	145.352	294.398	2221.818	2880.94	2	3	3	2	5	7.658	0	0	0	0	0	0	41	25	32.466	35	25.821	22.831	15	13.894	1509.732	1347.254	2042.879
MtrunA17_Chr4g0047081	3723	3474	0	1	0	1	0	0	0	0	0	0	0	0	3.047	5.365	1	2	1	0	0	1	137.647	219.134	170.096	188.247	0	0	0	0	0	1	0	0	0	0	0	1	3.085	0	2.085	0	1.254	0	1	1	256.434	208.29	92.087
MtrunA17_Chr1g0188031	1997	1748	1	0	0	0	1	0	0	0	2	0	0	0	1	3	1	0	4	1	0	0	22	38	18	19	0	0	0	0	0	0	0	0	0	0	0	3	0	1	0	0	0	0	0	3	19	12	11
MtrunA17_Chr4g0043491	1407	1158	0	0	0	0	0	0	0	0	0	0	0	0	1	2	0	0	0	0	0	0	7	7	2	2	0	0	0	0	0	0	0	0	0	0	0	0	0	2	1	0	0	0	0	0	6	11	2
MtrunA17_Chr4g0027321	1026	777	61	60	47	1	3	0	0	0	1	0	0	0	1	2	0	0	0	0	0	0	14	2	0	2	11	14	10	4	0	2	0	0	0	0	0	1	0	1	0	1	0	0	1	0	0	2	0
MtrunA17_Chr3g0119581	1979	1730	0	0	1.222	0	0	0	2.423	0	2.272	1.141	1	0	0	1	1	3.465	0	7.614	1.13	2.716	5.636	6	7.041	1.211	0	0	0	0	1	0	1.075	1.21	0	0	0	2.246	0	1	6.482	2	2.708	1.281	10.625	7.305	2	1.333	0
MtrunA17_Chr8g0359861	303	55.027	5.539	5.795	10.641	2.72	7.402	1.119	6.232	3.737	6.276	18.707	17.317	10.672	0	2	0	0	12.464	10.293	4.838	0	22.341	24.215	15.336	24.474	2.485	2.893	6.557	3.153	0	1.657	6.557	5.76	7.464	16.883	10.31	10.918	2.854	0	0	0	9.124	3.065	1.582	11.505	17.568	8.962	18.431
MtrunA17_Chr4g0048731	1050	801	0	0	0	0	0	0	0	0	0	0	0	0	1	0	0	1.097	0	1.06	0	0	0	0	0	0	0	0	0	0	0	0	0	0	0	0	0	1	0	0	1.051	0	1	1	0	0	0	0	0
MtrunA17_Chr3g0112641	683	434	0	0	0	0	0	0	0	5	0	0	0	0	19.803	2.675	0	0	0	0	6.247	9.653	0	0	0	1	0	0	0	0	0	0	0	0	1	0	0	0	0	0	3.23	0	0	14.258	0	0	0	0	0
MtrunA17_Chr4g0070651	1002	753	1800.176	1954.609	1592.645	957.808	964.48	871.388	692.831	897.347	637.469	678.803	761.918	722.953	911.838	891.684	688.837	543.545	565.175	552.454	390.395	417.814	1575.269	2117.571	1165.996	1537.522	1521.897	1428.197	1750.532	1127.293	1153.251	1215.657	815.394	721.723	740.896	552.158	524.118	366.35	883.953	880.813	816.539	740.769	641.857	638.177	323.002	456.409	1459.584	1358.729	963.738
MtrunA17_Chr5g0416411	309	60.592	0	0	0	0	0	0	0	0	0	0	0	0	0	0	0	0	0	0	0	0	0	0	0	0	0	0	0	0	0	0	0	0	0	0	0	0	0	0	0	0	0	0	0	0	0	0	0
MtrunA17_Chr5g0410741	2322	2073	262	274	287	151	128	125	271	177	214	103	113	141	56	54	47	53	76	74	43	37	2776	3228	888	1227	182	238	216	157	160	187	136	117	129	92	80	109	60	67	92	83	67	62	22	32	1309.006	1037	565
MtrunA17_Chr1g0196871	1796	1547	2.011	1.022	2.019	1.02	10.459	6.189	6.24	4.124	7.212	5.221	9	1	49.766	44.626	122.122	101.573	113.353	194.057	75.789	69	22	45	24.421	35.426	2.076	0	0	0	0	2.019	4.061	2.029	3.185	0	2	7.525	116.32	123.429	142.534	128.201	118.789	103	50.825	57	12.1	29.475	10.819
MtrunA17_Chr1g0208121	3185	2936	181	156	188	61	60	35	142	87	154	43	57	53	247	351	136	142	24	18	10	10	1073	1569	172	259	93	101	83	94	93	111	91	108	84	81	55	80	171	168	104	117	27	27	19	11	457	463	175
MtrunA17_Chr4g0012161	3048	2799	0	0	0	0	0	0	0	0	0	0	0	0	2	1	1	1	2	0	7	9	0	0	0	0	0	0	0	0	0	0	0	0	0	0	1	0	1	0	1	0	2	1	4	5	0	0	0
MtrunA17_Chr6g0475641	816	567	0	0	0	0	0	0	0	0	0	0	0	0	0	0	0	0	0	0	0	0	0	0	0	0	0	0	0	0	0	0	0	0	0	0	0	0	0	0	0	0	0	0	0	0	0	0	0
MtrunA17_Chr8g0354281	2127	1878	0	0	0	0	0	0	0	0	0	0	0	0	0	0	2	0	0	1	2	1	0	3	0	0	1	0	0	0	0	1	0	0	0	0	0	2	1	1	1	2	0	1	0	1	0	0	0
MtrunA17_Chr8g0353641	1146	897	0	1	0	0	0	0	0	0	2	0	1	0	12	17	28	27	9	12	10	14	1	5	2	5	0	0	0	0	0	0	0	0	0	0	1	3	12	11	15	13	7	6	8	6	2	2	5
MtrunA17_Chr8g0384151	2158	1909	72	78	71	22	33	19	84	50	108	20	37	26	62	75	63	69	65	86	87	79	96	119	92	142	45	62	40	40	34	23	45	37	39	34	36	37	91	81	87	87	83	89	72	80	170	214	113
MtrunA17_Chr5g0433211	2515	2266	83	93	93	36	40	48	107	49	118	56	54	72	2021	1778	1188	1105	646	629	512	628	566	785	450	552	65	57	57	55	46	54	52	28	35	53	68	79	596	602	547	530	355	391	413	530	552	491	243
MtrunA17_Chr3g0092611	616	367	0	0	0	0	0	0	0	0	0	0	0	1	1.01	0	0	1	1	1	2	1	1	0	0	1	0	0	0	1	0	0	0	0	0	1	0	0	1.181	0	4	2	4.063	1	2	1.035	0	0	1
MtrunA17_Chr4g0054181	725	476	5	5	6	4	1	2	11.607	4.198	19.52	1	5.909	4.412	58.925	43.408	51.58	33.024	33.658	38.405	55.182	64.051	39.568	41.87	35.842	57.728	1	13.677	4.889	6.399	4.849	4.921	2.448	3.867	2	4.776	13.801	26.288	37.313	39.013	34.033	39.856	42.139	35.983	37.803	40.417	43.971	42.923	20.648
MtrunA17_Chr7g0255901	3525	3276	132.272	148.813	156.756	57.939	61.578	65.829	406.395	155.92	388.47	247.344	240.885	241.767	901.625	972.33	672.229	689.534	564.079	541.634	570.217	569.009	1195.216	1799.519	1353.354	1597.293	85.919	122.951	83.861	75.583	85.245	61.337	123.934	112.837	110.979	262.718	254.968	476.515	696.381	652.025	545.952	534.046	429.528	451.046	399.149	467.627	1328.28	1311.22	727.38
MtrunA17_Chr7g0233841	1163	914	0	0	0	0	0	0	0	0	0	0	0	0	0	0	0	0	0	0	0	0	0	0	0	0	0	0	0	0	0	0	0	0	0	0	0	0	0	0	0	0	0	0	0	0	0	0	0
MtrunA17_CPg0492371	857	608	1239.167	1079.931	930.568	54.769	58.953	50.416	71.266	52.024	217.259	208.784	182.58	148.455	21.342	192.214	72.41	60.824	92.973	211.854	23.39	34.191	134.636	50.483	15.231	22.316	716.294	570.152	410.881	212.038	163.613	199.148	154.064	110.506	99.806	85.788	86.185	165.385	18.035	11.098	20.12	8.558	48.785	58.909	16.614	16.698	18.153	20.762	13.463
MtrunA17_Chr3g0143021	336	87.025	0	0	0	0	0	0	0	0	0	0	0	0	12	9	3	3	0	1	0	1	0	0	1	0	0	0	0	0	0	0	0	0	0	0	0	0	1	2	3	0	1	1	0	0	1	4	1
MtrunA17_Chr1g0207371	1460	1211	4	4	5.501	2	1.104	2	20.097	3	24.298	6.378	0	3	48.688	59.729	65.676	42.518	41.872	44.231	34.628	26	80.808	121.224	100.26	121.28	3.231	19.423	4	8	4.248	6	6	4	3	13.807	8.033	25.606	57.776	47.736	57.713	42.306	21.403	33.576	13	25	139.373	123.914	69.184
MtrunA17_Chr7g0250461	1655	1406	0	0	0	0	2.596	0	1	0	0	0	0	0	0	0	1.448	2.073	0	0	3.409	0	108.864	32.768	0	0	1.341	0	2.568	2.078	4.111	0	1.035	0	0	0	0	2	1	2.5	1.47	5.389	0	5.781	4.38	1.85	2.579	7.206	2.444
MtrunA17_Chr4g0075851	894	645	0	0	0	0	0	0	1	0	2	1	0	1	3	1	3	1	0	1	0	1	10	8	7	10	0	1	0	0	1	0	0	0	0	2	0	1	3	0	0	2	0	0	0	0	7	10	3
MtrunA17_Chr8g0340881	3370	3121	0	0	0	0	0	0	0	0	0	0	0	0	0	0	1.02	0	4.625	2.042	5.196	4.106	0	0	0	0	0	0	0	0	0	0	0	0	0	0	0	1.092	0	0	10.727	6.196	3.081	1.089	0	3.068	0	0	0
MtrunA17_Chr6g0487401	1266	1017	0	0	0	0	0	0	0	0	0	0	0	0	0	0	0	0	0	0	0	0	0	0	0	0	0	0	0	0	0	0	0	0	0	0	0	0	0	0	0	0	0	0	0	0	0	0	0
MtrunA17_Chr1g0205171	980	731	0	1	0	0	0	0	0	0	0	0	0	0	0	0	0	2	4	10	1	1	9	5	28	37	1	0	0	0	0	0	0	0	0	0	0	0	4	2	8	2	4	6	1	5	21	18	7
MtrunA17_Chr6g0483071	948	699	24	26	28	16	20	11	82	39	91	67	70	53	47	55	82	100	72	91	114	124	122	189	165	212	16	22	15	18	23	20	27	27	21	65	70	120	66	57	50	70	79	74	103	75	166	199	133
MtrunA17_Chr2g0276891	882	633	21	21	20	16	10	12	79	41	80	82	66	99	205	214	192	148	141	116	225.658	207	376.845	531	436	524.987	18	45	20	30	32	25	35	29	37	108	88	189	144	140	93	124	100	95	119	138	461.98	441	281
MtrunA17_Chr7g0233311	1860	1611	0	0	0	0	0	0	0	0	0	0	0	0	0	0	0	0	0	0	0	0	1	0	0	0	0	0	0	0	0	0	0	0	0	0	0	0	0	0	0	0	0	0	0	0	0	0	0
MtrunA17_Chr8g0369131	1869	1620	52.366	69	65.462	21	30	36	210.599	88.444	208.209	214.429	209.502	213.045	547.169	509.294	482.031	452.315	268.674	268.695	225.34	228.103	1001.051	1716.232	2643.76	2991.591	40	40	24	27	32	37	129	84	86.797	211.221	214.447	332.733	418.8	461.644	396.5	360.412	201.574	235.283	176.448	218.454	2194.934	1852.309	1527.438
MtrunA17_Chr1g0177361	1204	955	5614	5650.179	5888.832	723	679	680	611	535	610.351	673	716	681	1612.559	1693	666	659	499	474	304	280	5199	5856	953	1403	2722.167	2600.17	2530	715	706	727	657	534	517.314	542	525	472.298	924	983	557	579	390.368	377	258	309	1592	1599	585
MtrunA17_Chr4g0069961	577	328	0	0	0	0	0	0	1.926	0	0	0	0	0	0	0	0	0	0	0	0	2.595	0	0	4.529	4.403	0	0	0	0	0	0	0	0	0	0	0	0	0	0	0	0	1.429	0	0	0	0	15.391	0
MtrunA17_Chr4g0075941	2766	2517	0	1.124	1.337	0	0	0	3	0	2.095	1.284	3.377	4.171	7.802	7.693	11.848	13.396	8.776	3.948	11.813	15.076	13.821	11.939	23.795	17.862	0	0	0	0	0	0	0	0	1.157	0	0	0	5.107	4.384	9.255	6.118	3.12	5.295	5.434	3.317	10.715	7.48	16.337
MtrunA17_Chr3g0113841	706	457	0	0	0	0	0	0	0	0	0	0	0	0	0	0	0	0	0	0	0	0	0	0	0	0	0	0	0	0	0	0	0	0	0	0	0	0	0	0	0	0	0	0	0	0	0	0	0
MtrunA17_Chr7g0262771	450	201	0	0	0	0	0	0	0	0	1	0	1	1	0	0	1	0	0	1	1	0	0	0	0	0	0	0	0	0	0	0	0	0	0	0	0	0	0	0	0	0	0	0	0	0	0	0	0
MtrunA17_Chr4g0030641	779	530	8327	7848.955	8074	1455	1323	1302	1594	1955	1805	3074	3175	2951	3220	3480	1564	1623	1109	1058	1313	1343	2632	3038	930	1412	3854	2972	3365	1283	1265	1319	1845	1770	1809	2510	2580	2391	2297	2298	1517	1354	1513	1366	1682	1581	1403	1363	691
MtrunA17_Chr3g0133981	3095	2846	930	965	999.619	275.928	336	269	655.213	413.393	562.704	570.686	549.911	570.186	1878.27	1867.65	1308.097	1242.757	1094.745	986.028	1042.427	1086.239	2259.464	3617.226	2853.59	3321.435	457	491.46	409	269.003	329	339	342.241	314	264.357	551.44	534.028	716.25	1267.777	1296.687	981.956	1031.596	863.149	975.904	1156	1244.909	2729	2633.055	1487.44
MtrunA17_Chr2g0286621	655	406	0	1	0	11	8	9	11	16	17	29	29	31	11	18	2	0	0	0	1	2	7	14	17	20	1	3	8	5	6	4	13	6	13	4	18	7	2	3	0	4	0	0	1	1	6	9	3
MtrunA17_Chr3g0129501	1381	1132	928.937	917.079	927.954	226.032	228.196	253.847	753.611	815.261	897.044	1348.97	1337.689	1342.526	1430.361	1481.657	1073.278	1141.607	734.499	773.926	761.07	827.403	1016.221	1308.02	715.101	922.46	410.283	354.886	362.483	257.405	274.994	232.616	599.247	522.958	552.536	961.791	966.967	985.98	1189.65	1190.967	937.062	999.959	869.599	832.34	757.437	795.936	931.365	868.663	478.351
MtrunA17_Chr5g0445191	916	667	556.363	467.77	506.501	140.173	157.67	131.618	205.792	201.854	233.907	199.558	202.871	185.356	626.011	611.798	558.071	551.396	374.029	374.403	185.38	176.318	672.528	905.148	345.898	502.518	263.683	220.143	261.608	140.499	133.027	137.402	157.059	158.921	174.756	137.563	134.684	178.6	594.106	653.944	545.661	535.907	395.168	346.144	182.449	259.118	375.739	388.479	188.219
MtrunA17_Chr8g0356211	942	693	13	16	12	8	4	4	16	14	23	24	35	24	13178	10987	8666	8740	3662	3506	1382	1420	373	249	49	76	1	3	3	2	0	1	5	8	1	10	10	8	10611	10351	6549	6254	2972	2899	1439	2225	97	102	7
MtrunA17_Chr5g0404871	396	147	0	0	2	2	0	0	5	3	11	1	0	2	15	8	23	17	1	10	6	4	0	3	0	0	0	3	1	3	2	2	3	4	1	1	1	1	24	28	13	20	5	7	5	3	1	0	0
MtrunA17_Chr5g0430331	1490	1241	0	0	0	0	0	0	1	0	0	0	1	0	0	2	2	0	1.017	2	1	1	10	11.595	0	3	0	0	0	0	0	1	0	0	0	0	0	2	1	0	1	1	0	2	1	0	10.053	8.048	3
MtrunA17_Chr7g0251381	1625	1376	1033	1089	1099	465	356	377	526	650	548	1489	1311	1384	2325	2356	1237	1379	1278	1157	1431	1432	1982	2446	1369	1502	780	695	827	513	530	506	710	595	676	1645	1877	1317	1840	1702	1360	1408	1331	1405	1942	1916	1387	1386	795
MtrunA17_Chr2g0320241	291	44.643	1	0	0	0	0	0	0	0	0	0	0	0	0	0	0	0	0	0	0	0	0	0	0	0	1	0	0	0	0	0	0	0	0	0	0	0	0	0	0	0	0	0	0	0	0	0	0
MtrunA17_Chr3g0138651	2169	1920	673.993	721	706	272	173	210	104.652	129	148	72	66	65	1453.795	1308	1065	1035	384	407	158	148	1297.941	1497.775	492.8	661.432	357	411	453	228	214	230	110	112	116	75	61	62.41	1153.984	1110.716	905	786	540	546	171	260	829.554	719.468	442.522
MtrunA17_Chr3g0084781	1807	1558	2.045	2.047	0	0	1.017	0	9.415	1.015	12.395	3.081	5.134	10.254	5.189	2.044	6.411	6.972	20.57	16.558	72.53	86.471	2.071	2.137	5.873	7.367	0	1.017	0	1.023	0	0	1.015	3.103	0	15.561	17.627	72.268	7.259	3.087	11.411	5.152	19.618	22.78	84.073	58.343	4.217	5.304	4.199
MtrunA17_Chr6g0478901	2463	2214	0	0	1	0	0	0	0	0	0	0	0	0	0	0	1.268	3.718	0	0	0	0	0	1	0	1.527	0	1	0	0	0	0	0	0	0	0	0	0	0	0	0	0	0	0	0	0	1.858	0	0
MtrunA17_Chr8g0341411	1752	1503	977	987	993	329	313	286	481	367	453	390	432	361	1693	1705	1268	1224	713	795	634	616	2615	3726	2083	2605	472	518	524	309	331	346	310	261	268	358	364	498	1330	1227	1134	1022	714	672	708	682	2487	2396	1326
MtrunA17_Chr3g0090751	2205	1956	0	0	0	0	0	29.123	0	0	0	0	0	0	0	0	32.702	0	21.482	24.519	0	21.58	0	0	0	0	0	0	0	0	0	0	0	0	0	0	0	0	0	0	0	0	0	0	16.504	7.281	0	0	0
MtrunA17_Chr3g0098641	430	181	879.297	873.718	913.13	181.63	147.798	135.12	50.122	50.248	38.262	35.128	44.815	29.895	81.85	104.588	42.152	45.078	15.55	21.083	7.269	10.513	178.183	168.876	64.993	112.843	661.773	491.939	617.62	156.158	176.056	174.537	92.009	89.631	85.003	51.856	35.565	26.994	94.093	63.827	52.597	62.679	12.638	20.858	5.922	17.13	93.195	121.391	43.732
MtrunA17_Chr1g0212081	2697	2448	539	566	468	289	261	259	370	347	346	908	889	799	1062	1296	959	986	620	635	491	441	1619	2298	2315	2274	333	313	343	247	249	260	340	295	314	886	838	829	970	972	602	783	451	459	503	591	2102	2060	1008
MtrunA17_Chr3g0101221	3805	3556	0	0	0	0	0	0	0	1	0	0	0	0	0	0	1	0	0	0	0	0	0	0	0	0	0	0	0	0	1	0	0	0	0	0	0	0	0	0	1	0	0	0	0	0	0	0	0
MtrunA17_Chr7g0243831	498	249	0	0	0	0	0	0	0	0	0	0	0	0	3	1	1	0	1	0	0	0	1	0	0	0	0	0	0	0	0	0	0	0	0	0	0	0	2	1	0	0	1	1	0	0	0	0	0
MtrunA17_Chr3g0078601	1810	1561	662	736	689	373	292	329	1015	760	1030	2424	2419	2323	1978	1992	1775	1808	1638	1515	2145	2103	1821	2548	2178	2523	383	399	406	403	354	375	892	813	751	2545	2596	3419	1678	1557	1580	1530	1626	1596	2845	2495	1900	2011	1155
MtrunA17_Chr4g0063831	1211	962	115	117	94	70	76	90	103	84	101	93	95	74	363	293	354	332	141	180	116	98	471	589	670	817	82	89	85	89	90	58	71	81	66	83	88	104	352	346	235	248	134	124	102	109	502	538	304
MtrunA17_Chr1g0200361	631	382	0	0	0	0	0	0	0	0	0	0	0	0	0	0	0	0	0	0	0	0	0	0	0	0	0	0	0	0	0	0	0	0	0	0	0	0	0	0	0	0	0	0	0	0	0	0	0
MtrunA17_Chr7g0254271	393	144	0	0	0	0	0	0	0	0	0	0	0	0	0	0	0	0	0	0	0	0	0	0	0	0	0	0	0	0	0	0	0	0	0	0	0	0	0	0	0	0	0	0	0	0	0	0	0
MtrunA17_Chr7g0235951	1122	873	0	1	0	0	0	0	0	0	0	0	0	0	832.963	1051.992	9	8	0	3	2	0	34	8	0	0	0	1	0	1	0	0	0	0	0	0	0	0	36	25	5	2	1	1	1	3	0	0	0
MtrunA17_Chr1g0158351	664	415	0	0	0	0	0	0	0	1	0	0	1.9	0	1	1	2	0	16	4	51	63.99	0	0	0	0	0	0	0	0	0	0	0	0	0	0	0	0	0	0	1	1	29	29.995	60.993	34	0	0	0
MtrunA17_Chr8g0352971	1989	1740	193.863	173.001	173.584	114.57	114.605	125.296	820.17	200.85	1035.106	225.089	270.41	170.814	615.058	447.868	1731.86	1574.338	913.482	957.105	694.818	723.278	2783.421	2826.318	2189.08	2897.47	133.823	269.626	127.403	192.45	156.449	175.392	187.98	173.751	148.492	357.197	351.367	827.488	955.792	954.84	1005.204	1050.52	644.639	676.63	560.291	694.996	2613.101	2280.2	1436.309
MtrunA17_Chr5g0436951	2549	2300	315	308	294	196	159	206	188	236	208.994	128	139	157	183.975	183.908	213.964	192.96	261	257	182	190	976.987	1413.981	869	1053	216	176	187	188	150	184	223	225	186	111	112	79	215	212.994	195	212	214	191.997	188	190	798.985	869.972	407
MtrunA17_Chr2g0313621	3224	2975	203.682	215.342	207.236	471.083	551.913	545.513	1255.115	1031.865	1286.504	1496.461	1522.847	1453.124	486.467	497.122	941.298	884.873	1531.969	1202.894	2341.986	2326.548	4562.07	5430.974	2882	3410.021	217.659	323.569	269.387	505.013	468.699	507.247	827.694	762.197	657.169	1183.107	1262.356	1735.093	669.91	684.316	822.292	896.844	1182.527	1285.712	1678.316	1576.376	2303.642	2363.576	1252.633
MtrunA17_Chr3g0142321	1404	1155	23.669	14.457	18.061	10.155	9.804	7.884	37.563	9.38	47.143	22.214	30.244	21.599	220.137	191.566	163.326	153.446	98.619	87.836	118.099	124.267	121.66	155.088	138.888	175.978	8.259	10.898	3.467	6.733	4.096	7.91	9.91	17.413	9.654	39.37	34.647	65.264	152.442	160.573	118.337	106.839	62.68	74.33	82.491	72.516	147.471	167.902	92.057
MtrunA17_Chr6g0468281	1050	801	0	0	0	0	0	0	0	0	3.017	0	0	0	9.251	5.252	10.149	11.31	22.566	0	9.455	0	0	0	3.512	0	0	0	0	0	0	0	2.544	0	0	0	0	0	9.949	0	7.572	21.1	3.928	0	0	4.987	5.357	0	0
MtrunA17_Chr4g0001231	2734	2485	1411	1486.089	1567.082	185	165.582	155	267	233.941	263	416	369	348	418.097	499.111	552.117	583.487	631	622	619	612	5246.32	11747.522	1334.595	1520.333	400	503	489.468	183	194	214	206	208	194	401	411	445	477	459	526	524	512	569.677	636	699	5508.472	6321.438	1067.452
MtrunA17_Chr4g0032521	1642	1393	0	0	0	0	0	0	3.177	1.108	0	7.548	7	8.692	0	0	3	0	0	1.155	3	3.23	1.021	3.091	0	0	0	0	0	0	0	0	7	3.411	6.865	14	14.541	9	0	1.045	1	0	1.088	1	3.38	1	2.042	0	2.042
MtrunA17_Chr1g0211731	1112	863	1	0	3	0	0	2	31	4	18	8	6	7	49	45	47	41	21	21	19	23	22	30	47	51	3	6	1	4	4	2	7	0	1	9	8	23	38	31	27	30	18	20	27	20	33	32	16
MtrunA17_Chr1g0176381	489	240	0	0	0	0	0	0	0	0	0	0	0	0	0	1	0	2	0	0	0	0	0	0	0	0	0	0	0	0	0	0	0	0	0	0	0	0	0	0	0	0	0	0	0	0	0	0	0
MtrunA17_Chr5g0437581	837	588	2	0	2	3	4	3	5.018	5	4.013	6	3	2	2	2	5	9	8	6	14	15	28	14	86	73	0	3	0	0	0	2	2	2	0	4	1	1	2	3	7	2.015	3	4	13	7	27	19	23
MtrunA17_Chr7g0230471	966	717	0	0	1	0	0	0	0	0	0	0	1	0	33	56	0	1	0	1	0	1	25	46	6	6	0	0	0	0	0	0	0	0	0	0	0	0	6	6	4	1	0	0	1	0	30	26	13
MtrunA17_Chr5g0437951	2214	1965	121.668	98.058	116.101	9.94	21.237	17.553	28.549	22	33.854	53.713	52.761	53.072	189.764	188.16	72.206	70.197	115.271	80.407	163.133	142.099	1592.639	2487.422	1033.655	1165.31	39.986	46.722	44.818	12.569	17.981	19.752	21	19.46	11.383	110	132.393	188.192	80.684	109.752	63.441	61.312	75.341	80.156	104.565	124.888	1105.306	990.641	437.889
MtrunA17_Chr5g0439591	1699	1450	0	0	0	0	0	0	0	0	1	0	0	0	35	22	17	10	1	4	8	5	38	2	0	0	0	0	0	0	0	0	0	0	0	0	2	1	4	4	3	0	3	2	2	3	2	3	1
MtrunA17_Chr4g0022761	599	350	0	0	0	0	0	0	0	0	0	0	0	0	0	1	0	0	0	1	0	0	0	1.005	0	0	0	0	0	0	0	0	0	0	0	0	0	0	0	0	0	0	0	0	0	0	0	0	0
MtrunA17_Chr1g0152021	1037	788	505	494	516	54	56	55	125	71	135	201	211	177	230	250	210	166	116	126	138	154	415	455	235	301	136	169	154	70	59	68	99	85	68	164	165	199	237	209	173	184	178	147	196	158	279	251	166
MtrunA17_Chr1g0152771	3045	2796	5	6	7	1	1	0	1	4	2	1	0	1	28	43	45	59	38	30	7	18	407	1396	90	85	2	2	3	2	1	0	0	1	0	1	1	0	46	45	46	32	27	22	18	13	481	513	87
MtrunA17_Chr4g0064311	4097	3848	20	20	19	0	0	0	0	0	3	0	0	1	113	160	42	58	82	37	36	39	1046	1656	2257	1988	5	6	3	1	0	0	0	0	0	1	1	2	61	46	31	31	13	12	38	16	578	746	310
MtrunA17_Chr7g0215191	242	17.957	0	0	0	0	0	0	0	0	0	0	0	0	0	0	0	0	0	0	0	0	0	0	0	0	0	0	0	0	0	0	0	0	0	0	0	0	0	0	0	0	0	0	0	0	0	0	0
MtrunA17_Chr3g0084131	633	384	2	4	1	39	51	47	168	54	175	48	55	35	3	1	50	36	143	104	154	152	0	1	16	25	10	29	17	78	83	67	52	35	46	57	68	131	16	20	106	99	98	118	69	89	0	10	12
MtrunA17_Chr8g0365931	670	421	0	0	0	0	1	0	3	1	4	0	3	2	38	53	29	23	40	22	28	55	3	1	0	0	0	0	0	0	0	0	1	1	0	2	3	3	32	27	26	15	25	22	51	41	2	1	0
MtrunA17_Chr8g0359191	2380	2131	224.399	221.843	253.598	89.955	133.037	100.007	581.826	199.114	616.172	246.218	260.983	209.315	927.132	819.006	920.973	876.974	930.808	789.695	930.719	911.066	1681.257	2971.303	2276.109	2689.962	160.28	221.507	140.979	106.083	105.93	128.184	190.044	144.339	146.008	349.775	323.287	789.208	793.806	863.758	918.711	795.71	867.387	831.822	868.879	899.889	2407.066	2537.746	1292.173
MtrunA17_Chr1g0163511	1624	1375	2	4	2	0	0	0	0	0	0	0	0	0	9	5	60	56	1	1	1	0	432.997	731.999	0	0	0	0	0	0	0	0	0	0	0	0	0	0	33	44.986	33	39.958	0	1	2	0	15	19	0
MtrunA17_Chr7g0245951	999	750	116	99	111	48	45	27	64	63	53	37	28	36	9	16	3	3	4	0	0	1	217	380	262	332	55	54	54	46	45	31	40	38	45	34	16	23	5	8	13	8	4	0	4	2	323	257	114
MtrunA17_Chr6g0464461	835	586	0	0	0	0	0	0	0	0	0	0	0	0	0	0	0	0	0	0	0	0	0	0	0	0	0	0	0	0	0	0	0	0	0	0	0	0	0	0	0	0	0	0	0	0	0	0	0
MtrunA17_Chr7g0232211	3732	3483	0	0	0	0	0	0	0	0	1.269	0	0	0	2.395	5.978	12.501	10.515	11.21	3.496	13.114	15.874	0	0	0	0	0	0	0	0	0	0	0	0	0	0	0	2.431	5.375	3.694	8.83	11.74	12.589	12.633	8.591	10.608	0	1.939	0
MtrunA17_Chr4g0009651	1460	1211	40.258	46.507	46.78	22.805	26.893	26.214	20.545	11.948	11.066	4.315	1.654	3.11	5.37	2.257	2.79	0	1.053	0	0	0	27.892	12.328	4.338	10.223	25.452	41.364	42.923	19.506	23.52	20.168	8.88	12.597	8.509	4.075	4.063	3.933	3.059	15.854	5.472	1.399	2.306	1.076	0	1.348	3.331	10.455	2.63
MtrunA17_Chr8g0349281	752	503	3	1.891	5.426	8	6	5	9.937	9	10.627	17.882	17.744	19.039	70.777	66.686	28.733	16.388	20.536	24.265	19.099	18.481	17.086	7.884	10.082	27.777	6	5.701	5	7	4	6	18.551	26.956	24	10.51	9.109	9.276	18.968	30.222	25.309	11.279	24.369	21.979	27.978	20.44	17.694	6.669	4.915
MtrunA17_Chr2g0285221	375	126	6	6	4	2	6	3	2	4	1	0	0	0	21716	23691	3376	3195	30	78	0	0	1376	457	13	21	1	1	2	0	0	0	0	0	0	0	0	0	13696	13038	2754	2610	37	47	49	32	172	149	15
MtrunA17_Chr7g0249151	1484	1235	691398.634	756466.688	803922.512	243752.835	144356.09	142353.873	24118.871	20528.157	17612.163	523.372	347.947	704.008	17379.406	18131.33	98114.81	95155.256	39852.661	61863.021	1664.883	1749.444	118179.66	8115.494	12408.212	26218.166	437584.695	433877.724	423088.943	126007.836	124955.587	125947.118	34667.002	19626.362	19814.66	2312.485	2631.514	929.068	66706.759	80715.675	88192.694	83785.784	34900.346	36439.54	1837.872	12455.339	8690.262	37713.517	4711.371
MtrunA17_Chr4g0027391	5935	5686	150	196	251	80	87	103	248	181	281	242	194	215	2799	2736	2428	2382	2745	2510	4229	4475	1195	1847	990	1217	108	192	109	109	108	103	159	127	108	277	226	300	2468	2456	2599	2461	2592	2925	3272	3545	1253	1364	695
MtrunA17_Chr6g0466561	726	477	14.1	0	0	0	4.808	0	0	0	4	0	0	0	0	14.243	0	0	0	0	0	0	12.683	0	0	0	0	0	0	0	0	0	0	0	1	0	0	1	0	0	0	0	0	0	0	0	0	0	1
MtrunA17_Chr2g0317161	2090	1841	0	0	1.152	5.311	0	1.014	94.021	8	98.564	62.144	68.74	54.476	222.841	265.538	688.393	641.521	697.531	601.171	1051.78	1037.434	84.303	180.091	2578.105	2672.093	0	2.015	1	3.057	4.179	5.765	31.805	17.309	20.303	106.889	131.768	355.394	366.978	359.102	578.961	548.649	738.32	669.056	1070.987	780.871	520.089	548.663	1137.283
MtrunA17_Chr3g0124631	2601	2352	3035	3147	2981	458	459	405	364	364	437	218	256	207	886	910	461	463	303	330	224	233	1204	928	269	378	949	989	905	441	390	408	297	264	231	208	215	214	598	620	402	380	297	326	215	247	374	432	178
MtrunA17_Chr3g0125591	546	297	0	1	0	0	1	0	1	1	1	0	0	0	2	0	0	3	3	0	0	4	0	1	0	0	0	0	0	1	0	0	0	0	0	2	2	0	2	1	0	2	0	2	1	0	0	1	1
MtrunA17_Chr7g0238171	1566	1317	0	1.003	0	0	0	0	0	0	4	0	0	0	2.107	0	0	0	0	0	0	0	0	0	0	0	0	0	1.003	0	0	0	0	0	0	0	0	1	0	0	1	0	0	0	0	0	0	0	0
MtrunA17_Chr3g0078121	1161	912	361.187	319.137	285.76	45.57	25.107	41.775	9	9	7.857	10.083	10.504	2.533	106.025	95.714	11.44	10.217	1.575	0	1.087	3.835	134.645	28.128	56.195	85.24	62.451	84.446	96.62	30.156	40.327	51.824	8.393	6.369	4.362	2.711	7.872	24.938	53.533	51.024	23.163	14.615	1.699	0	0	2.959	40.909	52.193	37.301
MtrunA17_Chr2g0292711	2588	2339	69	65	75	32	26	27	67	42	56.974	93	71	92	142.347	156.123	116	95.831	107.964	95	148.974	113.946	204.688	329	340	359.976	30	39	39	26	32	38	57	46	42	135.942	75	79	117.168	135	95.718	90.843	73.959	79.923	112	131.953	306.883	320	191
MtrunA17_Chr5g0402751	1890	1641	2	4	4	2	0	2	7.364	2	3.901	4	2	1.124	9.62	7.416	8.727	8.165	11.912	3.27	1.283	4.483	190.092	394.245	1021.106	987.363	4	2.646	7	2	6.522	0	0	2	0	2.096	2.153	7.234	7.166	5.82	5.581	4.562	0	1.271	1.558	4.49	481.934	459.134	360.234
MtrunA17_Chr1g0190641	492	243	0	1	1	0	1	0	0	0	0	0	0	0	1	2	0	0	0	0	0	0	9	44	0	0	0	0	0	0	1	0	0	0	0	0	0	0	1	2	0	0	0	0	0	0	1	3	0
MtrunA17_Chr3g0113911	2143	1894	1107	1080	1054	244	246	208	267	235	295	479	474	419	1953	1893	1214	1154	515	536	543	516	1824	2539	1639	2117	449	506	457	267	255	251	269	213	191	444	423	451	1503	1387	969	884	508	555	521	569	2121	2039	1319
MtrunA17_Chr2g0323281	2249	2000	2202.606	2219.435	2152.462	283	274.782	271	361.588	376.654	401	370	321	344	1168.555	1374.077	539.193	523.401	448.307	438.315	307.257	314	1698	2252	459	676.299	669.851	623	588	344.773	329.496	308	299.615	257	263	283	256	255.034	713.491	694.494	469	467.162	468	435.342	200	349.28	852	787.358	467
MtrunA17_Chr5g0442241	2656	2407	243.249	224.292	275.15	75.805	87.937	76.32	229.487	121.953	182.79	110.255	104.295	99.594	420.158	501.424	490.652	549.902	415.035	423.202	356.26	354.436	570.191	903.884	635.345	803.326	143.923	139.434	126.73	93.916	70.706	83.116	86.35	89.651	95.062	112.313	139.702	188.949	565.739	506.028	452.815	489.073	378.038	334.438	292.144	355.936	717.039	751.879	382.452
MtrunA17_Chr2g0297401	795	546	0	0	0	0	0	0	0	0	0	0	0	0	26	26	3	3	0	0	1	1	10	14	3	3	0	0	0	0	0	0	0	1	0	0	0	0	4	1	1	0	0	0	0	0	1	0	1
MtrunA17_Chr8g0354461	228	14.36	0	0	0	0	0	0	0	0	0	0	0	0	26	16	0	0	0	0	0	0	0	0	0	0	0	0	0	0	0	0	0	0	0	0	0	0	0	1	0	0	0	0	0	0	0	0	0
MtrunA17_Chr4g0058551	1121	872	3	2	5	6	6	7	46	31	29	81	93	80	28	32	31	23	30	25	45	43	335	696	1389	1528	10	1	6	12	10	6	26	19	19	46	47	33	32	17	32	46	32	33	32	22	767	706	674
MtrunA17_Chr8g0337541	468	219	0	0	0	0	0	0	0	0	1	0	0	0	0	0	0	1	0	0	0	0	0	1	0	0	0	0	0	0	0	0	0	0	0	0	0	0	0	0	0	0	0	0	0	0	0	0	0
MtrunA17_Chr2g0318861	1900	1651	417	563	641	186	591	353	752	778	648	281	373	340	530	522	664	599	452	490	391	363	1188	2395	1468	2368	277	209	200	233	175	189	525	527	547	79	83	69	548	556	459	385	352	292	253	124	867	1025	781
MtrunA17_Chr4g0058561	2604	2355	84	116	87	41	45	43	137	88	123	109	82	94	48	55	65	74	124	149	131	139	402	638	522	624	61	69	58	51	67	71	73	73	67	68	72	83	41	49	45	64	84	88	105	98	510	440	282
MtrunA17_Chr4g0018441	2366	2117	57	35	68	10	10	3	208.007	105.516	181.304	182.604	182.604	210.099	138.678	121.652	55.867	44.313	205.941	261.41	312.583	314.081	1021.631	1058.828	1898.38	2108.419	18.622	18	10.466	13	13	16	169.719	140.97	132.91	224.566	212.564	351.44	90.833	68.847	88.796	82.986	448.171	503.919	350.854	323.042	599.309	573.919	629.273
MtrunA17_Chr8g0335681	1871	1622	350	392	341	158	160	185	549	459	490	786	724	730	444.698	362	879	942.749	874.898	905	1154	1151.922	1500	2188	1127.502	1372	225	213	186	192	216	219	430	460	453	664	753	903	611	647	978	977.855	890	885	1335	1243	1347	1380.502	771
MtrunA17_Chr8g0360681	1551	1302	170	170	153	97	108	80	101	99	112	19	28	27	1017	920	613	614	355	333	157	173	508	742	592	714	110	111	104	85	77	78	48	60	64	28	26	24	782	696	450	513	240	264	124	204	441	462	334
MtrunA17_Chr3g0113281	2819	2570	468	483	509	235	255	243	429.045	365	402.506	406	411.307	365	1412.069	1278.047	1362.63	1424.654	803.366	758.666	555.534	579.646	1518.962	2097.652	1915.603	2239.097	338	365.478	317	262.439	262	276	312	280	237	338.305	322.288	433.201	1360.395	1406.384	1058.838	1027.691	610.879	668.32	493.071	595.535	1637.693	1763.853	996.384
MtrunA17_Chr6g0452381	1143	894	0	0	0	0	0	0	0	0	0	0	0	0	0	0	0	0	7	0	0	2	249.233	419.356	422.15	616.141	0	0	1	1	0	0	0	0	0	0	0	1	0	0	0	5.562	0	0	0	0	161.448	267.634	148.046
MtrunA17_Chr7g0238001	592	343	62	117	134	4	1	0	1	0	0	0	0	1	1253	790	74	73	13	14	3	4	13004	22057	5786	7584	7	58	16	12	14	22	4	1	1	0	0	0	933	986	483	334	36	40	21	15	18295	14752	5312
MtrunA17_Chr4g0006161	1010	761	1336	1278	1342	125	99	89	259	253	211	595	586	510	118	129	83	81	170	146	225	201	1010	1049	253	309	672	617	642	160	171	150	246	237	260	457	469	432	108	127	130	120	182	192	180	183	383	434	162
MtrunA17_Chr8g0389501	1684	1435	11	20	18	7	10	9	134	18	165	17	16	20.028	339	335	317	303	247	272	223	225.223	294.372	274.084	222.356	331.143	6	33	6	29	26	15	24.044	10	10	51	66	154	281	241	286.257	286	181	161	126	172	232	253	129
MtrunA17_Chr3g0090011	3766	3517	139.509	165.399	177.891	51.22	67.168	76.933	330.224	138.669	342.974	215.369	226.512	233.172	702.559	658.761	621.331	593.262	487.861	379.729	379.831	387.452	611.82	692.45	208.023	294.184	63.449	95.266	74.728	94.607	92.798	98.931	154.673	108.87	116.604	189.47	181.959	386.2	604.129	609.942	442.014	446.189	381.671	394.062	306.535	395.912	327.945	351.81	169.098
MtrunA17_Chr8g0364311	705	456	8814	8852	8494	7244	6063	6829	2590	2902	3099	307	391	377	200	171	191	248	127	68	94	104	1112	113	498	1188	8082	8492	8874	6016	5488	5715	2597	2804	3073	680	631	479	1330	1591	1529	1356	367	301	118	101	226	994	290
MtrunA17_Chr2g0327371	1548	1299	0	0	0	0	0	0	0	0	0	0	0	0	21.487	24.979	7.911	2.214	0	0	0	0	0	4.55	1.111	0	0	0	0	0	0	0	0	0	0	0	0	2	6.747	5.606	1.066	1.087	0	0	1.1	0	1.096	1.105	0
MtrunA17_Chr1g0172461	4233	3984	20	38.672	38.73	0	10	3	33.645	8	58.156	17.881	14	33	686.127	846.445	155.016	137.326	47.242	28.29	31.1	32.814	351.108	188.635	30.27	83.481	15	87.735	19.925	34.3	34.594	42.246	23.897	8.707	8	44.758	44.549	166.171	216.798	204.084	104.49	98.068	36.879	45.777	15.978	30.93	33.334	69.953	31
MtrunA17_Chr4g0029701	4130	3881	309	340	349	172	165	222	619	418	669	638	598	644	2083	2306	1303	1358	1110	1165	1352	1298	2493	3425	2755	3011	194	289	243	207	231	209	388	303	308	681	602	972	1561	1534	1086	1144	963	1065	1179	1198	2366	2580	1274.333
MtrunA17_Chr4g0064061	4858	4609	130	142	152	36	38	40	204	62	261	63	66	38	762	764	582	544	400	355	281	295	1477	2469	826	928	82	99	88	75	66	80	69	42	35	82	62	161	653	655	454	463	297	310	234	288	1258	1401	588
MtrunA17_Chr8g0347501	423	174	0	0	0	0	0	0	0	0	0	0	0	0	0	0	0	0	0	0	0	0	0	0	0	0	0	0	0	0	0	0	0	0	0	0	0	1	0	0	1	0	0	0	0	0	0	0	0
MtrunA17_Chr6g0453391	204	10.377	2	2	0	0	0	0	0	0	0	0	0	0	2	2	6	4	1	5	0	1	0	0	0	0	0	0	0	0	0	1	0	0	0	0	0	0	2	0	3	3	0	2	1	2	0	0	0
MtrunA17_Chr8g0349531	417	168	0	0	0	0	0	0	0	0	0.6	0	0	0	0	0	0.111	0	0	0	0	0	0	0	0	0	0	0	0	0	0	0	0	0	0	0	0	0	0	0	0	0	0	0	0	0	0	0	0
MtrunA17_Chr2g0322921	1227	978	151	181	141	4	3	7	1	0	3	0	0	2	23	15	6	6	5	7	11	4	51	24	0	2	37	42	43	2	5	0	1	0	1	3	0	2	6	15	2	6	6	8	11	10	9	12	2
MtrunA17_Chr8g0364321	585	336	0	0	0	0	0	0	0	0	0	0	0	0	21	11	2	3	1	3	3	0	2	0	0	0	0	0	0	0	0	0	0	0	0	0	0	0	7	4	1	3	1	1	0	1	0	0	0
MtrunA17_Chr4g0052931	889	640	1735	1681	1626	742	690	715	522	796	611	491	568	534	1231	1302	601	592	510	479	343	370	898	1199	362	512	1242	1035	1287	779	775	835	675	720	809	441	471	338	1055	998	677	707	654	595	437	476	468	508	276
MtrunA17_Chr8g0381521	2399	2150	1097	1039	1048	140	166	162	327	319	356	555	569	517	882	894	821	775	740	697	578	548	1556	2605	1313	1518	344	370	347	175	186	198	286	297	236	673	686	839	1044	975	662	835	735	766	551	711	1392	1524	943
MtrunA17_Chr7g0257061	1858	1609	2	1	1	0	0	0	0	0	0	0	0	0	1	3	0	2	5	4	2	0	4	3	3	1	0	0	0	0	0	0	0	0	0	0	0	0	1	1	2	3	2	1	0	1	4	4	3
MtrunA17_Chr7g0237341	2382	2133	0	0	0	0	0	0	0	0	0	0	0	0	1	0	0	0	0	0	0	0	10.606	43.951	55	45.638	0	0	0	0	0	0	0	0	0	0	0	0	0	2	0	0	0	0	0	0	28	35.925	13.8
MtrunA17_Chr4g0017951	231	15.032	0	0	0	0	0	0	0	0	0	0	0	0	0	0	1	0	0	0	0	0	0	0	0	0	0	0	0	0	0	0	0	0	0	0	0	0	0	0	0	0	0	0	0	0	0	0	0
MtrunA17_Chr1g0172771	417	168	0	0	0	0	0	0	0	0	0	0	0	0	1	1	0	1	0	0	0	1	0	0	0	0	0	0	0	0	0	0	0	0	0	0	0	0	1	0	0	0	0	0	1	0	0	0	0
MtrunA17_Chr7g0253651	1142	893	0	7	3	0	0	0	0	0	0	0	0	0	60	50	2	0	0	0	0	1	2063	3578	124	181	1	6	0	0	0	1	0	0	0	0	0	0	16	28	5	0	0	0	0	0	805	997	143
MtrunA17_Chr6g0462311	808	559	0	0	0	0	0	0	0	0	0	4.067	4.232	4.53	0	0	2.004	0	0	2.979	19.787	17.624	0	0	0	0	0	0	0	0	0	0	0	4.281	2.418	6.965	0	10.641	0	0	0	2.898	2.065	2.036	26.087	0	0	0	0
MtrunA17_Chr3g0111341	648	399	22.617	17.563	11.894	377.735	397.068	350.156	26.649	34.799	34.788	2.187	2.207	1.023	0	0	8.731	4.309	2.175	0	0	0	0	0	32.466	96.447	148.045	173.355	231.593	258.811	205.934	242.397	55.261	64.738	62.643	12.668	4.608	0	33.394	23.548	53.06	66.573	2.371	2.518	1.042	0	0	20.869	5.642
MtrunA17_Chr8g0345861	842	593	7	10	23	0	1	0	0	0	1	0	0	0	1	0	0	0	0	0	0	0	1	0	1	0	8	9	9	0	0	1	0	0	0	0	0	0	3	2	0	2	0	0	0	0	0	1	0
MtrunA17_Chr7g0241391	1129	880	124	125	142	2	3	0	2	0	1	1	0	0	3	2	0	1	0	0	0	0	22	3	4	5	33	26	25	2	0	0	1	1	0	1	0	0	2	3	0	0	0	1	0	0	5	4	2
MtrunA17_Chr6g0482571	1728	1479	17.124	10.573	9.985	5.652	15.014	14.861	41.147	17.285	28.216	8.978	19.1	16.597	112.044	149.131	110.513	113.199	68.296	79.8	57.726	57.039	117.544	196.016	160.239	196.003	10.682	8.789	9.845	19.2	9.795	8.614	10.456	10.312	15.404	16.813	14.495	28.232	94.904	95.325	88.608	66.535	52.102	77.353	40.932	38.703	197.16	135.264	72.373
MtrunA17_Chr5g0445561	672	423	0	0	0	0	0	0	0	0	0	0	0	0	0	0	0	0	0	0	0	2	0	1	0	0	0	0	0	0	0	0	0	0	0	0	0	0	0	0	0	0	0	0	0	0	0	0	0
MtrunA17_Chr1g0180421	2085	1836	1034	1080	1134	611	449	443	131	103	130	46	68	49	75	80	79	80	139	120	113	123	222	156	145	240	743	803	809	324	353	348	128	77	74	39	40	46	161	146	124	138	65	80	80	89	183	191	90
MtrunA17_Chr2g0280671	1152	903	0	0	0	0	0	0	0	0	1	0	0	0	150	181	22	26	14	15	13	14	2	2	0	0	1	1	0	0	0	0	0	0	0	0	0	1	28	38	19	30	19	17	11	12	0	0	0
MtrunA17_Chr3g0103791	2542	2293	0	5	6	3	3	5	5	3	5	1	1	1	6	9	11	7	7	13	4	11	12	5	2	2	4	4	2	6	4	4	1	2	1	0	0	1	3	1	8	7	4	8	9	8	13	13	4
MtrunA17_Chr2g0301361	2557	2308	869	924	906	269	258	237	348	253	394	206	201	178	1074	1085	568	590	468	501	474	441	3575	5847	735	960	471	587	509	278	256	286	173	178	174	180	189	250	756	738	575	526	519	477	503	483	1749	1869	531
MtrunA17_Chr1g0185891	2611	2362	909.024	949.006	953.759	420.471	417.785	414.673	1066.556	1146.849	967.94	2366.052	2211.78	2358.468	2055.408	2063.225	1394.14	1341.884	1648.907	1637.79	2055.184	2021.681	1185.477	1683.218	1362.528	1587.28	544.544	531.868	546.059	501.012	548.869	586.587	1298.211	1125.339	1152.605	2632.795	2671.512	2406.686	1441.571	1377.553	1409.522	1456.047	1746.989	1833.524	2242.218	2202.459	1421.18	1364.167	883.82
MtrunA17_Chr1g0167661	968	719	0	0	0	0	0	0	0	1	0	0	0	0	0	0	0	0	0	0	0	0	0	0	0	0	0	0	0	1	0	1	0	0	0	1.014	0	0	0	0	0	1	1.006	0	0	0	0	0	0
MtrunA17_Chr4g0022101	1638	1389	2	1	0	1	0	1	0	2	2	0	0	0	4	1	0	0	0	0	0	0	6	0	1	6	1	2	4	0	0	3	0	0	0	0	0	0	2	2	0	0	1	0	0	0	2	1	0
MtrunA17_Chr6g0457981	835	586	0	0	0	0	0	0	0	0	1	0	0	0	1	0	0	0	0	0	0	0	7	15	7	11	0	0	0	0	0	0	0	0	0	0	0	0	3	0	0	0	0	0	0	0	18	17	4
MtrunA17_Chr2g0298031	3341	3092	103	124	104.022	19	15	14	2	0	1.083	0	0	2	20.003	9	1	4	0	0	1	0	27	25.002	0	7	97	85.895	95	19	19	21	9	5	0	1	1	4	21.002	27	8	7	1	0	0	0	9	26	0
MtrunA17_Chr8g0381221	844	595	68.593	131.383	89.514	0	6.249	6.256	0	5	0	0	0	0	0	0	0	0	0	0	0	0	424.267	654.29	58.758	90.353	110.858	16.339	47.835	6.175	0	6.204	0	0	0	0	0	0	0	0	0	0	0	0	0	0	121.358	110.884	0
MtrunA17_Chr3g0110731	384	135	0	0	0	0	0	0	0	0	3.44	0	0	0	0	0	0	0	0	0	0	0	0	0	0	0	0	0	0	0	0	0	0	0	0	0	0	0	0	0	0	0	0	0	0	0	0	0	0
MtrunA17_Chr4g0002531	1222	973	109	119	106	31	27	28	35.149	30.15	45	17.076	20.149	22.152	138	101.417	78	61	42	45.154	21.134	14.087	748.469	1555.063	377.537	551.127	61	60.379	39	24	27	27	27	33.259	29.112	24.111	18.084	27.251	97.364	82	85.552	93.327	38	46.282	19.05	23.201	473.045	467.822	144.214
MtrunA17_Chr4g0018851	3592	3343	140	142	146	30	34	38	92	55	153	45	38	38	492	497	250	214	182	147	121	153	298	343	165	244	39	50	50	28	45	40	21	27	23	28	30	86.246	247	235	166	141	144	143	150	207	168	146.249	99
MtrunA17_Chr3g0140821	2144	1895	15088.633	14081.615	13581	1312	1219	1130.999	297	318	350	131	115	128	7041.997	8436.533	1046.093	1019	250.077	369.046	123.029	120	11962.943	17391.004	717	1078	3651.998	3397	3497.999	1247	1270	1304	387	300	280	146	132	134.975	2990	3056	943.164	1026.241	375.051	418	147	239	2990	3679.999	481
MtrunA17_Chr3g0104651	2391	2142	674	530	538	358	243	260	150	159	195	176	150	172	582	588	877	847	509	451	313	378	711	1525	2052	2145	202	179	178	168	164	154	82	69	47	109	112	125	484	496	645	521	312	286	285	317	1814	1882	496
MtrunA17_Chr4g0000571	1794	1545	10	10	17	2	3	0	8	4	4	27	24	28	24	23	42	45	22	16	37	39	74	157	192	269	9	3	5	3	1	2	4	3	4	13	19	14	30	43	31	33	26	20	63	56	181	130	208
MtrunA17_Chr8g0346901	3485	3236	370	353	390	172	172	179	409	297	381	460	517	455	1925	1881	1244	1250	820	752	678	780	1678.301	2326	2204	2388	229	204	207	148	167	145	242	208	206	440	385	550	1238	1166	857	889	550	672	605	612	1498	1640	907
MtrunA17_Chr1g0192791	1888	1639	54	54	64	79	78	76	249	127	292	272	313	282	59	67	676	645	475	440	547	562	40	17	25	61	65	55	68	99	90	121	130	110	104	213	227	290	470	446	511	455	384	409	474	437	26	37	10
MtrunA17_Chr3g0124171	5777	5528	271	297	319	181	157	180	941	372	1003	565	563	552	2123	1971	2019	2033	1855	1671	1733	1671	4488	7898	10449	11835	208	287	176	214	206	205	293	266	210	671	659	1394	2019	1920	1593	1633	1186	1459	1187	1298	8194	8101	5879
MtrunA17_Chr3g0144621	1296	1047	15	14	21	29	11	9	87	52	72	76	69	64	71	84	123	114	138	182	305	300	204	336.321	257.457	325.174	12.529	13	17	24	26	23	47	37	33	80	102	134	76	96	92	90	195	178	257	192	267.336	276.167	166.599
MtrunA17_Chr6g0457521	525	276	0	0	0	1	1	0	0	0	0	1	1	1	19	24	22	26	24	28	36	28	2	0	1	0	0	0	0	0	0	1	1	0	1	0	0	1	19	10	18	23	18	19	28	24	0	2	0
MtrunA17_Chr1g0213491	1884	1635	1158	1225	1297	277	281	293	450	285	464	679	667	615	1634	1691	1433	1389	815	874	868	887	1511	1912	1354	1660	667	691	644	305	287	298	272	279	267	647	676	987	1491	1506	1186	1131	831	799	937	941	1476	1442	861
MtrunA17_Chr0c03g0489911	3158	2909	9.887	7.06	7.476	0	0	0	0	0	3.336	2.005	3.008	2.122	4.601	3.397	5.677	8.442	1.153	5.138	0	1	6.692	2.275	0	0	20.424	21.366	3.497	11.511	1.702	10.266	1.328	0	0	1	2.9	4.633	3.249	2.278	1.102	2.007	1.197	0	0	1.239	3	0	1.237
MtrunA17_Chr7g0217011	568	319	1	0	0	0	0	0	0	0	1	0	0	0	0	0	0	0	0	0	0	0	0	0	0	0	0	0	1	0	0	0	0	0	0	0	0	0	0	0	0	0	0	0	0	0	0	0	0
MtrunA17_Chr1g0203411	993	744	7	3	3	4	9	8	77	66	93	207	228	211	296	276	845	786	569	470	337	358	15	18	28	27	2	1	2	14	8	10	67	72	74	200	215	294	746	697	560	533	476	469	447	506	15	22	3
MtrunA17_Chr3g0096031	363	114	0	0	0	0	0	0	0	0	0	0	0	0	0	2	0	0	0	0	0	0	0.333	0	0	0	0	0	0	0	0	0	0	0	0	0	0	0	0	0	0	0	1	0	0	0	0	0	0.25
MtrunA17_Chr7g0230511	744	495	0	0	0	0	0	0	0	0	0	0	0	0	0	0	1	2	0	0	0	0	0	0	0	0	0	0	0	0	0	0	0	0	0	0	0	0	0	1	5	4	1	2	0	0	0	0	0
MtrunA17_Chr8g0391701	1953	1704	957	927	910	565	521	541	814	854	800	1225	1183	1151	2568	2341	2293	2161	1763	1746	1293	1312	5868	9231	6226	7548	565	577	606	535	600	562	791	642	696	856	854	848	2145	2081	2017	1846	1488	1521	1375	1430	6361	5675	3599
MtrunA17_Chr2g0300071	822	573	0	0	0	0	0	0	0	0	0	0	0	0	0	0	0	0	0	0	0	0	0	1	0	0	1	1	0	0	0	0	0	0	0	0	0	1	0	0	0	0	0	0	0	0	0	0	0
MtrunA17_Chr5g0429411	930	681	0	0	0	0	0	0	0	0	0	0	0	0	0	0	0	0	2	0	0	0	0	0	0	0	0	0	0	0	0	0	0	0	0	0	0	0	0	0	0	0	0	0	0	0	0	0	0
MtrunA17_Chr2g0326041	270	29.977	2	2	0	0	1	0	1	0	0	0	0	0	0	0	0	0	0	0	0	0	2	0	0	1	2	2	1	1	2	2	1	0	1	0	0	0	0	0	0	0	0	0	0	0	0	1	0
MtrunA17_Chr1g0192981	571	322	1	0	0	0	1	0	3	2	3	3	10	7	21	32	12	10	22	8	14	8	8	6	1	1	1	0	0	0	0	2	1	3	4	2	4	7	9	16	8	12	11	10	12	7	2	0	3
MtrunA17_Chr3g0085891	890	641	4	0	3	4	3.079	1	18	9	24	36	42	40	16	20	104	119	419.713	418	775	686	28	33	34	33	0	1	0	1	3	0	9	8	6	21.13	13	36	65.308	81	196	179	513.786	524.77	745.817	701	12.078	11	7.039
MtrunA17_Chr1g0212751	465	216	0	0	0	0	0	0	0	0	1	0	0	0	0	1	0	0	0	0	0	0	1	0	0	0	0	0	0	0	0	0	0	0	0	0	0	0	0	0	0	0	0	0	0	0	0	1	0
MtrunA17_Chr7g0238621	261	25.25	0	0	0	0	0	0	0	0	1	0	0	0	0	1	0	1	0	0	0	0	0	0	0	0	0	0	0	0	0	0	0	0	0	0	0	2	0	0	1	0	0	0	0	0	0	0	0
MtrunA17_Chr8g0392441	717	468	0	0	0	0	0	0	0	0	0	0	0	0	0	0	0	1	0	0	0	0	18.931	30.398	0	0	0	0	0	0	0	0	0	0	0	0	0	0	2	0	0	0	0	0	0	0	1	0	0
MtrunA17_Chr1g0162751	2313	2064	5846	6412	6471	858	859	804	601	489	626	288	270	285	5016	5333	2497	2452	624	695	346	372	13772	21271	4133	5476	2619	2601	2447	883	895	930	415	305	315	239	256	294	3060	3120	1817	1736	587	673	383	548	6565	6400	2635
MtrunA17_Chr3g0100241	958	709	0	0	0	0	0	0	1	0	2	0	1	0	2	3	0	0	0	0	0	0	0	1	1	0	0	1	0	0	0	0	0	0	0	1	0	5	0	0	0	0	0	0	0	0	0	0	0
MtrunA17_Chr3g0081551	996	747	23.825	23.825	16.53	26.417	24.868	0	0	25.843	17.705	100.754	65.526	51.312	72.599	107.715	97.456	0	17.508	13.369	33.979	50.309	71.066	0	77.515	111.772	13.614	0	0	37.071	30.021	28.152	0.001	42.697	14.228	66.925	58.382	73.582	0	0	0	0	0	11.14	21.1	51.96	105.977	71.199	36.513
MtrunA17_Chr4g0022231	3215	2966	1	2	0	1.717	2	0	9	3.489	10.03	0	5	3	29	32.924	14.825	10	6.211	4	10	13	9	20	18	20	6.018	6	0	9	3	2	0	0	1	2	3	3.008	7	13.086	14.068	11	2.033	7.561	7	7	20	21.96	11
MtrunA17_Chr6g0459091	1608	1359	74.688	68.869	78.007	23.869	17.855	11.549	13.401	7.377	17.909	6.271	8.369	2.074	150.56	183.686	57.778	40.855	6.292	10.428	3.123	5.26	211.606	330.216	65.409	112.733	51.175	40.018	37.165	18.822	15.591	43.147	7.262	8.423	13.711	5.228	5.241	5.231	71.809	62.96	38.882	47.069	7.254	23.233	8.355	7.286	120.486	148.92	64.255
MtrunA17_Chr7g0241911	1640	1391	2	0	1	2	2	0	6	3	5	8	7	3	0	1	3	1	21	19	35	44	1	4	2	6	1	1	1	0	0	5	4	3	8	10	4	3	1	3	4	4	42	37	36	30	12	14	2
MtrunA17_Chr7g0221671	4800	4551	698	718	767	213	218	243	1238	818	1412	3959	3782	3815	2134	2238	2017	1904	1306	1391	1995	2210	1804	2755	2061	2622	373	416	326	334	317	307	989	791	734	3380	3496	4419	2302	2224	1572	1666	1363	1468	1967	2049	2226	2243	1379
MtrunA17_Chr4g0050191	330	81.056	0	0	0	0	0	0	0	0	0	0	0	0	0	0	0	0	0	0	1	0	0	0	0	0	0	0	0	0	0	0	0	0	0	0	0	0	0	0	0	0	0	0	0	0	0	1	0
MtrunA17_Chr2g0318011	2454	2205	859.63	873.964	998.845	267.525	301.823	283.059	312.892	371.321	298.423	124.946	130.517	126.052	2729.451	2362.099	3946.474	3968.043	912.642	996.595	213.505	184.666	8764.656	16719.962	18945.216	21779.752	429.871	431.019	402.243	278.55	260.834	291.861	214.437	229.971	269.684	111.667	122.794	100.718	3943.506	3728.085	3562.89	3410.441	830.908	776.747	227.773	407.779	12150.677	13619.464	8006.6
MtrunA17_Chr7g0268521	1407	1158	0	0	0	0	0	0	0	0	0	0	0	0	28	0	0	0	0	0	0	0	0	0	0	0	0	0	0	0	0	0	0	0	0	0	0	0	0	0	0	0	0	0	0	0	0	0	0
MtrunA17_Chr4g0019641	811	562	3	1	5	3	0	0	24	0	33	6	2	1	22	12.831	33	16	3	7	6	10	53.824	58.961	66.994	85.874	3	9	1	3	3	8	2	0	0	15	16	23	24.916	14	8.985	14.892	10	7	3	2	71.952	51.968	29
MtrunA17_Chr3g0101801	1950	1701	0	0	0	0	0	0	0	0	0	0	1.002	0	0	0	0	0	0	0	0	0	0	1	0	0	0	0	0	0	0	0	0	0	0	0	0	0	0	0	0	0	1	0	1	0	0	0	0
MtrunA17_Chr3g0078851	1971	1722	306	310	294	4	6	5	24	3	24	6	4	2	86	101	39	24	29	26	21	38	188	144	96	103	48	66	44	6	7	12	1	4	4	14	16	36	43	42	32	27	23	20	26	30	76	76	40
MtrunA17_Chr3g0119641	3097	2848	2723	3169	3270	2309	2181	2217	2133	1555	1800	305	294	250	284	245	8873	8471	4022	3735	1235	1202	1800	1557	1466	2185	2838	3551	3523	2489	2344	2371	1192	938	908	430	428	297	5478	5261	6597	6513	1873	2150	894	1644	1826	1704	1384
MtrunA17_Chr5g0396641	1281	1032	0	1	1.055	1	0	0	1.002	0	5.029	1	0	1	6	5	106.955	66	9	13.094	2.014	4.029	20.605	25.969	12.229	17.774	3	0	1	0	0	1.012	0	0	0	0	0	1.334	76.398	58.111	112.958	100.688	9.027	3	2	2	25.3	16.947	4.252
MtrunA17_Chr7g0272931	1785	1536	392	410	373	134	154	122	174	133	208	95	105	106	1138	1100	1211	1084	418	491	208	209	1259	1748	964	1375	203	199	212	175	144	151	122	136	145	111	88	101	1022	1060	899	950	405	394	248	308	1005	994	650
MtrunA17_Chr2g0299781	1676	1427	998	951	1023	103	85	78	41	28	42	10	5	9	65	75	18	14	7	8	2	4	310	104	14	48	350	322	318	85	77	74	17	12	22	5	7	1	69	99	23	23	5	4	2	7	28	53	5
MtrunA17_MTg0491601	600	351	20	19	16	2	3	6	5	12	8	6	8	10	5	5	15	19	10	11	3	7	9	1	2	2	25	24	23	16	7	14	3	2	4	6	8	2	6	4	7	7	3	9	5	7	3	1	2
MtrunA17_Chr2g0314261	1915	1666	0	0	0	0	0	0	0	0	0	0	0	0	0	0	0	0	0	0	0	0	3.032	1.394	0	0	0	0	0	0	0	0	0	0	0	0	0	0	0	0	0	0	1.448	0	0	0	0	0	0
MtrunA17_Chr5g0430391	1425	1176	302.019	288.902	320.159	75.772	75.681	71.806	104.538	152.696	132.873	265.339	269.748	272.977	264.525	288.109	200.334	181.437	139.985	196.603	211.715	204.316	371.006	519.78	128.686	174.582	154.844	130.024	134.876	75.601	90.017	73.703	128.118	104.746	119.705	254.35	222.671	210.142	221.034	213.53	188.443	191.639	238.438	213.997	225.068	220.916	246.106	258.758	107.611
MtrunA17_Chr2g0312621	3916	3667	747	807	834	230	219	210	618	429	542	1126	1006	993	576	581	481	480	301	295	407	377	1730	2448	1035	1237	409	558	441	237	233	261	483	377	359	859	860	1123	587	554	362	356	221	281	266	307	1358	1537	654
MtrunA17_Chr3g0115371	1754	1505	0	0	0	1	1	0	0	2	1	0	2	0	0	6	4	3	4	1	0	0	69	54	266	244	1	1	0	0	0	0	2	0	0	1	1	2	2	5	2	6	2	0	0	1	359	397	165
MtrunA17_Chr7g0233331	1197	948	0	0	0	0	0	0	0	0	0	0	0	0	0	0	0	0	0	0	0	0	0	0	0	0	0	0	0	0	0	0	0	0	0	0	0	0	0	1	0	0	0	0	0	0	0	0	0
MtrunA17_Chr5g0395721	318	69.234	7.573	4.664	0	3.348	4.443	0	24.211	0	20.635	20.588	28.228	20.588	13.095	13.376	9.891	15.333	13.989	28.724	37.155	18.318	57.512	69.264	56.591	50.095	4.672	4.359	2.969	6.055	3.006	0	7.733	15.999	0	23.266	28.343	44.778	4.081	15.417	0	8.634	8.714	13.401	10.429	18.07	41.006	40.539	28.465
MtrunA17_Chr7g0274501	1767	1518	66	84	94	40	67	79	135	66	126	33	36	25	38	49	40	33	61	46	60	58	2093	3195	3130	3425	44	68	53	67	71	57	31	22	28	36	44	96	52	47	51	56	40	36	49	38	2476	2273	1402
MtrunA17_Chr5g0442091	2492	2243	41	42	40	6	3	5	4	1	8	4	3	7	271	253	59	74	16	13	10	11	256	376	387	460	15	13	16	3	5	8	1	1	2	0	2	7	93	93	73	47	7	23	13	12	349	386	212
MtrunA17_Chr3g0096201	957	708	0	0	0	0	0	0	0	0	0	0	0	0	33	39	9	12	10	15	8	6	5	1	0	0	0	0	0	0	0	0	0	0	0	0	0	3	18	14	17	12	9	10	9	4	0	0	0
MtrunA17_Chr8g0334831	1494	1245	6	18.127	23	4	9	5	4	8	7	0	0	0	83.234	64.756	2	0	3	0	0	0	4932.78	7407.881	1557.4	1767	7	10	11	0	7	7	0	3	3	0	0	0	34.404	28	19	11	15	4	0	2	2989.759	3672.427	1114.378
MtrunA17_Chr7g0271391	3731	3482	308	372	379	178	198	188	455	319	379	335	320	285	1298	1173	1497	1485	1122	1100	891	933	2690	4931	6091	6388	315	351	273	231	235	205	263	234	195	348	345	538	1384	1389	1177	1158	823	1004	818	953	4919	5060	3270
MtrunA17_Chr5g0413951	2222	1973	0	0	0	0	1	0	1	3	4	9.667	7.48	6	3.435	7.361	7.886	6	205.52	218.003	210.483	183.646	73.673	232.616	153.378	235.99	1	0	0	0	2	1.286	1.527	0	4	2.396	3.828	4.669	5.425	0	26.516	14.259	162.821	151.444	141.258	142.783	318.805	348.325	140.288
MtrunA17_Chr0c22g0493861	886	637	0	0	0	0	0	0	3	0	4	2	2	2	37	39	49	61	26	32	25	26	124	182	101	146	0	0	0	0	0	0	0	0	0	1	1	2	51	59	48	43	33	28	24	31	104	99	55
MtrunA17_Chr8g0389231	2689	2440	125	157	141	69	68	61	344	111	367	96	85	95	1055.187	952	898	880	479	503	367	363	1568	2675	1577	1858	83	124	83	78.263	74	81	99	84	103	119	127	253	921	893	642	657	402	452	266	324	2011	2111	752
MtrunA17_Chr7g0236101	1025	776	1	0	0	0	2	0	19	3.359	16.549	10	10	12	132.472	119.506	182.187	144.16	148.6	120.024	170.925	144.455	347.34	587.143	292.282	325.295	0	0	1	0	0	3.8	3.261	1	0	2.676	8	10.633	117.407	116.702	175.406	124.531	65.45	73.902	107.583	125.289	303.166	297.518	170.698
MtrunA17_Chr5g0404101	607	358	0	0	2	0	0	0	0	0	0	0	0	0	0	1	0	0	0	0	1	0	19	30	0	0	0	0	1	0	0	0	0	0	0	0	0	0	0	0	0	0	0	0	0	0	0	1	0
MtrunA17_Chr7g0270381	821	572	0	0	0	0	0	0	0	0	4	0	0	0	6	5	3	0	1	0	0	0	0	0	0	0	0	0	0	0	0	0	0	0	0	0	0	1	3	1	4	1	1	0	1	0	0	0	0
MtrunA17_Chr3g0125331	3516	3267	164	228	240	105	95	111	536	253	572	480	439	488	1004	1156	1112	1044	681	806	830	779	1212	1684	1186	1450	120	185	127	160	146	171	279	190	231	627	574	1123	855	846	750	811	619	670	706	811	922	1103	583
MtrunA17_Chr7g0255981	2102	1853	51	54	56	24	20	13	133	32	132	58	63	52	283	297	255	249	173	183	181	200	326	552	401	590	38	55	20	21	16	15	26	19	26	66	66	175	268	263	206	188	161	170	186	169	533	605	335
MtrunA17_Chr1g0166401	1121	872	247	216	260	76	76	79	130	146	159	54	49	57	34	34	255	284	491	468	385	349	105	71	53	97	96	109	110	85	76	80	101	92	92	51	56	52	130	98	252	217	444	476	364	385	44	60	29
MtrunA17_Chr8g0364271	405	156	0	1	0	0	0	0	0	0	0	0	0	0	0	0	0	0	0	0	0	0	0	1.001	1.002	0	0	0	0	0	0	0	0	0	0	0	0	0	0	0	0	0	0	0	0	0	1	0	0
MtrunA17_Chr5g0404961	1806	1557	645	650	642	392	330	381	709	638	418	766	730	605	29	36	515	455	1257	893	1118	1203	326	538	357	532	528	501	575	389	376	394	480	381	403	402	452	358	169	202	578	535	822	878	823	860	488	470	380
MtrunA17_Chr4g0049641	2320	2071	1905	1876	1851	494	473	451	183	155	214	127	120	117	4338	3934	2846	2782	1263.822	1207	441	448	6059.581	8630.913	6110.917	7066	836.838	701.795	729.816	386	336	362	195	162	129	86	94	110	3181.859	3158.861	1935	1887	892	886	431	745	6790.749	6157.814	3454.954
MtrunA17_Chr5g0402611	1784	1535	77	59	62	16	18	17	57	49	59	59	49	53	89	87	479	443	487	596	503	471	27	14	17	25	26	29	23	18	11	24	33	39	41	44	43	65	258	239	454	410	486	497	512	506	4	19	2
MtrunA17_Chr7g0261261	896	647	3.16	3	6	0	0	4	16.728	6.053	27.265	9	6.042	8	49.577	60.533	32.51	42.157	43.407	32.6	48.372	25.714	89.614	153.791	126.512	146.751	4	11	2	2	8.131	4	5.31	0	3	11.057	11.218	55.552	38.303	33.62	14.289	25.503	21.17	19.206	27.799	33.116	120.164	121.95	81.855
MtrunA17_Chr6g0451241	348	99.004	0	0	0	0	0	0	0	0	0	0	0	0	0	0	0	0	0	0	0	0	0	0	0	0	0	0	0	0	0	0	0	0	0	0	0	0	0	0	0	0	0	0	0	1.092	0	0	0
MtrunA17_Chr5g0405651	644	395	5	3	6	8	8	10	0	0	1	0	0	0	4	4	40	35	11	22	0	0	1	0	3	13	1	9	5	3	10	8	1	0	0	0	0	0	30	33	53	60	4	4	0	0	0	7	1
MtrunA17_Chr3g0093001	1005	756	8	10	6	44	29	41	69	64	122	23	33	37	0	0	7	10	5	0	6	6	0	0	15	53	22	23	23	45	51	48	53	64	65	40	40	44	4	6	38	28	27	31	17	3	6	9	4
MtrunA17_Chr4g0029411	2132	1883	2	1	2.133	0	0	2	0	0	5.181	0	0	0	16.36	10.867	13.086	8.507	5.131	6.686	3.254	4.696	10.253	8.219	7.108	11.229	0	2.058	1.022	0	1	0	0	1	1	1	1	3.451	8.089	11.078	8.209	5.179	2.125	6	7.7	6	8.215	9.193	5.164
MtrunA17_Chr7g0253761	567	318	0	0	0	0	0	0	0	0	0	0	0	0	0	0	3	1	1	0	0	0	0	0	3	0	0	0	0	0	0	0	0	0	0	0	0	1	2.106	3	3	4	1	1	0	1	0	0	0
MtrunA17_Chr2g0280361	1541	1292	0	0	0	0	0	0	0	0	1	0	0	0	0	0	0	0	0	0	0	0	0	0	0	0	0	0	0	0	0	0	0	0	0	0	0	0	1	0	1	1	0	1	0	0	0	0	0
MtrunA17_Chr3g0114641	527	278	19.899	12.756	17.837	8.87	16.411	7.789	26.676	23.14	30.448	32.332	33.016	34.953	42.56	46.791	36.248	52.575	44.464	84.418	73.147	50.882	158.676	224.473	153.332	210.465	12.338	14.835	5.277	7.908	0	12.095	21.353	22.509	8.588	48.759	21.141	29.462	41.327	52.355	0	0	37.361	46.479	35.138	58.702	188.178	148.635	90.46
MtrunA17_Chr7g0250351	2922	2673	0	2	1	0	1	1	0	0	1	0	0	0	0	1	3	0	0	0	0	0	2	0	0	0	0	2.105	1	1.025	4	3	1	0	0	0	0	0	1	0	4	0	2	0	0	0	0	0	0
MtrunA17_Chr2g0304201	459	210	0	0	0	2.923	0	0	0	0	3.127	0	5.109	2.613	0	0	0	0	0	0	0	0	0	9.233	0	0	0	0	0	0	0	0	0	0	0	0	0	0	0	0	0	0	0	0	0	0	0	0	0
MtrunA17_Chr6g0475131	1182	933	1	0	1	0	0	0	0	0	0	0	0	0	0	1	1	0	0	0	0	0	14.361	13.774	16.929	20.765	6.666	6.283	6.553	2	0	1	0	0	0	0	1	0	0	4	2	1	1	0	1	0	12.808	8.214	2.608
MtrunA17_Chr6g0461331	1805	1556	55.696	44.3	51.218	263.861	208	228.726	180.353	220.9	182.8	239.861	315.098	190.559	57.712	38.753	48	27.704	173	104.233	300.391	313.258	16.353	35.374	944.251	1084.265	170.379	144.229	180.71	179.738	159.221	162.833	189.315	148.714	145.741	218.28	195	183.231	52.798	44.09	88	101.165	167.737	145.893	384.33	265.073	325.065	320.887	549.986
MtrunA17_Chr3g0130561	1493	1244	244	235	278	142	118	154	248	206	192	333	341	313	498	478	609	524	481	466	406	407	1592	2338	2446	2807	157	182	191	123	147	127	196	175	182	246	263	278	579	544	527	484	391	384	448	445	2355	2162	1066
MtrunA17_Chr5g0424461	1836	1587	0	0	0	0	0	0	0	0	0	0	0	0	0	0	0	0	0	0	0	0	0	0	0	1	0	0	0	0	0	0	0	0	0	0	0	0	0	0	0	0	0	0	0	0	0	0	0
MtrunA17_Chr5g0394711	1074	825	461	570	474	105	108	105	124	110	132	154	137	147	343	408	338	277	193	257	173	175	824	1051	759	1138	227	211	196	112	106	122	89	92	122	123	118	93	406	373	276	253	200	227	186	248	654	590	375
MtrunA17_Chr4g0005631	1238	989	136	145	153	8	12	15	9	8	5	2	3	1	26.017	28	1	1	0	0	0	0	1492.053	1959.074	19.004	40	29	23	34	11	10	10	7	2	5	4	1	2	10	9	1	2	0	0	0	0	173	163	18
MtrunA17_Chr3g0079771	1938	1689	857	892	940	434	425	427	737	461	850	330	421	343	663	732	961.781	974	1041	930	753	662	2097	2802.791	2244.807	2629	474	561	591	458	466	445	361	346	312	315	312	482	579	614	1167	976	985	973	695	770	2041.797	1821	1637
MtrunA17_Chr2g0327791	660	411	0	0	0	0	0	0	0	0	0	0	0	0	0	0	0	0	0	0	0	0	0	0	0	0	0	0	0	0	0	0	0	0	0	0	0	0	0	0	0	0	0	0	0	0	0	0	0
MtrunA17_Chr4g0049411	2255	2006	110	163	157	25	132	93	68	44	69	27	30	47	382	393	518	489	237	257	201	166	1152	1460	757	1045	46	64	49	42	44	35	22	22	22	46	31	28	331	294	219	198	113	121	69	79	418	385	233
MtrunA17_Chr6g0476461	606	357	0	1	2	0	0	0	1.281	1	0	0	0	0	0	2.379	4.395	3.659	4.172	3.297	3.296	3.275	1.12	0	0	1.09	1	0	0	0	1.298	0	0	0	0	1.133	0	0	2	1	2	1.495	2	2	0	1.133	0	1.331	0
MtrunA17_Chr1g0186751	165	6.972	0	0	0	0	0	0	1	0	1	0	0	0	1	0	0	1	1	0	1	1	1	3	2	4	0	0	0	0	0	0	0	0	0	0	0	1	0	0	0	1	1	0	1	0	0	2	0
MtrunA17_Chr4g0025891	968	719	204	161	170	80	71	53	49	49	26	19	24	18	36	33	50	58	27	20	4	6	156	233	301	334	161	134	162	52	65	41	44	37	32	14	26	7	69	69	50	47	28	16	11	9	215	276	161
MtrunA17_Chr8g0345971	2289	2040	2	0	0	0	0	0	0	0	0	0	0	0	0	0	0	0	0	0	0	0	0	0	0	0	1	0	1	0	0	1	0	0	0	0	0	1	0	0	0	0	1	2	0	0	0	0	0
MtrunA17_Chr5g0427471	444	195	14	10	11	0	0	0	0	0	0	0	0	0	0	1	0	0	0	0	0	0	4	3	0	1	0	1	3	0	0	1	0	1	0	0	0	0	1	0	0	0	0	0	0	0	0	2	0
MtrunA17_Chr6g0463811	387	138	0	0	0	0	0	0	0	0	0	0	0	0	0	0	0	0	0	0	0	0	0	0	9.022	1.002	0	0	0	0	0	0	0	0	0	0	0	0	0	0	0	0	0	0	0	0	3.006	0	1.001
MtrunA17_Chr4g0019031	621	372	0	0	0	0	0	0	0	0	0	0	0	0	22	15	16	10	9	3	0	2	0	0	0	1	0	1	0	0	0	0	0	0	0	0	0	0	10	13	11	14	3	4	3	2	0	2	0
MtrunA17_Chr4g0042541	1092	843	0	0	0	0	0	0	0	0	0	0	0	0	6.158	3.061	0	0	0	0	0	0	0	0	0	0	0	0	0	0	0	0	0	0	0	0	0	0	0	0	0	0	0	0	0	0	0	0	0
MtrunA17_Chr7g0234731	957	708	0	0	0	0	0	0	0	0	0	0	0	0	0	0	0	0	0	0	0	0	0	0	0	0	0	0	0	0	0	0	0	0	0	0	0	0	0	0	0	0	0	0	0	0	0	0	0
MtrunA17_Chr5g0412551	417	168	0	0	0	0	0	0	1	0	0	0	0	0	0	0	0	0	0	1	0	0	1	0	0	0	0	0	0	1	0	1	0	0	0	0	1	0	0	0	1	0	1	0	0	0	0	0	0
MtrunA17_Chr7g0250361	471	222	0	0	0	1	0	0	0	0	0	0	0	0	0	0	0	0	0	0	0	0	0	0	0	0	0	0	0	0	0	0	0	0	0	0	0	0	0	0	0	0	0	0	0	0	0	0	0
MtrunA17_Chr8g0337641	380	131	0	0	2	0	0	0	0	1.708	1	2	2.353	1	1.212	10.023	1.141	1.035	5.152	0	1	1	2.324	2.29	4.445	5.879	0	1	0	1.25	0	0	3.074	2.501	4.427	1.799	3.34	0	3.83	3.62	2.216	4.784	1.212	1.133	5.598	0	5.675	1.099	1.061
MtrunA17_Chr4g0008651	2204	1955	2	17	17	0	0	0	0	0	0	0	0	0	71	119	16	23	23	0	0	0	1852	4877	3249	4121	0	7	0	0	0	1	0	0	0	0	0	0	47	59	2	3	2	1	2	1	4078	3978	953
MtrunA17_Chr5g0411041	2107	1858	651	681	746	265	244	286	635	571	667	1234	1115	1287	1492	1622	1272	1251	854	852	1072	1071	1724	2342	2946	3308	365	380	388	334	303	316	597	486	556	1267	1345	1582.375	1317	1243	1116	1076	822	862	1142	1079	2179	2143	1246
MtrunA17_Chr2g0295341	394	145	0	0	0	0	0	0	0	0	15.099	0	0	0	9.611	20.369	22.202	25.104	19.844	16.491	2.105	6.733	0	0	0	0	0	0	0	0	2.783	0	0	0	0	0	0	20.782	14.157	17.018	20.555	30.285	31.21	13.444	2.601	0	3.405	1.515	1.491
MtrunA17_Chr8g0343811	2383	2134	1079.919	1243.911	1192	596	664.972	710	1122	972	1034	369.961	339	382.929	4538.12	4776.815	2720.556	2789.668	2539.394	2129.032	1398.718	1307.319	2659.963	3670.885	2099.944	2497.95	684.927	760.976	731	741.893	745	820	789.943	809.889	785	383	428.955	327.916	2909.332	2697.08	1964.944	2094.68	2289.64	2619.641	1327.504	1835.429	2350.898	2137.849	1244.991
MtrunA17_Chr7g0268461	935	686	13619	12609	12399	2280	2095	2011	2598	3479	2961	4357	4701	4092	2777	3222	1200	1087	708	687	774	785	2737	3282	925	1233	4856	4135	4731	2130	2010	2043	2875	2864	2809	3305	3340	2788	2404	2398	1395	1339	1552	1345	1146	1143	1312	1333	653
MtrunA17_Chr8g0334821	1718	1469	0	0	0	0	0	0	0	0	0	0	0	0	0	1	0	0	0	0	0	0	0	0	0	0	0	0	0	0	0	0	0	0	0	0	0	1	0	0	0	0	0	0	0	0	0	0	0
MtrunA17_Chr2g0277511	2297	2048	191	184	192	51	45	58	87	42	89	19	17	9	1300	1293	574	604	332	335	209	186	1056	1355	748	832	78	100	65	45	53	43	40	30	23	17	13	29	738	659	451	399	216	260	145	243	919	811	421
MtrunA17_Chr7g0232741	361	112	0	0	0	0	0	0	0	0	0	0	0	0	0	0	0	0	0	0	0	0.893	0	0	0	0	0	0	0	0	0	0	0	0	0	0	0	0	0	0	0	0	0	0	0	0	0	0	0
MtrunA17_Chr5g0426211	468	219	12	13	8	4	6	6	10	12	8	18	11	18	23	26	18	7	16	11	4	8	29	44	46	47	9	8	10	4	11	10	11	7	6	15	14	13	26	24	41	24	14	11	11	12	14	23	8
MtrunA17_Chr1g0199021	174	7.553	0	0	0	0	0	0	0	0	0	0	0	0	0	0	0	0	0	0	0	0	0	0	0	1	0	0	0	0	0	0	0	0	0	0	0	0	0	0	0	0	0	0	0	0	0	0	0
MtrunA17_Chr7g0245741	1174	925	0	0	0	0	0	0	0	0	1	0	0	0	0	1	0	0	0	1	6.49	2.401	0	0	0	0	0	0	0	0	0	0	0	0	0	0	0	1.671	0	0	0	0	1	0	0	0	0	0	0
MtrunA17_Chr3g0143381	1957	1708	130	109	97	50	50	63	89	63	98	64	49	42	714	682	349	357	192	164	170	166	589	713	263	318	95	75	80	56	46	59	40	40	39	39	39	52	482	487	315	254	154	167	154	170	364	293	166
MtrunA17_Chr4g0058211	657	408	0	1	1	1	1	0	0	0	0	0	1	0	3.794	3.914	0	0	0	0	0	1	1.737	16.834	1	0	0	1	0	0	0	0	0	1	0	0	0	0	2	0	1	0	0	0	0	0	16.569	20.206	0
MtrunA17_Chr1g0194901	2651	2402	133	183	198	127	235	189	531	269	440	671	745	623	623	583	957	903	1049	1067	1595	1530	2696	4782	5778	6100	141	164	136	182	158	178	305	277	254	677	679	1087	627	646	533	570	852	858	1742	1233	1877	2063	1932
MtrunA17_Chr3g0082781	473	224	1	2	1	3	2	1	27	14	25	4	6	9	14	8	23	12	20	17	19	16	22	22	27	27	0	3	2	4	0	4	9	3	10	10	17	21	14	15	17	18	19	21	17	12	25	18	12
MtrunA17_Chr3g0122871	1591	1342	0	0	2	1	0	0	8	0	8	3	5	1	23	22	21	15	35	19	60	56	25	20	32	31	0	0	0	0	0	1	0	0	1	12	8	30	19	15	21	18	29	26	32	24	23	22	23
MtrunA17_Chr1g0167801	2250	2001	2.501	0	0	1	3	0	0	0	0	0	0	0	0	3.069	0	0	0	0	0	0	0	0	11.884	0	0	0	0	0	0	7.361	0	0	0	0	0	0	0	0	0	0	0	0	0	0	0	0	0
MtrunA17_Chr7g0234521	2424	2175	0	0	0	0	0	0	0	0	0	0	0	0	0	0	0	0	0	0	0	0	0	0	0	0	0	0	0	0	0	0	0	0	0	0	0	0	0	0	0	0	0	0	0	0	0	0	0
MtrunA17_Chr1g0192571	2235	1986	27	45	39	7	6	8	20	13	19	14	18	17	143	92	102	101	72	66	46	62	62	74	40	36	15	16	17	16	12	12	7	10	12	17	19	29	84	99	60	71	83	67	48	85	37	28	22
MtrunA17_Chr3g0084991	891	642	0	0	0	0	0	0	0	0	1.142	0	0	0	2.427	0	0	0	0	0	4.866	2.111	2.311	15.169	12.734	13.692	0	0	0	0	0	0	0	0	0	0	0	0	0	0	1.091	0	0	3.316	3.423	0	18.084	16.637	5.019
MtrunA17_Chr6g0461571	681	432	0	0	0	0	0	0	0	0	3.01	0	1	0	0	0	0	0	0	0	1	0	0	0	0	2	0	0	0	0	0	0	0	0	0	0	0	0	0	0	0	0	0	0	1	2	0	0	0
MtrunA17_Chr2g0328481	996	747	0	1.275	2.001	0	0	0	0	0	0	0	0	0	1334.929	1213.568	33.71	35.212	1.163	3.263	0	0	32.48	11.123	1.147	1.149	0	0	0	0	0	0	0	0	0	0	0	1	331.721	308.646	13.045	9.344	1.104	0	1.084	0	1.154	0	0
MtrunA17_Chr1g0180171	285	39.947	0	0	0	0	0	0	0	0	1	0	0	0	0	0	0	0	0	0	0	0	0	0	0	0	0	0	0	0	0	0	0	0	0	0	0	0	0	0	0	0	0	0	0	0	0	0	0
MtrunA17_Chr4g0002691	495	246	0	0	0	0	0	0	0	0	1	0	0	0	0	0	0	0	1	0	0	0	0	0	0	0	0	0	0	0	0	0	0	0	0	0	0	0	0	0	0	0	0	0	0	0	0	0	0
MtrunA17_Chr6g0464291	426	177	0	0	0	0	0	0	0	0	0	1	0	0	0	0	1	0.857	0	0	0	0	7.347	1.035	0	0	0	0	0	0	0	0	0	0	0	0	0	1	0	0	0	0	0	0	0	0	0	0	0
MtrunA17_Chr7g0272381	1115	866	2563	2444	2551	611	555	576	1021	1071	1276	1303	1451	1218	1332	1420	737	839	309	261	318	314	1313	1882	656	965	1354	1124	1061	626	606	686	818	760	780	1010	913	907	1560	1486	776	776	644	561	454	452	1005	928	498
MtrunA17_Chr7g0258111	2030	1781	299.253	269.227	269.278	87.028	83.93	63.25	171.992	160.516	130.484	220.61	219.551	227.85	232.967	240.239	106.671	111.851	211.361	178.147	305.503	261.979	599.455	837.574	539.419	699.901	147.163	131.592	138.801	71.496	95.387	75.617	146.023	138.931	138.826	212.309	230.924	274.436	134.629	154.31	130.486	130.499	312.714	317.921	268.187	183.29	645.004	669.864	394.491
MtrunA17_Chr4g0007251	2176	1927	0	0	0	0	0	0	0	0	0	0	0	0	0	2	2	3	0	0	0	2	0	1	0	0	0	0	0	0	0	0	0	0	0	0	0	1	0	0	1	0	0	1	0	0	0	0	0
MtrunA17_Chr4g0005711	1649	1400	213	212	205	106	118	112	243	234	228	454	428	492	432	434	223	190	318	338	377	392	932	1494	1043	1242	104	120	129	105	102	122	222	197	212	453	432	483	261	267	257	292	362	424	470	422	1099	989	579
MtrunA17_Chr3g0088481	2053	1804	51	56	50.139	18	15	23	80	22	79	114	75	80	96	80	62	86	76.093	68	167	178	99	204.136	110.062	193	22	30	22	17	14	9	33	27	17	85	84	180	63.084	66	49.061	47	91	80.092	150	135	159.113	157	84
MtrunA17_Chr1g0182141	462	213	0	0	0	0	0	0	0	0	0	0	0	0	0	3	0	0	0	0	0	0	0	0	0	0	0	0	0	0	0	0	0	0	0	0	0	0	0	0	0	0	0	0	0	0	0	0	0
MtrunA17_Chr1g0184471	1176	927	0	0	0	0	0	0	0	0	0	0	0	0	74	44.095	221	234	43	60	3	1	9	4	4	4	0	0	0	0	0	0	0	0	0	0	0	2	79	94	79	77	8	9	1	6	3	4	0
MtrunA17_Chr8g0371111	902	653	1	1	0	0	1	0	4	3	10.328	29	17	18	2	1	2	2	5	0	5	1	3	1	3	6.938	4	2	3	1	2	1	6	7	1	6	3	4	3	1	4	5	3	1	5	0	3	4	3
MtrunA17_Chr3g0134531	2171	1922	1	2	5	0	0	1	0	0	0	0	0	0	0	0	1	2	0	0	0	0	7	14	32	40	1	0	1	0	1	0	0	0	0	0	0	0	1	0	0	1	0	0	0	2	17	12	21
MtrunA17_Chr3g0116581	420	171	0	0	0	0	0	0	0	0	0	0	0	0	110	129	4	4	2	3	0	0	6	1	0	0	0	0	0	0	0	0	0	0	0	0	0	0	7	9	3	5	4	1	1	0	0	0	0
MtrunA17_Chr5g0406971	213	11.625	0	0	0	0	1	0	1	0	3.998	1	0	1	6.9	5.938	4.896	6.916	4.994	2	1	3.995	0.966	0	4.967	3.975	0	1	0	0	1	1	0	0	0	0	0	0	7.868	8.966	3.963	7.966	2	3.995	6.982	3.998	0.937	4.991	3.989
MtrunA17_Chr7g0262381	2034	1785	12	18	16	1	1	0	2	0	6	3	0	0	305.429	287.157	113.698	80.643	17	26.703	1	4	75.789	101.874	39.013	38	1	11	6	1	2	4	0	0	0	0	0	1	124.073	131.54	44.955	55.321	9	4.481	7.717	10	51	50.943	19
MtrunA17_Chr8g0379231	1440	1191	83	92	84	23	27	30	5	4	7	0	0	0	16	33	18	22	5	3	0	2	511	477	48	66	54	77	61	46	39	31	7	5	15	0	0	2	12	11	10	11	4	3	2	2	88	69	41
MtrunA17_Chr6g0462091	276	33.649	0	0	0	0	0	0	0	0	0	0	0	0	6	7	7	8	8	11.699	18	21	0	0	0	0	0	0	0	0	0	0	0	0	0	0	0	0	15	10	31	18	7	8	11	9	0	1	0
MtrunA17_Chr3g0078111	2184	1935	2013.301	1817.388	1970.406	3703.835	3251.975	3124.69	1090.714	1132.703	1544.953	594.502	689.595	625.804	2580.215	2991.755	2387.192	2342.695	1540.81	1570.544	899.258	919.388	7508.651	11670.342	6409.726	8173.468	2002.191	2237.453	2266.115	3067.337	2994.731	3129.299	1382.877	1279.026	1321.661	478.784	453.73	393.984	2360.603	2521.611	2426.154	2300.433	1585.719	1542.935	951.188	1348.196	4931.5	4879.558	3206.192
MtrunA17_Chr2g0316611	1125	876	2.784	2.303	7.155	0	0	0	1.379	0	0	0	0	0	20.648	17.497	22.997	18.332	6.938	7.351	3	3.63	397.405	427.584	274.656	331.842	1.379	0	0	0	0	0	0	0	0	0	0	0	10.268	6.597	13.305	11.634	5.884	4.486	0	4.366	225.721	264.855	167.755
MtrunA17_Chr8g0343491	2889	2640	263	361	357	112	126	113	305	204	307	324	334	289	521	523	620	599	521	563	542	571	339	417	217	294	144	187	160	121	121	102	159	150	121	366	307	492	546	520	522	501	500	510	552	614	267	291	255
MtrunA17_Chr2g0330071	973	724	10	4	7	19	16	13	32	17	28	14	9	14	0	5	3	4	70	61	136	117	115	104	48	53	18	31	20	16	20	13	8	9	11	8	5	11	13	13	20	17	56	64	99	78	59	92	8
MtrunA17_Chr1g0210101	1773	1524	0	0	0	0	0	0	0	0	1	0	0	0	2	2	1	1	1	0	0	0	3	3	0	0	0	0	0	0	0	0	0	0	0	0	0	0	0	1	0	0	0	0	0	0	0	0	0
MtrunA17_Chr1g0207841	1937	1688	912	1020.207	1115.998	233.291	217	163	221.539	257.348	185.03	97.086	111	79	24.866	12.983	1	5.556	4	2.287	4.494	6	115.143	23.113	12.741	36.915	870	822.313	982	490	466	514	369.059	376	375.346	127	124	65.782	72.201	64.527	80.069	82.299	52.718	54.29	7.649	17.595	25	97.571	23.149
MtrunA17_Chr4g0012561	416	167	0	0	0	0	0	0	17.443	0	0	0	0	0	97.89	121.912	45.756	71.512	24.101	32.868	40.417	38.872	0	32.995	30.699	31.764	0	0	0	0	0	0	0	0	0	6.976	0	47.25	23.868	32.87	28.409	28.439	22.816	30.83	27.949	35.965	0	0	11.667
MtrunA17_Chr4g0003631	1684	1435	6	10	5	39	38	28	110	103	94	758	905	798	1	1	14	14	106	131	673	663	50	37	46	47	11	19	24	45	50	42	173	178	151	744	734	842	9	3	31	51	201	172	954	616	51	69	31
MtrunA17_Chr7g0227581	222	13.15	0	0	0	0	0	0	0	0	0	0	0	0	0	0	0	0	0	0	0	0	0	0	0	0	0	0	0	0	0	0	0	0	0	0	0	0	0	0	0	0	0	0	0	0	0	0	0
MtrunA17_Chr7g0224331	2696	2447	0	0	0	0	0	0	0	1	3	0	0	0	38	41	90	80	13	19	2	8	4	6	2	1	0	0	0	0	0	0	0	0	0	0	0	2	54	50	33	38	6	7	14	8	2	3	0
MtrunA17_Chr7g0253341	692	443	40	42	39	43	40	56	47	58	34	39	58	42	85	82	107	135	65	64	29	28	54	76	57	67	63	48	59	66	44	52	40	53	54	42	40	28	127	130	75	118	57	60	30	43	88	70	41
MtrunA17_Chr8g0386621	562	313	0	0	0	0	1	0	0	0	0	0	0	0	0	0	1	0	0	0	0	0	0	0	1.689	0	0	0	0	0	0	1	1	0	0	0	0	0	0	1	0	0	0	0	0	0	1	0	0
MtrunA17_Chr3g0091311	774	525	0	0	0	0	0	0	0	0	0	0	0	0	0	0	0	0	0	0	0	0	0	0	0	0	0	0	0	0	0	0	0	0	0	1	0	0	0	0	0	0	0	0	0	0	0	0	0
MtrunA17_Chr8g0356161	183	8.236	0	0	0	0	0	0	0	0	0	0	0	0	13	7	25	28	2.791	3	0	0	1.137	1	1	2	0	0	0	0	0	0	0	0	0	0	0	0	9	6	19	16	3	1	1	1	0	0	0
MtrunA17_Chr1g0153651	2637	2388	64	78	90	26	30	28	181	62	221	92	90	94	214	193	552	528	440	443	475	483	656	1452	2014	2308	39	64	40	34	41	32	27	50	49	138	146	384	365	414	425	463	353	384	486	520	1272	1240	692
MtrunA17_Chr8g0360501	2652	2403	7241.135	7295.849	7192.674	1192.29	1148.188	1073.238	1310.268	1413.937	1415.074	1651.059	1775.695	1645.561	4826.154	5286.037	2876.382	2805.804	2260.424	2290.731	1690.775	1684.136	6615.762	10149.128	2611.487	3837.819	2738.427	2515.649	2650.204	1359.941	1282.704	1238.623	1257.379	1275.018	1288.283	1432.687	1449.228	1256.254	4119.231	4019.966	2836.82	2769.387	2586.291	2747.302	1855.093	2331.517	4555.748	3962.434	2259.708
MtrunA17_Chr3g0136021	1291	1042	0	0	0	0	0	0	0	0	0	1	3	2	3	3	1	1	3	3	31	27	3	3	2	1	0	0	0	0	1	0	0	0	0	7	3	18	1	0	0	1	4	6	56	54	1	4	2
MtrunA17_Chr4g0047641	1667	1418	2.355	5.27	5.274	0	0	1.014	0	0	0	0	1.025	1.039	57.339	50.315	12.204	4.183	13.457	5.308	3.172	7.305	1823.716	2352.696	2423.452	2524.094	0	3.479	1.059	4.887	1.008	1.437	0	0	0	0	0	0	53.945	64.222	52.873	45.397	9.471	11.839	6.901	3.585	3255.271	2644.657	1727.355
MtrunA17_Chr7g0274081	1045	796	0	0	0	0	0	0	0	0	0	0	0	0	0	0	0	0	0	0	0	0	0	0	0	0	0	0	0	0	0	0	0	0	0	0	0	1	0	0	0	0	0	0	0	0	0	2.001	0
MtrunA17_Chr8g0347911	486	237	0	0	0	0	0	0	0	0	0	0	0	0	0	0	0	0	0	0	0	0	0	0	0	0	0	0	0	0	0	0	0	0	0	0	0	0	0	0	0	0	0	0	0	0	0	0	0
MtrunA17_Chr3g0134461	1130	881	56	46	31	10	17	22	3	5	9	1	2	2	228	204	305	261	127	118	35	53	263	291	101	147	60	45	48	27	23	23	7	7.092	4	1	0	1	240	230	174	199	89	82	48	53	172	134.25	77
MtrunA17_Chr6g0463241	3195	2946	285	280	357	149	149	148	392	254	424	295	275	278	534	525	725	684	507	546	462	480	1217	1716	1037	1351	206	252	215	172	170	178	203	145	157	233	295	372	584	568	616	615	476	482	375	508	1444	1314	707
MtrunA17_Chr8g0393071	1743	1494	58	66	71	32	39	45	161	87	168	133	145	142	202	213	185	207	323	274	299	282	567	1013	985	1162	46	58	42	46	34	41	77	64	55	101	86	170	192	195	217	186	265	311	250	293	980	989	652
MtrunA17_Chr1g0167171	582	333	0	0	0	0	0	0	0	0	0	0	0	0	0	0	0	0	0	0	0	0	0	0	0	0	0	0	0	0	0	0	0	0	0	0	0	1	0	0	0	0	0	0	0	0	0	0	0
MtrunA17_Chr4g0007001	632	383	516	454	450	11753	10614	13650	41278	52964	47313	71980	75928	87871	1	6	193	224	1717	258	9965	11114	19	3	1029	2668	2089	2468	2885	13444	12991	13641	41950	41677	51411	79042	79411	62773	197	323	2437	2023	14727	14915	11758	6231	15	184	506
MtrunA17_Chr4g0050141	1631	1382	632	808	802	163	624	375	547	375	462	332	242	245	378.874	522	383	320	487.986	699	758.838	727.945	11765.909	16797.898	10859.986	13827.977	297	307	242	195	202	197	411.982	301	383.982	109	109	114	370	370.736	158.737	173	324	322	455	205	5203.924	5116	3607.977
MtrunA17_Chr1g0180591	540	291	0	0	0	0	0	0	0	0	1	0	0	0	3	4	2	1	1	2	0	0	0	0	0	0	0	0	0	0	0	0	0	0	0	0	0	0	0	0	0	0	0	2	0	1	0	0	0
MtrunA17_Chr2g0282051	2413	2164	4	24	15	0	0	0	1	0	0	1	0	0	53	75	10	11	11	4	2	6	2186	3172	2164	2559	2	3	0	1	1	2	0	0	0	0	0	1	26	42	6	6	2	2	6	2	2367	1984	986
MtrunA17_Chr8g0388961	2823	2574	63	75	61	31	25	25	75	52	106	60	40	58	214	247	225	226	169	159	186	143	232	351	268	354	32	34	37	32	42	25	27	14	28	57	51	98	142	112	144	129	122	109	150	139	244	268	152
MtrunA17_Chr4g0070451	1470	1221	489.487	472.143	481.995	272.298	293.543	292.979	486.422	447.635	434.255	1076.797	1117.618	1044.461	124.014	155.143	632.627	617.935	886.629	779.304	952.451	1030.116	1512.589	2786.907	1172.027	1464.921	381.368	358.304	387.037	269.075	255.789	255.491	415.893	408.609	406	906.062	886.19	1004.623	383.847	395.126	558.423	605.577	793.101	738.753	1123.923	937.668	1580.168	1771.342	708.437
MtrunA17_Chr6g0455991	610	361	9.795	9	2	9	2	3	15	4	19	5	10	5	67.279	76.813	35.675	34.125	24.077	21.435	32	27.049	17	49.757	40.932	47	5	4	6	6	7.777	6	3	1	1	5	6	11	35.901	31.891	26.877	28.638	18	19.573	7.543	13	24.966	28.96	30.997
MtrunA17_Chr5g0438691	279	35.644	0	0	1	0	0	0	0	0	0	0	0	0	11	13	2	2	2	1	0	0	0	0	0	0	1	0	0	0	1	0	0	0	0	0	0	0	3	4	0	2	0	0	0	0	0	0	0
MtrunA17_Chr1g0205491	1878	1629	88.424	92.254	80.914	61.179	46.837	50.585	269.681	69.908	295.306	105.963	121.761	111.172	348.58	264.195	476.177	399.183	229.038	213.786	241.694	277.783	1067.089	1485.017	1265.882	1586.508	59.933	129.193	51.095	59.263	52.854	56.018	49.219	38.998	39.551	119.455	128.071	371.045	284.508	304.275	313.57	250.353	182.996	173.605	170.614	192.424	1273.031	1160.483	608.497
MtrunA17_Chr8g0372441	2361	2112	272	298	286	92	119	105	181	106	230	42	54	37	652	672	462	486	265	274	183	216	1147	1656	911	1072	188	192	182	130	121	127	69	52	53	58	65	105	551	541	409	404	239	270	190	242	1005	1148	510
MtrunA17_Chr7g0249261	1082	833	8103	8035	7963	1047	874	792	190	183	183	541	630	462	605	634	49	26	22	20	25	30	19375	25310	5576	5659	4426	3783	4490	1057	1078	1076	465	304	303	396	477	387	704	761	264	254	45	30	24	30	7706	8656	2182
MtrunA17_Chr8g0365161	2417	2168	0	0	0	0	0	0	0	0	1	0	0	0	0	0	0	0	0	0	0	0	0	1	0	0	0	0	0	0	0	0	0	0	0	0	0	1.066	0	0	0	0	0	0	0	1	0	0	0
MtrunA17_Chr8g0340641	1495	1246	18	20	18	7	5	7	3	2	5	1	0	1	4	2	0	1	0	0	0	0	10	0	2	1	16	13	10	10	8	4	2	1	3	1	1	0	0	1	0	1	0	0	0	0	0	2	0
MtrunA17_Chr3g0120941	1068	819	113	121	145	134	139	138	301	277	357.715	310	284.924	282.194	740.174	697.545	802.407	760.614	666.602	718.156	461.493	452.421	2281.654	3321.39	2369.386	2697.47	117	145	158	139	119	133	204	173	177.204	222	210	240	775.66	705.884	720.692	713.984	567.611	582.666	492.789	531.76	2360.75	1997.283	1272.987
MtrunA17_Chr3g0125991	1101	852	0	0	0	0	0	0	0	0	0	0	0	0	0	0	0.5	0	0	0	0	0	0	0	0	0	0.5	0	0	0	0	1	0	0	0	0	0	0	0	0	0	0	0	0	0	0	0	0	0
MtrunA17_Chr2g0276851	2028	1779	46	51	54	26	25	30	85	57	106	54	63	61	246	272	196	179	397	357	439	489	245	272	271	385	39	37	45	37	34	35	62	45	49	92	69	146	111	109	214	223	396	399	438	403	379	310	224
MtrunA17_Chr5g0403221	1053	804	0	0	0	1	0	0	11	0	9.656	1.05	0	1	6	1.253	3.713	1.942	3.098	0	2	0	10.21	49.134	38.377	21.998	0	0	2	0	0	0	2	0	0	2.149	4	12.635	1.286	4.089	3.072	3.133	1.038	0	6.134	2	17.446	27.897	26.55
MtrunA17_Chr3g0123121	3119	2870	147.538	160	139	25	26.504	37.126	64.851	30	67	28	24	28.838	396.82	319.798	130.447	130.308	95	123.894	93.924	66.945	353.217	456.84	231.335	319.369	68	69.661	67.149	37	52.547	45	23	21	15	24	21	25	267.605	296.357	141.886	117.799	93.384	82.693	92.722	95	297.604	309.816	156.695
MtrunA17_Chr3g0102941	2551	2302	0	1	0	0	1	1	7.417	0	11.559	5	2	2	3.282	4.698	9.458	8	4	7.887	12.612	10.277	12.412	15.413	21.391	8.535	0	4	0	1	0	0	2	1	0	2	1	12.787	5.343	1.588	7.287	5.009	5	11	12	10	12	16.989	12.09
MtrunA17_Chr6g0480991	543	294	0	0	0	0	0	0	0	0	0	0	0	0	0	0	0	0	0	2	0	0	0	0	0	0	0	0	0	0	0	0	0	0	0	0	0	0	0	0	1	0	0	2	0	0	0	1	0
MtrunA17_Chr3g0081041	1995	1746	42	48.961	35	28	30	40	82	71	75.871	126.985	121	127.994	139	137	120	134.907	97.957	114	137.937	127.933	188.076	209.372	180	191	50	37	34.966	18	36	31	57	75	49	107.98	104	112	129.986	105.948	92	111	94.915	81	117	91.961	191.954	208.993	116
MtrunA17_Chr1g0178661	2079	1830	829	756	790	114	118	118	381	275	340	614	639	537	292	288	292	306	412	438	513	564	654	861	334	479	306	314	305	158	143	155	241	231	238	406	405	465	243	250	340	328	450	438	437	493	444	446	222
MtrunA17_Chr2g0306441	1543	1294	0	0	0	0	0	0	0	0	3.618	0	0	0	2.579	1.364	1.043	0	1	0	0	0	0	0	0	0	0	0	0	0	0	0	0	0	0	0	0	4	2	0	0	1	0	0	0	0	0	0	0
MtrunA17_Chr1g0176891	1104	855	0	0	0	0	0	0	0	0	0	0	0	0	3	7	0	0	0	0	0	0	0	0	0	0	0	0	0	0	0	0	0	0	0	0	0	0	2	1	0	0	0	0	0	0	0	1	0
MtrunA17_Chr5g0439621	2551	2302	0	0	0	0	0	0	0	0	0	0	1	0	0	0	0	0	0	0	0	0	0	0	0	0	0	0	0	0	0	0	0	0	1	0	0	0	0	1	0	0	0	0	0	0	0	0	0
MtrunA17_Chr2g0323471	1452	1203	3	5.62	2	6.802	14.919	7.352	27.386	10.661	6.393	3.169	6.139	2.08	0	0	1	0	0	0	1.047	2.042	0	1.044	3.226	8.971	17.187	3	12.589	18.28	13.516	11.618	14.184	11.731	15.673	2.097	5.402	6.39	1	3.443	0	2	1.066	2.526	1	0	2.159	3.273	2.136
MtrunA17_Chr1g0201191	1176	927	0	0	0	0	0	0	0	0	1	0	0	0	0	2	3	1	0	0	0	0	0	0	0	0	0	0	0	0	0	0	0	0	0	0	0	0	1	2	1	0	0	0	0	0	0	0	0
MtrunA17_Chr8g0354921	1017	768	0	3	2	0	0	0	0	0	0	0	0	0	18	17	5.043	3	0	1	0	0	4	0	0	0	0	2	1	0	0	0	0	0	0	1	0	0	13	5	5	1	1	1	0	0	1	1	0
MtrunA17_Chr5g0441531	1275	1026	186	127.888	141.56	82	48.413	59	42	46	47	42.169	48	44	6	6	0	0	0	0	2.062	2	25	2	11	24	71	102	95.435	65	62.415	81	39	27	33.9	44.09	51	37	17	11	16	8	8	14.41	11	5	3	20	0
MtrunA17_Chr2g0300821	941	692	0	0	0	0	0	0	0	0	0	0	0	0	4	1.002	0	2.489	0	0	1.23	0	0	0	0	0	0	0	0	0	0	0	0	0	0	0	0	0	0	0	0	0	0	0	0	0	0	0	0
MtrunA17_Chr1g0149501	1383	1134	105	89	89	13	14	17	18	22	25	46	48	43	55	80	48	40	26	23	17	25	61	63	61	54	33	38	30	33	29	29	20	22	15	38	39	30	46	28	43	40	40	48	25	33	88	62	48
MtrunA17_Chr8g0339601	1455	1206	88	84	87.903	7.236	4.22	8.118	0	0	1	0	0	0	4	0	0	0	0	0	0	0	52	75.686	41.849	34.928	45	51.497	50.119	4.079	2.312	8.349	0	0	0	0	2	0	7.706	3	1	3.304	1	0	0	0	62.883	45.875	21
MtrunA17_Chr7g0224301	1749	1500	0	1	0	0	1.016	0	0	1.002	1	0	1	0	5.567	12.012	3.346	3.883	2	3.621	3.292	2.47	1.021	1.017	2.291	0	0	0	0	1	0	0	0	0	1	0	1	1.045	5.535	2.008	1.003	3.564	3.224	6	1	2.003	3.227	0	1.047
MtrunA17_Chr6g0480821	660	411	0	0	0	0	0	0	0	0	0	0	0	0	0	1.091	0	0	1.266	0	0	1.074	3.411	0	0	0	0	0	0	0	0	0	0	0	0	0	0	1.098	0	0	0	0	0	0	0	0	0	0	0
MtrunA17_Chr3g0108661	1438	1189	16	16.041	15.116	2	2.035	4.019	0	0	0	1.004	0	2.023	8.067	6.05	4.027	3.012	0	0	0	0	0	2.017	0	0	10	10	10.047	6.045	2	2	1.008	1.003	1.003	0	0	3.026	10.023	8.056	4.016	4.017	2.011	1.001	1.003	1.006	2.005	0	0
MtrunA17_Chr2g0325561	411	162	0	0	0	0	0	0	0	0	0	1	0	1	4	1	0	1	4	1	1	1	0	1	0	0	0	0	0	0	0	1	0	1	0	0	0	0	1	0	2	3	1	1	0	2	1	1	0
MtrunA17_Chr3g0127261	426	177	0	0	0	0	0	0	0	0	0	0	0	0	0	0	0	0	0	0	0	0	0	0	0	0	0	0	0	0	0	0	0	0	0	0	0	0	0	0	0	0	0	0	0	0	0	0	0
MtrunA17_Chr6g0456251	303	55.027	0	0	0	0	0	0	0	0	1	0	0	0	0	0	0	0	0	0	0	0	0	0	0	0	0	0	0	0	0	0	0	0	0	0	0	0	0	0	0	0	0	0	0	0	0	0	0
MtrunA17_Chr1g0207671	1197	948	193	227	245	84	66	93	224	130	250	128	147	140	598	623	520	532	407.817	409	364	345	1270	2128	1433	1844	96	97	86	78	94	86	103	92	79	144	108	224	417	417	397	385	342	295	263	297	1384	1262	688
MtrunA17_Chr1g0211721	2676	2427	1999.93	2099.843	2098.364	778.407	708.048	745.997	1921.368	1647.187	2088.238	2507.536	2710.139	2606.93	2802.962	2714.197	2257.274	2229.257	1851.75	1913.084	2110.028	2156.114	3950.61	5789.917	3324.611	3933.881	1179.7	1277.55	1172.163	946.109	852.635	895.904	1594.708	1419.172	1385.4	2628.013	2679.192	2857.422	2556.116	2508.107	2452.495	2350.155	2200.701	2204.293	2437.522	2485.1	4190.05	4111.345	2207.023
MtrunA17_Chr5g0428231	467	218	7	2	4	3	2	3	7	7	7	4	7	7	25	9	5	5	3	5	6	6	24	29	13	19	3	1	2	3	4	2	2	1	2	3	3	5	8	9	9	7	4	4	3	5	20	14	5
MtrunA17_Chr5g0404141	1241	992	3	1	3	4	9	10	38	15	14	10	9	7	0	0	4	2	29	12	7	6	0	0	0	2	4	8	8	10	10	12	14	11	20	19	11	7	1	6	7	4	6	4	10	16	0	4	1
MtrunA17_Chr7g0214371	351	102.003	0	0	0	0	0	0	0	0	0	0	0	0	0	0	0	0	0	0	0	0	0	0	0	0	0	0	0	0	0	0	0	0	0	0	0	0	0	0	0	0	0	0	0	0	0	0	0
MtrunA17_Chr3g0106981	738	489	0	0	0	0	0	0	0	0	0	0	0	0	0	0	0	0	0	0	0	0	0	0	0	0	0	0	0	0	0	0	0	0	0	0	0	0	0	0	0	0	0	0	0	0	0	0	0
MtrunA17_Chr4g0035031	1635	1386	2446.479	2613.422	2558.488	1121.589	1128	1186	2748.692	2545.993	2502.283	4869.263	4656.111	4853.679	4244.533	4877.175	4696.069	4671.649	4639.674	3524.371	4808.817	4737.61	1179	4370.716	3141.514	3866.344	1442	1469	1336	1260.693	1258	1380.44	2546	2304	2603	4319.523	4272.998	4373.476	5092.426	5604.069	4253.867	4625.63	4774.35	4815	4482.517	5081.12	3869.373	3837.919	1491.298
MtrunA17_Chr3g0105401	1351	1102	112	118	108	15	19	13	20	6	20	1	1	2	8	8	1	0	1	0	3	3	83	174	8	7	33	43	41	11	13	12	6	13	11	5	8	6	10	14	8	11	6	1	2	2	46	35	1
MtrunA17_Chr4g0030021	1465	1216	42	36	41	31	44	31	68	78	96	66	94	108	644	584	4377	4374	1806	2328	422	410	1038	2368	3875	5002	32	32	47	62	57	58	71	68	77	92	97	82	1684	1816	3126	2955	1221	1077	317	592	2618	2099	1858
MtrunA17_Chr7g0249921	1618	1369	260	294	272	51	47	46	144	101	146	238	245	215	116	123	97	76	82	70	115	126	306	390	233	296	110	113	121	55	50	59	106	75	110	202	214	254	94	107	92	97	87	88	97	105	253	262	129
MtrunA17_Chr4g0062381	1306	1057	455.023	478.581	464.435	41	21	24	0	1	1	0	3	1	15.138	16.046	6.033	5	7	2.017	7	2	122.327	89.624	207.435	245.323	316.623	281.759	320	39	33	39	10	1	1	0	0	2	38	47	7	8.057	4	1	4	8.089	134.299	121.6	130.47
MtrunA17_Chr7g0253801	376	127	0	0	0	0	0	0	0	0	0	0	0	0	0	0	0	0	0	0	0	0	0	0	1	0	0	0	0	0	0	0	0	0	0	0	0	0	0	0	0	0	0	0	0	0	0	0	0
MtrunA17_Chr2g0296061	1917	1668	67	63	51	20	29	20	140	70	203	187	199	159	337	323	307	284	244	262	374	410	328	443	353	396	48	58	51	41	42	46	51	80	79	229	234	541	339	301	216	245	263	292	438	406	327	336	173
MtrunA17_Chr2g0280121	1533	1284	0	0	0	0	0	0	0	0	1	0	0	0	0	0	0	0	0	0	0	0	0	0	1.01	0	0	0	0	0	0	0	0	0	0	0	0	0	0	0	0	0	0	0	0	0	0	1	0
MtrunA17_Chr1g0154261	1961	1712	91	101	114	30	29	19	19	21	34	5	10	7	3	1	4	4	2	0	5	1	36	1	16	39	49	54	57	29	27	32	22	16	10	6	6	9	17	22	30	19	3	3	3	4	6	28	5
MtrunA17_Chr6g0468961	664	415	0	0	0	0	0	0	0	0	1	0	0	0	12	3	9	2	14	6	12	13	0	0	0	0	0	0	0	0	0	0	0	0	0	0	0	0	3	4	7	7	15	11	11	15	0	0	0
MtrunA17_Chr5g0416491	483	234	0	0	0	0	0	0	0	0	1	0	0	0	1	3	3	4	1	7	7	3	36	36	21	14	2	0	1	0	0	0	2	0	0	0	0	0	1	5	1	2	2	2	3	3	11	13	18
MtrunA17_Chr2g0297661	644	395	0	0	0	0	0	0	0	0	0	0	0	0	23.737	24.413	1	0	0	0	1	0	9	11	15	8	0	1	0	0	0	0	0	1	0	0	1	0	2	1	0	0	0	0	0	0	7.593	10.64	1
MtrunA17_Chr8g0346461	3888	3639	10	7	11	8	8	7	9	8	23	1	5	6	218	303	6	6	10	8	3	0	101	115	89	113	4	7	6	10	8	11	2	4	0	4	5	5	24	27	6	7	5	5	2	2	94	103	85
MtrunA17_Chr4g0025281	574	325	0	0	1	0	0	1	0	1	2	0	3	2	12	15	0	1	2	1	4	4	17	51	84	138	0	1	0	0	0	3	1	1	2	0	4	1	3	6	4	5	2	2	5	0	109	152	46
MtrunA17_Chr3g0107731	1146	897	0	0	0	0	0	0	4	1.44	2	0	2	0	2	2.112	4.21	7.33	8.865	12.799	19.816	20.917	1	0	1	1	0	0	1	0	0	0	1	0	0	5	0	4	0	1	5	3.602	9	4	41.376	35.306	0	2	1
MtrunA17_Chr4g0003301	216	12.099	0	1	1	0	0	0	0	0	0	0	0	0	6	2	0	0	0	0	0	0	114	231	23	35	0	1	0	0	0	0	0	0	0	0	0	0	1	0	0	0	0	0	0	0	49	33	1
MtrunA17_Chr1g0192491	858	609	0	0	0	0	0	0	0	0	0	0	0	0	0	1	0	0	0	0	2	0	1	0	1	0	0	0	0	0	0	0	0	0	0	0	0	0	0	0	0	0	0	0	0	0	0	0	0
MtrunA17_Chr8g0344801	309	60.592	0	0	0	0	0	0	0	0	0	0	0	0	0	0	0	0	0	0	0	0	0	0	0	0	0	0	0	0	0	0	0	0	0	0	0	0	0	0	0	0	0	0	0	0	0	0	0
MtrunA17_Chr3g0129741	528	279	0	0	0	0	0	0	0	0	1	0	0	0	6	8	8	1	4	4	1	1	3	2	8	2	0	0	0	0	0	0	0	0	0	0	0	2	9	7	2	7	2	1	1	0	3	3	0
MtrunA17_Chr1g0205201	729	480	37	49	36	40	41	42	31	44	41	4	8	10	5	6	3	6	6	5	8	5	6	0	4	3	29	18	30	45	40	39	33	74	49	11	12	8	7	14	34	20.544	24	11	21	18	1	4	2
MtrunA17_Chr2g0320261	751	502	0	0	0	0	0	0	0	0	0	0	0	0	0	0	0	0	0	0	0	0	0	0	0	0	0	0	0	0	0	0	0	0	0	0	0	0	0	0	0	0	0	0	0	0	0	0	0
MtrunA17_Chr2g0277301	1212	963	368	345	374	141	130	152	1108	650	1152	1904	2058	1895	286	345	502	437	498	442	1120	1154	355	457	557	869	154	160	139	172	153	177	672	502	549	1471	1482	2535	542	557	505	436	835	889	1314	967	636	586	458
MtrunA17_Chr5g0416661	1809	1560	367.499	345.43	393.124	329.025	349.264	314.239	563.557	491.982	618.554	903.62	1012.996	812.9	1078.273	944.962	1004.554	989.505	972.993	938.797	1194.056	1254.558	994.943	1798.01	1128.566	1491.014	287.956	302.029	307.328	321.274	253.506	296.683	459.95	451.309	392.289	661.777	607.093	827.621	918.683	876.158	1071.447	903.979	1131.796	1096.493	1391.855	1218.384	1092.031	1183.661	658.775
MtrunA17_Chr2g0301441	1868	1619	30	28	35	17	9	9	29	10	48	31	29	29	63	71	81	85	71	51	77	68	234	298	163	215	16	19	9	21	17	9	13	9	19	34	28	48	52	42	71	67	49	76	81	72	230	224	118
MtrunA17_Chr3g0136971	2510	2261	361	403	372	140	116	118	439	203	466	339	362	260	1084	1025	983	981	653	629	596	562	1226	1826	1208	1451	212	251	219	153	139	160	201	175	141	292	303	480	1073	988	824	825	609	651	548	610	1348	1330	716
MtrunA17_Chr5g0395541	207	10.766	0	0	0	0	0	0	0	0	0	0	0	0	0	0	0	0	0	0	0	0	0	0	0	0	0	0	0	0	0	0	0	0	0	0	0	0	0	0	0	0	0	0	0	0	0	0	0
MtrunA17_Chr1g0158171	1368	1119	0	0	0	0	0	0	0	0	0	0	0	0	0	0	0	0	0	0	0	0	0	0	0	0	0	0	0	0	0	0	0	0	0	0	0	1	0	0	0	0	0	0	0	0	0	0	0
MtrunA17_Chr4g0013471	1567	1318	0	0	0	0	0	0	0	0	0	0	0	0	0	0	1	0	0	1	0	0	0	0	1	2	0	0	0	0	0	0	0	0	0	0	0	0	0	0	0	0	0	0	0	0	0	0	0
MtrunA17_Chr3g0094621	369	120	2.843	0	0	0	0	0	0	0	0	0	3.046	0	0	0	0	0	0	0	0	0	0	0	0	0	0	0	0	0	0	0	0	0	0	3.42	0	0	0	0	0	0	0	0	0	0	0	0	0
MtrunA17_Chr2g0289751	2280	2031	337	403	420	159.956	168	157	453.988	337.963	420	635	569	576	1145.755	1183.098	970.131	977.048	778.21	804.452	895.226	820.492	2140.973	3051.983	2068.941	2652.896	224	277	245	179	206	193	284	238	260.984	470	545	556	1063.932	1045.547	775.608	862.328	717.167	809.459	831.728	859.143	2376.978	2171.871	1448.921
MtrunA17_Chr3g0139081	3114	2865	91.655	108	123.68	54	64	64.682	148.129	56.507	151.434	77.484	64.304	69.073	229.771	247.719	243.08	267.508	156.97	170.483	113.252	118.903	551.924	747.163	330.988	488.154	67	125	82.651	79	70.614	80.656	54.463	42	41	84.394	79.465	130.906	218.681	236.944	263.85	202.208	111.232	133.043	82.224	96.497	386.304	396.05	155.717
MtrunA17_Chr2g0301171	1067	818	61.436	71.393	79.258	23	68.937	31.301	24.377	16	19	3	10	19	45.415	51.223	234.362	211.261	168.994	76.363	187.235	223.014	140	193.276	95.351	167.522	101.153	71.595	77.783	30.52	26	29.603	22	20	16	3	1	0	146.394	168.336	154.175	118.925	69.519	64.506	117.535	42.522	66.77	62.327	18.612
MtrunA17_Chr1g0161311	336	87.025	0	0	0	0	0	0	0	0	0	0	0	0	1	1	0	0	1	0	0	0	0	0	0	0	0	0	0	0	0	0	0	0	0	0	0	0	0	0	1	0	1	1	0	0	0	1	0
MtrunA17_Chr8g0375101	1941	1692	170	172	195	65	74	70	299	121	302	164	151	150	1237	1272	911	872	623	543	546	535	900	1227	919	1089	97	127	86	78	78	82	84	85	74	181	174	414	938	880	696	707	512	528	476	517	854	847	455
MtrunA17_Chr7g0240461	312	63.441	0	0	0	0	0	0	0	0	0	0	0	0	1	1	0	0	0	0	0	0	0	0	0	0	0	0	0	0	0	0	0	0	0	0	0	0	0	0	0	0	0	0	1	0	0	0	0
MtrunA17_Chr6g0473951	2499	2250	2	2.473	1	1.463	0	2	4.675	0	10.903	1.889	4.848	8	39.372	50.101	50.924	53.642	56.205	51.585	67.463	92.428	37.7	80.542	75.642	74.375	1	2	3.8	0	2	2	6	4	2	2	8	8.661	43.059	43.683	26.052	37.056	36.95	57.64	40.394	56.045	61.272	64.258	37.412
MtrunA17_Chr4g0042571	1692	1443	224.95	268.725	222.838	43.214	28.751	27.773	32.988	22.469	19.333	62.279	51.323	46.146	701.38	669.015	99.522	112.033	12.715	16.049	15.041	11.809	44.282	24.276	9.556	5.291	56.205	53.427	60.614	26.551	29.992	35.79	30.154	20.404	19.262	62.383	65.688	46.086	136.916	130.515	33.988	47.969	14.971	18.029	9.54	14.939	10.675	9.547	1.036
MtrunA17_Chr5g0438561	1969	1720	0	0	0	0	0	0	0	0	0	0	0	0	0	0	0	0	0	0	1	0	0	0	12	12	0	0	0	0	0	0	0	0	0	0	0	0	0	0	0	0	0	0	0	1	2	4	7
MtrunA17_Chr0c01g0489611	273	31.76	0	0	0	2.932	0	0	6.205	0	0	8.976	0	0	0	6.992	8.46	3.805	0	0	0	0	0	20.276	0	0	0	0	0	0	0	0	0	0	0	0	0	0	1.907	2.482	4.237	1.656	5.243	6.645	0	0	0	0	0
MtrunA17_Chr3g0102721	1902	1653	130	142	160	58	60	58	146	120	179	105	119	101	307	293	374	329	244	302	252	214	425	536	358	469	102	94	91	76	63	82	82	67	59	90	93	122	348	327	328	326	241	260	233	240	463	433	268
MtrunA17_Chr3g0123571	2103	1854	560	626	635	234.997	244	256	825.752	337	890	345	408	300	1955	1643	2860	2793.89	1291.746	1244	1032	1048.695	3628	5444	3226	4292.818	373.659	479.694	381	296	308	319	263	258	227	408	442	897	2557.902	2570	2151	2291.874	1001	1069	894	1043.719	3694	3474.946	1856
MtrunA17_Chr4g0074321	3301	3052	4	5	6	1	1	4	18	0	16	3	3	6	18	4.721	17.29	16.565	12	13	13	3.011	71.123	60.263	20.079	40.342	8	5	2	9	0	2	3	1	1	6	4	13	13	17.214	7	3.427	5	5	7	10	27.085	29.468	28
MtrunA17_Chr2g0309161	705	456	0	0	1	0	0	0	0	0	0	0	0	0	0	0	0	0	0	0	0	0	0	0	0	1	1	1	1	0	1	0	0	0	0	0	0	0	0	0	0	1	0	1	0	0	0	0	0
MtrunA17_Chr3g0124331	508	259	5.222	11.503	3.437	2	4.592	4.516	4.465	1.212	8.492	8.941	18.125	5.894	251.247	308.008	145.48	117.389	56.163	58.418	23.399	34.513	36.735	48.505	69.717	123.213	6.247	4	4	7.726	1.247	5.908	7.462	3.544	6.333	8.971	5.583	5.149	127.422	146.389	140.127	150.12	58.576	50.968	25.765	33.58	81.875	84.677	47.194
MtrunA17_Chr1g0180481	984	735	0	0	0	0	0	0	0	0	0	0	0	0	0	0	0	1	0	0	1.009	0	0	0	0	0	0	0	0	1	0	0	0	0	0	0	1	0	0	0	0	0	0	0	0	0	0	0	0
MtrunA17_Chr7g0276561	1991	1742	88	92	91	13	19	13	7	8	8	3	3	3	118	107	86	83	34	57	24	24	89	105	56	91	36	38	34	14	13	18	6	6	3	2	0	0	85	86	51	54	18	24	7	17	80	75	53
MtrunA17_Chr3g0096091	1320	1071	0	0	0	0	0	0	0	0	0	0	0	0	0	0	0	0	0	0	0	0	0	0	0	0	0	0	0	0	0	0	0	0	0	0	0	0	0	0	0	1	0	0	0	0	0	0	0
MtrunA17_Chr7g0225551	2024	1775	291	296	359	1500	1419	1690	2352	1310	2027	722	746	764	305	237	871	804	1707	1514	1712	1820	45	18	196	487	584	849	792	1614	1325	1540	1141	939	1005	739	663	825	593	635	1212	1105	1809	1722	1524	1624	51	207	91
MtrunA17_Chr6g0468581	1317	1068	331	334	290	51	54	53	131	105	153	205	198	180	710	677	513	514	227	223	222	186	375	565	375	485	157	133	106	59	57	78	98	87	83	179	187	253	624	652	406	330	243	290	260	259	397	425	271
MtrunA17_Chr6g0487971	2184	1935	318.603	294.39	325.054	214.051	163.345	205.172	249.022	298.066	213.232	386.059	328.616	343.626	160.72	124.214	383.383	401.569	355.93	406.114	372.16	351.249	1415.621	2177.024	1037.022	1251.275	203.143	233.92	209.43	185.136	202.445	246.217	256.565	216.823	177.074	361.252	345.858	316.713	307.495	286.776	365.1	366.238	298.682	309.205	315.91	373.006	1289.542	1268.83	720.179
MtrunA17_Chr5g0405931	794	545	0	0	0	0	0	0	0	0	0	0	0	0	0	0	0	0	0	0	1	0	10	20	0	3	0	0	0	0	0	0	0	0	0	0	0	0	0	1	0	0	0	0	0	0	29	46	3
MtrunA17_Chr4g0076931	1332	1083	305	329	292	166	130	135	158	172	148	156	148	139	381	434	259	204	173	185	106	122	286	351	228	264	248	248	231	142	156	188	160	127	139	103	97	93	285	287	204	205	137	172	139	134	202	212	111
MtrunA17_Chr3g0140791	738	489	0	0	0	0	1	0	0	0	0	0	1	1	1	3	1	4	46	48	108	113	4	5	1	4	0	1	0	0	0	0	0	0	0	0	0	0	6	6	20	11	71	103	87	78	7	1	1
MtrunA17_Chr4g0051091	523	274	0	0	0	0	1	1	0	2	3	0	0	1	23	25	21	15	10	16	14	16	0	1	1	3	0	0	0	0	0	0	0	0	0	0	0	0	32	10	22	16	21	20	28	16	1	1	0
MtrunA17_Chr5g0409131	650	401	0	0	0	0	0	0	2	0	0	0	1	1	1	2	0	0	0	0	0	0	2	0	1	1	0	0	0	0	0	0	0	0	0	1	1	1	0	0	1	0	0	0	0	0	1	0	0
MtrunA17_Chr8g0378641	2079	1830	2	8	7	11	12	8	57	24	61	13	16	16	33	36	106	99	76	55	28	23	655	901	1303	1485	6	4	5	13	14	8	24	19	12	14	11	22	48	54	91	87	42	52	34	35	1232	916	790
MtrunA17_Chr1g0171011	1065	816	102	104	110	18	24	17	17	15	33	20	26	13	17	30	136	140	156	157	62	77	143	265	92	95	43	48	43	16	23	25	11	5	8	16	19	30	51	59	162	136	132	113	89	114	142	121	40
MtrunA17_Chr8g0339381	165	6.972	0	0	0	0	0	0	0	0	0	0	0	0	0	0	0	0	0	0	0	0	0	1.018	1.013	1.02	0	0	0	0	0	0	0	0	0	0	0	0	0	0	0	0	0	0	0	0	0	0	1.064
MtrunA17_Chr1g0201701	1309	1060	109	123	117	38	26	51	86	80.344	94	113	126	113	97	107	173	165	103	127	100	92	211	299	174	261	57	57	34	51	49	36	64	66	51	86	98	99	174	172	155.3	124	123	122	91	117.313	297	235	161
MtrunA17_Chr6g0459811	525	276	0	0	0	0	0	0	0	0	1	0	0	0	0	0	0	0	0	0	0	0	0	0	0	0	0	0	0	0	0	0	0	0	0	0	0	0	0	0	0	0	0	0	0	0	0	0	0
MtrunA17_Chr8g0388231	1739	1490	0	0	0	0	0	0	0	0	0	0	0	0	15	22	1	4	1	5	0	1	1	2	7	3	0	0	0	0	0	0	0	1	0	0	0	0	9	8	3	3	3	4	1	2	4	4	1
MtrunA17_Chr2g0280611	1544	1295	1462	1329	1455	278	230	206	1060	930	849	3207	3225	2863	791	861	617	647	710	735	926	861	2548	3636	2089	2751	505	561	521	318	294	274	1148	1026	1082	2056	2112	2071	648	676	675	612	855	825	814	809	2673	2359	1282
MtrunA17_Chr5g0395261	3548	3299	1195	1320	1471	399	435	404	665	425	600	386	342	337	459	462	686	687	702	781	652	597	5014	7577	1950	2341	651	846	718	494	494	481	332	246	246	395	367	554	569	669	628	684	565	685	441	600	3011	3432	1136
MtrunA17_Chr2g0303271	822	573	0	0	0	0	0	0	0	0	1	0	0	0	0	0	0	0	0	0	0	0	0	0	0	0	0	0	0	0	0	0	0	0	0	0	0	0	0	0	0	0	0	0	0	0	0	0	0
MtrunA17_Chr3g0135301	540	291	0	0	0	1	0	0	0	0	0	0	0	0	2	2	1	4	9	8	35	29	29	54	8	14	0	0	0	0	0	0	0	0	0	0	0	0	1	1	4	5	16	27	31	23	26	22	6
MtrunA17_Chr2g0315181	708	459	43	43	35	20	28	20	70	47	72	100	80	94	146	161	85	100	119	101	168	167	363	462	487	533	38	37	27	17	25	23	54	45	40	91	95	176	105	91	66	81	100	100	144	147	382	365	278
MtrunA17_Chr4g0072301	1441	1192	484.304	415.366	451.042	109.344	131.872	139.359	217.225	126.543	254.622	174.877	179.1	173.842	1240.919	1196.531	830.607	819.92	537.032	472.086	256.513	275.376	672.135	863.464	511.693	656.275	174.747	224.126	230.467	124.348	146.858	149.065	121.227	93.417	105.074	160.386	170.702	294.277	953.493	904.618	556.783	554.626	466.218	484.216	254	360.775	651.677	584.273	414.106
MtrunA17_Chr4g0068731	546	297	0	0	0	0	0	0	0	0	0	0	0	0	0	0	0	0	0	0	0	0	0	0	0	0	0	0	0	0	0	0	0	0	0	0	0	0	0	0	0	0	0	0	0	0	0	0	0
MtrunA17_Chr2g0284131	330	81.056	0	0	0	0	0	0	0	0	0	0	0	0	1	0	0	0	0	0	0	0	0	0	0	0	0	0	0	0	0	0	0	0	0	0	0	0	0	0	0	0	0	0	0	0	0	0	0
MtrunA17_Chr8g0359091	2789	2540	375	397	410	178	169	187	733.23	406.717	805	651	772	661	231	217	317	309	696	541	1356.667	1313	2063.972	3238.412	2280.6	2381.842	236	246	234	245	254	241	423	377.035	343	698	667	1570.126	406	414	354	350	778	791	1558	1456	2252.509	2649.904	1328.993
MtrunA17_Chr3g0141851	1859	1610	10	8	2	19	9	10	17	10	14	6	2	4	3	9	0	0	0	0	1	0	157	178	9	10	15	14	19	15	18	15	18	16	12	4	9	8	3	3	4	1	1	0	0	0	56	47	9
MtrunA17_Chr4g0054801	1211	962	1099	1115	1101	486	440	462	511	549	479	866	967	853	174	168	186	162	461	408	700	699	1026	1548	796	1041	699	666	698	461	461	485	527	450	415	815	865	810	200	227	332	354	590	576	930	882	1030	985	446
MtrunA17_Chr1g0171431	5050	4801	176	208	175	175	171.399	167	492	327	484.186	1616.249	1481.217	1320	866	921	829	760	747	597	1133	1225	824	773.744	1185	1343.369	125.801	165	138	163	148	179	398	301	252	1940	2005	2569.6	658	610	505	549	477	552	1357	1294	998	1064	550.972
MtrunA17_Chr2g0285641	1490	1241	88.116	82.775	101.196	50.136	41.625	57.097	67.904	86.575	71.046	88.746	87.207	81.386	284.683	308.578	150.37	136.834	118.502	134.901	96.854	114.021	312.258	563.238	282.727	311.041	56.949	49.418	73.926	54.027	54.004	54.613	63.943	50	57.389	75.434	60.116	94.554	179.658	139.667	132.946	116.711	127.021	118.433	123.898	122.907	401.697	339.608	219.859
MtrunA17_Chr7g0228461	492	243	3	2	1	0	1	0	1	0	0	0	1	0	6	8	9	7	4	1	5	2	0	1	1	0	0	1	1	1	0	1	0	0	0	0	2	0	12	7	8	7	4	3	5	4	1	2	1
MtrunA17_Chr3g0113081	2517	2268	2833	2983	3020	1103	1102	1106	1246	1337	1127	2370	2179	2206	2407	2431	2105	2015.393	1342	1430	1295	1290	3538.383	3981.31	3558	3868	1582	1601	1611	1163	1220	1182	1245	1076	999	2025	2027	1932	2197	2318	1649	1608	1038	1182	1267	1395	3225	3312	1896
MtrunA17_Chr5g0443351	3219	2970	188	189.193	175	100	93	76	275	134	281	178.148	163	179	55	89	533.163	541	419	442	398	433.168	781.152	1593.095	1248.508	1630	104	163	124	82	98	92	110	85	80	163	153	297	304	310	481	471.379	387	398.339	399.199	485	1397.153	1443	770.219
MtrunA17_Chr4g0055491	1310	1061	489	492	500	148	127	144	119	91	160	23	25	27	277	286	243	247	156	125	75	84	1220	1693	938	1105	233	257	273	159	160	151	92	97	80	40	36	36	388	302	244	230	143	121	93	109	957	967	525
MtrunA17_Chr4g0072801	1699	1450	18	33	26	0	2	3	0	0	2	0	0	0	96	94	29	36	8	11	7	1	653	992	741	838	18	24	19	1	2	4	1	0	1	0	0	0	48	54	27	31	7	5	0	5	642	620	389
MtrunA17_Chr2g0284851	902	653	0	0	0	0	0	0	0	0	0	0	0	0	0	0	1	0	0	1	0	1	0	0	0	0	0	0	0	0	0	0	0	0	0	0	0	0	1	1	0	1	1	0	0	1	0	0	0
MtrunA17_Chr4g0023441	552	303	0	0	0	0	0	0	0	0	0	0	0	0	0	0	0	0	0	0	0	0	0	0	0	0	0	0	0	0	0	0	0	0	0	0	0	0	0	0	0	0	0	0	0	0	0	0	0
MtrunA17_Chr1g0166161	297	49.689	0	0	0	0	0	0	0	0	0	0	0	0	0	0	0	0	0	0	0	0	0	0	0	0	0	0	0	0	0	0	0	0	0	0	0	0	0	0	0	0	0	0	0	0	0	0	0
MtrunA17_Chr1g0185181	3753	3504	695	700	754	305	319	317	786	475	756	561	609	528	1909	1713	1586	1634	1164	1100	1011	1016	3562	5205	2995	3918	413	498	415	360	354	347	400	348	305	493	482	698	1551	1501	1338	1352	890	991	907	1006	3926	3792	2302
MtrunA17_Chr4g0060211	1494	1245	0	0	0	0	0	0	0	0	0	0	0	0	1	0	0	0	1	0	0	0	0	0	0	0	0	0	0	0	0	0	0	0	0	0	0	1	0	0	0	0	0	0	0	0	0	0	0
MtrunA17_Chr1g0153041	1608	1359	1	0	1	0	1	1	1	0	0	0	0	1	1	5	1	1	0	0	1	0	1	2	2	1	0	1	1	0	1	0	0	0	0	2	1	0	3	0	2	1	0	1	0	1	0	0	2
MtrunA17_Chr4g0059451	896	647	198	205	217	89	80	87	24	29	24	30	36	33	5	9	2	2	0	0	1	0	51	35	11	20	126	118	141	73	75	64	37	32	26	33	26	23	13	10	13	11	4	7	2	1	30	33	12
MtrunA17_Chr1g0199011	396	147	0	0	0	0	0	0	0	0	0	0	0	0	1	0	6.126	5.85	6.695	4.51	0	1.102	0	0	0	0	0	0	0	0	0	1	0	0	1	0	0	0	1.043	2.119	5.938	6.579	0	2.257	3	0	0	3	0
MtrunA17_Chr7g0238951	1395	1146	93	86	67	63	60	82	280	206	251	274	263	263	20	23	97	81	287	217	362	352	366	560	444	535	77	92	74	67	59	63	186	139	123	200	185	239	36	55	90	74	219	225	268	281	470	523	195
MtrunA17_Chr4g0076481	738	489	0	0	0	0	0	0	0	0	0	0	0	0	1	3	1	3	0	1	0	0	2	1	0	1	0	0	0	0	0	0	0	0	0	0	0	0	1	0	0	0	0	0	0	0	0	0	0
MtrunA17_Chr7g0242661	1928	1679	34	37	29	20	16	20	123	29	127	20	36	13	226	191	229	202	283	257	262	278	373	505	818	1019	30	44	23	24	24	24	13	13	7	34	36	122	178	196	243	246	232	212	224	287	676	768	424
MtrunA17_Chr1g0178621	911	662	0	0	0	0	0	0	0	0	0	0	0	0	0	0	0	0	0	0	0	0	0	0	0	0	0	0	0	0	0	0	0	0	0	0	0	0	0	0	0	0	0	0	0	0	0	0	0
MtrunA17_Chr2g0319211	2288	2039	13	9.127	8.644	48	29	40	79.732	48	68.206	25.632	30.528	24	27.655	27.247	30.954	28.964	31.359	15.224	43.844	24.396	285.803	324.316	103	138.116	21	21	20	36	31.953	44	48	57	47	43	50.282	67.006	14.09	25.648	37.896	45	28.035	29.593	18.247	16.768	236.179	207.096	123.15
MtrunA17_Chr2g0283011	1429	1180	0	0	0	0	0	0	0	0	1	2	0	0	0	1	1	0	3	2	5	7	5	6	24	13	0	0	0	0	0	0	1	2	0	1	0	1	1	0	1	0	5	2	16	3	20	7	11
MtrunA17_Chr8g0368821	607	358	1	0	0	0	0	0	0	0	0	0	0	0	0	0	0	0	0	0	0	0	0	0	0	0	0	1	1	0	0	0	0	0	0	0	0	0	0	0	0	0	1	0	0	0	0	0	0
MtrunA17_Chr1g0212821	1200	951	0	0	0	0	0	0	0	1	0	0	0	0	1	1	0	0	1	0	0	0	0	0	0	0	0	0	0	0	0	0	0	0	0	0	0	0	0	1	1	0	0	0	0	0	0	0	0
MtrunA17_Chr5g0423271	2273	2024	891	914	931	125	121	110	229	176	235	280	288	277	330	363	256	245	216	212	188	201	1239	1482	805	999	501	475	457	171	152	152	171	159	167	233	240	274	377	404	271	232	231	190	187	176	1072	985	459
MtrunA17_Chr1g0196321	2302	2053	106	145	146	159	159	166	419	185	422	316	377	276	163	153	287	275	475	329	691	668	852	1185	1295	1429	134	168	156	169	166	142	156	151	107	233	303	563	208	196	298	271	408	404	515	555	1192	1252	596
MtrunA17_Chr1g0171321	3039	2790	280	273	274	233	175	210	631	416	551	756	781	715	1461.193	1493	1587	1620	1226.688	1101	1303.523	1270.008	1517	2137	2627	2917	196	222	198	227	189	191	341	288.515	276	815	831	1113	1499	1379	1149	1229	938	1022.688	1288.568	1393	2336.401	2260	1327
MtrunA17_Chr1g0193551	1215	966	10	36	36	0	1	0	0	0	0	0	0	0	285	210	42	43.987	9	21	21	14	6806	13578.954	6462	9077	0	9	2	5	2	1	0	0	0	0	1	0	193	199	116	109	53	51	17	29	7409	7082	3829
MtrunA17_Chr3g0088791	1315	1066	6	8	10	2	5	4	137	17	147	29	28	17	375	346	405	384	335	296	303	285	423	702	434	537	1	32	6	14	10.765	15	13	11	13	62	57	207.248	369.753	364	307	340	274	264	246	294	532	489.527	269
MtrunA17_Chr2g0280831	1234	985	1	2	3	2	0	3	4	1	5.937	8	3	6	26.077	13.132	23.764	19.241	12	14.762	37	37	26	9	16.711	16	2	5	0	1	1	2	2	3	4	12	14.367	32.762	13.581	11.664	18.71	13.837	10.774	19	27.926	16.84	7.656	13	11
MtrunA17_Chr7g0249271	1562	1313	30	20	38	5	12	9	69	30	111	84	103	98	121	120	22	17	133	102	181	192	94	155	270	351	9	9	10	7	15	9	47	34	36	70	78	124	37	40	21	16	169	137	233	127	128	139	86
MtrunA17_Chr6g0477061	531	282	0	0	0	0	0	0	0	1	0	0	0	0	353	353	7	5	0	0	0	0	9	7	0	0	0	0	0	0	0	0	0	0	0	0	0	0	70	82	2	3	0	0	0	1	0	0	0
MtrunA17_Chr4g0071271	567	318	4	3	1	0	1	3	1	4	12	30	39	31	10	11	1	1	2	1	9	6	1	10	0	3	0	0	0	1	0	0	10	7	15	14	14	20	3	3	3	1	7	5	14	5	0	1	0
MtrunA17_Chr3g0116961	460	211	0	0	0	0	0	0	1	0	1	0	2	1	0	0	0	1	0	0	0	0	0	0	0	0	0	0	0	0	0	0	0	0	0	0	0	0	0	0	1	0	0	0	1	2	0	0	0
MtrunA17_Chr3g0086691	1821	1572	0	1	4	0	0	0	0	0	0	0	0	0	0	0	0	0	0	0	0	0	0	2	0	0	0	0	0	0	0	0	0	0	0	0	0	0	0	2	0	0	0	0	0	0	0	0	0
MtrunA17_Chr8g0339701	718	469	0	0	0	0	0	0	0	0	0	1	0	3	0	1	1	0	2	2	10	15	0	0	0	0	0	0	0	0	0	0	0	0	0	1	0	0	0	0	1	1	3	5	8	2	0	0	0
MtrunA17_Chr6g0473411	3460	3211	7	11	21	5	5	9	198	13	194	24	23	10	301	296	388	367	195	206	221	243	626	912	620	724	12	82	11	28	37	28	23	5	5	94	84	175	266.979	273.997	308	269	143	144	127	135	761	748	493
MtrunA17_Chr4g0036051	1344	1095	2380	2181	2250	306	307	252	539	428	460	498	490	523	1944	1960	953	929	679	641	449	415	2787	4088	3067	4055	793	745	735	340	317	315	362	374	365	368	441	386	1098	1156	893	811	798	774	536	613	3362	2825	2015
MtrunA17_Chr3g0145801	2641	2392	6	2	0	1	0	0	1	0	1	1	0	0	5	5	2	4	3	3	1	0	7	8	37	56	3	4	5	3	1	1	1	0	0	0	0	2	4	3	2	0	2	3	2	1	19	25	21
MtrunA17_Chr1g0190381	1983	1734	255	293	318	108	100	79	551	222	490	559	531	467	2920	2898	1412	1406	833	846	836	808	1097	1573	1196	1467	131	222	153	137	125	150	216	176	179	521	522	735	2432	2385	1053	1119	813	881	680	789	1393	1268	736
MtrunA17_Chr1g0208441	601	352	1	3	2	0	1	0	0	4	2	5	6	7	13	9	4	4	3	1	1	2	18	24	12	13	2	0	1	0	1	1	3	3	5	6	8	4	3	6	2	1	1	2	0	1	21	9	12
MtrunA17_Chr7g0268131	1428	1179	20	28	28	8	10	9	34	9	31	6	10	8	173	158	76	66	64	59	43	61	93	139	102	164	7	17	12	15	14	16	10	3	7	4	7	18	71	73	69	67	60	58	41	55	139	102	81
MtrunA17_Chr5g0430781	654	405	16	7	10	1	2	1	0	0	1	0	0	0	0	1	0	0	1	0	0	0	8	0	0	0	4	3	4	0	0	1	0	0	1	0	0	0	0	0	1	1	0	0	0	0	0	0	0
MtrunA17_Chr1g0169301	1604	1355	239	269	281	88	102	97	143	174	137.971	234	213	158.7	212.347	251.359	161.456	170.744	104.221	133.091	123.146	147.996	97.4	110.018	81	101.789	161	124	144.727	117	98	117.572	111	125	123	144.296	142.242	118.241	176.474	179.857	163.057	134.313	112.114	108.559	112.125	113.592	103	132	63
MtrunA17_Chr5g0405841	2260	2011	964	1003	986	585	526	606	1637	1003	1474	497	512	540	2041	1927	2510	2465	2243	2320	1333	1286	5812	9696	7051	8984	551	608	590	627	601	640	732	769	742	439	536	602	2353	2256	2388	2312	2078	2081	1103	1450	7041	6442	3249
MtrunA17_Chr2g0296651	1503	1254	140	143	127	501	448	434	259	157	157	153	162	160	0	0	3	8	6	7	7	16	5	0	63	138	231	245	194	421	425	386	200	150	165	114	108	120	14	30	26	26	7	11	6	8	4	53	25
MtrunA17_Chr1g0158011	789	540	0	0	0	0	0	0	0	0	0	0	0	0	0	0	0	0	1	1	2	3	0	0	0	0	0	0	0	0	0	0	0	0	0	0	0	0	0	0	0	0	1	1	3	0	0	0	0
MtrunA17_Chr4g0003411	3498	3249	62	72	61	61	64	58	114	90	168	83	94	111	1931	1917	2409	2330	1501	1701	793	809	321	509	362	423	77	69	86	81	74	81	75	79.031	55	76	77	70	1615	1483.182	1818	1865.73	1009	1096	700	1095	526	610	350.062
MtrunA17_Chr3g0137521	905	656	7	2	4	0	0	0	0	0	0	0	0	0	1	3	0	0	1	1	0	0	9	18	4	4	1	2	3	1	1	0	0	0	0	0	0	0	1	2	0	1	1	1	0	0	7	5	0
MtrunA17_Chr5g0445441	2079	1830	0	0	0	0	0	0	0	0	0	0	0	0	0	1	0	0	0	0	0	0	2.291	0	0	0	0	0	0	0	0	0	0	0	0	0	0	1	0	0	0	0	0	0	0	0	0	0	0
MtrunA17_Chr5g0405671	1153	904	0	0	0	0	0	0	0	0	0	0	0	0	2	0	1	3	3	0	4	2	15	17	169	182	0	0	0	0	0	0	0	0	0	0	0	0	0	1	0	0	2	2	0	0	76	62	61
MtrunA17_Chr4g0058281	1821	1572	11	11	11	7	6	5	9	2	6	9	7	11	0	0	0	1	2	1	2	0	2	3	81	114	16	17	7	5	1	4	8	5	8	10	9	7	4	1	0	0	0	2	0	0	3	0	9
MtrunA17_Chr2g0321611	1073	824	62	51	61	21	29	35	64	64	58	217	176	235	95	115	120	129	121	111	145	124	164	197	194	207	36	32	40	26	22	36	67	55	48	291	256	304.67	85	85.393	89	83	101	102	146	157	143	136	112
MtrunA17_Chr7g0233041	471	222	0	0	0	0	0	0	2	0	1	1	0	3	17	15	3	8	7	11	7	9	21	44	83	65	0	0	0	0	0	0	0	0	2	8	12	26	12	7	15	7	8	5	13	15	20	17	21
MtrunA17_Chr4g0074221	691	442	61.834	64.227	59.353	23.15	35.106	24.17	69.891	47.776	56.898	101.788	100.315	85.379	105.423	130.466	118.168	112.03	117.042	138.124	116.12	131.213	118.777	205.023	184.543	208.998	34.769	30.488	37.024	33.603	35.533	37.753	52.109	49.412	40.041	77.949	79.993	102.348	91.522	81.075	72.235	95.114	65.274	81.587	82.389	73.758	151.244	158.988	95.386
MtrunA17_Chr7g0220031	908	659	0	0	0	0	0	0	0	0	0	0	0	0	0	0	0	0	0	1	0	0	0	0	0	0	0	0	0	0	0	0	0	0	0	0	0	0	0	0	0	0	0	0	0	0	0	0	0
MtrunA17_Chr1g0179031	621	372	0	0	0	0	0	0	0	0	0	0	0	0	0	0	0	0	0	0	0	0	0	0	0	0	0	0	0	0	0	0	0	0	0	0	0	0	0	0	0	0	0	0	0	0	0	0	0
MtrunA17_Chr7g0272441	1559	1310	586.304	474	525	15	7.004	9	25	19.014	23.012	17.023	35	14.015	141	157.306	36	41	37	40	33	41.161	113.03	56.01	15	7	67.191	52.164	63	12	11	19	27.02	27	19	24	19.146	18.006	38.235	34	47	44	68	59	45	43	32.022	26	8.008
MtrunA17_Chr7g0215971	1711	1462	0	0	0	0	0	0	0	0	0	0	0	0	0	0	0	0	0	0	0	0	0	0	0	0	0	0	0	0	0	0	0	0	0	0	0	0	0	0	0	0	0	0	0	0	0	0	0
MtrunA17_Chr7g0225191	2477	2228	115	120	114	327	361	322	417	348	428	143	153	142	16	16	12	9	28	24	56	51	305	385	301	429	199	247	223	382	377	397	231	253	240	171	139	176	43	45	95	100	65	66	41	40	240	305	240
MtrunA17_Chr4g0034701	789	540	0	0	0	0	0	1	1	0	0	0	1	0	0	0	1	0	0	0	1	0	0	0	0	0	0	0	0	0	0	0	0	0	0	0	0	1	0	0	1	1	1	3	0	0	0	0	0
MtrunA17_Chr7g0275531	1621	1372	4.027	6.02	7.025	2.031	3.039	0	0	0	4	6.254	6.169	8.888	3.256	3.237	3.305	3	6.258	1	2.221	2.259	54.101	70.879	56.756	63.01	3	6.139	1	1	2.037	0	2	1	0	4.094	5.21	4.167	1.026	4	3.055	1.016	1.05	2.132	0	1	63.763	44.204	28.02
MtrunA17_Chr7g0276481	982	733	7	5	5	9	5	12	29	30	15	148	103	160	38	49	10	12	40	24	57	52	6	10	12	8	0	6	8	8	9	6	50	36	52	127	140	111	25	25	22	37	57	28	42	42	18	20	4
MtrunA17_Chr8g0359281	1466	1217	130	131	138	25	43	35	23	24	30	0	0	0	82	93	51	67	80	72	34	28	243	266	32	28	24	48	28	49	48	38	20	22	21	4	4	0	50	53	52	58	98	103	31	84	70	54	20
MtrunA17_Chr4g0054261	1720	1471	338	330	285	196	132	240	895	423	572	684	515	631	78	95	32	29	118	267	1057	1009	135	12	15	23	352	378	303	177	172	158	227	184	208	609	633	764	119	109	78	93	405	417	1072	688	23	78	14
MtrunA17_Chr4g0063471	1915	1666	11	5	7	36	20	39	13	11	11	202	242	250	52	53	102	96	219	221	305	297	131	126	165	189	28	21	27	35	44	31	40	40	39	297	319	400	43	47	117	130	251	189	486	363	111	80	104
MtrunA17_Chr4g0032141	1079	830	61	58	56	18	17	29	14	15	22	6	8	8	132	140	121	129	67	92	26	32	92	53	17	22	42	60	45	16	22	24	12	9	11	2	4	5	124	118	131	96	51	36	20	29	22	22	8
MtrunA17_Chr4g0029871	991	742	6.445	3.384	4.295	3.915	4.285	1.922	17.275	7.841	22.304	5.268	6.333	5.164	50.791	67.782	19.98	20.271	10.698	19.241	10.575	11.953	73.278	98.962	58.609	97.006	0	2.862	3.144	6.893	0	11.165	1.602	2.654	2.149	3.973	1.224	7.292	43.997	21.844	16.657	8.179	9.943	14.466	8.885	13.19	80.265	71.565	49.358
MtrunA17_Chr8g0372231	2807	2558	133	116	132	119	94	105	170	98	211	72	67	79	1662	1522	1109	1125	478	436	257	207	1761	2903	1323	1602	117	181	113	131	120	112	83	56	62	140	131	285	1226	1155	764	701	305	360	258	349	1611	1629	682
MtrunA17_Chr3g0126321	2305	2056	81	92	106	58	63	56	103	128	164	144	144	186	14	19	21	19	32	40	74	62	45	14	25	57	47	51	43	69	67	75	136	116	116	151	157	157	14	12	18	17	97	101	69	64	12	20	10
MtrunA17_Chr5g0430921	258	23.871	0	0	0	0	0	0	0	0	0	0	0	0	0	0	0	0	0	0	0	0	0	0	0	0	0	0	0	0	0	0	0	0	0	0	0	0	0	0	0	0	0	0	0	0	0	0	0
MtrunA17_Chr6g0487171	5455	5206	138	163	158	125	109	118	519	225	497	420	360	370	1455	1291	1140	1110	856	823	953	955	2072	3307	3721	4305	148	186	107	142	154	145	170	139	165	454	424	808	1072	1135	854	787	636	699	711	774	3198	3317	2081
MtrunA17_Chr8g0387021	512	263	0	0	0	0	0	0	0	0	0	0	0	0	0	0	0	0	0	1	0	0	0	0	0	0	0	0	0	0	0	0	0	0	0	0	0	0	0	0	0	0	0	0	0	0	0	0	0
MtrunA17_Chr5g0436891	1032	783	0	0	0	0	0	0	0	0	0	0	0	0	0	0	0	0	0	0	0	0	0	0	0	0	0	0	0	0	0	0	0	0	0	0	0	2	0	0	0	0	0	0	0	0	0	0	0
MtrunA17_Chr3g0135231	3575	3326	16.591	15.395	9.633	2.14	3.293	5.452	51.105	7.827	63.186	2.278	9.045	4.623	93.244	87.349	83.756	96.652	78.952	76.054	137.836	152.343	369.976	597.425	257.769	308.156	10.384	24.751	7.859	7.71	8.105	14.499	5.705	7.904	2.774	13.208	12.112	24.743	63.253	78.795	83.186	77.933	79.122	110.652	149.403	130.442	376.731	405.821	166.5
MtrunA17_Chr2g0330141	1702	1453	372	423	399	162	162	174	541	475	470	881	951	862	846	741	984	814	687	734	649	672	1554	2305	1123	1492	183	204	195	181	175	184	428	379	372	604	611	786	684	736	713	724	689	695	656	734	1497	1361	679
MtrunA17_Chr4g0009691	615	366	5	9	5	4	3	6	28	12	12	14	19	7	5	7	27	11	34	41	35	32	1	1	3	6	8	10	8	6	6	5	8	11	8	5	7	9	13	12	24	27	42	34	30	31	1	3	0
MtrunA17_Chr3g0145361	1148	899	290	333	337	47	47	65	400	264	382	697	717	702	143	140	132	128	329	340	555	563	245	212	259	336	97	127	112	60	72	77	418	402	442	594	546	712	180	166	197	177	483	503	539	496	203	202	137
MtrunA17_Chr4g0064091	2063	1814	150	151	179	53	56	57	113	82	111	145	133	120	473	464	371	355	203	230	149	128	927	1536	1190	1313	99	103	104	67	67	67	48	56	58	110	101	139	385	391	299	314	171	199	183	163	1193	1149	618
MtrunA17_Chr1g0177571	992	743	21	102	80	1	1	1	0	0	0	2	0	4	539	523	39	52	46	12	7	14	20535	31497	11566	13052	3	19	2	1	3	5	1	0	1	8	7	6	352	344	89	83	22	17	15	17	20736	16304	7300
MtrunA17_Chr0c02g0489761	2114	1865	1	0	0	0	0	1	0	0	0	0	0	0	0	1	0	0	0	0	0	0	0	0	0	0	0	0	0	0	0	0	0	0	0	0	0	0	1	2	1	0	0	0	0	0	0	0	0
MtrunA17_Chr4g0004181	1122	873	32	28	26	14	10	16	19	21	17	20	20	12	6	5	107	117	150	141	92	105	5	4	10	7	18	26	25	28	32	25	23	19	13	12	16	16	152	135	183	164	121	95	87	64	6	11	2
MtrunA17_Chr3g0138411	4024	3775	144.548	197.128	187.041	124	133	164.636	960.732	298.782	1024.612	536.935	506.336	517.993	931.325	949.621	1296.058	1273.754	1228.886	1099.113	1159.095	1140.102	2305.396	3182.358	3682.927	4000.122	118	207.703	156.342	152.354	139.949	157	246.152	233	218	576.638	610.96	1466.455	953.304	943.096	1157.998	998.606	916.464	934.074	901.602	1021.434	2703.668	2999.726	1612.652
MtrunA17_Chr4g0020301	854	605	0	0	0	0	0	0	0	0	0	0	0	0	0	0	0	0	0	0	0	0	0	0	0	0	0	0	0	0	0	0	0	0	0	0	0	0	0	0	0	0	0	0	0	0	0	0	0
MtrunA17_Chr5g0414921	1682	1433	40	39	38	15	19	12	31	22	35	11	8	8	82	54	106	85	89	99	72	61	171	232	87	154	17	29	14	28	14	19	11	10	13	9	9	18	43	66	92	77	79	70	60	81	121	151	86
MtrunA17_Chr2g0302101	781	532	57.396	72	78	27	11	16	36	39	32	54	42	54	135	139	99	102	498	307	244	218	740.463	998.66	542.867	641	71	68	76	23	19	32	58	43	47	39	34.456	46	88	114	188.341	194.665	362	310.925	216.744	261.677	641	668.922	134
MtrunA17_Chr6g0477651	336	87.025	0	0	0	0	0	0	0	0	0	0	0	0	0	0	0	0	0	0	0	0	0	0	0	0	0	0	0	0	0	0	0	0	0	0	0	0	0	0	0	0	0	0	0	0	0	0	0
MtrunA17_Chr8g0381461	2410	2161	332.779	358.662	365.747	142.964	156.181	128.332	921.108	612.831	1007.817	2250.834	2434.131	2074.601	81.533	75.784	516.203	489.598	4098.885	2552.755	10769.917	10746.318	2783.546	5079.811	353.504	398.162	273.658	264.401	220.979	238.201	223.948	225.34	820.388	813.116	802.705	2833.681	2759.753	4366.874	91.152	104.896	675.112	703.996	4897.503	5073.422	10610.474	8839.667	830.241	622.869	182.681
MtrunA17_Chr4g0034861	2276	2027	0	0	0	0	0	0	0	0	1	0	0	0	0	1.07	0	0	0	0	1	0	3.195	9.637	0	4.977	0	0	0	0	0	0	0	0	0	0	0	0	1.242	1.164	1	1	1.24	1	1.24	3.76	0	1.056	0
MtrunA17_Chr2g0308681	1595	1346	139	126	135	73	62	84	85	78	87	72	75	79	401	372	621	599	213	230	128	92	688	899	602	744	78	63	88	42	50	81	62	41	61	54	48	53	418	438	474	449	163	154	110	142	634	681	377
MtrunA17_Chr3g0118071	660	411	0	0	0	0	0	0	0	0	0	0	0	0	0	0	5	2	1	0	0	0	0	1	0	0	0	0	0	0	0	0	0	0	0	0	0	0	3	0	3	2	0	0	0	1	0	1	0
MtrunA17_Chr4g0052451	285	39.947	0	0	0	0	0	0	1	0	0	0	0	0	0	0	0	0	0	0	0	0	0	0	1	0	0	0	0	2	0	1	1	0	0	1	0	0	1	0	0	0	0	0	0	0	0	0	1
MtrunA17_Chr6g0481041	2187	1938	46	45	61	14	20	18	34	14	47	3	1	3	2376	2408	834	815	23	42	3	3	139	71	16	15	32	30	27	22	17	19	7	14	9	6	8	8	1372	1354	441	396	28	30	9	11	37	27	4
MtrunA17_Chr8g0384741	2401	2152	67	58	46	6	3	7	22	12	28	18	21	18	852	792	1049	989	390	379	202	197	620	1915	690	886	13	15	14	0	6	3	3	4	5	26	23	56	1081	994	472	542	258	259	216	227	1315	1209	438
MtrunA17_Chr6g0455421	2773	2524	557	550.947	562	125	154	152	567	310	585	811	841	713	772	779	550	579	494	489	717	669	1360	2286	1400	1812	245	258	242	180	156	182	261	259	254	783	813	1151	688	670	532	534	576	603	770	745	1602	1617	807
MtrunA17_Chr3g0127131	1903	1654	675	662	642	396	362	405	619	551	606	608	684	636	949	952	1129	1255	935	1001	832	867	1353	2069	1522	1784	400	405	453	375	373	373	453	443	383	581	520	682	1104	1009	940	1062	870	879	821	840	1377	1326	710
MtrunA17_Chr1g0180691	327	78.082	0	0	0	0	0	0	0	0	0	0	0	0	0	0	0	1	0	0	0	0	0	0	1	3	0	0	0	0	0	0	0	0	0	0	0	0	1	0	0	0	0	0	0	0	2	3	0
MtrunA17_Chr4g0076091	2796	2547	871	1511	1536	220	1446	755	1635	947	1402	626	595	617	2456	2102	4651	4674	2720	2588	2594	2541	21249	34191	14798	19433	511	550	368	428	388	412	660	739	644	348	340	404	3171	3185	2081	2129	1181	1352	1344	940	9401	9937	5109
MtrunA17_Chr5g0435791	1962	1713	692	667	645	132	127	136	267	203	271	357	409	405	876	888	484	493	287	239	255	290	756	1098	405	574	158	174	180	152	150	183	194	200	178	315	288	345	623	599	367	335	357	337	337	361	577	537	315
MtrunA17_Chr7g0221731	1738	1489	354.661	386.071	428.889	185.912	214.167	206.178	455.573	339.305	433.971	611.156	648.027	654.982	104.046	114.159	265.584	248.369	419.103	391.291	482.015	506.261	1578.625	2494.043	1184.749	1447.497	232.19	262.053	257.365	249.773	242.733	248.492	338.415	295.915	329.224	609.137	573.447	657.304	142.221	153.016	344.31	350.664	342.544	384.888	402.087	420.756	1512.28	1434.917	762.182
MtrunA17_Chr7g0229941	2523	2274	300	331	311	334	281	305	490	443	579	870	874	870	16	20	17	22	67	46	145	155	28	13	32	98	380	444	444	368	342	356	463	346	385	897	882	1306	44	67	85	67	190	177	164	122	21	58	20
MtrunA17_Chr7g0272831	2962	2713	117	147	128	23	22	29	86	27	113	101	81	73	377	362	329	317	177	200	170	168	756	2031	1415	1713	62	82	54	27	27	33	45	27	33	100	88	147	315	308	203	180	135	145	147	152	1619	1586	607
MtrunA17_Chr5g0416071	1207	958	320.468	367.653	334.292	92.189	118.146	100.835	154.839	173.596	181.481	183.836	169.112	173.409	621.084	629.753	424.931	423.804	257.098	250.919	214.211	194.057	447.706	633.288	318.551	400.221	159.233	165.876	188.648	116.217	118.338	114.209	132.367	104.64	121.49	208.867	234.999	264.199	487.348	538.249	373.224	376.074	250.151	227.975	279.476	276.598	360.825	387.162	191.288
MtrunA17_Chr6g0461811	978	729	1	0	0	0	0	1	0	0	1	0	0	0	0	1.016	1.025	0	0	0	0	0	0	0	0	0	1	0	0	0	0	0	0	0	0	0	0	0	0	1.038	0	0	1	0	0	0	0	0	0
MtrunA17_Chr7g0233871	1327	1078	63.921	55.34	80.27	27.35	21.989	21.259	46.393	43.227	34.27	92.189	114.797	92.158	74.421	66.634	32.079	43.705	45.226	65.423	56.85	60.712	128.767	167.625	41.007	63.708	65.275	55.707	73.379	29.442	29.036	37.67	59.041	51.321	68.974	75.457	81.103	65.911	27.903	37.391	29.04	36.842	43.005	46.346	34.159	38.351	69.569	91.031	41.18
MtrunA17_Chr1g0164881	2694	2445	128	180	161	36	75	60	162	142	192	131	99	147	91	112	166	165	105	215	140	122	294	312	136	190	68	86	81	56	56	72	144	124	125	97	89	118	116	127	173	158	132	148	125	96	173	145	117
MtrunA17_Chr3g0134471	648	399	1	5	5	0	0	0	5	2	3	3	8	5	22	57	7	5	11	1	7	3	880	1820	1031	1279	0	5	1	2	2	3	5	1	5	6	4	9	22	21	4	4	7	4	7	5	1367	1054	784
MtrunA17_Chr6g0469791	327	78.082	0	0	0	0	0	0	0	0	1	0	0	0	2	0	1	1	0	1	2	2	0	0	0	0	0	0	0	0	0	0	0	0	0	0	0	1	0	0	0	3	0	0	0	0	0	0	0
MtrunA17_Chr8g0383351	1180	931	15	11	9	4	3	6	11	2	5	1	5	1	0	1	0	0	0	1	0	0	8	0	0	0	7	14	9	7	9	2	4	5	2	1	1	1	2	1	1	0	0	0	0	0	0	3	1
MtrunA17_Chr3g0104881	2593	2344	3	0	2	0	0	0	12	9	14	7	9	13	33	38	8	5	19	8	22	16	32	65	1684	1551	1	1	3	3	4	1	8	6	9	14	9	9	33	42	19	21	25	20	16	11	473	441	569
MtrunA17_Chr3g0112831	1838	1589	539	544	557	118	107	110	182	195	218	251	269	256	625	641	509	445	308	269	207	228	987	1276	675	923	208	201	204	128	136	136	163	148	120	189	229	217	529	500	373	405	287	267	220	224	837	821	524
MtrunA17_Chr2g0326571	1325	1076	0	1	1	0	0	1	1	0	0	1	2	0	7	10	4	2	6	4	2	2	9	20	386	373	0	0	0	0	0	1	3	0	1	1	2	0	2	7	6	10	8	7	3	1	30	25	111
MtrunA17_Chr7g0274731	582	333	0	0	0	0	0	0	0	0	2	0	0	0	10	5	4	5	2	1	1	0	1	0	0	0	0	0	0	0	0	0	0	0	0	0	0	1	3	4	7	4	0	1	2	3	0	0	0
MtrunA17_Chr7g0262671	297	49.689	0	0	0	0	0	0	0	0	0	0	0	0	0	0	5	6	7	6	1	5	0	1	1	0	0	0	0	0	0	0	0	0	0	0	0	0	13	12	31	18	16	7	4	6	0	2	0
MtrunA17_Chr1g0207491	787	538	0	0	0	0	0	0	0	0	0	0	0	0	0	0	0	0	0	0	0	0	0	0	0	0	0	0	0	0	0	0	0	0	0	0	0	0	0	0	0	0	0	0	0	0	0	0	0
MtrunA17_Chr3g0113091	1311	1062	19	32	31	74	81	60	16	22	33	1	0	1	79	51	42	44	12	26	1	0	85	123	54	55	51	72	47	49	70	40	14	9	14	0	0	0	65	80	56	37	4	4	0	2	20	27	10
MtrunA17_Chr1g0154511	2596	2347	0	2	0	0	0	0	0	0	0	0	0	0	0	4.024	2.012	4.007	1.002	0	1.003	0	0	1	0	0	0	0	0	0	0	0	0	0	0	1	0	2	0	0	2.004	0	0	0	0	0	0	1.002	1.001
MtrunA17_Chr4g0076301	977	728	285	298	299	62	68	60	106	89	72	115	126	110	199	165	194	223	126	161	119	118	248	399	139	212	175	124	165	73	69	71	79	65	68	79	89	63	192	165	220	172	149	148	116	130	248	235	100
MtrunA17_Chr4g0045871	1542	1293	1.065	3.237	1.129	5.868	1.096	3.397	75.697	10.231	69.419	32.976	35.579	22.003	106.5	89.138	116.583	116.628	56.845	40.719	76.38	75.761	93.443	191.679	200.435	215.92	3.46	18.792	5.424	4.435	8.528	6.137	15.691	3.515	1.058	54.537	54.141	153.461	120.15	116.611	114.546	78.042	58.018	67.437	78.108	67.711	142.867	191.309	82.562
MtrunA17_Chr7g0267781	1039	790	0	0	0	0	0	0	0	0	0	0	0	0	0	0	0	0	0	0	0	0	0	0	0	0	0	0	0	0	0	0	0	0	0	0	1	1	0	0	0	1	0	0	0	0	0	0	0
MtrunA17_Chr3g0086961	1588	1339	51	41	49	10	9	11	13	8	17	22	18	18	3	4	0	0	0	0	1	1	13	1	2	3	20	32	31	18	18	9	12	14	15	17	25	28	4	1	4	2	2	1	1	2	1	3	3
MtrunA17_Chr2g0289051	2710	2461	72	59	72	32	23	26	82	35	98	43	46	42	288.505	324.217	301.204	289.575	219.466	205.587	237.223	242.347	82	69.014	53.967	57	56	50	43	27	36	39	31	40	24	48	38	62	186.17	197.943	184.69	192.846	146.7	152.413	129.145	125.629	52	30.049	24
MtrunA17_Chr7g0218491	1593	1344	0	0	0	0	0	0	0	0	0	0	0	0	0	0	0	0	0	0	0	0	0	0	0	0	0	0	0	0	0	0	0	0	0	0	0	0	0	0	0	0	0	0	0	0	0	0	0
MtrunA17_Chr4g0053371	377	128	0	0	0	0	0	0	0	0	0	0	1.025	0	0	0	0	0	0	0	0	0	0	0	0	0	0	0	0	0	0	0	0	0	0	0	0	0	0	0	0	0	1.026	0	0	0	0	0	0
MtrunA17_Chr4g0067351	2675	2426	678	698	719	238	257	238	495	367	469.26	410	422	413	1388	1330	1619	1565	857	760	696	657.273	2598.943	4144	2376	2894	300	344	313	244	250	248	311.262	265	268	410	389	522	1393.574	1323	1014	1109	724	789	648	754.288	2991	2784.042	1462
MtrunA17_Chr8g0340621	745	496	0	1.185	5.042	0	3.815	0	416.838	43.696	367.885	164.334	155.926	116.993	14.188	8.018	32.94	24.998	400.079	284.192	705.906	766.698	7.67	1.987	5.13	19.533	4.991	1.874	0	8.768	0	0	69.553	39.941	41.843	345.829	336.693	707.655	17.284	3.268	53.909	35.074	214.084	297.197	389.777	304.219	5.236	0	8.945
MtrunA17_Chr2g0295951	2213	1964	770	783	775	380	407	440	1101	837	1082.74	1160	1173	1183	521	539	1158	1087	1446	1555	1445	1418.727	2357.057	3389	1877	2423	454	495	480	439	426	435	708.738	654	665	902	868	1225	838.426	783	1197	1196	1365	1490	1334	1512.712	2173	2071.958	1242
MtrunA17_Chr1g0153121	721	472	0	0	0	0	0	0	0	0	13.49	0	1.913	0	8.287	11.647	16.128	8.506	6.574	9.866	7.526	7.218	6.282	5.149	9.498	10.383	0	2.446	0	0	0	0	0	0	0	3.169	0	11.882	7.004	10.681	24.777	16.302	15.4	10.194	13.312	11.364	0	0	4.467
MtrunA17_Chr4g0006261	1312	1063	3	0	0	0	1	0	1	2	0	0	0	0	8	10	123	110.934	23.733	20	27.733	35	34.493	18.384	35.234	50	0	1	0	0	1	0	0	0	1	1	1	0	34	28	39	43.898	12	10	35	18	5	5	4.051
MtrunA17_Chr2g0276971	2647	2398	179.78	208.035	187.865	190.854	172.794	192.743	605.074	297.314	627.627	321.395	348.513	296.221	1103.48	1045.955	1218.033	1137.7	909.666	823.5	903.165	847.111	1589.787	2710.615	2419.757	2908.645	146.654	219.876	153.68	213.203	197.854	207.943	247.061	198.791	160.756	393.492	409.584	756.105	1195.649	1108.332	1125.751	1016.702	737.739	757.981	809.202	939.725	2248.789	2385.249	1312.505
MtrunA17_Chr2g0323811	1312	1063	1592.948	1566	1611.995	500.997	455.993	449.991	1300.93	1436.986	1269.916	4459.963	4490.98	4159.983	1294.684	1455.229	1185.738	1130.836	1231.811	1229.925	1978.853	2090.836	1550.712	1306.183	3147.831	3790.453	680.994	641.99	735	437.993	469.982	476.986	1594.843	1394.98	1517	4072.991	4153.952	4311.977	1144.816	1209.787	978.898	948.963	1242.699	1257.98	2199.938	1961.83	2198.609	2216.698	1800.725
MtrunA17_Chr2g0311221	1322	1073	0	0	2	0	0	0	0	0	1	0	0	0	1	1	2	0	0	0	0	0	1	2	1	4	0	0	0	0	0	0	0	0	0	0	0	0	2	0	0	1	0	0	0	0	0	1	3
MtrunA17_Chr6g0473121	1773	1524	2	6	1	2	0	2	29	0	33	2	5	3	62.196	70.513	46.336	32	41	32	32	30	54	93.088	60.193	96	1	9	1	5	1	0	2	0	2	13	21	30	31	46.052	36.163	36.153	26	33	27.149	23	77	75	35
MtrunA17_Chr7g0274421	2467	2218	546	511	527	412	350	433	499	382	457	343	354	267	1252	1197	858	850	517	482	472	464	1245	1894	1313	1675	403	395	326	363	325	402	276	263	249	266	285	299	1010	1023	717	673	450	433	434	438	1342	1172	790
MtrunA17_Chr1g0190411	3450	3201	2	4	7	35	23	34	12	13	10	12	17	13	0	0	1	1	1	0	2	2	2	0	2	4	17	20	24	40	51	34	10	12	15	13	14	18	4	7	7	1	1	1	0	0	0	1	2
MtrunA17_Chr3g0096261	6376	6127	17	14	18	17	17	19	46	18	57.727	39	26	23	8.541	10.34	5	2	1	0	3.227	3.077	129.958	175.944	138.459	172.539	12	33.9	19	29	18	20	24	16	8	16	20	54.917	7	18	8.188	4.112	1.03	3	2.062	1.016	237.287	242.72	189.583
MtrunA17_Chr0c01g0489411	832	583	2	0	0	0	0	0	1	0	3	0	0	3	6	1	4	2	3	0	0	1	2	3	7	11	2	0	0	0	0	0	0	0	0	0	0	5	8	3	3	2	0	2	2	3	1	4	0
MtrunA17_Chr5g0441371	1854	1605	968	920	1023	116	105	102	2	4	6	1	3	3	889	982	47	28	4	3	1	5	357	254	14	56	287	317	297	141	128	118	25	7	15	5	2	5	371	393	52	40	1	1	6	2	17	55	6
MtrunA17_Chr1g0191271	372	123	0	0	0	1	0	0	1	0	0	2	0	0	4	2	6	6	4	4	1	4	1	0	0	1	1	0	0	0	0	0	0	0	0	0	0	0	2	7.845	3	13	6	3	3	5	1	0	0
MtrunA17_Chr3g0084451	2857	2608	0	0	0	0	0	0	0	0	0	0	0	0	1.111	0	2.588	0	0	0	0	0	0	0	2	0	0	0	0	0	0	0	0	0	0	0	0	0	3	0	0	1.075	0	0	0	0	0	0	0
MtrunA17_Chr2g0282871	1363	1114	0	1	0	0	1	1	5	3	2	5	2	4	17	12	17.004	10.002	31	6.02	3	5	22	61	550	705.268	0	0	0	0	1	2	4	1	3	6	8	7	12.007	13	19	31	13	9	12	9	121	150	202
MtrunA17_Chr7g0247651	1290	1041	0	6	0	0	0	0	3	0	6.041	0	0	4	112.762	105.916	0	0	0	0	3.226	1.086	11.289	14.097	5	3.104	2	4.949	2.506	2	3	0	1	0	1	2	0	5.581	4.848	3.492	1.139	0	0	0	4.468	1.041	8	3.446	4
MtrunA17_Chr4g0029781	1538	1289	0	0	1	0	0	0	1	0	0	0	0	0	0	1	1	0	0	0	0	0	0	0	0	0	0	0	0	0	0	0	0	0	0	0	0	0	0	0	1	0	0	0	0	0	0	0	0
MtrunA17_Chr8g0393221	719	470	58.368	61.482	54.3	10.12	0	27.655	28.056	25.193	14.353	6.761	0	17.147	0	0	0	0	0	0	0	10.169	904.729	1230.408	161.724	149.428	37.006	37.983	14.427	0	0	0	0	0	17.334	0	4.916	26.801	0	0	0	0	0	11.476	6.835	0	378.189	369.805	102.301
MtrunA17_Chr6g0465111	1485	1236	870.233	884.157	867.585	206.076	190.218	217.581	402.224	489.38	396.641	532.11	483.78	553.045	588.423	555.088	522.177	565.993	771.444	737.273	629.749	607.19	807.704	902.355	174.668	199.709	523.463	482.665	524.376	260.921	292.567	274.942	578.644	541.74	553.396	616.295	622.486	573.917	653.238	635.984	627.109	622.306	919.566	989.65	688.502	649.004	300.429	374.907	99.732
MtrunA17_Chr1g0203771	2104	1855	24	25	29	27	29	27	129	57	160	57	83	63	212	191	406	400	358	533	358	365	1888	2402.11	1250.058	1528.18	21	25	27	46	42	28	96	86	67	68	70	101	302	342	439	410	466	400	378	309	1429.068	1268.158	666.061
MtrunA17_Chr8g0342951	3319	3070	92.682	64.485	83.931	221.681	146.91	154.997	58.556	66.551	99.893	125.078	135.226	119.118	4.041	3.097	62.554	61.363	55.376	59.798	112.304	108.211	218.893	204.765	45.818	84.89	476.74	619.964	561.76	258.058	235.172	267.743	139.123	69.342	59.517	102.879	97.821	112.873	64.981	91.585	78.262	79.613	73.762	79.703	112.871	114.496	81.304	234.19	40
MtrunA17_Chr1g0160531	1690	1441	0	0	0	0	0	0	0	0	1	0	0	0	14	4	1	1	2	1	2.044	1.022	1	0	0	0	0	0	0	0	0	0	0	0	0	0	0	0	1	1	1	0	0	0	1.015	6.307	0	0	0
MtrunA17_Chr8g0371291	678	429	0	0	0	0	0	0	0	0	0	82	62	58	1	2	0	0	0	2	18	12	0	0	0	0	0	0	0	0	0	0	9	11	9	42	57	88	0	0	0	0	3	2	27	13	0	0	0
MtrunA17_Chr4g0075751	823	574	38.137	88.042	81.561	51.004	81.635	80.65	9.237	37.578	13.777	0	0	1	337.206	396.577	30.938	32.644	3.024	4.074	2.063	4.037	12532.291	23805.696	65.131	104.549	17.325	14.005	13.075	80.549	67.132	84.616	28.371	30.84	41.257	2.038	4.165	1.031	136.448	121.43	24.604	24.914	5.203	2.051	1	6.257	5283.882	1783.518	271.887
MtrunA17_Chr6g0465861	877	628	0	0	0	0	0	0	0	0	0	0	0	1	11.633	10.124	4.837	6.51	1.067	1.071	1	1	0	0	0	0	0	0	0	0	0	0	0	0	0	0	0	3.415	14.31	4.297	3.199	1.276	0	1	0	0	0	0	0
MtrunA17_Chr5g0427661	1485	1236	205	242	190	66	61	76	202	119	223	218	243	234	1075	1043	578	573	416	394	382	375	1421	2044	1402	1602	108	112	96	68	63	63	120	119	124	193	213	298	720	709	483	475	347	394	406	391	1552	1566	799
MtrunA17_Chr3g0116791	1698	1449	31	31	31	27	43	25	0	1	7	0	0	1	5	7	2	3	5	40	1	2	259	407	63	76	37	40	45	14	13	16	5	6	2	2	1	0	11	12	3	4	17	20	4	0	160	182	14
MtrunA17_Chr3g0119481	786	537	0	0	0	11	6	10	3	13	13	4	3	1	0	1	0	1	1	0	0	3	0	0	1	1	6	6	5	13	6.856	12	2	3	3	1	1	1	3	0	1	2	0	2	0	1	2	5	1
MtrunA17_Chr3g0120471	2335	2086	1992	2183	2069	1057	1000	983	708	670	749	371	381	375	800	895	1308	1258	772	798	499	479	4087	5305	1054	1448	1442	1584	1499	1016	944	974	599	464	478	367	334	327	1120	1103	1195	1219	637	686	454	666	2088	2273	696
MtrunA17_Chr1g0198041	3124	2875	142	171	182	59	67	65	313	123	337	244	252	178	1071	1092	1041	1072	659	622	761	738	1311	2035	1337	1542	102	122	90	97	88	98	126	106	96	290	261	607	913	880	724	745	503	539	591	636	1252	1394	671
MtrunA17_Chr5g0402561	444	195	0	0	0	0	0	0	0	0	0	0	0	0	0	0	0	0	0	0	0	0	0	0	0	0	0	0	0	0	0	0	0	0	0	0	0	0	0	0	0	0	0	0	0	0	0	0	0
MtrunA17_Chr2g0300681	1066	817	240	243	246	104	79	79.689	127	49	139	92	86	89	360	355	408	462	237	261	154.12	225	449	545	387	474	172.41	148	165	92	91	102	65	55	49	73	68	132	440.738	416	420.407	391	189.342	244	177	219	410	466	263
MtrunA17_Chr4g0001471	1873	1624	273	274	272	63	104	80	346	142	318	346	294	315	256	225	268	284	210	182	224	218	1149	1655	1076	1339	227	248	172	118	94	118	173	180	169	282	287	367	301	296	248	233	158	193	187	224	1303	1284	575
MtrunA17_Chr5g0425431	2765	2516	242.173	279.571	284.163	33.311	44.17	42.55	83.518	59.47	94.373	170.894	147.249	179.231	1748.482	1692.135	994.775	934.039	289.999	313.908	490.228	493.545	838.863	1063.399	161.054	186.269	61.35	82.201	87.99	35.156	40.97	25.153	90.847	70.887	57.796	214.413	160.424	324.137	1119.454	1076.367	465.97	433.081	310.175	314.343	811.202	651.674	436.664	371.735	88.972
MtrunA17_Chr3g0130101	2124	1875	108	137	132	35	26	29	216	34	229	58	55	63	1081	1102	738	717	259	328	154	133	2209	2752.363	1011.218	1245.223	32	92	45	42	48	41	30	25	18	43	53	100	895	816	597	529	229	223	104	182.201	1648	1608.291	728
MtrunA17_Chr3g0107501	2098	1849	6	1	2	1	1	1	7	2	5	3	5	3	5	3	0	0	0	0	0	0	199	365	0	0	4	5	4	2	4	3	2	6	5	5	4	8	0	0	0	0	0	0	1	0	26	21	0
MtrunA17_Chr3g0136111	1488	1239	19	21	13	7	13	3.85	6.221	5.55	12	3	1.781	1.522	21.061	18.947	10	10	3	2	0	3	297	489	555	1054	11	11	3.85	5	7	4	9	8	1.554	0	8	5	3	3	0	1.647	5	2	0	0	229	184	248
MtrunA17_Chr3g0106421	651	402	0	0	0	0	0	0	0	0	0	0	0	0	0	0	0	0	0	0	0	0	0	0	0	0	0	0	0	0	0	0	0	0	0	0	0	0	0	0	0	0	0	0	0	0	0	0	0
MtrunA17_Chr3g0126031	1398	1149	0	0	0	0	0	0	0	0	0	0	0	0	3.272	6	1	0	0	0	0	0	0	1	0	0	0	0	0	0	0	0	0	0	0	0	0	0	0	1	0	0	0	0	0	0	1	2	1
MtrunA17_Chr4g0051401	240	17.366	2.544	1.942	1.328	2.359	0	1.489	2.997	2.683	8.263	0	0	3.507	0	2	1	1	0	2.765	1	0	1.725	0	0	3.767	4.658	3.914	0	1	2.627	7.753	3.071	0	0	0	1.593	1	0	0	0	2.247	1.645	0	2.754	0	1.834	1.078	1
MtrunA17_Chr3g0133821	3544	3295	57	45	57	29	36	42	755	265	869	389	474	421	604	607	702	707	945	932	1761	1776	1506	2278	2165	2439	36	99	58	80	71	90	280	268	301	612	623	1650	575	587	670	677	913	1086	1719	1516	2124	1951	1187
MtrunA17_Chr7g0218791	3731	3482	0	0	0	0	2	0	0	2	4	3	2	3	0	0	0	0	0	0	0	0	0	0	0	1.001	1	0	0	3	1	1	2	0	1	0	2	0	2	0	0	0	0	2	1	2	0	0	0
MtrunA17_Chr8g0339001	294	47.126	0	0	0	0	0	0	0	0	0	0	0	0	0	0	0	0	0	0	0	0	0	0	0	0	0	0	1	0	0	0	1	0	0	0	0	0	0	0	0	0	0	0	0	0	0	0	0
MtrunA17_Chr6g0479611	2141	1892	0	0	1	0	0	0	0	0	1	0	0	0	1	3	2	0	3	0	1	5	1	2	10	4	0	0	0	0	0	0	0	0	0	0	0	1	0	1	0	0	0	0	0	1	1	5	0
MtrunA17_Chr4g0019611	279	35.644	0	0	0	0	1	1	0	0	0	1	1	1	0	0	0	1	0	0	0	0	0	0	1.844	0	1	0	0	0	0	0	0	0	1	2	1	1	0	0	0	1	0	0	0	0	0	0	0
MtrunA17_Chr7g0214331	423	174	3.703	1	0	0	0	1.716	8.5	1.531	0	0	0	2.236	6.506	12.246	13.818	7.533	4.63	15.339	20.981	17.649	0	0	8.024	10.113	0	0	0	1.973	3.46	0	3.255	0	1.752	0	7.814	12.679	4.776	13.181	5.229	12.461	15.79	7.451	19.279	17.127	13.596	0	0
MtrunA17_Chr2g0301281	2445	2196	102.611	129.934	112.74	56.195	33.478	48.223	122.879	112.876	136.02	215.945	204.672	192.142	169.344	203.098	272.633	203.956	214.912	230.044	372.622	338.252	234.3	308.384	236.378	284.846	61.351	67.03	57.003	50.419	40.818	44.585	79.91	78.964	67.799	174.008	155.293	233.584	220.153	224.373	203.149	195.328	251.684	264.643	363.168	368.679	265.318	239.659	179.617
MtrunA17_Chr5g0435861	1335	1086	425.976	415.998	442	157	122	130	351.979	324.934	345	700.994	681.999	664.983	307.475	269	355.114	338.899	305.875	287.827	328	360.951	380.796	565	247	457	170.995	172	130	123	119.966	130	284.97	240	231	552.987	498.959	553	335	317.914	304.88	250	368.895	307.942	368.867	327.824	429.928	396	283
MtrunA17_Chr3g0135821	433	184	0	0	0	0	0	0	0	0	0	0	0	0	12	7	1	1	0	1	0	2	1	1	0	1	0	0	0	0	0	0	1	0	0	0	1	1	1	0	0	5	0	0	0	2	1	1	1
MtrunA17_Chr6g0462781	596	347	0	0	0	0	0	0	0	0	0	0	0	1	5.988	5.005	0	3.481	0	1.291	2.604	1.677	4.481	0	6.722	0	2.068	0	0	0	0	1.859	1.259	0	0	0	0	0	0	8.309	2.105	0	0	0	1.848	0	0	0	0
MtrunA17_Chr7g0236161	2271	2022	0	0	0	0	0	0	0	0	0	0	1	0	0	0	13.703	0	0	0	0	0	0	0	0	0	0	0	0	0	0	0	0	0	0	0	0	0	0	0	0	0	0	0	0	25.705	0	0	0
MtrunA17_Chr3g0080181	3101	2852	155	146	146	72	72	76	446	124	492	146	159	154	762	789	835	800.931	663	581	651	696	1443	2085	1329.94	1687	107	155	98	115	111	112	105	101	95	245	224	590	713	771	710	687	521	564	524	581	1569	1526	888
MtrunA17_Chr8g0358971	279	35.644	0	0	0	0	0	0	0	0	0	2.07	0	0	0	0	0	0	0	0	3.897	0	0	0	1.243	0	0	0	0	0	0	0	0	0	0	0	0	0	0	0	0	0	0	0	0	0	0	3.752	3.936
MtrunA17_Chr2g0315971	2190	1941	0	5	5.813	0	0	0	0	0	0	0	0	0	285.502	249.427	378.094	342.32	120.36	104.058	52.126	50.989	3965.714	8738.11	6278.087	7306.615	0	3	1	2	0	1	0	0	0	0	0	0	407.295	394.048	265.008	265.078	109.397	109.712	52.107	55.493	15041.678	11705.368	7069.73
MtrunA17_Chr7g0241721	4537	4288	23.501	17.419	31.833	16.569	13.004	16.42	227.02	39.078	247.153	74.512	95.257	77.437	205.579	254.753	210.329	183.263	161.392	181.332	218.062	247.667	98.807	160.095	193.31	235.354	22.048	37.334	24.462	26.072	27.171	42.104	54.551	48.143	44.429	149.936	151.505	325.74	187.249	183.628	182.703	157.882	164.8	156.604	136.76	179.886	194.756	253.842	118.797
MtrunA17_Chr1g0153471	1779	1530	0	0	0	0	0	0	0	0	0	0	0	0	0	0	1	0	0	0	0	0	0	0	0	0	0	0	0	0	0	0	0	0	0	0	0	0	0	0	0	0	0	0	0	0	0	0	0
MtrunA17_Chr8g0378621	2211	1962	716.97	751.993	768	200.991	201	201	483.915	326.984	478.919	176.98	168.972	179	632.547	626.962	607.581	598.75	394.919	415.881	235.797	241.844	2282.41	3804.872	1012.451	1361.812	272	338.995	276	245	266.909	218	241.978	212	211	151.988	140	171.828	660.904	640.859	517.968	509.902	375.854	384.976	131.903	256.993	1539.229	1773.875	641.652
MtrunA17_Chr7g0222481	1376	1127	306.457	253.244	247.289	46	145	100.838	44	93.804	206	344.945	382	379	279.167	431.149	295.794	266.819	127	109	170.937	156.935	1227.283	94.725	86	155.915	26	42	51	23	28	23	63	33	35	223	250.771	319	43	44	34.574	41.826	17	34	195	128	88	39.752	45
MtrunA17_Chr1g0204981	6393	6144	1601	1847	1890	641	684	596	624	474	593	262	252	247	1864	1908	340	358	306	276	208	195	2038	2648	2329	2609	882	1229	1026	706	713	734	364	260	278	249	258	298	872	895	459	448	275	321	161	237	2311	2099	1042
MtrunA17_Chr2g0301991	583	334	0	0	0	0	0	0	0	0	0	0	0	0	0	0	0	0	0	0	0	0	0	1	0	0	0	0	0	0	0	0	0	0	0	0	0	0	0	0	0	0	0	0	0	0	0	0	0
MtrunA17_Chr2g0301191	1038	789	132	225	255	10	115	64	96	63	39	40	42	53	158	162	211	202	175	81	244	283	227	240	197	349	133	110	93	38	34	29	42	42	43	9	6	10	129	129	83	99	98	85	123	54	97	99	63
MtrunA17_Chr7g0231221	1319	1070	0	0	0	0	0	1	0	0	1	0	0	0	1	0	0	0	0	0	0	0	0	0	1	0	0	0	1	0	1	0	0	0	0	0	0	1	0	0	1	0	0	0	0	0	0	0	0
MtrunA17_Chr8g0352471	954	705	0	0	0	0	1	0	0	0	1	0	0	0	1	1	0	1	1	0	0	0	3	3	2	3	0	0	0	0	0	0	0	0	0	0	0	1	0	0	0	0	0	0	0	0	0	0	0
MtrunA17_Chr8g0338721	981	732	0	0	0	0	0	0	0	0	0	0	0	0	7	4	9	12	1	3	0	2	34	333	262	370	0	0	0	1	0	0	0	0	0	0	0	0	26	18	15	12	0	0	0	0	592	558	90
MtrunA17_Chr7g0265121	757	508	1.401	2	0	0	1	0	0	0	0	0	0	0	309.646	237.403	532.556	324.77	319.694	360.023	359.63	348.154	17.765	14.813	7.494	4.335	0	3	0	0	0	1	0	0	0	3	0	0	249.688	284.712	334.159	338.887	353.872	351.354	231.585	339.408	9.359	8	2.429
MtrunA17_Chr1g0153611	593	344	0	0	0	0	0	0	0	0	0	0	0	0	0	0	0	0	0	0	0	0	0	0	0	0	0	0	0	0	0	0	0	0	0	0	0	0	0	0	0	0	0	0	0	0	0	0	0
MtrunA17_Chr2g0332491	1713	1464	0	0	0	0	0	0	0	0	0	0	1	1	1	0	0	0	4	0	0	0	0	0	0	0	0	0	0	0	0	0	0	0	0	0	0	0	0	0	2	0	0	0	0	0	0	0	0
MtrunA17_Chr4g0036011	3057	2808	2022	2130	2287	295	419	374	611	370	550	309	303	348	6217	5704	6647	6314	2691	4143	1281	1208	5513	6291	2278	3221	733	762	687	318	355	326	276	273	225	320	279	321	6145	5930	5558	5981	1972	2006	1079	1307	1847	2039	1263
MtrunA17_Chr1g0194601	1524	1275	2471	2422	2405	371	346	353	1026	847.756	915	2671	2781	2531	435	438	534	543	636	681	862	847.737	2497.758	3805	2407	3260	1050	1107	1144	425	434	424	1044.716	932	941	1962	2108	2302.833	531	610	511	516	595	608	745	694	2629	2504	1756
MtrunA17_Chr7g0228051	270	29.977	0	0	0	0	0	0	0	0	0	0	0	0	5.728	6	5	4.591	2	2	9	8.749	0	0	0	0	0	0	0	0	0	0	0	0	0	0	0	0	0	3	2	0	5	7	3	4.865	0	0	0
MtrunA17_Chr7g0259131	1068	819	0	0	3	2	0	1	28	2	25	2	0	2	29	44	31	23	17	20	24	20	24	30	16	25	3	3	4	2	0	3	1	0	0	10	4	24	31	30	30	23	12	8	22	8	22	18	14
MtrunA17_Chr3g0119371	1843	1594	24	39	38	6	5	6	2	0	0	4	0	2	87	87	9	6	8	6	2	2	2725.81	5853.178	4570.306	5753.949	22	35	26	3	7	7	2	0	4	2	2	1	76	81	42	61	10	15	1	4	4070.406	5794.845	2355.15
MtrunA17_Chr4g0063731	1289	1040	116	93	105	30	26	31	17	12	26	6	10	6	109	90	100	91	212	282	185	161	358	144	66	86	29	16	21	14	19	18	12	19	19	4	6	4	67	50	96	104	293	303	132	184	62	60	22
MtrunA17_Chr1g0170201	2084	1835	0	0	0	0	0	0	0	0	1	0	0	0	2	0	10	7	0	1	0	1	0	2	6	3	0	0	0	0	0	0	0	0	0	1	0	0	7	4	5	5	1	0	2	0	1	1	6
MtrunA17_Chr3g0087481	1143	894	1505	1388	1415	200	205	171	672	580	655	1695	1862	1708	83	106	674	569	357	434	295	303	745	718	218	310	666	650	690	229	250	215	720	684	795	1577	1508	2000	252	287	503	511	354	345	324	309	298	358	145
MtrunA17_Chr4g0040431	1642	1393	227	206	209	31	28	18	0	1	1	0	0	0	10	19	2	5	3	1	1	1	108	55	7	15	82	82	102	29	40	28	5	2	2	1	0	1	15	16	22	10	0	1	1	2	6	19	1
MtrunA17_Chr4g0055791	1333	1084	675.472	952.074	984.097	174.841	291.831	221.843	716.112	447.343	505.614	873.368	907.53	785.558	368.608	357.688	711.755	793.854	1304.971	799.998	1450.315	1494.692	5190.358	12964.482	8125.965	9118.304	522.88	447.742	384.063	168.723	164	206.842	391.475	311.737	306.467	865.005	890.027	1163.232	604.848	589.948	830.359	830.226	851.526	833.96	1153.887	971.699	8520.045	8833.63	3906.468
MtrunA17_Chr7g0264861	2038	1789	1	0	0	0	0	0	0	0	1	0	0	0	0	0	0	0	0	0	0	0	0	0	0	0	1	0	0	0	0	0	0	0	0	0	0	2	0	0	0	0	0	0	0	0	0	0	0
MtrunA17_Chr7g0253011	2629	2380	4	10	2	0	6	3	5	4	4	4	1	1	950	768	1432	1304	366	348	261	248	166	287	1224	1504	1	0	0	3	0	0	3	7	4	1	2	0	931	914	870	843	206	174	168	168	362	307	559
MtrunA17_Chr1g0202101	2536	2287	143	175	198	95	97	120	493	283	455	597	571	582	247	266	573	589	872	843	1204	1213	155	148	152	193	130	182	143	130	120	174	284	211	222	645	680	971	406	406	732	613	867	914	1180	1130	176	185	120
MtrunA17_Chr3g0085101	357	108.001	0	0	0	0	0	0	0	0	0	0	0	0	0	0	0	0	0	0	0	0	1	0	0	0	0	0	0	0	0	0	0	0	0	0	0	0	0	0	0	0	0	0	0	1	0	0	0
MtrunA17_Chr1g0155841	270	29.977	0	0	0	0	0	0	0	0	0	0	0	0	0	0	0	0	0	0	0	0	0	0	0	0	0	0	0	0	0	0	0	0	0	0	0	0	0	0	0	0	0	0	0	0	0	0	0
MtrunA17_Chr8g0361011	1806	1557	3.304	3	3	4	9	6.505	70.9	64.486	54.647	125.817	135.241	159.312	341.835	314.569	431.717	384.904	779.956	671.831	1529.739	1513.153	425.752	426.982	901.706	975.413	17.957	7	15	5.403	7	13	78.757	62.531	58.582	100.803	100.537	115.09	246.486	260.246	352.435	312.58	693.201	689.555	1212.832	1069.81	686.002	604.064	389.096
MtrunA17_Chr6g0455631	528	279	1.906	1.549	0	0	0	0	0	0	0	0	0	0	0	1.484	0	0	0	0	0	0	0	0	0	0	0	0	0	0	0	0	0	0	1.731	0	0	0	2.973	0	0	0	0	0	0	0	0	0	0
MtrunA17_Chr2g0322221	1260	1011	671	656	654	100	77	77	75	59	66	101	115	96	17	34	1	5	4	1	6	6	237	378	191	333	209	197	215	77	66	78	69	54	63	89	77	75	26	39	33	38	10	11	12	8	262	287	160
MtrunA17_Chr4g0043481	1083	834	179	182	215	69	61	69	119	115	89	126	128	126	143	182	71	58	69	52	47	51	193	205	93	141	93	86	93	73	68	73	99	110	124	111	122	108	97	65	76	59	78	72	60	54	144	163	74
MtrunA17_Chr5g0414651	2430	2181	0	0	0	0	0	0	0	0	1	0	0	0	0	0	0	0	0	0	0	0	0	0	0	0	0	0	0	0	0	0	0	0	0	0	0	0	0	0	0	0	0	0	0	0	0	0	0
MtrunA17_Chr1g0151871	984	735	0	0	1	0	0	0	0	0	0	1	0	0	2	1	3	1	0	1	0	0	1	0	0	0	0	1	0	0	0	0	0	0	0	0	0	0	2	2	1	1	0	0	0	1	0	0	1
MtrunA17_Chr3g0123031	276	33.649	0	0	0	0	0	0	0	0	2	0	0	0	0	0	0	0	0	0	0	0	0	0	0	0	0	0	0	0	0	0	0	0	0	0	0	0	0	0	0	0	0	0	0	0	0	0	0
MtrunA17_Chr4g0016511	2325	2076	616.002	190.746	47.838	0	0	0	0	0	0	0	0	0	0	0	0	0	0	0	0	0	234.162	38.426	0	0	1035.618	916.763	459.72	89.785	94.107	147.576	0	0	0	0	0	0	0	0	0	0	0	0	0	0	0	0	0
MtrunA17_Chr3g0125511	3095	2846	534	553.578	628	432	394	400	890	460	1071	93	91	114	381	323	521	476	310	385	167	165	249	102.04	106	254	320	416	311	367	368	384	263	213	162	110	84	141	426	427	427	423	263	295	129.351	200	91	164	58
MtrunA17_Chr8g0387341	686	437	1	0	0	0	0	0	0	0	1	0	0	0	0	0	0	0	0	0	0	0	2	0	1	1	0	0	0	0	0	0	0	0	0	0	0	0	0	0	0	0	0	0	0	0	0	0	0
MtrunA17_Chr1g0154211	1408	1159	426.67	505.49	470.496	115.051	114.85	108.643	203.253	139.525	180.37	94.237	130.317	123.523	299.097	316.528	616.134	618.457	372.121	481.819	286.189	321.202	447.065	516.565	415.9	496.838	218.514	211.489	200.086	114.437	132.065	101.073	121.455	117.711	96.314	94.087	117.258	131.972	504.636	509.094	468.16	569.28	361.535	321.724	296.154	372.961	372.558	370.457	255.307
MtrunA17_Chr1g0168021	687	438	0	0	0	0	0	0	0	0	0	0	0	0	0	0	15	13	14	11	3	1	0	0	0	0	0	0	0	0	0	0	0	0	0	0	0	0	1	3	11	9	5	6	1	2	0	1	0
MtrunA17_Chr5g0395921	5043	4794	142.006	178.638	205.203	91.934	105.764	103.062	231.484	204.668	208.643	128.328	127.742	136.848	463.978	525.99	456.323	398.798	311.503	346.753	256.589	240.382	2235.677	3215.966	1734.963	1882.772	150.716	159.98	155.327	118.624	118.411	129.229	122.564	88.918	88.405	126.15	122.598	118.736	418.293	336.432	436.11	408.439	202.433	270.823	194.396	254.755	1901.347	2047.836	1048.555
MtrunA17_Chr1g0191291	585	336	0	1	0	3	7	6	1	0	1	0	0	0	0	0	0	0	0	0	0	0	0	0	0	1	3	7	2	7	1	5	1	0	0	1	0	1	0	2.155	0	0	0	0	0	0	0	2	0
MtrunA17_Chr5g0432791	808	559	0	0	0	0	0	0	0	0	0	0	0	0	0	0	0	0	0	0	0	0	0	0	0	0	0	0	0	0	0	0	0	0	0	0	0	0	0	0	0	0	0	0	0	0	0	0	0
MtrunA17_Chr7g0270921	1591	1342	24	30	22	2	4	5	6	1	2	58	60	83	17	28	9	4	6	6	18	24	783	948	1018	1304	22	19	19	5	3	2	14	8	13	188	171	243	13	15	5	3	10	6	39	18	384	493	201
MtrunA17_Chr3g0098331	2238	1989	1	4	6	1	0	3	0	0	0	0	0	2	11	7	14	20	9	15	12	4	27	31.487	37.797	56.603	5	2	4	0	0	3	1	0	0	2	0	1	6	5	13	22	5	5	0	2	34	40.037	22.353
MtrunA17_Chr1g0198341	1108	859	1323	1370	1395	506	484	522	452	353	466	421	440	417	2081	2121	1499	1455	979	967	598	546	3243	4633	3525	4197	729	676	781	502	523	481	373	339	369	313	373	355	1658	1721	1568	1302	865	715	550	663	4180	3515	2287
MtrunA17_Chr4g0064591	568	319	7	12	14	5	3	3	7	2	6	1	2	0	1	2	2	2	0	4	0	0	1	0	0	3	4	2	2	7	5	6	2	6	3	2	1	1	0	3	1	0	0	1	0	2	0	0	0
MtrunA17_Chr1g0147441	484	235	0	0	0	0	0	0	0	0	0	0	0	0	0	0	1	1	0	0	0	0	0	0	0	0	0	0	0	0	0	0	0	0	0	0	0	1	0	0	0	0	0	0	0	0	0	0	0
MtrunA17_Chr2g0327141	2873	2624	431	481	466	212	193	219	330	321	395	249	261	277	643	685	1100	1057	1196	1283	1504	1518	1102	1335	478	631	297	284	312	263	260	255	245	233	220	193	224	158	618	625	794	852	1137	1161	1305	1207	556	613	329
MtrunA17_Chr4g0017341	1393	1144	3	1	0	0	1	1	0	0	2	1	0	0	2	0	2	8	1	3	6	0	3	5	6	10	1	0	1	0	0	1	1	2	2	0	0	0	1	1	3	4	4	4	0	3	6	4	8
MtrunA17_Chr1g0182611	2070	1821	173	163.386	186.442	76	77.771	79	201.843	97.332	198.202	111	129	101	162.467	174.967	353.922	311.498	233.878	270.994	186.786	183.923	422.309	519.888	229.729	267.731	83.338	143.359	102	90.337	82	81.642	111.389	97.393	77	84.734	98.267	129.999	165.407	178.666	270.647	274.352	205.773	252.537	177.934	207.97	415.853	450.158	165.744
MtrunA17_Chr3g0090241	662	413	1.206	2.565	0	0	0	0	1.196	1.205	1.207	3.875	2.565	5.311	14.445	8.917	10.319	9.44	6.389	11.721	5.459	10.66	1.288	1.269	1.334	5.797	0	0	0	1.201	1.173	1.156	1.191	1.188	1.202	0	0	1.183	4.968	5.085	9.216	3.731	13.484	8.011	5.29	9.019	0	1.286	0
MtrunA17_Chr7g0264391	778	529	58.859	58.755	56.448	38.833	41.821	30.301	69.365	80.071	49.048	91.337	79.983	93.342	349.801	304.577	186.869	177.359	148.135	154.228	149.993	185.724	237.406	301.608	320.992	422.889	37.828	51.27	51.018	36.528	34.959	45.251	42.727	47.398	50.187	80.141	85.829	80.949	162.077	191.12	144.563	142.449	112.023	118.954	129.664	108.925	314.843	236.71	142.406
MtrunA17_Chr7g0227881	1715	1466	30	28	28	24	18	17	36	20	42	37	35	27	173	186	108	120	130	149	91	83	102	131	137	162	21	16	24	20	23	19	28	28	21	36	34	97	91	107	101	94	136	143	114	126	109	97	91
MtrunA17_Chr6g0467591	749	500	0	0	0	0	0	0	0	0	0	0	0	0	0	0	0	0	0	0	1.314	0	0	0	0	0	0	0	0	0	0	0	0	0	0	0	0	0	0	0	0	0	0	0	0	0	0	0	0
MtrunA17_Chr7g0224951	1206	957	0	0	0	0	0	0	0	0	1	0	0	0	1	2.176	0	2	1	0	0	0	1	5	1	1	0	0	0	0	0	0	0	0	0	0	0	2	1	2	0	1	0	1	0	2	3	5	0
MtrunA17_Chr5g0434421	736	487	0	3.818	0	0	0	0	1	0	0	0	0	0	0	15.098	4.408	0	0	0	0	0	1120.984	1268.63	290.155	299.845	0	0	0	1	0	0	0	0	1	0	0	0	0	7.409	0	0	0	0	0	0	610.569	570.104	138.704
MtrunA17_Chr7g0273951	2259	2010	10	18	21	7	6	8	38	5	37	2	0	2	0	1	1	1	0	0	0	0	4	1	8	14	12	62	17	30	19	23	5	1	5	2	3	6	6	2	9	9	0	1	1	0	2	3	8
MtrunA17_Chr4g0018321	1315	1066	0	4	1	2	0	0	1	0	4	2	1	1	0	1	0	0	0	0	0	0	0	0	0	0	2	2	1	2	1	4	2	0	0	1	1	4	0	1	0	0	0	0	0	0	2	1	0
MtrunA17_Chr8g0373131	222	13.15	0	0	0	0	0	0	0	0	0	0	0	0	0	1	0	0	1	0	0	0	8.372	1.299	17.839	18.115	0	0	0	0	0	0	0	0	0	0	0	0	0	0.962	0	0	0	0	0	0	82.135	51.912	51.332
MtrunA17_Chr4g0066461	297	49.689	0	0	0	0	0	0	0	0	0	0	0	0	0	0	0	0	0	0	0	0	0	0	0	0	0	0	0	0	0	0	0	0	0	0	0	0	0	0	0	0	0	0	0	0	0	0	0
MtrunA17_Chr7g0248671	968	719	196	205	243	290	247	239	356	346	370	290	417	323	253	237	131	104	103	36	49	37	4810	7342	6141	7863.992	252	234	296	256	254	278	343	327	408	199	205	191	191	250	242	214	121	116	53	56	6516	5619	3861
MtrunA17_Chr2g0317071	4479	4230	195	230	251	169	186	200	509	377	468	399	367	392	389	332	950	881	1141	1182	1477	1574	2045	2719	693	820	162	216	182	215	209	186	309	218	220	362	325	516	851	879	843	847	1138	1249	1292	1203	789	933	469
MtrunA17_Chr2g0305051	2298	2049	79	93	115	36	45	45	51	23	65	20	12	20	66	71	23	10	13	18	7	9	379	440	84	88	88	104	90	47	44	51	25	31	21	25	34	43	28	40	26	21	10	8	5	11	98	143	52
MtrunA17_Chr5g0421191	1929	1680	252	539	611	0	0	1	0	0	0	0	0	0	2036	1643	2	2	0	1	0	0	157552	212963	32	65	3	54	6	0	0	0	0	0	0	0	0	1	261	229	8	1	0	0	0	2	12919	7312	26
MtrunA17_Chr3g0079581	3439	3190	362	390	393	278	267	311	942	685	928	1581	1404	1384	2006	2031	1781	1724	1394	1358	1416	1412	2866	4542	4027	4514	251	364	288	260	288	301	626	561	520	1540	1557	2225	1941	1846	1373	1354	1068	1224	1182	1464	3477	3328	2072
MtrunA17_Chr1g0208231	1821	1572	3418	3338	3611	85	62	48	21	21	19	0	3	3	81	209	2	0	2	3	1	0	2127	1927	163	232	550	563	576	94	70	89	28	17	14	2	7	4	61	60	10	11	5	1	4	1	513	300	96
MtrunA17_Chr2g0323911	645	396	83	95	73	9	26	8	16	9	11	0	3	3	7	7	7	3	3	3	0	0	137	91	3	2	31	15	17	4	6	16	7	9	3	2	3	2	4	5	5	2	3	1	2	1	4	0	1
MtrunA17_Chr8g0338621	1986	1737	0	0	0	0	0	0	0	0	0	0	0	0	0	0	0	0	0	0	0	0	0	0	0	0	0	0	0	0	0	0	0	0	0	0	0	0	0	0	0	0	0	0	0	0	0	0	0
MtrunA17_Chr7g0254151	668	419	0	1	1	3	0	5	1	1	4	1	1	0	4	1	3	5	4	4	0	0	60	72	5	6	0	2	2	4	0	3	1	0	2	1	0	0	3	11	14	10	3	3	1	0	5	3	1
MtrunA17_Chr8g0358611	4200	3951	0	0	1	1	0	1	12.312	1.019	18.75	14.268	3.554	12.396	272.322	278.673	514.749	476.649	274.598	586.023	507.645	547.153	49.79	29.635	85.464	80.235	0	0	0	0	0	0	0	1.023	0	7.24	20.032	37.678	253.233	237.72	274.17	284.25	132.714	164.705	611.609	503.203	28.551	25.017	20.442
MtrunA17_Chr4g0071131	1446	1197	1.13	3.636	3.306	0	1.048	0	2.207	1.065	2.203	58.367	47.884	42.897	4.553	12.244	1.085	1.071	7.106	12.584	8.512	4.21	77.699	243.207	120.874	239.129	1.031	1.188	0	1.026	0	1.049	1.099	0	2.288	43.671	33.294	31.353	3.487	0	1.163	1.099	8.545	8.01	5.828	5.189	202.715	226.01	53.114
MtrunA17_Chr7g0252321	2213	1964	158	191	202	47	47	47	308	111	390	44	40	35	367	380	466	387	468	493	308	315	2209	2944	51	93	53	139	59	72	78	79	79	66	82	65	79	136	461	408	482	470	396	436	230	313	338	222	16
MtrunA17_Chr6g0464481	1211	962	0	0	0	0	0	0	0	0	0	0	0	0	0	3.421	0	0	0	0	0	0	0	0	0	1.013	0	0	0	0	0	0	0	0	0	0	0	0	0	0	1.592	2.027	0	0	0	0	0	1.39	0
MtrunA17_Chr8g0334351	2104	1855	40	51	33	6	10	10	84	20	104	35	56	47	404	360	455.551	442	209	261	246	240.776	372.621	427.083	268.163	257.28	19	20	20	14	11	25	25	14	15	49	66.696	120.716	359	370	395	354	208.48	197	218	186	245.963	305.438	139.929
MtrunA17_Chr6g0485691	350	101.003	4.462	7.643	12.951	4.642	3.681	3.958	18.646	0	21.169	10.762	0	5.744	83.81	97.257	63.994	53.476	31.834	36.354	21.098	13.072	184.056	281.078	184.273	231.286	0	3.793	6.936	12.058	9.208	8.621	4.066	0	5.857	11.725	7.813	9.327	54.547	68.64	41.348	31.995	12.885	18.88	13.906	21.496	106.954	95.611	63.306
MtrunA17_Chr3g0110231	546	297	1	2	1	2	2	2	0	0	0	0	5	1	0	0	0	0	0	0	0	1	1	0	2	0	4	2	14	2	1	2	3	3	3	3	1	1	0	1	1	0	0	0	1	1	0	0	0
MtrunA17_Chr7g0256761	597	348	0	0	0	0	0	0	0	0	1	0	0	0	0	0	0	0	0	0	0	0	0	0	0	0	0	0	0	0	0	0	0	0	0	0	0	0	0	0	0	0	0	0	0	0	0	0	0
MtrunA17_Chr1g0200751	981	732	0	0	0	2	0	1	60	3	57	8	10	7	50	44.206	61	53	32	32.238	61	62	70	104	90	74	3	4	1	4	4	2	5	5	4	26	25.319	108	40	32	35	46	36	38	36.313	36	118	101	43
MtrunA17_Chr2g0317341	595	346	0	0	0	0	0	0	0	0	0	0	0	0	0	0	0	0	0	0	0	0	1	2	4	2	0	0	0	0	0	0	0	0	0	0	0	0	0	0	0	0	0	0	0	0	2	3	0
MtrunA17_Chr2g0294141	288	42.248	0	0	0	0	0	0	0	0	0	0	0	0	0	1	0	0	0	0	0	0	0	0	0	0	0	0	0	0	0	0	0	0	0	0	0	0	1	0	0	0	0	0	0	0	0	0	0
MtrunA17_Chr4g0066881	998	749	0	0	0	0	0	1	1	1	4	0	1	0	10	8	13	12	4	5	1	0	2	2	3	2	0	2	0	0	0	0	0	0	0	1	0	1	11	20	15	14	10	9	7	1	1	1	0
MtrunA17_Chr4g0020061	373	124	0	1	0	0	0	1	0	0	2	1	0	0	0	1	3	2	0	2	0	1	0	0	0	0	0	0	0	1	0	0	0	0	0	1	0	1	0	3	2	1	0	0	0	1	0	1	0
MtrunA17_Chr8g0387441	840	591	116.651	103.497	89.442	80.497	71.605	77.503	314.655	326.401	339.212	1017.914	1135.261	1030.915	387.743	398.711	265.825	243.499	185.356	141.83	372.583	355.821	522.425	756.125	1026.045	1140.886	58.752	47.583	56.711	57.726	81.089	103.201	311.191	238.3	248.94	773.207	848.766	921.235	334.459	304.773	229.718	224.164	259.608	232.215	463.511	407.034	858.877	814.389	452.154
MtrunA17_Chr2g0300451	1142	893	234	251	248	15	20	14	0	0	1	0	2	0	27	29	8	8	3	0	1	0	403	571	11	25	84	72	100	10	9	12	1	0	3	0	0	0	21	24	9	9	1	2	1	1	34	40	7
MtrunA17_Chr2g0325811	2529	2280	0	0	0	0	0	0	0	0	1	0	0	0	4	4	2	0	0	0	1	0	196.048	164.038	19.202	14	0	3	2	1	0	0	0	0	0	0	0	1	2.028	1.003	0	1	2	0	0	0	14	20.015	6
MtrunA17_Chr6g0477261	5378	5129	3.091	6.576	6.443	2.982	0	1.287	1.404	1.127	5.752	0	0	0	24.408	29.72	11.742	5.729	1.272	5.408	18.768	9.743	70.643	71.352	59.387	57.677	0	6.237	1.405	0	0	0	0	0	1.219	0	1.222	2.544	4.822	11.632	1.292	6.557	1.412	8.769	3.052	10.454	50.892	64.209	18.327
MtrunA17_Chr2g0323021	1517	1268	0	0	1.033	0	0	0	0	0	0	0	0	0	0	0	0	0	0	0	0	0	1.009	3.02	6.065	5.043	0	1	0	0	0	0	0	0	0	0	0	1	0	0	0	0	1	0	0	0	7.067	6.072	6.084
MtrunA17_Chr6g0455441	725	476	0	1.053	0	0	0	0	0	0	0	0	0	0	0	0	0	0	0	0	0	0	0	0	0	0	0	0	0	0	0	0	0	0	0	0	0	0	0	0	0	0	0	0	0	0	0	0	0
MtrunA17_Chr8g0369521	748	499	0	1	0	0	0	0	0	1	0	0	0	0	7	8	0	1	0	0	0	0	2	2	0	0	0	0	0	0	0	0	1	0	0	1	1	0	2	6	1	0	1	0	1	0	0	0	0
MtrunA17_Chr1g0183241	1236	987	0	0	1.006	0	0	0	0	0	0	0	0	0	4.485	1.013	1.006	0	0	0	0	0	0	0	0	1.011	0	0	0	0	0	0	0	0	0	0	0	0	0	0	0	0	0	0	0	0	0	0	1.014
MtrunA17_Chr4g0059161	2748	2499	307	324	349	227	268	237	692	218	735	159	202	167	1567	1535	1439	1440	1204	1236	1231	1196	1751	2159	1695	2075	235	348	296	303	255	293	254	188	208	228	234	460	1343	1206	1095	1049	1015	1113	979	1023	1104	1127	613
MtrunA17_Chr1g0190301	1823	1574	189	230	257	92	82	73	217	174	210	183	177	157	584	545	388	341	387	435	417	353	1252	1876	1152	1444	140	126	145	102	111	102	153	157	135	152	156	155	376	372	413	398	440	458	347	423	1355	1327	776
MtrunA17_Chr6g0455881	2271	2022	0	0	0	0	0	0	0	0	0	0	0	0	0	0	0	0	0	0	0	0	0	0	0	0	0	0	0	0	0	0	0	0	0	0	0	0	0	0	0	0	0	0	0	0	0	0	0
MtrunA17_Chr4g0018681	3137	2888	105	120	137	21	22	19	183	31	227	34	47	42	447	375	380	390	289	296	264	231	536	833	470	598	36	71	41	34	35	25	37	18	15	67	80	197	439	437	363	373	227	268	212	222	618	647	316
MtrunA17_Chr5g0399541	1246	997	100	110	108	89	85	83	174	121	163	89	83	84	548	538	648	594	387	316	205	195	852	1230	423	447	95	85	89	92	83	111	94	70	81	68	72	91	583	547	532	453	308	306	149	199	478	487	207
MtrunA17_Chr3g0131301	2570	2321	1326.516	1413.191	1411.757	396.821	326.917	381.041	425	257.979	467.991	290.917	294	288	3053.198	3690.938	2806.011	2902.338	1502.954	1468.421	949.519	891.689	9151.677	12750.335	9533.232	11169.809	641.15	762.954	669.729	383.51	381.913	386.195	197.679	202.966	179.839	211	203.842	286.565	3626.128	3495.86	2092.986	2305.636	1103.163	1145.782	926.239	1101.576	9967.108	9915.024	4427.738
MtrunA17_Chr5g0435461	663	414	1	0	0	0	0	0	0	0	0	0	0	0	0	0	0	0	0	0	0	0	0	0	0	0	0	0	0	0	1	0	0	0	0	0	0	0	0	1	0	0	0	0	0	0	0	0	0
MtrunA17_Chr7g0260441	2862	2613	781	786	831	301	281	326	994	640	933	1170	1047	1026	1831	2004	1474	1470	1207	1173	1404	1326	1872	2814	2136	2452	448	506	441	360	350	363	628	544	473	1074	1078	1400	1677	1601	1189	1261	1102	1210	1412	1498	2122	2097	1189
MtrunA17_Chr6g0461461	1840	1591	0	3	0	0	1	1	4	2	8	1	1	2	0	3	1	10	24	6	66	40	74	94.015	105	97	1	1	0	1	1	1	2	1	0	4	3	4	6	4	7	6	12	7.155	108	43	29.008	26	53
MtrunA17_Chr4g0022541	1278	1029	1671	1589	1498	361	308	372	329	351	391	399	526	438	2588	2704	1099	1005	642	689	476	435	2157	3113	914	1280	686	648	703	341	337	344	333	308	354	341	390	414	1516	1652	1007	911	737	655	536	594	1199	1132	618
MtrunA17_Chr8g0361131	343	94.009	0	3.534	0	0	0	0	0	0	0	0	0	0	7.779	4.98	3.208	0	0	0	0	0	0	0	0	0	0	0	0	0	0	0	0	0	0	0	0	0	2.228	0	0	0	0	0	0	0	2.53	0	0
MtrunA17_Chr2g0304031	660	411	0	0	0	0	0	0	0	0	1	0	0	0	0	0	1	3	0	0	0	0	0	0	0	0	0	0	0	0	0	0	0	0	0	0	0	2	0	0	1	1	0	0	0	0	0	0	0
MtrunA17_Chr3g0079311	921	672	98	116	125	74	80	91	123	94	137	122	106	109	420	422	424	384	357	359	291	266	827	1368	912	1077	75	103	97	79	87	85	108	81	88	92	110	126	416	372	418	417	308	295	248	291	873	931	438
MtrunA17_Chr4g0029801	907	658	2.38	0	1.117	0	0	1.317	77.496	68.969	42.809	274.2	219.731	237.564	225.073	228.106	295.963	275.686	195.831	184.973	171.192	176.842	0	9.254	3.221	7.307	0	1.165	0	0	1.153	0	93.924	62.273	73.428	232.789	214.563	220.281	125.806	124.784	94.277	174.316	257.015	291.15	123.611	147.352	1.137	4.923	0
MtrunA17_Chr2g0311371	555	306	0	0	0	0	0	0	0	0	0	0	0	0	0	1	0	0	0	0	0	0	0	0	0	0	0	0	0	0	0	0	0	0	0	0	0	0	0	0	0	0	0	0	0	0	0	0	0
MtrunA17_Chr3g0129901	1455	1206	589.487	541.384	557.977	117.165	106.661	135.206	211.066	206.272	216.129	289.769	328.121	243.938	909.517	840.515	444.283	466.779	343.385	389.393	286.07	276.595	865.9	1131.107	611.207	795.193	235.85	234.673	238.92	134.403	132.442	138.312	196.271	185.121	234.226	261.492	271.545	290.988	565.737	610.95	389.484	402.853	401.909	429.803	372.978	336.735	709.116	608.987	414.691
MtrunA17_Chr5g0438891	1945	1696	100	124	128	37	38	30	73	19	72	15	5	9	244	189	641	599	383	480	157	165	7501	13027	5400	6030	67	107	51	42	33	30	17	8	12	17	12	27	542	525	639	635	303	274	134	215	6962	8263	2694
MtrunA17_Chr3g0110941	1826	1577	0	1	0	0	0	0	0	0	2	0	0	0	0	0	1	1	0	0	0	0	0	8	4	5	0	0	0	0	0	1	1	0	0	2	0	1	0	1	1	0	0	0	1	0	4	3	8
MtrunA17_Chr5g0442601	3063	2814	38.301	37	52	26	54.725	37	39.405	30.91	39.819	9	9.027	13.014	350.726	328.865	90	72.361	7	8	10.018	2.308	569.043	753.643	151.943	218.978	42	42	51	57.243	61	55.242	46	48	43	12.817	11.012	24.038	137.858	126	33.556	40	10.167	15.621	12.814	4.008	679.837	465.498	294.916
MtrunA17_Chr1g0185421	1879	1630	117	125	116	968	982	1102	47095	21532	45953.257	100034	115510	101119	390	303	488	561	14866	13667	97049	96535	68	7	308	744	344	497	339	1479	1405	1484	35592	33154	31808	93725	92140	140344	318	324	1363	1536	28454	27789	92513	61805	22	160	210
MtrunA17_Chr5g0436451	2701	2452	64.531	76.179	73.38	39.203	34.347	42.207	77.815	96.489	87.998	151.925	150.003	152.525	176.641	180.86	313.479	321.625	333.242	358.418	295.103	316.289	229.584	352.149	347.474	412.069	58.172	63.79	59.073	35.408	47.005	30.391	72.7	59.037	57.453	123.327	125.064	168.028	247.971	258.591	278.023	277.612	273.978	272.652	299.179	267.1	238.593	278.117	145.866
MtrunA17_Chr7g0252801	581	332	0	0	0	0	0	0	1	0	1	0	0	2	52	30	148	136	260	268	511	597	55	86	54	71	0	0	0	0	0	0	0	0	0	0	0	0	47	31	88	81	195	199	455	386	37	32	16
MtrunA17_Chr1g0161241	3404	3155	350.684	422.674	422.593	261.816	227	235.911	676.887	318.995	699.594	249.411	297.438	239.403	2169.666	1908.098	2033.066	1916.662	1209.969	1165.54	901.631	1002.149	3339.192	5333.191	4524.626	5186.007	236.839	329.173	269.732	250.535	263.974	272.393	247.148	201.567	218.336	418.864	384.763	737.432	1887.091	1841.736	1523.364	1594.975	818.675	934.849	682.391	910.095	3886.591	4146.324	2270.072
MtrunA17_Chr1g0165521	2343	2094	0	1	0	0	0	0	0	0	0	0	0	0	0	0	0	0	0	0	0	0	0	0	0	0	0	0	0	0	0	0	0	0	0	0	0	0	1	0	1	0	0	0	0	0	0	0	0
MtrunA17_Chr6g0486881	738	489	0	0	0	0	0	0	0	0	0	0	0	0	0	0	0	0	0	0	0	0	0	0	0	0	0	0	0	0	0	0	0	0	0	0	0	0	0	0	0	0	0	0	0	0	0	0	0
MtrunA17_Chr1g0161491	3927	3678	137.531	150.045	162.151	122.395	121.445	127.792	81.056	67.229	95.309	20.251	20.579	22.274	139.691	97.907	157.606	221.674	85.556	68.885	30.887	25.582	699.264	952.41	956.473	1139.964	132.877	154.45	147.212	115.175	115.651	107.404	61.108	36.949	36.379	19.682	13.366	9.329	129.71	110.873	123.517	129.726	35.804	41.67	9.462	28	1092.847	1134.35	451.04
MtrunA17_Chr3g0124401	1770	1521	352	337	345	99	96	95	136	163	151	243	203	224	507	522	333	340	220	269	238	244	820	1373	689	846	210	153	207	132	128	123	130	124	131	240	193	186	408	384	279	300	261	239	255	255	830	733	529
MtrunA17_Chr1g0173801	1076	827	0	0	0	0	0	0	0	0	0	0	0	0	2	3	0	0	0	0	0	0	1	1	0	1	0	0	0	0	0	0	0	0	0	0	0	0	2	2	2	0	0	0	0	0	0	0	1
MtrunA17_Chr6g0461441	854	605	3	4	7	2	1	4	0	1	0	0	1	0	7	11	0	1	0	0	0	0	83	157	40	39	3	6	3	0	4	3	1	1	1	0	0	1	1	5	3	0	0	0	0	1	92	85	26
MtrunA17_Chr3g0134651	528	279	0	0	0	0	0	0	0	0	1	0	0	0	0	2	0	1	1	0	0	0	0	0	0	0	0	0	0	0	0	0	0	0	0	0	0	0	0	0	0	1	0	0	0	0	0	0	0
MtrunA17_Chr4g0054571	1130	881	57	80	84	711	762	858	2039	1614	1970	1832	1997	1621	4	1	155	164	960	836	1562	1612	51	84	654	911	339	355	374	720	693	713	1224	1108	1133	1016	967	1098	95	102	390	345	977	964	1081	930	203	285	494
MtrunA17_Chr7g0229721	3006	2757	0	1	3	0	0	0	1	0	3.73	0	0	0	2	0	0	0	0	0	1.016	0	33.807	39.368	0	1.072	0	0	0	0	0	0	0	0	0	0	0	1.273	0	0	0	0	0	0	1	0	0	2	1
MtrunA17_Chr2g0283691	1993	1744	294	408	429	180	179	145	13	20	22	8	10	12	15	5	8	12	22	14	18	18	83	68	35	76	373	333	324	138	125	112	32	12	16	6	1	5	69	74	34	21	16	18	22	18	42	90	7
MtrunA17_Chr3g0125911	2462	2213	1382.321	1239.348	1240.368	513.571	522.016	563.245	1000.468	1070.891	1122.635	378.035	382.442	343.344	3504.309	4493.038	51.234	58.465	54.345	21.144	39.344	46.38	15274.911	15387.702	3987.317	4098.974	398.253	392.412	372.809	336.482	311.536	301.795	263.939	284.05	283.505	232.844	228.662	242.331	200.836	187.303	110.483	63.426	47.315	50.332	27.138	29.244	3718.648	2750.642	890.356
MtrunA17_Chr6g0464501	1080	831	1	0	2	0	1	0	0	0	0	0	0	0	0	0	1	0	0	0	0	0	0	0	1	3	1	1	0	0	0	0	0	0	0	0	0	0	0	0	0	0	0	0	0	0	0	2	0
MtrunA17_Chr1g0169961	5363	5114	0	0	0	0	0	0	2.037	0	7.155	0	2.024	0	2.028	4	1	1.013	40	26.249	207.31	221.432	24.349	26.12	46.735	54	0	0	0	0	0	0	0	0	0	3.086	7	16	1	4	5.004	2.071	66	52.525	179.494	178.417	49.082	36.441	10
MtrunA17_Chr4g0062311	546	297	1	1	1	0	0	0	0	0	0	0	0	0	2	2	0	0	0	1	0	0	0	0	0	0	0	0	0	0	0	0	0	0	0	0	0	0	0	0	0	0	0	0	0	0	0	4	0
MtrunA17_Chr4g0035411	464	215	106	104	113	2	5	4	1	4	1	7	4	2	92	82	28	54	20	11	10	5	3361	5691.636	4760.733	6365.413	26	30	14	6	8	11	6	2	4	5	4	10	93	93	42	33	20	11	25	12	6324.836	5787.559	3560.466
MtrunA17_Chr3g0130371	276	33.649	0	0	0	0	0	0	0	0	0	0	0	0	0	0	0	0	0	0	0	0	0	0	0	0	0	0	0	0	0	0	0	0	0	0	0	0	0	0	0	0	0	0	0	1	0	0	0
MtrunA17_Chr5g0428081	1813	1564	308.863	264	280.461	11461.145	11012.027	10208.991	1400.308	2115.68	1680.974	570.808	619.859	544.446	5	7	133	121.229	62.059	13	64	71	366	408.953	510.929	1315.753	2209.214	2760.889	3069.61	10502.166	10973.944	10879.885	3744.039	3957.088	3929.519	793.632	782.334	467.911	291	347.931	1287.944	1387.973	261.347	301.061	75.175	57	146	382	389.865
MtrunA17_Chr4g0033021	692	443	0	0	0	1	0	0	0	0	0	0	0	0	0	0	0	0	0	0	0	0	0	0	0	0	0	1	0	0	0	0	0	0	0	0	0	0	0	0	1	0	0	0	0	0	0	0	0
MtrunA17_Chr1g0204021	1779	1530	241	243	229	107	100	109	228	205	212	357	381	342	236	263	216	209.914	142	148	193	181	331	486	538.542	702.756	176	161	177	115	123	145	181	161	176	295	306	301.987	231	217	185	178	208	182	186	185.979	391	389	233
MtrunA17_Chr1g0179441	2257	2008	1	5	2	0	1	0	1	0	0	0	0	0	19	15	1	0	0	0	0	0	2047	1780.987	7	12	2	3	2	0	0	1	1	0	1	0	0	1	2	2	1	1	0	0	1	0	37	30	1
MtrunA17_Chr6g0472111	1152	903	36.944	37	33	15	14	14	46.989	35.68	35.417	20.739	17	14	135.558	161.733	897.765	801.55	603.505	800.501	366.505	367.381	529.436	814.811	391.972	634.011	21.516	21.554	16	12	18.451	20.854	21	22	26	19.632	25	17	475.006	525.386	841.14	724.617	639.414	617.144	323.65	462.227	769.34	718.865	440.085
MtrunA17_Chr5g0411671	735	486	72	59	63	33	20	33	46	40	44	45	61	72	42	49	36	49	38	41	38	35	33	35	48	52	28	51.733	38	22	40	38	66	49	51	35	34	41	44	49	59	52	129	103	53	52	39	35	10
MtrunA17_Chr6g0450561	810	561	0	0	0	0	0	0	0	0	0	0	0	0	1	0	0	0	0	0	0	0	0	0	0	0	0	1	0	0	0	0	0	0	0	0	0	0	0	0	0	0	0	0	0	0	0	0	0
MtrunA17_Chr3g0131031	2146	1897	62	57	68	7	12	12	76	52	80.406	96	110	104	192	180	194	212	250	238	188	180	183	188.258	113	137	30	27	15	35	24	19	55	65	57	99	95.421	141	171	156	212	194	242	230	199	234	125	137	82
MtrunA17_Chr1g0156151	675	426	0	0	0	0	0	0	1	0	0	0	0	1	3	4.818	10.986	9.958	13.903	11	20	14	0	2.599	0	1	0	1	0	0	0	0	0	0	1	3	1.599	4.863	1	8.806	7	11	3.956	4.863	6.951	7	1	0	0
MtrunA17_Chr5g0439511	1424	1175	0	0	0	0	0	0	1	0	0	0	0	1	4	4	3	2	0	1	1	3	2	3	0	4	0	0	0	0	0	0	0	0	0	0	0	0	3	1	3	2	1	3	2	2	1	1	2
MtrunA17_Chr6g0487011	868	619	0	0	0	0	0	0	0	0	0	0	0	0	0	1	1	0	0	0	0	0	0	0	0	1.088	0	0	0	0	0	0	0	0	0	0	0	0	0	0	0	0	0	0	0	0	0	0	0
MtrunA17_Chr8g0368661	1534	1285	0	0	0	0	0	0	0	0	0	0	0	0	16	14	0	1	0	1	0	0	7	11.002	6	7	0	0	0	0	0	0	0	0	0	0	0	2	0	1	1	0	0	0	0	0	10.003	3.001	5.001
MtrunA17_MTg0491011	306	57.785	7	10	2	0	5	0	2	5	6	2	2	3	1	2	10	3	3	6	0	2	8	3	2	0	19	12	7	7	8	8	0	2	0	3	1	1	6	2	3	0	1	2	2	1	5	3	3
MtrunA17_Chr6g0486741	1710	1461	0	0	0	0	0	1	0	3	2	0	0	0	0	6	0	0	0	0	0	0	1	1	0	2	0	0	0	1	0	0	0	0	1	0	0	0	0	0	0	0	0	0	0	0	1	0	0
MtrunA17_Chr1g0156341	1313	1064	127	107	98	23	18	15	7	6	6	0	0	2	8	18	7	7	5	0	0	3	70	93	7	11	54	51	57	15	24	18	8	5	14	3	5	1	6	11	11	8	5	6	1	3	21	27	4
MtrunA17_Chr5g0433981	303	55.027	0	2	0	0	0	0	0	0	0	0	0	0	1	0	0	0	0	0	0	0	0	0	0	0	0	0	0	0	0	0	0	0	0	0	0	0	0	0	0	0	0	0	0	0	0	0	0
MtrunA17_Chr6g0452461	677	428	0	0	0	0	0	0	0	0	0	0	0	0	0	0	0	0	0	0	0	1	0	2.184	0	2.694	0	0	0	0	0	0	0	0	0	0	0	0	0	0	0	0	0	0	0	0	0	0	0
MtrunA17_Chr3g0099701	1503	1254	2	9	7	3	2	3	29	1	37	0	0	0	0	1	0	0	0	0	0	1	14	2	0	5	3	12	7	4	9	4	4	0	0	5	10	8	1	2	0	1	0	0	0	1	0	3	2
MtrunA17_Chr5g0405011	1490	1241	15	15	29	4	4	6	84	16	77	56	76	56	250	261	198	208	182	180	212	219	565	778	741	844	9	14	13	8	3	10	16	21	24	91	98	305	182	174	148	140	132	149	237	186	452	444	250
MtrunA17_Chr3g0080511	1815	1566	0	0	0	0	0	1	0	0	0	0	0	0	38	40	2	2	0	0	0	0	0	0	0	0	0	0	0	0	0	0	0	0	0	0	0	0	9	11	1	2	0	0	1	0	1	0	0
MtrunA17_Chr4g0004261	2688	2439	314	344	305	4	8	5	0	1	1	1	0	0	19	26	3	1	84	2	4	5	709	605	3731	4175.521	36	34	48	8	13	9	4	0	1	0	0	0	12	26	2	5	3	3	15	12	2268.579	1649	2974
MtrunA17_Chr8g0374791	863	614	0	0	0	0	0	0	0	0	1	0	0	0	0	0	0	0	0	0	0	0	0	0	0	1	0	0	0	0	0	0	0	0	0	0	0	0	0	0	1	0	0	0	0	0	1	0	0
MtrunA17_Chr8g0351761	1733	1484	1256	1237	1227	251	201	212	283	308	296	428	392	368	645	771	329	389	465	533	619	621	1302	1768	670	910	470	438	476	267	247	250	239	173	184	292	312	332	391	414	406	439	550	599	666	641	1118	986	523
MtrunA17_Chr5g0403921	2929	2680	428.642	445.864	483.631	65.813	66	62	215.397	126.689	236.254	197.372	187.781	184.641	1664.029	1720.461	1185.907	1192.323	784.251	893.8	917.071	987.152	740.508	907.941	550.67	638.037	157	212.115	179.698	82.473	89.191	86.021	97.576	61.795	55	203.485	176.323	451.471	1398.583	1321.289	978.515	1027.802	843.603	922.196	991.69	1063.893	596.88	589.91	264.483
MtrunA17_Chr2g0285341	680	431	1	4	1	2	1	5	8	8	0	7	8	12	14	27	2	7	8	6	6	8	28	52	25	30	2	2	1	4	1	6	5	8	10	6	5	6	6	7	11	9	3	10	8	12	51	52	15
MtrunA17_Chr1g0150271	1479	1230	0	0	0	0	0	0	0	0	0	1	0	1	5	6	3	1	2	0	1	1	20	18	21	29	1	0	0	0	0	0	1	0	0	2	0	1	2	1	0	1	0	0	4	1	9	10	2
MtrunA17_Chr1g0186621	364	115	0	0	0	0	0	0	0	0	0	0	0	0	0	0	0	0	2	1	2	1	0	0	0	0	0	0	0	0	0	0	0	0	0	0	0	0	0	0	0	0	0	0	1	0	0	0	0
MtrunA17_Chr7g0259111	234	15.754	1	0	0	1	3	3	3	1	2	9	9	10	9	12	6	6	3	5	14	5	3	5	1	2	2	3	0	1	1	0	3	3	2	3	6	2	6	16	2	11	3	5	8	9	4	1	1
MtrunA17_Chr4g0042881	2543	2294	206.308	202.15	192.958	117.265	116.111	116.724	486.131	241.419	490.851	286.387	284.987	296.188	678.531	652.544	788.646	697.561	744.863	641.066	772.785	791.086	1015.93	1634.848	1565.463	1910.059	152.912	190.74	174.363	122.104	135.188	119.624	231.693	184.812	199.412	327.606	341.725	629.474	798.47	720.556	744.763	664.249	734.18	705.765	728.603	787.305	1398.325	1339.574	886.542
MtrunA17_Chr3g0119931	753	504	19	14	11	0	0	1	0	0	1	0	0	0	1	1	0	0	0	0	1	0	1	0	0	0	8	11	5	3	0	0	1	0	0	0	0	0	0	1	1	0	0	0	0	0	0	0	0
MtrunA17_Chr1g0159331	321	72.167	3	0	1	1	0	0	7	3	4	7	10	13	1	2	7	6	15	16	27	33	72	69	99	102	2	5	3	0	2	0	4	3	3	7	8	10	1	3	7	2	6	11	22	20	95	86	38
MtrunA17_Chr8g0338841	1788	1539	1.01	1	0	0	0	0	0	0	1	1	0	0	10	3	7	6	1.004	0	4	6.052	5	8	5	10	0	0	0	0	0	0	0	0	2	1	2	0	4	4	2.006	3	0	0	3	1	2	6	0
MtrunA17_Chr1g0174311	813	564	0	0	0	2	0	0	0	0	0	0	0	0	248	221	199	154	114	124	146	173	5	8	0	2	0	0	0	0	0	0	0	0	0	1	0	1	115	128	163	118	87	76	161	144	2	3	0
MtrunA17_Chr8g0370651	1596	1347	0	0	0	0	0	0	0	0	1	0	0	0	0	0	0	0	0	0	0	0	0	0	0	0	0	0	0	0	0	0	0	0	0	0	0	0	0	0	0	0	1.268	0	0	0	0	0	0
MtrunA17_Chr1g0200111	534	285	0	0	0	0	0	0	0	0	0	0	0	0	0	0	0	0	0	0	0	0	0	0	0	0	0	0	0	0	0	0	0	0	0	0	0	0	0	0	0	0	0	0	0	0	0	0	0
MtrunA17_Chr2g0291631	2063	1814	81	73	74	92	72	81	220	151	256	220	244	220	164	161	211	218	366	339	410	434	612	653	424	525	68	107	88	98	90	107	150	141	121	184	212	254	206	192	277	238	317	355	467	488	533	497	298
MtrunA17_Chr7g0219521	956	707	0	0	0	2	1	1	4	2	4	10.954	14.967	17	43.224	26.487	11.899	16.787	5.902	15.347	17.973	18.428	3	1.343	0	3.022	0	0	0	0	1	0	2	4	3	5.788	8	12	15	18.545	15.707	7.565	5	8	19	10.323	2	2.032	0
MtrunA17_Chr2g0329761	312	63.441	0	0	0	0	0	0	0	0	0	0	0	1	0	0	0	0	0	1	1	0	0	0	0	0	0	0	0	0	0	0	0	0	0	0	0	0	0	0	0	0	0	1	1	0	0	0	0
MtrunA17_Chr2g0318841	2772	2523	8	6	8	2	1	1	19.893	11	22	93	94.889	78.858	1	2	2	1	7	2	35.84	34.982	3	4	4	3	3	1	1	0	3	0	26	17	14	65	85.898	121.935	2	2	3.801	1	15	13.688	30	37	1	3.801	0
MtrunA17_Chr8g0382681	394	145	155.648	158.402	169.586	80.734	81.038	101.239	201.558	143.282	148.742	66.76	89.888	124.951	147.321	118.26	105.56	87.949	86.342	120.671	80.818	89.587	231.384	356.385	129.193	167.605	108.073	106.969	82.119	83.261	93.659	98.027	105.415	97.151	65.059	93.369	51.524	45.722	113.809	129.008	143.867	124.241	117.876	113.68	53.396	89.831	157.628	158.4	65.148
MtrunA17_Chr7g0255381	814	565	0	0	0	0	0	0	0	0	0	0	0	0	2	0	0	0	1	2	1	0	0	0	0	0	0	0	0	0	0	0	0	0	0	0	0	0	0	0	1	0	0	1	0	0	0	0	0
MtrunA17_Chr1g0212101	350	101.003	0	0	0	0	0	0	0	0	0	0	0	0	4	1	4	1	4	3	4	4	2	2	4	1	1	0	1	0	0	0	0	0	0	0	0	0	2	2	0	3	7	2	5	4	2	1	1
MtrunA17_Chr2g0302561	1482	1233	146	161	160	62	66	61	105	94	112	102	116	121	268	287	324	300	150	163	185	151	835	1150	724	850	67	74	97	75	60	73	70	54	64	117	119	151	297	309.511	251	239	149	139	170	155	888	820	437
MtrunA17_Chr1g0183261	755	506	5	6	10	10	13	15	37	47	32	24	22	32	551	486	222	212	110	132	44	55	18	13	5	10	12	11	14	7	9	4	12	15	13	13	15	13	316	306	252	218	100	96	38	58	7	8	1
MtrunA17_Chr1g0174911	972	723	0	0	0	0	0	0	0	0	3	0	0	0	0	0	1.012	0	1.015	2.017	0	0	1.003	0	1	0	0	0	0	0	0	0	0	0	0	0	2	1	0	1	0	0	0	0	0	0	0	1.005	0
MtrunA17_Chr2g0289791	2074	1825	1316	1356	1290	978	936	975	1615	1076	1516	951	1040	903	403	474	2204	2295	1222	1191	982	986	7324	9285	3388	3990	1260	1372	1276	1072	964	988	917	797	854	815	820	884	1682	1688	2041	1948	1139	1224	889	1049	4026	3731	1767
MtrunA17_Chr8g0361531	3018	2769	0	0	1	0	0	0	2	0	0	1	2	0	1	0	0	0	2	5	10	15	1	1	1	1	0	0	0	0	0	0	0	1	0	3	1	2	1	0	0	1	2	3	5	1	2	1	2
MtrunA17_Chr8g0342001	3347	3098	185	226.258	204	15	17	15	8	5	15	2	1	1	477.706	406.649	7	13	4	6.65	0	0	16635.865	24298.181	813.599	864.33	64.255	90.66	59.701	23	19.373	27	10	2	4	0	2	2	98.699	97.721	24	31	4	1	4	6	3495.443	3037.907	367.524
MtrunA17_Chr1g0203551	812	563	45	48	47	8	11	7	5	3	4	0	1	0	101	92	45	41	19	17	6	3	354	460	96	115	19	32	18	17	14	11	11	2	0	0	1	2	48	52	38	45	17	9	8	11	162	192	67
MtrunA17_Chr1g0202481	1242	993	125.465	145	129.623	82.453	73.448	67.445	138.627	131.624	144.468	239	253.378	246.802	377.573	404.429	352.896	370.017	307.66	329.557	288.477	264.527	1038.936	1602.213	562.959	699.577	72.668	69.446	101	71	83.453	72.572	121.464	145.63	157.033	212.648	199.203	196	306.548	313.135	302.4	320.7	260.667	265.655	272.477	325.965	957.413	711.005	439.467
MtrunA17_Chr5g0428691	573	324	0	0	0	0	0	0	0	0	1	0	0	0	1	0	0	0	0	0	0	0	0	0	0	0	0	0	0	0	0	0	0	0	0	0	0	0	0	0	0	0	0	0	0	0	0	0	0
MtrunA17_Chr4g0061981	1077	828	2603	2596	2603	452	476	483	1496	1444	1403	2367	2630	2432	751	849	665	695	760	682	842	824	632	707	441	648	794	738	770	459	522	514	1308	1268	1259	1661	1835	1566	835	792	873	734	1150	1033	1029	981	512	497	365
MtrunA17_Chr2g0281761	519	270	0	0	0	0	0	0	0	0	0	0	0	0	2	0	0	0	0	0	2	0	0	0	0	0	0	0	0	0	0	0	0	0	0	0	0	0	0	0	0	0	0	0	1	0	0	0	0
MtrunA17_Chr1g0210801	2086	1837	74	72	77	23	21	24	10	14	16	18	23	22	5	9	25	34	10	7	8	5	32	147	42	86	29	38	27	8	19	16	6	9	6	12	11	21	26	22	19	15	4	3	2	4	88	112	24
MtrunA17_Chr1g0168701	309	60.592	0	0	0	0	0	0	0	0	0	1	0	0	0	0	0	0	0	0	0	0	0	0	0	0	0	0	0	0	0	0	0	0	0	0	0	0	0	0	0	0	0	0	0	0	0	0	0
MtrunA17_Chr5g0435801	684	435	0	0	0	0	0	0	0	0	0	0	0	0	0	0	1	0	0	0	0	0	0	0	0	0	0	0	0	0	0	0	0	0	0	0	0	0	1	1	0	0	0	0	0	0	0	0	0
MtrunA17_Chr7g0269801	1074	825	21	24	28	178	212	243	3052.988	3330.987	3696	27813.986	30817	25987.923	145	65	1177	1208.988	5275	4276	23822.945	23458.987	434	105	388	501	90	91	80	339	321	313	7680.987	6419	6215.987	23917	23858.987	27872.987	383.978	378	872	959	7334	7246.982	27598.963	17081.986	146	97	372
MtrunA17_Chr2g0303631	357	108.001	0	0	0	0	0	0	0	0	0	0	0	0	0	0	0	0	0	0	0	0	0	0	0	0	0	0	0	0	0	0	0	0	0	0	0	0	0	0	0	0	0	0	0	0	0	0	0
MtrunA17_Chr3g0128561	366	117	0	0	0	0	0	0	0	0	0	0	0	0	0	0	0	0	0	0	0	1	0	6	0	0	0	0	0	0	0	0	0	0	0	0	0	1	0	0	1	0	0	0	2	0	3	0	0
MtrunA17_Chr4g0032701	3346	3097	0	0	0	0	0	0	0	0	4.032	0	0	0	2.125	1.084	0	0	1.003	0	0	0	0	2.007	0	1.084	0	0	0	0	0	0	0	0	0	0	0	4.304	0	0	0	0	0	0	0	1.002	2.012	0	0
MtrunA17_Chr6g0456951	689	440	0	0	0	0	0	0	0	0	0	0	0	0	0	0	0	0	0	0	0	0	0	0	0	0	0	0	0	0	0	0	0	0	0	0	0	0	0	0	0	0	0	0	0	0	0	0	0
MtrunA17_Chr7g0260981	357	108.001	0	0	0	0	1	0	0	0	0	0	1.99	0	0	0	5.732	0	0	4.515	0	1.852	0	1.779	0	0	0	0	0	0	0	0	0	0	0	0	0	0	1.136	0	5.701	2.215	0	0	4.51	0	0	0	0
MtrunA17_Chr1g0206531	2797	2548	0	0	0	0	0	0	0	0	0	0	0	0	27.045	18.224	241.689	243.391	87.809	72.632	91.658	104.928	3.227	5.262	12.613	11.613	0	1	0	0	0	0	0	0	0	0	0	0	123.38	130.599	168.528	167.761	66.766	57.854	115.225	52.637	8.116	13	6
MtrunA17_Chr4g0006691	369	120	0	0	0	0	0	0	0	0	0	0	0	0	0	0	1	0	0	0	0	0	0	2	1	1.164	0	0	0	0	0	0	0	0	0	0	0	1.064	0	0	0	0	0	0	1	0	2	3	1
MtrunA17_Chr8g0380161	3836	3587	171	183	218	80	80	85	418	153	415	149	159	165	722	764	778	727	522	538	642	630	1354	2084	1377	1611	109	173	112	98	118	116	127	119	104	240	245	461	712	694	592	666	470	488	442	535	1550	1594	761
MtrunA17_Chr1g0193991	4416	4167	20.387	28.546	23.256	39.409	49	79.73	3204.459	630.674	2691.375	715.285	697.133	747.327	107.282	74.065	1624.82	1587.96	4632.849	4212.677	4662.06	4810.504	113.45	123.845	1814.311	2168.503	31.801	51.538	29.571	124.609	110.714	128.297	585.313	479.816	465.882	1251.235	1193.149	3308.851	464.25	448.398	2339.236	2475.197	4654.808	5132.486	3214.303	3661.372	432.615	383.668	1065.126
MtrunA17_Chr6g0477981	771	522	0	0	0	0	0	0	0	0	2	0	1.047	1.033	9.696	7.168	8	2.142	0	2	3	0	1.003	5.009	3.01	2	0	0	2	0	0	0	1	0	0	1	0	4	2	2	1	3	1	0	2	2	1.007	0	0
MtrunA17_Chr1g0184551	1572	1323	3	4	4	0	1	0	0	0	0	0	0	0	5	3	0	0	0	0	0	0	0	0	0	1	5	4	3	0	0	1	0	0	0	0	0	0	0	1	0	1	0	0	0	0	0	0	0
MtrunA17_Chr6g0475841	1398	1149	2	0	0	1	0	0	4	0	3	1	3	1	16	21	8	13	7	8	16	10	11	8	10.772	12	0	3	0	0	1	0	2	0	0	9	7	10	7	2	7	5	7	7	8	8	7	10	4
MtrunA17_Chr4g0007171	480	231	0	0	0	0	0	0	0	0	0	0	0	0	0	0	0	0	0	0	0	0	0	0	0	0	0	0	0	0	0	0	0	0	0	0	0	0	0	0	0	0	0	0	0	0	0	0	0
MtrunA17_Chr5g0447551	2368	2119	22.443	15.228	19.375	2	4.098	7	1	0	2	1.015	0	0	57.058	76.193	28.459	23	4	3	3	0	91.334	99.47	12.226	23	22.443	24.358	15	5.129	7.113	7.126	3	2	1	1	2	7	7.2	20.343	16	10.185	3	4	1	2	16.271	38.681	9
MtrunA17_Chr5g0415141	1064	815	1	2	1	1	1	0	4	3	4	0	4	2	49	40	33	32	10	18	9	12	57	34	22	20	2	2	4	4	4	4	4	0	4	2	2	7	36	34	37	34	15	9	13	19	40	58	21
MtrunA17_Chr6g0464141	3087	2838	0	0	0	0	0	0	0	0	0	0	0	0	1.355	0	0	0	0	0	0	0	0	0	0	0	0	0	0	0	0	0	0	0	0	0	0	0	0	0	2	0	0	0	1	0	0	0	0
MtrunA17_Chr8g0381771	1536	1287	0	0	0	0	0	0	0	0	0	0	0	0	0	0	0	0	0	0	0	0	0	0	0	0	0	0	0	0	0	0	0	0	0	0	0	0	0	0	0	0	0	0	0	0	0	0	0
MtrunA17_Chr5g0403321	1524	1275	0	0	0	0	0	0	4	1	3	5	4	4	0	0	2	0	3	2	7	5	0	0	0	0	0	0	0	1	1	0	5	1	3	6	5	4	0	0	0	1	6	4	10	10	0	0	0
MtrunA17_Chr5g0412861	536	287	0	0	0	0	0	0	0	0	0	0	0	0	0	0	0	0	0	0	0	0	0	0	0	0	0	0	0	0	0	0	0	0	0	0	0	0	0	0	0	0	0	0	0	0	0	0	0
MtrunA17_Chr5g0443341	1664	1415	10	3	6	4	2	3	3	11	9	20	21	15	0	0	0	0	0	0	2	3	1	1	0	2	5	6	7	5	10	10	7	7	5	21	15	21	2	2	0	0	1	0	3	1	0	1	0
MtrunA17_Chr6g0476151	1644	1395	0	0	0	0	0	0	0	0	0	0	0	0	0	1.056	0	0	0	0	0	0	0	0	0	1.133	0	0	0	0	0	0	0	0	0	0	0	0	0	0	0	0	0	0	0	0	0	0	0
MtrunA17_Chr2g0282941	1089	840	0	0	0	0	0	0	0	0	0	0	0	0	1.218	1	4.767	2.367	3.339	5.047	0	1.367	3.284	0	3.276	3.85	0	0	0	0	0	0	0	0	0	0	0	0	1.138	1.075	0	0	1.407	0	1.302	0	1.09	0	0
MtrunA17_Chr1g0169471	357	108.001	0	0	0	0	0	0	0	0	0	0	0	0	0	0	1	0	0	0	0	0	0	0	0	0	0	0	0	0	0	0	0	0	0	0	0	0	0	0	2	0	0	0	0	0	0	0	0
MtrunA17_CPg0493131	3250	3001	3811.036	4087.58	4123.361	1957.514	1855.421	1831.762	1756.26	2268.116	1270.236	3150.748	2393.958	3031.161	160.168	168.235	189.105	178.486	197.833	154.152	307.321	360.06	945.821	657.41	219.742	334.411	3253.979	3313.448	3604.58	2393.242	2246.073	2236.082	2720.268	1682.874	1852.14	2512.222	2394.632	1761.556	366.776	387.584	334.138	330.601	288.379	282.513	239.643	234.493	152.742	222.544	51.548
MtrunA17_Chr5g0405061	2220	1971	265	310	301	81	92	82	368	100	242	143	145	123	137	146	312	283	414	433	487	440	1590	2583	2562	3052	108	156	134	96	115	113	139	97	93	153	175	261	227	211	313	285	378	422	383	422	2359	2297	1483
MtrunA17_Chr5g0393831	3328	3079	342	384	343	192	190	178	277	364	323	761	828	638	409	444	429	456	511	521	513	540	800	1036	834	903	207	244	281	188	155	193	318	322	316	593	557	494	419	459	382	398	450	463	513	535	907	812	481
MtrunA17_Chr2g0326981	209	11.04	9.907	8.838	10.71	8.202	5.065	11.246	7.165	8.335	15.188	15.042	5.936	11.004	36.986	40.512	38.087	32.194	39.672	48.917	24.057	24.351	143.917	176.274	168.341	183.526	7.285	10.922	7.014	7.312	1.409	3.197	2.402	4.613	6.621	8.043	10.358	7.055	25.669	24.755	35.624	28.284	31.083	14.519	17.346	25.579	203.622	142.235	79.917
MtrunA17_Chr7g0223071	1814	1565	28	32	41	22	21	18	126	42	123	39	38	27	380	365	267	269	156	186	167	173	339	580	313	383	25	39	30	30	26	27	43	35	33	59	66	108	306	288	271	257	182	183	140	167	305	322	199
MtrunA17_Chr7g0240981	165	6.972	0	0	0	0	0	0	0	0	0	0	0	0	0	0	0	2	0	0	0	0	0	0	0	0	0	0	0	0	0	0	0	0	0	0	0	0	0	0	2	1	0	0	0	0	0	0	0
MtrunA17_Chr4g0018831	449	200	0	0	0	0	0	0	0	0	2	0	0	0	1	4	0	0	1	0	0	0	0	0	0	0	0	0	0	0	0	0	0	0	0	0	0	0	0	0	0	0	0	1	0	0	0	0	0
MtrunA17_Chr3g0105111	336	87.025	0	0	0	0	0	0	0	0	0	0	0	0	0	0	0	0	0	0	0	0	0	0	0	0	0	0	0	0	0	0	0	0	0	0	0	0	0	0	0	0	0	0	0	0	0	0	0
MtrunA17_Chr7g0250651	1039	790	107.992	138.756	149.084	58.406	53.898	45.574	21.79	23.004	18.774	8.785	5.52	8.781	112.711	107.899	105.728	95.403	20.201	53.411	13.964	10.953	488.388	734.134	593.653	773.982	70.246	98.899	66.424	55.099	51.125	53.139	21.142	21.073	9.689	7.139	3.386	8.649	58.886	91.261	59.276	67.505	21.344	18.136	6	7.851	554.41	700.831	399.169
MtrunA17_Chr7g0217511	657	408	0	0	0	0	0	0	0	0	0	0	0	0	0	0	0	0	0	0	0	0	0	0	0	0	0	0	0	0	0	0	0	0	0	0	0	0	0	0	0	0	0	0	0	0	0	0	0
MtrunA17_Chr7g0274911	942	693	1	6	2	4	2	6	10	5	14	7	5	8	13	13.118	25	34.57	15	8	35	27	14.182	13.277	22.525	15.324	2.522	7.747	6	5	1	7	1	5	4	10	9	15	16	23.743	20.726	26	26	16	29.847	28.952	19.341	13.234	12.185
MtrunA17_Chr3g0097011	1194	945	6.125	4.299	9.527	2.155	3	0	3.254	0	4.401	0	3.076	4.097	0	1.091	0	0	0	0	0	1.076	22.825	20.617	2.344	0	0	2.155	2	4.191	0	3.299	0	0	0	3.402	2.123	9.092	0	1.167	1.086	0	0	0	0	0	1.21	1.047	1.097
MtrunA17_Chr5g0430651	4523	4274	0	0	4	5	6	3	3	5	2	5	4	5	92	74	438	390	138	129	38	45	109.006	212.015	855	1031	2	1	2	5	1	3	0	1	2	3	3	4	152	169	223	248	75	78	25	51	407	435	402.068
MtrunA17_Chr6g0468491	1194	945	10.773	9	12.263	19	10	11.861	1	0	1	0	0	0	1	0	0	1	0	0	0	0	3	1	4	7	13.363	11	24.497	8.621	9	14.844	1	1.457	2	0	0	0	4	4	2	3	1	0	1	0	0	4	0
MtrunA17_Chr3g0084081	3695	3446	0	0	0	0	0	0	0	0	0	0	0	0	0	0	1	0	0	0	0	0	0	0	0	0	0	0	0	0	0	0	0	0	0	0	0	0	1	0	1	1	1	0	0	0	0	0	1
MtrunA17_Chr8g0362781	1764	1515	2	2	1	2	1	1	2	2	3	0	0	0	46	36	1000	991	1762	1645	1204	1350	1	4	5	11	0	0	0	2	0	0	1	0	0	2	1	0	611	554	1600	1550	1644	1632	1152	1350	9	10	4
MtrunA17_Chr8g0388871	2833	2584	27	20	29	5	2	7	8	1	6	2	1	7	18	35	23	25	12	29	28	23	427	493	172	262	8	6	5	2	0	3	1	3	4	4	2	7	8	14	8	8	22	19	26	19	50	55	37
MtrunA17_Chr5g0416531	2694	2445	1	1	0	1	0	0	1.065	1.065	0	1.082	0	0	96.671	92.272	124	133	118	120	170.584	191.956	142.335	239.571	204.364	233	0	0	1	0	1	0	1	1.065	1	1.074	0	1.043	95.887	98	129.241	82.912	88	117	143	137.467	129.034	104	127.66
MtrunA17_Chr7g0229811	562	313	28.714	21.161	30.141	22.018	22.845	19.702	83.122	29.56	72.442	52.268	34.442	42.39	241.186	197.867	289.474	297.122	201.778	211.153	180.97	169.775	218.453	319.078	195.656	230.404	20.165	29.914	22.78	24.742	23.055	30.07	29.403	27.155	23.112	51.46	41.755	82.535	214.97	225.26	215.365	243.865	154.362	155.557	126.071	163.064	223.082	239.421	134.1
MtrunA17_Chr7g0255451	1009	760	255	248	278	128	121	120	167	124	158	103	89	93	139	142	449	489	317	288	205	153	808	1255	766	936	168	224	156	134	140	141	102	75	59	104	83	78	252	281	362	373	176	208	118	192	888	922	355
MtrunA17_Chr4g0009131	1988	1739	0	0	2.029	0	0	0	3.041	1.019	10.859	1.005	3	1	17.599	17.147	29.176	18.916	16.319	13.912	23.388	21.484	33.329	26.342	138.14	169.745	0	1.012	0	0	0	0	0	0	0	4.102	5	14.065	13.18	17.121	13.081	18.41	11.143	14.035	15.265	11.976	44.458	37.364	54.835
MtrunA17_Chr5g0424061	2326	2077	0	0	0	0	1	0	2	1	5	1	2	2	57	63	12	3	4	3	5	6	10	5	15	14	1	1	0	1	1	2	0	1	1	6	9	12	8	7	3	3	4	3	2	5	34	32	10
MtrunA17_Chr3g0089781	3045	2796	0	0	0	0	0	0	1.142	0	0	0	0	1.111	0	0	0	0	0	0	0	0	0	0	0	0	0	0	0	0	0	0	0	0	0	0	0	0	0	0	1.094	0	0	0	0	0	0	0	0
MtrunA17_Chr3g0139471	3363	3114	1520	1533	1565	631	640	634	1423	972	1505	1203	1169	1148	3408	3361	2275	2180	1652	1524	1882	1982	4655	6194	3609	4249	1011	1197	1039	720	747	790	851	706	658	1264	1268	1915	2670	2576	1856	1780	1451	1600	1770	1878	3919	3832	1957
MtrunA17_Chr8g0368111	188	8.668	0	1.979	1.997	0	0	0	3.99	0	7.973	2.987	1	1	2.942	7.929	4.949	8.929	9.958	5.921	18.913	6.874	15.947	19.868	10.892	27.874	0	1.989	1	2.981	2	2	0.987	1.973	1	4.96	5.968	4.905	0.833	4.892	8.951	11.942	3.951	7.941	6.952	4.931	20.884	24.882	9.908
MtrunA17_Chr7g0244091	660	411	0	0	0	0	0	0	0	0	0	0	0	0	0	0	0	0	0	0	0	0	0	0	0	0	0	0	0	0	0	0	0	0	0	0	0	0	0	0	0	0	0	0	0	0	0	0	0
MtrunA17_Chr4g0032531	2412	2163	0	0	0	0	0	0	0	0	0	0	0	0	1	0	0	0	0	0	0	0	0	0	1	0	0	0	0	0	0	0	0	0	0	0	0	3	2	1	0	0	0	1	0	0	1.001	0	1
MtrunA17_Chr4g0044131	822	573	21	73.898	59.847	0	0	0	0	0	0	0	0	0	446.168	385.927	23.083	13.754	12	8	1	0	11486.415	24835.673	2909.408	3308.572	0	36.795	4	0	0	0	0	0	0	0	0	0	223.847	163.356	40.561	53.679	7	1.457	0	2	8501.041	11597.459	1532.896
MtrunA17_Chr3g0086391	4246	3997	451.528	496.983	531.947	150.749	196	153	549.316	321.451	576.439	601.532	594.958	497.439	1090.041	1127.622	980.989	934.776	803.811	690.231	946.242	987.702	1954.816	2880.382	2284.37	2719.791	254.402	362.295	279.953	199.81	235.852	210.355	290.709	240.787	241.112	697.568	642.989	1056.818	1034.24	1037	830.53	819.374	667.935	712.68	847.135	937.165	2372.541	2364.131	1345.386
MtrunA17_Chr8g0362991	692	443	0	0	0	0	0	0	0	0	0	0	0	0	0	1	0	0	0	0	0	0	0	0	0	0	0	0	0	0	0	0	0	0	0	0	0	0	0	0	0	0	0	0	0	0	0	0	0
MtrunA17_Chr6g0457011	1248	999	190.208	178.439	180.597	39.987	31.923	34.168	40.437	41.574	51.814	51	51.87	46.883	277.359	214.615	150.966	171.138	64.9	94.604	56.411	58	259.76	306.928	180.204	233.156	89.294	89.35	106.573	53.212	38.32	46.883	31.984	26.668	40.733	55.299	45.815	53.883	198.705	195.551	148.807	131.786	107.644	81.221	70.251	70.553	252.883	210.308	146.744
MtrunA17_Chr1g0157951	1776	1527	0	0	0	0	0	0	0	0	1	0	0	0	8	17.813	8	11	13	9	16	8	2	3	54.922	51	0	0	0	0	0	0	0	0	0	0	0	2	2	6	4	5	9	4	6	6	3.235	11.63	12
MtrunA17_Chr6g0452491	739	490	4	15	15	0	0	0	0	0	0	0	0	0	118	150.812	0	0	0	0	0	0	6993.808	4028	24	51	0	8	0	0	0	0	0	0	0	0	0	0	70	57	4	3	0	0	0	0	2722.817	1833.806	168
MtrunA17_Chr7g0219121	1547	1298	76.317	59.029	63.872	18.314	16.292	13.304	15.263	19.463	17.324	22.406	22.555	24.416	3.081	4	1	0	1.017	0	0	4.081	20.367	9.416	7.573	10.193	48.828	39.666	36.623	20.367	28.974	26.935	20.93	5.294	18.364	10.223	14.826	15.3	8.172	4	4.116	2	3.051	4.08	2.122	2	6.106	14.332	3.298
MtrunA17_Chr1g0170681	1030	781	0	2	2	0	0	0	20.336	1	11.614	3	1.192	1	46.227	63.298	64.999	67.435	41.115	36.477	35.585	49.019	45.15	61.277	29.576	27.572	3.378	17.929	4	6.167	3.349	6.752	5	0	3	5.722	7.496	19.349	65.316	62.384	43.996	58.434	26.634	28.516	35.021	38.012	39.642	54.918	15.06
MtrunA17_Chr7g0235891	438	189	0	0	0	0	0	0	0	0	0	0	0	0	1	0	2	3	0	0	0	0	4	2	8	9	0	0	0	0	0	0	0	0	0	0	0	0	2	1	0	0	0	0	1	0	2	3	4
MtrunA17_Chr4g0033911	2470	2221	4.171	12	7.758	2.162	2.048	0	4.26	0	24.882	0	0	0	25	16.835	20	12.477	13	12.243	11.393	11.987	31.29	14.679	13.621	15.977	3.126	6.312	10	2.499	2.364	0	5.817	1.369	1.668	5	0	10	16	17.905	12	17.943	7.22	14	8	18	10.124	9.483	3.762
MtrunA17_Chr7g0265131	628	379	1	0	1.535	0	0	1	5.926	4.317	0	0	1	1	382.813	386.687	511.34	516.641	430.085	405.379	422.517	534.983	19.29	21.025	12.251	3.029	0	0	0	0	0	0	0	2	0	2.221	1.895	11.235	390.535	397.695	493.579	425.39	360.858	374.302	422.638	418.249	8.425	11	0
MtrunA17_Chr7g0264471	1068	819	0	0	1	0	0	0	0	0	1	0	0	0	76	62	60	58	17	20	9	9	2	3	2	2	0	0	0	0	0	1	0	0	0	0	0	1	45	40	37	45	20	20	8	16	0	0	0
MtrunA17_Chr5g0429001	978	729	80.069	73.788	62.426	62.061	50.335	47.619	137.687	70.809	149.631	18.131	17.694	18.005	2.375	7.586	64.099	60.347	18.843	13.754	7.776	4.883	5.941	4.866	20.221	25.31	55.302	54.476	50.32	74.262	56.144	61.918	52.047	66.838	83.838	33.079	36.384	41.717	51.022	52.448	83.647	78.797	36.193	28.923	9.708	6.367	4.983	8.689	3.746
MtrunA17_Chr2g0312541	903	654	0	0	0	0	1.123	1	0	0	0	0	0	0	1	0	4.125	1.031	1.031	1.085	3.116	3	17	23	24.772	17.48	0	0	0	1	1.124	0	1.05	0	1	0	1.04	0	2.049	0	4.12	3	5.192	2	0	3	41.526	14.17	17.261
MtrunA17_Chr1g0164761	1689	1440	0	0	0	0	0	0	0	0	1	0	0	0	187.988	207	13	12	2	2	0	0	9.217	5.061	1	0	0	0	0	0	0	0	0	0	0	0	0	1	27.916	16.946	12	7	1	1	0	0	0	0	0
MtrunA17_Chr4g0057031	1220	971	1	0	2	1	0	0	0	0	0	0	0	0	0	1	1	0	0	0	0	0	10	10	0	7	1	1	0	0	1	0	0	0	0	0	0	0	0	0	0	0	0	0	0	0	5	0	1
MtrunA17_Chr2g0326711	2720	2471	107	152	159	51	50	37	192	71	183	95	105	88	1280	1224	913	839	474	470	409	440	1393	2156	1506	1604	97	97	65	45	61	45	77	63	63	114	121	237	961	908	583	580	382	387	369	379	1208	1136	694
MtrunA17_Chr5g0446541	3130	2881	92	92	106	42	56	60	95	98	112	84	76	71	228.995	219	233	199.922	136	172	119	136	414	508	341	459	63	76	63	50	46	60	54	55	48	86	66	73	171	164	154	169	97	103	106	108	296	277	174
MtrunA17_Chr4g0007081	1168	919	0	0	0	0	0	0	0	0	0	0	0	0	0	0	1	0	0	0	0	0	0	0	0	0	0	0	2	0	0	0	0	0	0	0	0	0	1	0	0	1	0	0	0	0	0	0	0
MtrunA17_Chr2g0292691	1987	1738	996	1016	992	261	260	268	401	246	443	277	295	245	989	1063	798	750	657	672	469	480	2601	3352	1766	2044	490	502	515	262	240	278	229	223	233	273	271	346	898	803	679	698	600	626	529	554	2199	1991	1106
MtrunA17_Chr3g0111841	222	13.15	0	0	0	0	0	0	0	0	0	0	0	0	10	10	10	7	0	1	5	2	0	1	0	0	0	0	0	0	0	0	0	0	0	0	0	0	4	3	3	4	1	1	2	0	0	0	0
MtrunA17_Chr3g0102931	2680	2431	1	0	0	0	0	0	2	0	8.153	2	2	1	15.752	17.586	4	6.713	12.756	9.553	14.48	12.903	1	8	4	2	0	1	1	0	0	0	1	0	0	1	3	10.594	5.828	2	3	2	5	6	24.605	18.792	4	7	0
MtrunA17_Chr7g0241361	780	531	0	0	0	0	0	0	0	0	1	0	0	0	0	0	1	1	1	0	0	1	0	0	1	3	0	0	0	0	0	0	0	0	0	0	0	0	0	0	0	0	0	1	0	1	0	0	0
MtrunA17_Chr5g0446801	711	462	0	0	1.418	8.928	9	9.689	76.697	63.883	70.811	18.602	13.01	16.439	2.124	5.679	1	0	2	0	4	2	7.751	4.091	2	2.348	0	1	1	10.101	11.935	16	21.62	21.908	23.669	15.592	27.655	3.195	0	0	0	2.295	2	2	3	0	0	1	0
MtrunA17_Chr3g0140051	1494	1245	0	0	0	0	0	0	0	0	0	0	0	0	0	0	0	1	0	2	0	0	3	1	0	0	0	0	0	0	0	0	0	0	0	0	0	0	0	2	0	1	2	0	0	0	4	3	1
MtrunA17_Chr4g0007911	649	400	0	0	0	0	0	0	0	0	0	0	0	0	0	0	0	0	0	0	0	0	0	0	0	0	0	0	0	0	0	0	0	0	0	0	0	0	0	0	0	0	0	0	0	0	0	0	0
MtrunA17_Chr5g0436301	915	666	261.707	253.481	243.777	42.158	54.811	54.002	112.223	82.484	111.462	107.891	105.659	92.092	287.129	309.064	277.977	281.018	199.237	222.857	135.616	138.001	427.563	587.182	385.617	476.868	89.624	91.07	75.519	57.388	52.112	64.813	80.19	53.416	61.445	107.278	96.378	163.542	342.699	316.702	299.988	269.413	182.422	180.648	170.836	160.505	347.535	371.118	257.177
MtrunA17_Chr1g0151121	411	162	0	0	0	0	0	0	0	0	0	1	0	0	12	4	20	17	15	11	4	7	0	0	1	0	0	0	0	0	0	0	0	0	0	0	0	0	11	14	15	15	8	6	12	10	0	0	0
MtrunA17_Chr8g0349241	1903	1654	0	0	0	0	0	0	0	0	1	0	0	0	0	0	0	0	0	0	0	1	1	0	0	0	0	0	0	0	0	0	0	0	0	0	0	1	0	0	0	0	0	0	0	0	0	0	0
MtrunA17_Chr6g0479491	497	248	21.567	74.229	86.558	22.751	31.876	69.161	55.508	45.665	51.034	74.384	122.063	92.414	56.412	109.388	122.372	101.44	100.867	84.179	83.244	65.645	170.293	154.342	73.718	103.482	77.869	42.752	48.82	0	80.957	19.8	52.872	37.062	46.874	140.405	132.867	150.13	52.802	126.787	141.117	126.216	89.189	106.157	130.659	132.899	74.36	104.07	86.309
MtrunA17_Chr3g0105351	1421	1172	0	0	0	0	0	0	1	0	3	4	8	6	0	0	4	7	63.789	78.791	161.957	171.96	0	0	0	0	0	0	0	0	0	1	6	4	3	10	5	16	1	1	9	5	72.322	77	194	93	0	0	0
MtrunA17_CPg0493211	507	258	94.045	64.766	71.157	11.429	15.222	14.717	7.544	5.007	7.575	6.281	8.853	8.822	6.288	7.575	2.434	3.72	1.163	9.259	2.468	2.469	25.593	15.641	2.051	3.08	109.339	91.483	88.964	31.729	38.188	20.262	22.907	14.123	17.779	12.66	2.468	7.609	10.085	6.246	12.623	6.27	7.562	1.157	3.759	1.169	7	7.22	2.082
MtrunA17_Chr3g0123321	1586	1337	195	178	229	385	231	273	37	25	69	0	0	2	0	4	14	22	1	6	0	0	16	70	29	44	383	409	446	369	383	336	92	44	57	3	3	4	73	89	53	66	12	13	0	1	153	299	16
MtrunA17_Chr6g0462801	231	15.032	0	0	0	0	0	0	0	0	0	0	0	0	0	0	0	0	0	0	0	0	0	0	0	0	0	0	0	0	0	0	0	0	0	0	0	0	0	0	0	0	0	0	0	0	0	0	0
MtrunA17_Chr5g0427061	2579	2330	1245	1220	1129	505	420	456	399	409	442	278	299	275	404	399	828	798	501	628	360	392	1316	2142	955	1233	742	728	729	432	446	472	289	263	245	288	282	241	627	669	686	702	500	554	350	430	1558	1512	600
MtrunA17_Chr3g0111391	1322	1073	31.297	46.379	40	21	15.783	17.342	183.555	65	209.338	109.759	112.862	95.647	27	31.012	31	28	13	14	29	20.582	220.558	220.457	59.652	108	16.275	31.549	11.481	21	19.199	12	49.702	43	49	102.69	105.953	180.699	38	52.988	39	42.59	40	43.749	21	16.676	135.526	122.436	63
MtrunA17_Chr1g0170791	1761	1512	162	188	178	84	84	71	347	180	339	172	163	156	418	414	303	297	241	270	248	280	708	1018	849	1174	115	134	115	95	93	78	137	103	127	146	141	260	385	345	292	286	271	307	208	299	962	958	633
MtrunA17_Chr3g0106821	1131	882	1	0	0	0	1	0	0	0	0	1	3	0	1	0	4	1	3	1	2	5	8	33	1147	1231	0	0	0	4	1	2	0	0	0	2	3	3	4	7	11	13	4	5	8	2	225	198	624.999
MtrunA17_Chr2g0309571	791	542	12.642	10.47	14.9	0	0	0	0	0	0	0	0	0	0	0	0	0	0	0	0	0	9.349	4	0	0	0	0	6.676	2.573	0	0	0	1	0	0	0	1	0	0	0	0	0	2.055	0	0	0	0	0
MtrunA17_Chr2g0324761	536	287	0	0	0	0	0	0	0	0	0	0	0	0	0	0	0	0	0	0	0	0	0	0	0	0	0	0	0	0	0	0	0	0	0	0	0	0	0	0	0	0	0	0	0	0	0	0	0
MtrunA17_Chr7g0255731	570	321	0	0	0	0	0	0	0	0	0	0	0	0	2.299	4.505	1.097	0	0	2.46	1.151	0	0	0	0	0	0	0	0	0	0	0	0	0	0	0	0	0	0	1.146	0	2.429	2.32	0	0	0	0	0	0
MtrunA17_Chr8g0364381	1804	1555	112	148	147	92	79	76	207	192	188	222	204	241.995	322.069	299.103	473.162	458	383	403.961	407	453.956	925.131	1191.206	837.615	1068.223	100	119	117	121	109	109	151	115	155	173	175	237	460.211	426.983	368	348.453	305.981	316.249	341.959	325.981	1033.863	880.215	549.678
MtrunA17_Chr1g0192861	546	297	0	0	0	0	0	0	0	0	0	0	0	0	0	0	0	0	0	0	0	0	0	0	0	0	0	0	0	0	0	0	0	0	0	0	0	0	0	0	0	0	0	0	0	0	0	0	0
MtrunA17_Chr3g0109391	3695	3446	238	270	254.715	177	160	177	616	286.743	663	174	218	222	747	748	723	740.963	1131.106	1081.547	1378.109	1316	805.576	699.445	469.365	666.47	129	223	142.594	199	212	206	200.316	167	162	202	180	306.416	656	655	607	657.469	1026.246	1129.221	912	1126	588	633.477	356.368
MtrunA17_Chr1g0147941	1856	1607	3	1	3	3	6	2	3	2	3	0	0	1	6	7	53	45	20	16	7	7	122	173	17	31	3	6	6	7	4	10	2	2	1	0	0	0	14	15	30	20	10	6	4	3	71	76	27
MtrunA17_Chr7g0223261	447	198	0	0	0	0	0	0	0	0	0	3	0	0	0	0	0	1.027	0	0	0	0	0	0	0	0	0	0	0	0	0	0	0	1	0	3	0	0	0	0	0	0	0	1.029	0	0	0	1	0
MtrunA17_Chr7g0223221	1459	1210	209	227	209	26	30	17	24	5	19	1	4	1	19	31	17	11	10	18	3	3	258	235	57	66	57	55	44	19	17	13	4	1	3	2	8	2	18	23	17	23	9	3	1	3	115	102	36
MtrunA17_Chr6g0465461	156	6.473	0	0	0	0	0	0	0	0	0	0	0	0	1	0	0	0	0	0	0	0	0	0	1	0	0	0	0	0	0	0	0	0	0	0	0	0	0	0	0	0	0	0	0	0	0	0	0
MtrunA17_Chr7g0250981	320	71.188	0	0	0	0	0	0	0	0	0	0	0	0	0	0	0	0	0	0	0	0	0	0	0	0	0	0	0	0	0	0	0	0	0	0	0	0	0	1	0	0	0	0	0	0	0	0	0
MtrunA17_Chr3g0136741	1320	1071	526	578	501	227	329	307	548	784	565	1058	1166	1075	968	999	1069	1051	1023	1173	818	820	2692	3725	1838	2245	333	286	318	310	279	298	790	879	819	823	839	745	825	832	918	918	1099	1090	828	874	1665	1534	968
MtrunA17_Chr4g0071661	3080	2831	174	192	206	103	95	98	251	124	359	96	107	77	1029	937	1133	1092	474	484	389.214	380	1603	1872.53	1389	1778	97	164	106	141	125	151	99	66	76	109	130	224	853	849	655	674	319	359	286	328	1389	1380.5	795
MtrunA17_Chr8g0387841	1356	1107	4775	4443	4423	974	885	874	573	657	613	947	1085	853	761	717	844	779	251	325	80	89	5371	8013	763	1143	1668	1630	1795	1096	1077	1139	707	657	669	751	785	760	849	954	850	751	358	301	108	172	2322	1805	375
MtrunA17_Chr8g0376471	1648	1399	15.422	15.478	15.224	3.033	2.042	0	12.282	14.154	6.222	9.202	7.152	5.184	24.365	23.016	15.247	10.317	21.561	11.262	12.247	15.323	266.355	570.337	262.789	328.158	4.073	4.096	7.208	1.022	1.009	0	3.062	1.018	4.08	4.113	2.032	4.086	12.943	6.149	27.836	13.515	23.505	21.443	16.392	17.255	258.334	258.015	128.786
MtrunA17_Chr6g0475101	335	86.029	0	0	0	0	0	0	0	0	0	0	0	0	0	0	0	0	0	0	0	0	0	0	0	0	0	0	0	0	0	0	0	0	0	0	0	0	0	0	0	0	0	0	0	0	0	0	0
MtrunA17_Chr7g0246421	685	436	0	0	0	0	0	0	0	0	0	0	0	0	0	0	0	0	0	0	0	0	0	0	0	0	1	0	0	0	0	0	0	1	0	0	0	3	0	0	0	0	0	0	0	0	0	0	0
MtrunA17_Chr1g0157601	2082	1833	42	51	57.949	419.736	477.69	489.362	898.823	828.725	940.818	467	492.979	458	17.413	13	466.095	477.756	1337.238	1140.32	1675.977	1637.656	20	18.615	41.961	122.585	161	212.936	209.923	665.629	624.523	688.727	677.758	671.821	717.784	441	432.908	387.985	200.944	182.88	725.093	687.655	1127.13	1129.972	986.877	1055.777	11	40.826	49.923
MtrunA17_Chr2g0294231	2830	2581	2	3	0	0	0	0	1.147	1	7	6	7	10	29.698	49.691	308.196	273.863	230.231	363.533	329.326	373.108	90.118	107.768	107.718	88.764	0	0	0	1	0	0	2.424	5.948	7	3.826	6	8	85.218	88.829	152.263	155.965	201.952	187.675	223.152	183.024	67.041	56	35.654
MtrunA17_Chr1g0196551	1182	933	2	2	2	5	5	1	3	4	0	4	6	4	3	0	1	0	0	0	0	0	13	9	10	3	5	5	4	4	2	3	5	6	1	2	5	7	0	1	1	5	0	0	0	2	31	16	11
MtrunA17_Chr2g0303311	1026	777	0	0	0	0	0	0	0	0	0	0	0	0	0	0	0	1	1	1	0	0	0	0	0	0	0	0	0	0	0	0	0	0	0	0	0	0	0	1	0	0	1	0	0	1	0	0	0
MtrunA17_Chr5g0433781	2260	2011	14	8	13	209	195	165	178	199	226	380.976	374	300	16	4	2	4	6	3	9	13	82	101	20	47	76	73	69	204	198	188	197	207	189	192	175	219	17	14	22	27	7	9	3	5	19	14	11
MtrunA17_Chr3g0113101	1677	1428	2270	2373	2370	119	103	86	2	0	3	1	2	4	142	72	2	0	3	5	1	1	3852	3530	586	650	1222	1121	1166	93	109	92	53	18	14	2	5	6	164	190	29	28	3	4	5	2	820	621	396
MtrunA17_Chr1g0151641	2587	2338	52	67	65	53	41	37	167	67	176	47	59	44	601	532	686	621	354	346	161	181	443	741	834	1045	31	49	31	59	47	72	54	37	41	61	81	137	636	592	549	513	308	309	162	198	868	1092	512
MtrunA17_Chr8g0339661	258	23.871	6	1	5	3	1	2	9	5	15	7	1	7	17	16	16	12	20	24	32	36	35	58	22	42	4	10	3	1	1	7	6	5	3	9	15	28	18	11	20	20	14	26	26	23	31	40	31
MtrunA17_Chr4g0000271	1131	882	88	79	77	73	64	82	145	112	131	111	131	122	484	488	392	369	225	197	151	176	270	407	290	398	61	58	63	62	71	65	86	74	78	119	84	121	332	364	333	257	183	188	177	179	323	278	148
MtrunA17_Chr7g0261591	2148	1899	0	2	2	3	0	2	23	5	28	5	2	3	218	225	142	126	91	77	34	53	127	162	89	92	2	3	5	0	1	3	5	10	1	21	23	36	150	142	115	95	63	61	33	46	83	105	44
MtrunA17_Chr2g0289801	1476	1227	12	19	23	31	21	14	84	109	83	178	194	194	163	123	281	297	403	348	390	363	593	918	521	645	17	20	12	22	26	30	95	100	100	147	142	101	210	213	249	250	305	281	307	315	737	660	365
MtrunA17_Chr4g0026801	483	234	0	0	0	0	0	0	0	0	0	0	0	0	0	1	0	0	0	0	0	0	0	0	0	0	0	0	0	0	0	0	0	0	0	1	0	2	0	0	0	0	0	0	0	0	0	0	0
MtrunA17_Chr1g0212351	2436	2187	366	434	377	68	40	47	2	2	4	0	0	0	17	19	6	1	0	1	0	1	170	79	23	51	94	100	131	53	60	50	17	7	6	0	0	0	17	35	16	11	0	1	2	2	4	38	9
MtrunA17_Chr2g0290501	1509	1260	40	28	27	11	10	15	49	13	49	15	14	22	93	67	103	117	59	68	53	40	483	559	341	448	23	45	26	26	18	22	15	9	8	25	25	51	66	85	90	96	53	52	42	38	338	366	190
MtrunA17_Chr2g0334231	1560	1311	1	1	1	0	0	0	0	0	0	0	0	0	23	16	18	15	22	15	13	9	0	3	0	1	0	0	0	0	0	0	0	0	0	0	0	0	18	15	12	11	11	7	7	9	0	2	2
MtrunA17_Chr7g0227221	264	26.725	0	0	0	0	0	0	0	0	1	0	0	0	0	0	0	0	0	0	0	0	0	0	0	0	0	0	0	0	0	0	0	0	0	0	0	0	0	0	0	0	0	0	0	0	0	0	0
MtrunA17_Chr5g0405321	1975	1726	32.714	26.01	23.943	17.224	14.707	12.59	23.927	17.318	40.522	17.98	30.539	33.921	57.117	53.583	46.337	25.418	32.599	26.822	32.399	28.885	122.115	144.666	176.887	213.046	18.593	38.894	18.085	15.503	18.067	13.57	6.834	17.01	9.421	21.709	25.567	26.346	37.998	26.521	35.606	24.212	23.726	27.225	20.425	16.154	193.647	171.537	116.325
MtrunA17_Chr1g0172761	225	13.734	0	0	0	0	0	0	0	0	0	0	0	0	3	2.711	2	0	0	0	0	3	0	1.415	0	0	0	0	0	0	0	0	0	0	0	0	0	0	1.146	0	2.316	0	1.129	1.145	0	0	0	0	0
MtrunA17_Chr8g0372221	1395	1146	1114	1187	1232	231	215	218	493	437	461	812	849	738	378	396	329	326	272	324	302	349	787	859	231	349	570	579	604	270	258	273	454	373	384	686	707	730	337	374	374	359	344	361	333	347	464	460	217
MtrunA17_Chr7g0263581	1891	1642	11	18	10	3	11	5	12	6	13	4	0	1	8	8	1	0	0	0	0	1	212	249	127	160	13	13	15	18	11	13	9	8	9	3	0	5	4	5	7	11	1	3	1	1	152	104	63
MtrunA17_Chr7g0244671	447	198	384	356	405	290	248	258	83	132	116	17	21	23	4	2	17	39	4	2	0	0	41	10	27	60	281	269	323	277	271	263	190	165	163	36	52	27	31	68	133	229	26	19	11	12	71	74	15
MtrunA17_Chr4g0035811	2013	1764	51.344	42.806	50.172	21.184	12.061	16.048	15.377	7.578	14.949	6	2.225	2	11.859	10.215	5.211	10.264	1.095	2.218	1	1.047	133.061	111.77	23.174	26.252	13.065	30.522	17.2	17.363	16.621	15.545	6	6.719	3	2	2.751	5.753	6.426	12.34	8.383	7.317	3.13	3.13	1.091	0	24.543	22.48	6
MtrunA17_Chr3g0141641	662	413	1	2	3	0	0	0	2	0	1	4	6	5	0	0	0	1	0	0	0	2	0	0	0	0	1	0	0	0	0	0	3	1	0	2	6	3	0	0	0	1	2	2	1	1	0	0	0
MtrunA17_Chr3g0133501	480	231	0	0	0	0	0	0	0	0	1	0	0	0	0	1.15	0	0	0	0	0	0	0	0	0	0	0	0	0	0	0	0	0	0	0	0	0	0	0	0	0	0	0	0	0	0	0	0	0
MtrunA17_Chr4g0011951	408	159	0	0	0	0	0	0	0	0	0	0	0	0	0.167	0	0	0	0	0	0	0	0	0	0	0	0	0	0	0	0	0	0	0	0	0	0	0	0.2	0	0	0	0	0	0	0	0	0	0
MtrunA17_Chr6g0468261	1112	863	0	0	0	0	0	0	0	0	0	0	0	0	0	0	0	0	0	0	0	0	0	0	0	0	0	0	0	0	0	0	0	0	0	1	0	0	0	0	0	0	0	0	0	0	0	0	0
MtrunA17_Chr4g0002681	321	72.167	0	0	0	0	0	0	0	0	0	0	0	0	0	0	1	0	1	0	0	0	0	0	0	0	0	0	0	0	0	0	0	0	0	0	0	0	0	0	0	0	0	0	0	0	0	0	0
MtrunA17_Chr8g0361931	2577	2328	3028	3182	3256	2216	2526	2399	3838.763	3789	3473	5678	6050	5377	1130	1237	1893	1789	2665	2028	3410	3369	2619	5153	2030	3312	2077	2027	2024	2203	2112	2224	3102	2702	2642	3959	4037	3697	1092	1126	1317	1299	2310	2340	2769	2526	902	1212	611
MtrunA17_Chr3g0142601	126	5.229	12.796	6.882	13.29	0	3.12	5.181	5.807	4.37	6.694	0	0	5.104	3.971	0	3.424	1.59	0	2.084	0	0	0	0	0	0	7.872	10.669	9.165	6.426	7.391	2.114	8.637	11.057	7.321	6.913	5.719	14.829	0	0	0	0	0	0	1.79	0	0	0	0
MtrunA17_Chr8g0363651	1281	1032	0	0	0	0	0	0	0	0	0	0	0	0	0	0	0	1	0	0	0	0	0	0	0	0	0	0	0	0	0	0	0	0	0	0	0	0	0	0	0	0	0	0	0	0	0	0	0
MtrunA17_Chr3g0100201	887	638	12	10	9	2	4	2	0	0	0	0	0	0	1	0	0	2	0	0	0	0	1	0	0	1	12	7	10	3	4	5	2	0	0	0	0	0	3	2	0	0	0	0	0	0	0	0	0
MtrunA17_Chr8g0372101	3709	3460	213	252	251	73	94	97	140	90	121	161	145	151	588	634	643	626	353	382	307	298	664	914	731	789	190	196	187	109	88	105	117	90	84	130	140	190	610	645	455	443	229	261	246	242	554	544	284
MtrunA17_Chr1g0162871	4232	3983	511	577	549	410	386	450	1450	969	1201	1555	1380	1424	973	766	2344	2067	2069	1908	2436.004	2426	6591	10152.959	10297	12573	372	489	466	495	526	498	704	571	604	1265	1350	1812	1673	1615	1925	1863	1682	1724	2223	2179	10959	10795	6558
MtrunA17_Chr8g0392951	989	740	226	296	259	54	162	126	154	167	126	315	255	301	194	302	186	191	169	221	246	232	4722	6258	6317	7867	101	92	74	73	76	65	189	215	148	294	342	270	143	134	92	122	197	212	270	185	1588	1683	1281
MtrunA17_Chr7g0248391	1029	780	0	0	0	0	0	0	0	0	0	0	0	0	0	0	0	0	0	0	0	0	1	0	0	0	0	0	0	0	0	0	0	0	0	0	0	0	0	0	0	0	1	0	0	0	0	0	0
MtrunA17_Chr4g0029921	1942	1693	25431	26420	26525	67747	67140	73160	80505	80622	68132	57049	56260	55497.994	5700	5368	37000	35260	55819	55783	52589	52364	1482	210	4183	10056	59965	65319	71717	79037	80352	79219	71105	69265	67397	53879	54131	48415	18695	19965	47342	45642	52171	52956	43562	46849	1123	6399	3112
MtrunA17_Chr5g0431921	804	555	0	0	0	0	0	0	0	0	0	0	0	0	0	0	1	1	0	0	0	0	0	0	0	0	0	0	0	0	0	0	0	0	0	0	0	0	0	0	0	0	0	0	0	0	0	0	0
MtrunA17_Chr1g0153301	453	204	0	0	0	0	0	0	0	0	0	0	0	0	0	0	0	0	0	0	0	0	0	0	0	0	0	0	0	0	0	0	0	0	0	0	0	0	0	0	0	0	0	0	0	0	0	0	0
MtrunA17_Chr1g0185821	1880	1631	435121.394	391622.875	383242.09	2476843.962	2500450.851	2927515.431	1211579.378	1463200.376	905059.043	479199.622	378113.558	508161.484	5176.205	2566.31	16848.225	19437.052	26027.537	6111.5	12030.679	11394.554	40910.487	1654.898	145466.692	338157.247	1652468.049	1595943.797	1532476.539	2073697.507	2098094.728	2108113.432	1236469.581	1314546.024	1228481.325	716314.593	703154.829	390199.946	175234.572	204956.302	188160.615	222179.826	66509.323	74008.652	9154.995	16428.072	39495.236	262592.965	54312.537
MtrunA17_Chr3g0138341	1111	862	11.05	12.022	16.03	11	10	9	19	4	23	4.012	3	3	76.127	83.09	34.114	43.153	18	17	10	14.044	113.081	157.242	144.712	208.737	14.055	32.06	8.016	10	7	5	5	6.026	8.037	14	11	26	60.163	56.162	47	49.076	67.166	87.19	25	28.081	122	136	79.525
MtrunA17_Chr3g0081361	3725	3476	0	0	0	0	0	0	0	0	0	0	0	0	0	3.444	0	0	0	0	0	0	0	0	0	0	0	0	0	0	0	0	0	0	0	0	0	0	0	0	1.002	0	0	0	0	0	0	0	0
MtrunA17_Chr4g0054791	1787	1538	0	0	0	0	0	0	0	0	0	0	0	0	12	14	39	27	2	4	1	0	125	225	277	342	0	0	0	0	0	0	0	0	0	0	0	0	27	27	11	10	2	2	0	0	394	352	288
MtrunA17_Chr3g0128331	765	516	1.162	0	0	3.887	2	1.183	5.276	5.842	2.49	10.062	14.785	6.147	7.911	9.687	26.738	13.087	13.701	19.791	18.398	10.155	3.894	2.633	1.21	2.53	1.285	2.673	1.132	1.126	0	1.225	2.761	5.518	1.363	4.231	3.904	3.898	7.271	12.729	17.827	13.276	5.507	10.716	16.946	15.69	2.466	0	1.239
MtrunA17_Chr8g0334791	2610	2361	50	49	69	34	50	58	170	89	133	169	166	154	245	256	328	317	254	279	258	284	307	498	498	634	47	57	39	44	38	38	82	88	70	152	149	244	277	240	263	239	219	255	267	242	425	448	260
MtrunA17_Chr2g0307631	3167	2918	291	319	300	135	136	123	408	200	333	150	156	165	399	401	860	856	830	661	593	548	1220	1751	1498	1440	246	298	263	165	171	174	175	189	145	230	224	319	619	552	664	622	615	597	435	553	1030	990	497
MtrunA17_Chr5g0405901	3740	3491	110	130	126	47	55	46	180	120	158	158	184	185	199	259	209	218	160	177	208	195	185	190	139	180	74	71	67	60	88	73	138	87	94	202	187	233	198	203	210	230	188	152	160	154	109	131	92
MtrunA17_Chr3g0086311	1904	1655	0	0	0	0	0	0	0	0	0	0	0	0	0	0	0	0	0	0	0	0	0	1	1	0	0	0	0	0	0	0	0	0	0	0	0	0	0	0	0	0	0	0	1	0	0	0	0
MtrunA17_Chr1g0169071	1158	909	0	0	2	0.5	0	0.5	0.5	0	1	0.5	2	0	17.916	21.077	5	2	1	3	0	1	6.686	6	2	2	2	0.5	0	0	0	0	0	1	0	0	0	1	5.748	5	1	1	1	2.734	0.5	1	2	5	1
MtrunA17_Chr7g0265231	2047	1798	0	0	0	20	20	16	0	0	11	0	0	0	0	0	0	0	0	0	0	0	0	0	0	0	0	0	0	8.525	0	0	0	0	0	0	0	0	0	0	0	6	0	0	0	0	8	0	0
MtrunA17_Chr3g0087011	325	76.104	0	2	0	1	0	0	0	0	1	1	0	1.97	108.735	149.784	121.634	128.299	42.839	50.145	12.934	15.964	4.355	2	1	0	0	0	0	0	1	0	0	0	1	0	0	0	59.355	48.938	55.451	59.097	19.838	12.928	8.956	13.962	4	4	1
MtrunA17_Chr1g0208111	1259	1010	6.005	4.006	9.005	0	0	0	2.002	1	1	2	0	1	1.001	2.004	1	3.004	1	5.003	5.005	1	2.001	0	0	0	2.002	3.004	0	1.001	0	0	2.001	0	0	2	0	0	0	1	4.005	2.001	5	4.003	4.008	4.003	0	0	0
MtrunA17_Chr4g0001771	315	66.324	0	0	0	0	0	0	0	0	1	0	0	0	0	0	0	0	0	0	0	0	0	0	0	0	0	0	0	0	0	0	0	0	0	0	0	0	0	0	0	0	0	0	0	0	0	0	0
MtrunA17_Chr5g0434351	469	220	0	0	0	0	0	0	0	0	0	0	0	0	0	0	0	0	0	0	0	0	0	0	1	0	0	0	0	0	0	0	0	0	0	0	0	0	0	0	0	0	0	0	0	0	0	0	0
MtrunA17_Chr4g0024561	360	111.001	0	0	0	0	0	0	0	0	0	0	0	0	74	75	4	5	0	0	0	0	3	1	0	0	0	0	0	0	0	0	0	0	0	0	0	0	32	39	8	2	0	0	0	0	0	0	0
MtrunA17_Chr1g0174421	1014	765	0	0	1	0	0	0	0	0	0	0	0	0	0	0	2	0	0	1	0	0	6	8	72	75	0	0	0	0	0	0	0	0	0	0	0	0	1	0	0	0	3	0	1	1	22	26	53
MtrunA17_Chr1g0213231	1252	1003	17	29	26	8	3	7	33	21	28	29	22	31	234	203	288	274	388	381	270	273	122	159	55	83	12	13	10	18	16	15	19	17	31	20	18	27	196	209	342	294	340	355	287	270	81	80	44
MtrunA17_Chr7g0223171	1347	1098	30	35	23	10	13	8	11	10	8.017	9	22	6	39	39	41	23.026	61.081	52.064	51.094	53.206	175.294	240	115.106	147.202	8	8	7	6.026	7	14	8	6	12	3	4.021	12	33	36	39.041	37.047	65.175	52.075	55	64.187	120.127	123	61
MtrunA17_Chr7g0273771	1833	1584	1	0	0	0	0	0	0	0	0	0	0	0	1	1	0	0	5	0	0	2	2	1	5	10	0	0	0	0	0	0	0	0	0	0	0	0	0	1	0	0	0	0	2	0	0	1	1
MtrunA17_Chr5g0441071	2137	1888	77.519	73.44	100.703	45.722	38.564	38.248	111.895	71.736	92.613	53.381	37.375	48.363	201.393	181.511	138.079	146.682	101.031	127.01	93.011	85.375	314.031	470.069	131.528	155.75	51	55.128	50.234	43.789	45.923	49.839	40.453	50.46	33	59.023	62.553	72.538	140.823	122.701	97.1	116.085	57.16	72.127	52.13	85.961	179.25	204.082	99.5
MtrunA17_MTg0491321	572	323	3.837	7.583	1.969	0	0	4.431	0	3.087	0	4.04	0	5.825	1.145	0	1.647	1.081	3.536	4.106	0	3.607	3.05	0	0	0	2.084	7.286	7.094	1.777	1.497	0	1.563	3.641	0	1.523	4.169	2.948	1.497	2.085	6.341	0	0	0	0	2.753	0	1.885	0
MtrunA17_Chr7g0259651	473	224	0	0	0	0	0	0	5.579	0	3.5	1.593	6.925	8.958	66.758	59.53	77.395	66.234	43.992	40.498	62.295	60.059	27.441	17.738	39.799	61.418	0	0	0	0	0	0	0	1.337	0	8.571	10.781	26.736	65.445	71.594	67.008	59.691	54.919	52.489	56.008	48.932	10.11	21.503	7.39
MtrunA17_Chr4g0025541	363	114	0	0	0	0	0	0	0	0	0	0	0	0	0	0	0	0	0	0	0	0	0	0	0	0	0	0	0	0	0	0	0	0	0	0	0	0	0	0	0	0	0	0	0	0	0	0	0
[truncated: 42,474 more rows]
[truncated: 1 more columns]
