# Supplementary material for: RNA sequencing data for heat stress response in isolated medicago truncatula seed tissues
Source: Data Brief. 2021 Jan 21;35:106726. doi: 10.1016/j.dib.2021.106726 (PMC7856423; doi:10.1016/j.dib.2021.106726)
Supplement: Supplementary file 2 — Table S2: List of differentially expressed genes in Embryo using time-course comparisons of the four developmental stages obtained from ImpulseDE2 algorithm. [file mmc2.zip › mmc2.txt]

Column	Description
A	Gene identifiers
B	p-value related to model selection between alternative and null model and based on a log-likelihood ratio test. P-values for differential expression are computed based on the _2-distributed deviance
C	p-value adjusted for multiple testing with the Benjamini-Hochberg procedure which controls false discovery rate (FDR)
Gene	p	padj
MtrunA17_Chr4g0000131	3.18E-252	1.18E-247
MtrunA17_Chr2g0333541	2.88E-204	5.36E-200
MtrunA17_Chr8g0383151	6.57E-194	8.14E-190
MtrunA17_Chr3g0117861	1.23E-189	1.14E-185
MtrunA17_Chr2g0334281	1.80E-186	1.34E-182
MtrunA17_Chr1g0191751	7.50E-179	4.65E-175
MtrunA17_Chr2g0310091	1.47E-177	6.84E-174
MtrunA17_Chr4g0038111	1.36E-177	6.84E-174
MtrunA17_Chr1g0176311	4.44E-167	1.84E-163
MtrunA17_Chr7g0243551	6.07E-153	2.26E-149
MtrunA17_Chr4g0009701	2.25E-148	7.61E-145
MtrunA17_Chr4g0059221	1.33E-146	4.13E-143
MtrunA17_Chr2g0277291	2.35E-146	6.72E-143
MtrunA17_Chr8g0386201	9.97E-146	2.65E-142
MtrunA17_Chr1g0205081	5.10E-138	1.26E-134
MtrunA17_Chr5g0437531	4.33E-137	1.01E-133
MtrunA17_Chr4g0054571	4.55E-135	9.95E-132
MtrunA17_Chr5g0442741	4.67E-125	9.65E-122
MtrunA17_Chr5g0408321	1.43E-124	2.80E-121
MtrunA17_Chr7g0269601	1.84E-122	3.42E-119
MtrunA17_Chr5g0402851	1.76E-114	3.12E-111
MtrunA17_Chr2g0313801	6.68E-108	1.13E-104
MtrunA17_Chr4g0076591	2.85E-106	4.60E-103
MtrunA17_Chr2g0329911	5.31E-106	8.22E-103
MtrunA17_Chr5g0409031	1.60E-105	2.38E-102
MtrunA17_Chr1g0197111	1.61E-102	2.31E-99
MtrunA17_Chr2g0291481	1.00E-97	1.38E-94
MtrunA17_Chr1g0213291	8.79E-97	1.17E-93
MtrunA17_Chr8g0351401	1.95E-96	2.50E-93
MtrunA17_Chr4g0033141	2.15E-95	2.66E-92
MtrunA17_Chr7g0262541	1.01E-91	1.21E-88
MtrunA17_Chr6g0484671	2.58E-91	3.00E-88
MtrunA17_Chr8g0378221	6.52E-91	7.34E-88
MtrunA17_Chr3g0118771	4.71E-88	5.16E-85
MtrunA17_Chr4g0074171	6.13E-88	6.51E-85
MtrunA17_Chr3g0117501	2.37E-87	2.45E-84
MtrunA17_Chr8g0373601	2.71E-87	2.72E-84
MtrunA17_Chr4g0074511	4.14E-87	4.05E-84
MtrunA17_Chr4g0023601	5.08E-86	4.84E-83
MtrunA17_Chr7g0227211	5.58E-85	5.19E-82
MtrunA17_Chr4g0009921	8.79E-85	7.98E-82
MtrunA17_Chr5g0406651	1.05E-84	9.34E-82
MtrunA17_Chr6g0471181	3.60E-84	3.11E-81
MtrunA17_Chr1g0160181	1.31E-82	1.11E-79
MtrunA17_Chr7g0268621	5.56E-82	4.59E-79
MtrunA17_Chr3g0143751	1.73E-81	1.40E-78
MtrunA17_Chr4g0044751	7.86E-81	6.22E-78
MtrunA17_Chr7g0265471	3.29E-80	2.55E-77
MtrunA17_Chr8g0355741	2.19E-79	1.66E-76
MtrunA17_Chr5g0402811	2.35E-77	1.75E-74
MtrunA17_Chr4g0050391	3.90E-77	2.85E-74
MtrunA17_Chr2g0315661	4.34E-77	3.10E-74
MtrunA17_Chr4g0074561	8.64E-76	6.06E-73
MtrunA17_Chr8g0352561	1.28E-75	8.81E-73
MtrunA17_Chr4g0003721	3.75E-75	2.54E-72
MtrunA17_Chr8g0372201	7.17E-75	4.76E-72
MtrunA17_Chr3g0096161	1.17E-74	7.61E-72
MtrunA17_Chr7g0272961	1.08E-73	6.89E-71
MtrunA17_Chr4g0056511	1.43E-73	9.00E-71
MtrunA17_Chr4g0003211	2.46E-73	1.53E-70
MtrunA17_Chr8g0341281	3.91E-73	2.38E-70
MtrunA17_Chr8g0349091	5.76E-73	3.45E-70
MtrunA17_Chr3g0127901	8.24E-73	4.86E-70
MtrunA17_Chr4g0028591	9.85E-73	5.72E-70
MtrunA17_Chr3g0123781	4.80E-72	2.74E-69
MtrunA17_Chr3g0131651	4.97E-72	2.80E-69
MtrunA17_Chr3g0135321	7.23E-72	4.01E-69
MtrunA17_Chr7g0266211	2.24E-71	1.22E-68
MtrunA17_Chr5g0434591	4.57E-71	2.47E-68
MtrunA17_Chr7g0264961	6.48E-71	3.44E-68
MtrunA17_Chr2g0303041	6.75E-71	3.54E-68
MtrunA17_Chr4g0027961	1.05E-70	5.41E-68
MtrunA17_Chr7g0243241	1.10E-70	5.58E-68
MtrunA17_Chr6g0454181	2.33E-70	1.17E-67
MtrunA17_Chr4g0041001	2.87E-70	1.42E-67
MtrunA17_Chr4g0001331	9.06E-70	4.43E-67
MtrunA17_Chr4g0003891	1.27E-69	6.15E-67
MtrunA17_Chr4g0007391	1.49E-69	7.11E-67
MtrunA17_Chr2g0320671	1.53E-69	7.19E-67
MtrunA17_Chr3g0138931	2.94E-69	1.37E-66
MtrunA17_Chr7g0267991	3.04E-69	1.40E-66
MtrunA17_Chr8g0351171	3.67E-69	1.66E-66
MtrunA17_Chr1g0162091	1.01E-68	4.54E-66
MtrunA17_Chr4g0076381	2.03E-68	9.00E-66
MtrunA17_Chr5g0403771	4.81E-68	2.10E-65
MtrunA17_Chr7g0242851	5.83E-68	2.52E-65
MtrunA17_Chr5g0403951	1.33E-67	5.70E-65
MtrunA17_Chr4g0069611	4.42E-67	1.87E-64
MtrunA17_Chr5g0420861	5.37E-67	2.25E-64
MtrunA17_Chr4g0064541	1.30E-66	5.37E-64
MtrunA17_Chr7g0257731	1.62E-66	6.63E-64
MtrunA17_Chr3g0140811	2.10E-65	8.49E-63
MtrunA17_Chr3g0111111	3.19E-65	1.28E-62
MtrunA17_Chr8g0360351	5.21E-65	2.06E-62
MtrunA17_Chr5g0411471	5.85E-65	2.29E-62
MtrunA17_Chr1g0157251	1.09E-64	4.23E-62
MtrunA17_Chr5g0404591	1.18E-64	4.53E-62
MtrunA17_Chr5g0442491	6.49E-64	2.46E-61
MtrunA17_Chr3g0125611	7.90E-64	2.97E-61
MtrunA17_Chr7g0269801	1.04E-63	3.88E-61
MtrunA17_Chr8g0367221	3.15E-62	1.16E-59
MtrunA17_Chr3g0106111	5.99E-62	2.19E-59
MtrunA17_Chr3g0110261	3.64E-60	1.31E-57
MtrunA17_Chr1g0211621	4.53E-60	1.62E-57
MtrunA17_Chr2g0296661	6.83E-60	2.42E-57
MtrunA17_Chr4g0011751	7.76E-60	2.72E-57
MtrunA17_Chr1g0199041	8.02E-60	2.79E-57
MtrunA17_Chr8g0341701	8.46E-60	2.91E-57
MtrunA17_Chr2g0305101	1.26E-59	4.31E-57
MtrunA17_Chr2g0300751	1.42E-59	4.81E-57
MtrunA17_Chr1g0185301	1.53E-59	5.11E-57
MtrunA17_Chr1g0195501	1.54E-59	5.12E-57
MtrunA17_Chr4g0069311	3.03E-59	9.97E-57
MtrunA17_Chr4g0059421	2.06E-58	6.73E-56
MtrunA17_Chr4g0035171	2.96E-58	9.58E-56
MtrunA17_Chr1g0184881	3.38E-58	1.08E-55
MtrunA17_Chr8g0392601	4.11E-58	1.31E-55
MtrunA17_Chr8g0389041	5.52E-58	1.74E-55
MtrunA17_Chr1g0147631	8.83E-58	2.76E-55
MtrunA17_Chr5g0404601	9.09E-58	2.82E-55
MtrunA17_Chr1g0191231	1.44E-57	4.43E-55
MtrunA17_Chr4g0010361	2.85E-57	8.69E-55
MtrunA17_Chr4g0013001	3.09E-57	9.36E-55
MtrunA17_Chr2g0317901	9.76E-57	2.93E-54
MtrunA17_Chr2g0300991	1.48E-56	4.39E-54
MtrunA17_Chr2g0300011	2.87E-56	8.46E-54
MtrunA17_Chr4g0020201	2.91E-56	8.52E-54
MtrunA17_Chr2g0304721	4.23E-56	1.23E-53
MtrunA17_Chr2g0288661	4.74E-56	1.37E-53
MtrunA17_Chr1g0206851	1.79E-55	5.12E-53
MtrunA17_Chr3g0125941	2.45E-55	6.95E-53
MtrunA17_Chr2g0333051	2.83E-55	7.97E-53
MtrunA17_Chr3g0130621	4.02E-55	1.12E-52
MtrunA17_Chr4g0064861	4.84E-55	1.34E-52
MtrunA17_Chr4g0000401	9.02E-55	2.48E-52
MtrunA17_Chr7g0261351	9.25E-55	2.53E-52
MtrunA17_Chr5g0435681	1.72E-54	4.66E-52
MtrunA17_Chr2g0309471	2.42E-54	6.51E-52
MtrunA17_Chr7g0246731	3.28E-54	8.77E-52
MtrunA17_Chr3g0118711	8.40E-54	2.23E-51
MtrunA17_Chr4g0035051	1.29E-53	3.41E-51
MtrunA17_Chr5g0400051	1.82E-53	4.77E-51
MtrunA17_Chr5g0428081	2.08E-53	5.42E-51
MtrunA17_Chr5g0400411	2.97E-53	7.67E-51
MtrunA17_Chr7g0239041	3.57E-53	9.16E-51
MtrunA17_Chr7g0253851	3.65E-53	9.30E-51
MtrunA17_Chr8g0341291	4.43E-53	1.12E-50
MtrunA17_Chr8g0388921	8.08E-53	2.03E-50
MtrunA17_Chr7g0219951	1.42E-52	3.54E-50
MtrunA17_Chr2g0314331	1.51E-52	3.74E-50
MtrunA17_Chr6g0454151	2.02E-52	4.98E-50
MtrunA17_Chr8g0361451	2.39E-52	5.84E-50
MtrunA17_Chr8g0345451	7.97E-52	1.94E-49
MtrunA17_Chr4g0047371	2.38E-51	5.75E-49
MtrunA17_Chr7g0225551	3.24E-51	7.77E-49
MtrunA17_Chr2g0302851	3.79E-51	9.04E-49
MtrunA17_Chr3g0133071	4.88E-51	1.16E-48
MtrunA17_Chr3g0120361	4.96E-51	1.17E-48
MtrunA17_Chr7g0268821	7.11E-51	1.66E-48
MtrunA17_Chr8g0384701	9.63E-51	2.24E-48
MtrunA17_Chr7g0273041	1.28E-50	2.96E-48
MtrunA17_Chr1g0188101	1.48E-50	3.39E-48
MtrunA17_Chr6g0481061	1.81E-50	4.13E-48
MtrunA17_Chr7g0247821	1.86E-50	4.22E-48
MtrunA17_Chr7g0269941	2.39E-50	5.38E-48
MtrunA17_Chr3g0125911	5.24E-50	1.17E-47
MtrunA17_Chr1g0176321	5.51E-50	1.23E-47
MtrunA17_Chr7g0218311	9.01E-50	1.99E-47
MtrunA17_Chr7g0222441	1.12E-49	2.45E-47
MtrunA17_Chr1g0179901	3.63E-49	7.94E-47
MtrunA17_Chr1g0195151	4.33E-49	9.42E-47
MtrunA17_Chr3g0124321	9.71E-49	2.10E-46
MtrunA17_Chr1g0202291	1.15E-48	2.48E-46
MtrunA17_Chr2g0307301	1.98E-48	4.24E-46
MtrunA17_Chr2g0281821	2.20E-48	4.68E-46
MtrunA17_Chr1g0146931	2.23E-48	4.72E-46
MtrunA17_Chr1g0206791	3.12E-48	6.55E-46
MtrunA17_Chr8g0377771	3.55E-48	7.41E-46
MtrunA17_Chr5g0436181	4.32E-48	8.97E-46
MtrunA17_Chr3g0140541	4.77E-48	9.86E-46
MtrunA17_Chr4g0072851	6.52E-48	1.34E-45
MtrunA17_Chr3g0114231	8.45E-48	1.73E-45
MtrunA17_Chr2g0332191	8.91E-48	1.81E-45
MtrunA17_Chr7g0247571	9.41E-48	1.90E-45
MtrunA17_Chr3g0100101	1.25E-47	2.52E-45
MtrunA17_Chr8g0378901	1.26E-47	2.53E-45
MtrunA17_Chr7g0261341	1.27E-47	2.53E-45
MtrunA17_Chr1g0150131	1.48E-47	2.92E-45
MtrunA17_Chr2g0326621	2.45E-47	4.82E-45
MtrunA17_Chr7g0270991	2.56E-47	5.01E-45
MtrunA17_Chr1g0157601	3.05E-47	5.93E-45
MtrunA17_Chr3g0111341	4.61E-47	8.94E-45
MtrunA17_Chr5g0441011	6.09E-47	1.17E-44
MtrunA17_Chr3g0138101	6.34E-47	1.22E-44
MtrunA17_Chr4g0061401	1.04E-46	1.98E-44
MtrunA17_Chr7g0249331	1.59E-46	3.02E-44
MtrunA17_Chr7g0222841	3.27E-46	6.18E-44
MtrunA17_Chr1g0185421	4.59E-46	8.61E-44
MtrunA17_Chr7g0255771	5.54E-46	1.03E-43
MtrunA17_Chr3g0089831	1.00E-45	1.87E-43
MtrunA17_Chr8g0342951	2.24E-45	4.14E-43
MtrunA17_Chr3g0103771	3.48E-45	6.40E-43
MtrunA17_Chr1g0160221	3.55E-45	6.50E-43
MtrunA17_Chr3g0132011	3.74E-45	6.82E-43
MtrunA17_Chr7g0234681	7.73E-45	1.40E-42
MtrunA17_Chr1g0184101	8.71E-45	1.57E-42
MtrunA17_Chr1g0165791	9.35E-45	1.68E-42
MtrunA17_Chr3g0102541	9.62E-45	1.72E-42
MtrunA17_Chr2g0333151	1.03E-44	1.83E-42
MtrunA17_Chr7g0235551	1.09E-44	1.93E-42
MtrunA17_Chr1g0201461	1.11E-44	1.96E-42
MtrunA17_Chr4g0013081	1.60E-44	2.82E-42
MtrunA17_Chr5g0400121	1.73E-44	3.02E-42
MtrunA17_Chr5g0437291	1.86E-44	3.24E-42
MtrunA17_Chr5g0448421	3.77E-44	6.52E-42
MtrunA17_Chr1g0185251	5.52E-44	9.49E-42
MtrunA17_Chr4g0076261	8.65E-44	1.48E-41
MtrunA17_Chr3g0119861	1.08E-43	1.85E-41
MtrunA17_Chr4g0006731	1.11E-43	1.88E-41
MtrunA17_Chr2g0319551	1.27E-43	2.14E-41
MtrunA17_Chr5g0428711	1.73E-43	2.90E-41
MtrunA17_Chr7g0249661	1.90E-43	3.18E-41
MtrunA17_Chr8g0353031	5.03E-43	8.39E-41
MtrunA17_Chr4g0062781	5.09E-43	8.45E-41
MtrunA17_Chr5g0447341	5.55E-43	9.17E-41
MtrunA17_Chr5g0415791	5.89E-43	9.68E-41
MtrunA17_Chr4g0074901	8.22E-43	1.35E-40
MtrunA17_Chr8g0360411	9.60E-43	1.57E-40
MtrunA17_Chr3g0102401	1.12E-42	1.82E-40
MtrunA17_Chr6g0468511	1.20E-42	1.94E-40
MtrunA17_Chr7g0275681	1.72E-42	2.77E-40
MtrunA17_Chr4g0014061	2.98E-42	4.78E-40
MtrunA17_Chr8g0347731	3.02E-42	4.79E-40
MtrunA17_Chr3g0139141	3.01E-42	4.79E-40
MtrunA17_Chr4g0050031	3.84E-42	6.08E-40
MtrunA17_Chr6g0481031	4.21E-42	6.63E-40
MtrunA17_Chr8g0348171	4.41E-42	6.91E-40
MtrunA17_Chr1g0186321	4.66E-42	7.25E-40
MtrunA17_Chr4g0008641	4.66E-42	7.25E-40
MtrunA17_Chr1g0208231	4.75E-42	7.36E-40
MtrunA17_Chr3g0136171	1.31E-41	2.02E-39
MtrunA17_Chr2g0327561	1.46E-41	2.25E-39
MtrunA17_Chr4g0001201	2.03E-41	3.10E-39
MtrunA17_Chr5g0446551	2.23E-41	3.40E-39
MtrunA17_Chr7g0270281	4.05E-41	6.15E-39
MtrunA17_Chr2g0282561	5.84E-41	8.80E-39
MtrunA17_Chr4g0073891	5.85E-41	8.80E-39
MtrunA17_Chr4g0014741	6.67E-41	9.99E-39
MtrunA17_Chr1g0192651	7.88E-41	1.18E-38
MtrunA17_Chr7g0226051	9.29E-41	1.38E-38
MtrunA17_Chr8g0378671	9.37E-41	1.39E-38
MtrunA17_Chr7g0218821	1.94E-40	2.86E-38
MtrunA17_Chr4g0039551	2.03E-40	2.98E-38
MtrunA17_Chr2g0315761	2.24E-40	3.28E-38
MtrunA17_Chr2g0302691	2.84E-40	4.14E-38
MtrunA17_Chr5g0401851	2.91E-40	4.23E-38
MtrunA17_Chr1g0155811	3.70E-40	5.36E-38
MtrunA17_Chr2g0293421	5.60E-40	8.06E-38
MtrunA17_Chr5g0446181	5.86E-40	8.41E-38
MtrunA17_Chr4g0002661	5.98E-40	8.56E-38
MtrunA17_Chr3g0111351	6.58E-40	9.37E-38
MtrunA17_Chr7g0247471	9.47E-40	1.34E-37
MtrunA17_Chr1g0181111	1.00E-39	1.42E-37
MtrunA17_Chr6g0464411	1.47E-39	2.07E-37
MtrunA17_Chr2g0283481	1.56E-39	2.19E-37
MtrunA17_Chr7g0244941	1.70E-39	2.37E-37
MtrunA17_Chr6g0463101	2.66E-39	3.70E-37
MtrunA17_Chr1g0162971	2.86E-39	3.97E-37
MtrunA17_Chr3g0079941	2.97E-39	4.11E-37
MtrunA17_Chr4g0038121	3.10E-39	4.27E-37
MtrunA17_Chr5g0407011	3.28E-39	4.50E-37
MtrunA17_Chr4g0042161	4.27E-39	5.84E-37
MtrunA17_Chr8g0390031	5.05E-39	6.88E-37
MtrunA17_Chr4g0024571	5.16E-39	7.00E-37
MtrunA17_Chr3g0090571	6.08E-39	8.22E-37
MtrunA17_Chr5g0415191	8.91E-39	1.20E-36
MtrunA17_Chr5g0395851	1.18E-38	1.58E-36
MtrunA17_Chr8g0377241	1.62E-38	2.16E-36
MtrunA17_Chr4g0029921	2.38E-38	3.17E-36
MtrunA17_Chr3g0117141	3.72E-38	4.94E-36
MtrunA17_Chr4g0007401	3.82E-38	5.06E-36
MtrunA17_Chr8g0347281	3.85E-38	5.08E-36
MtrunA17_Chr4g0007001	4.61E-38	6.06E-36
MtrunA17_Chr2g0283471	4.64E-38	6.07E-36
MtrunA17_Chr8g0359251	8.08E-38	1.05E-35
MtrunA17_Chr3g0129751	8.79E-38	1.14E-35
MtrunA17_Chr3g0140631	1.12E-37	1.46E-35
MtrunA17_Chr4g0011921	1.27E-37	1.64E-35
MtrunA17_Chr5g0412101	1.36E-37	1.75E-35
MtrunA17_Chr2g0297291	1.69E-37	2.17E-35
MtrunA17_Chr5g0404281	2.28E-37	2.92E-35
MtrunA17_Chr2g0312681	2.44E-37	3.11E-35
MtrunA17_Chr1g0194371	2.52E-37	3.20E-35
MtrunA17_Chr1g0205331	2.82E-37	3.57E-35
MtrunA17_Chr4g0035001	2.86E-37	3.60E-35
MtrunA17_Chr2g0323571	2.94E-37	3.70E-35
MtrunA17_Chr2g0283501	2.98E-37	3.73E-35
MtrunA17_Chr3g0098971	5.07E-37	6.33E-35
MtrunA17_Chr8g0357241	5.45E-37	6.77E-35
MtrunA17_Chr3g0117631	9.05E-37	1.12E-34
MtrunA17_Chr7g0234791	9.36E-37	1.16E-34
MtrunA17_Chr4g0014691	1.61E-36	1.98E-34
MtrunA17_Chr3g0125061	1.78E-36	2.19E-34
MtrunA17_Chr1g0155131	2.21E-36	2.71E-34
MtrunA17_Chr3g0112121	2.70E-36	3.29E-34
MtrunA17_Chr3g0140611	3.15E-36	3.83E-34
MtrunA17_Chr1g0210791	3.75E-36	4.55E-34
MtrunA17_Chr2g0280151	4.26E-36	5.14E-34
MtrunA17_Chr5g0433781	5.55E-36	6.68E-34
MtrunA17_Chr8g0347271	8.36E-36	1.00E-33
MtrunA17_Chr3g0105311	9.14E-36	1.09E-33
MtrunA17_Chr4g0068201	9.60E-36	1.14E-33
MtrunA17_Chr5g0435791	1.42E-35	1.68E-33
MtrunA17_Chr4g0068821	1.41E-35	1.68E-33
MtrunA17_Chr3g0127731	1.52E-35	1.80E-33
MtrunA17_Chr1g0186761	1.87E-35	2.21E-33
MtrunA17_Chr1g0209521	2.10E-35	2.46E-33
MtrunA17_Chr4g0066241	2.19E-35	2.56E-33
MtrunA17_Chr2g0284751	3.61E-35	4.20E-33
MtrunA17_Chr3g0111071	4.43E-35	5.15E-33
MtrunA17_Chr4g0056561	4.48E-35	5.19E-33
MtrunA17_Chr2g0279531	4.75E-35	5.49E-33
MtrunA17_Chr2g0285371	5.90E-35	6.79E-33
MtrunA17_Chr3g0137421	7.52E-35	8.63E-33
MtrunA17_Chr5g0414931	8.20E-35	9.38E-33
MtrunA17_Chr2g0323161	9.98E-35	1.14E-32
MtrunA17_Chr7g0225191	1.37E-34	1.55E-32
MtrunA17_Chr5g0443541	2.12E-34	2.41E-32
MtrunA17_Chr6g0467611	3.40E-34	3.84E-32
MtrunA17_Chr3g0090231	3.49E-34	3.93E-32
MtrunA17_Chr8g0345831	3.57E-34	4.01E-32
MtrunA17_Chr5g0400691	3.73E-34	4.18E-32
MtrunA17_Chr6g0474081	4.19E-34	4.68E-32
MtrunA17_Chr8g0352201	4.39E-34	4.89E-32
MtrunA17_Chr3g0122181	5.21E-34	5.79E-32
MtrunA17_Chr4g0060781	5.78E-34	6.40E-32
MtrunA17_Chr2g0320511	6.25E-34	6.90E-32
MtrunA17_Chr3g0129421	1.05E-33	1.15E-31
MtrunA17_Chr1g0212341	1.08E-33	1.19E-31
MtrunA17_Chr7g0225821	1.18E-33	1.29E-31
MtrunA17_Chr3g0112701	1.56E-33	1.70E-31
MtrunA17_Chr1g0200441	1.72E-33	1.87E-31
MtrunA17_Chr2g0323701	1.82E-33	1.97E-31
MtrunA17_Chr7g0245121	2.01E-33	2.18E-31
MtrunA17_Chr4g0066121	2.56E-33	2.75E-31
MtrunA17_Chr7g0271561	2.55E-33	2.75E-31
MtrunA17_Chr7g0244641	2.72E-33	2.92E-31
MtrunA17_Chr3g0103671	2.96E-33	3.16E-31
MtrunA17_Chr1g0211141	3.34E-33	3.56E-31
MtrunA17_Chr3g0123961	3.70E-33	3.93E-31
MtrunA17_Chr1g0189591	3.86E-33	4.09E-31
MtrunA17_Chr6g0454411	4.16E-33	4.40E-31
MtrunA17_Chr1g0188071	6.45E-33	6.80E-31
MtrunA17_Chr3g0143871	8.39E-33	8.81E-31
MtrunA17_Chr5g0401281	8.98E-33	9.40E-31
MtrunA17_Chr3g0138191	1.06E-32	1.11E-30
MtrunA17_Chr5g0406641	1.19E-32	1.24E-30
MtrunA17_Chr8g0391971	1.55E-32	1.61E-30
MtrunA17_Chr1g0159551	1.59E-32	1.65E-30
MtrunA17_Chr4g0003201	1.66E-32	1.71E-30
MtrunA17_Chr3g0109511	1.93E-32	1.99E-30
MtrunA17_Chr4g0065181	2.10E-32	2.16E-30
MtrunA17_Chr8g0371981	2.24E-32	2.30E-30
MtrunA17_Chr1g0146861	2.39E-32	2.44E-30
MtrunA17_Chr3g0121301	2.46E-32	2.50E-30
MtrunA17_Chr6g0466831	2.86E-32	2.91E-30
MtrunA17_Chr3g0139921	3.13E-32	3.18E-30
MtrunA17_Chr1g0181071	3.56E-32	3.59E-30
MtrunA17_Chr2g0300511	4.57E-32	4.61E-30
MtrunA17_Chr4g0042101	4.69E-32	4.72E-30
MtrunA17_Chr4g0026531	5.47E-32	5.48E-30
MtrunA17_Chr2g0307281	5.51E-32	5.51E-30
MtrunA17_Chr4g0065401	5.74E-32	5.72E-30
MtrunA17_Chr2g0292421	6.28E-32	6.25E-30
MtrunA17_Chr1g0198921	6.60E-32	6.54E-30
MtrunA17_Chr7g0258621	6.92E-32	6.84E-30
MtrunA17_Chr1g0179561	7.02E-32	6.92E-30
MtrunA17_Chr4g0000981	7.69E-32	7.57E-30
MtrunA17_Chr3g0124811	7.94E-32	7.79E-30
MtrunA17_Chr3g0081401	8.65E-32	8.46E-30
MtrunA17_Chr5g0445111	9.04E-32	8.82E-30
MtrunA17_Chr2g0317061	9.42E-32	9.17E-30
MtrunA17_Chr5g0427141	1.22E-31	1.19E-29
MtrunA17_Chr1g0196081	1.44E-31	1.39E-29
MtrunA17_Chr3g0144231	1.78E-31	1.72E-29
MtrunA17_Chr4g0013371	2.32E-31	2.24E-29
MtrunA17_Chr5g0440381	2.54E-31	2.44E-29
MtrunA17_Chr6g0471191	2.86E-31	2.74E-29
MtrunA17_Chr2g0330951	2.87E-31	2.75E-29
MtrunA17_Chr3g0142621	2.90E-31	2.76E-29
MtrunA17_Chr4g0002961	2.97E-31	2.82E-29
MtrunA17_Chr4g0066131	3.23E-31	3.06E-29
MtrunA17_Chr2g0318481	3.33E-31	3.15E-29
MtrunA17_Chr7g0257741	3.67E-31	3.46E-29
MtrunA17_Chr2g0323631	4.61E-31	4.34E-29
MtrunA17_Chr2g0322591	5.13E-31	4.82E-29
MtrunA17_Chr5g0427841	7.62E-31	7.14E-29
MtrunA17_Chr5g0420771	7.99E-31	7.46E-29
MtrunA17_Chr7g0261321	9.27E-31	8.64E-29
MtrunA17_Chr1g0210461	1.05E-30	9.75E-29
MtrunA17_Chr3g0123481	1.06E-30	9.81E-29
MtrunA17_Chr5g0413271	1.07E-30	9.87E-29
MtrunA17_Chr4g0073741	1.18E-30	1.09E-28
MtrunA17_Chr1g0164481	1.43E-30	1.31E-28
MtrunA17_Chr4g0000991	1.65E-30	1.52E-28
MtrunA17_Chr5g0430091	1.74E-30	1.60E-28
MtrunA17_Chr7g0248491	1.88E-30	1.72E-28
MtrunA17_Chr2g0287761	1.95E-30	1.78E-28
MtrunA17_Chr4g0051491	2.01E-30	1.83E-28
MtrunA17_Chr3g0092521	2.06E-30	1.86E-28
MtrunA17_Chr7g0266831	2.44E-30	2.20E-28
MtrunA17_Chr3g0118691	3.01E-30	2.72E-28
MtrunA17_Chr3g0145361	3.42E-30	3.08E-28
MtrunA17_Chr2g0286501	3.49E-30	3.13E-28
MtrunA17_Chr8g0381871	3.80E-30	3.41E-28
MtrunA17_Chr5g0427481	4.84E-30	4.33E-28
MtrunA17_Chr8g0365441	4.92E-30	4.38E-28
MtrunA17_Chr5g0409741	5.40E-30	4.81E-28
MtrunA17_Chr2g0313111	5.68E-30	5.04E-28
MtrunA17_Chr3g0132881	6.57E-30	5.82E-28
MtrunA17_Chr7g0242681	7.18E-30	6.34E-28
MtrunA17_Chr1g0211421	7.31E-30	6.44E-28
MtrunA17_Chr3g0118321	7.51E-30	6.60E-28
MtrunA17_Chr3g0142851	8.63E-30	7.56E-28
MtrunA17_Chr2g0313061	8.82E-30	7.72E-28
MtrunA17_Chr4g0031291	9.34E-30	8.15E-28
MtrunA17_Chr1g0157091	1.02E-29	8.86E-28
MtrunA17_Chr2g0318601	1.17E-29	1.01E-27
MtrunA17_Chr6g0476831	1.23E-29	1.07E-27
MtrunA17_Chr4g0060261	1.43E-29	1.23E-27
MtrunA17_Chr7g0247481	1.45E-29	1.25E-27
MtrunA17_Chr7g0219831	2.44E-29	2.10E-27
MtrunA17_Chr1g0159531	2.62E-29	2.25E-27
MtrunA17_Chr2g0295921	3.08E-29	2.64E-27
MtrunA17_Chr8g0373681	3.12E-29	2.67E-27
MtrunA17_Chr5g0397361	3.73E-29	3.18E-27
MtrunA17_Chr3g0083901	3.77E-29	3.21E-27
MtrunA17_Chr2g0317751	3.91E-29	3.32E-27
MtrunA17_Chr2g0323681	3.92E-29	3.32E-27
MtrunA17_Chr3g0140821	4.31E-29	3.64E-27
MtrunA17_Chr8g0373181	4.34E-29	3.66E-27
MtrunA17_Chr1g0158971	4.34E-29	3.66E-27
MtrunA17_Chr4g0021041	4.43E-29	3.72E-27
MtrunA17_Chr8g0347151	5.22E-29	4.37E-27
MtrunA17_Chr8g0367931	5.35E-29	4.47E-27
MtrunA17_Chr7g0253891	6.78E-29	5.65E-27
MtrunA17_Chr4g0039081	7.71E-29	6.41E-27
MtrunA17_Chr2g0307331	9.27E-29	7.70E-27
MtrunA17_Chr5g0419371	9.71E-29	8.04E-27
MtrunA17_Chr3g0139111	1.04E-28	8.58E-27
MtrunA17_Chr3g0135851	1.09E-28	8.98E-27
MtrunA17_Chr2g0302021	1.12E-28	9.21E-27
MtrunA17_Chr5g0397051	1.33E-28	1.09E-26
MtrunA17_Chr2g0318871	1.41E-28	1.16E-26
MtrunA17_Chr2g0307191	1.42E-28	1.16E-26
MtrunA17_Chr7g0214981	1.65E-28	1.35E-26
MtrunA17_Chr2g0329901	1.90E-28	1.55E-26
MtrunA17_Chr4g0061491	1.92E-28	1.56E-26
MtrunA17_Chr4g0019291	1.97E-28	1.60E-26
MtrunA17_Chr6g0454021	2.07E-28	1.67E-26
MtrunA17_Chr2g0330721	2.08E-28	1.67E-26
MtrunA17_Chr4g0053761	2.38E-28	1.92E-26
MtrunA17_Chr4g0045721	2.43E-28	1.95E-26
MtrunA17_Chr2g0295911	2.60E-28	2.08E-26
MtrunA17_Chr7g0244651	2.71E-28	2.17E-26
MtrunA17_Chr3g0079011	3.02E-28	2.41E-26
MtrunA17_Chr1g0188281	3.03E-28	2.41E-26
MtrunA17_Chr7g0228751	3.46E-28	2.75E-26
MtrunA17_Chr8g0378951	3.65E-28	2.89E-26
MtrunA17_Chr4g0049831	3.74E-28	2.96E-26
MtrunA17_Chr7g0275291	3.81E-28	3.01E-26
MtrunA17_Chr4g0067581	4.02E-28	3.17E-26
MtrunA17_Chr6g0481911	4.16E-28	3.27E-26
MtrunA17_Chr3g0111091	5.02E-28	3.94E-26
MtrunA17_Chr1g0196751	5.39E-28	4.22E-26
MtrunA17_Chr3g0122911	6.11E-28	4.77E-26
MtrunA17_Chr4g0057271	6.35E-28	4.95E-26
MtrunA17_Chr2g0299301	6.87E-28	5.35E-26
MtrunA17_Chr5g0437861	7.05E-28	5.47E-26
MtrunA17_Chr3g0106221	7.79E-28	6.04E-26
MtrunA17_Chr2g0293201	8.81E-28	6.81E-26
MtrunA17_Chr5g0411331	1.04E-27	8.01E-26
MtrunA17_Chr6g0472861	1.18E-27	9.11E-26
MtrunA17_Chr7g0239501	1.22E-27	9.38E-26
MtrunA17_Chr5g0414991	1.25E-27	9.57E-26
MtrunA17_Chr8g0381381	1.72E-27	1.32E-25
MtrunA17_Chr3g0129151	1.78E-27	1.36E-25
MtrunA17_Chr3g0140151	1.85E-27	1.41E-25
MtrunA17_Chr3g0122121	1.86E-27	1.41E-25
MtrunA17_Chr5g0416121	1.98E-27	1.50E-25
MtrunA17_Chr3g0116191	2.20E-27	1.67E-25
MtrunA17_Chr1g0160411	2.37E-27	1.79E-25
MtrunA17_Chr3g0145691	2.53E-27	1.91E-25
MtrunA17_Chr1g0159431	2.97E-27	2.24E-25
MtrunA17_Chr2g0299501	3.01E-27	2.26E-25
MtrunA17_Chr4g0057431	3.16E-27	2.37E-25
MtrunA17_Chr6g0485761	3.19E-27	2.39E-25
MtrunA17_Chr2g0298571	3.23E-27	2.41E-25
MtrunA17_Chr4g0003341	3.92E-27	2.92E-25
MtrunA17_Chr7g0245291	4.02E-27	2.99E-25
MtrunA17_Chr7g0235761	4.07E-27	3.02E-25
MtrunA17_Chr3g0085291	4.08E-27	3.02E-25
MtrunA17_Chr8g0369091	4.46E-27	3.29E-25
MtrunA17_Chr5g0441841	4.85E-27	3.58E-25
MtrunA17_Chr4g0051121	4.96E-27	3.65E-25
MtrunA17_Chr8g0380471	5.26E-27	3.86E-25
MtrunA17_Chr5g0419521	6.50E-27	4.76E-25
MtrunA17_Chr7g0243931	7.09E-27	5.19E-25
MtrunA17_Chr7g0271351	7.73E-27	5.65E-25
MtrunA17_Chr1g0203181	8.14E-27	5.94E-25
MtrunA17_Chr1g0187411	8.32E-27	6.05E-25
MtrunA17_Chr6g0479391	8.47E-27	6.15E-25
MtrunA17_Chr2g0323721	8.71E-27	6.31E-25
MtrunA17_Chr7g0262191	9.68E-27	7.00E-25
MtrunA17_Chr4g0060621	1.21E-26	8.72E-25
MtrunA17_Chr7g0249431	1.24E-26	8.92E-25
MtrunA17_Chr5g0410951	1.34E-26	9.67E-25
MtrunA17_Chr3g0118261	1.37E-26	9.80E-25
MtrunA17_Chr1g0190771	1.45E-26	1.04E-24
MtrunA17_Chr4g0059321	1.58E-26	1.13E-24
MtrunA17_Chr3g0096561	1.61E-26	1.15E-24
MtrunA17_Chr5g0410841	1.63E-26	1.16E-24
MtrunA17_Chr3g0116801	1.68E-26	1.19E-24
MtrunA17_Chr1g0149491	1.84E-26	1.30E-24
MtrunA17_Chr7g0255351	1.85E-26	1.31E-24
MtrunA17_Chr3g0115291	1.95E-26	1.38E-24
MtrunA17_Chr7g0269961	2.04E-26	1.44E-24
MtrunA17_Chr1g0210021	2.49E-26	1.75E-24
MtrunA17_Chr4g0072601	2.67E-26	1.88E-24
MtrunA17_Chr4g0014051	2.77E-26	1.94E-24
MtrunA17_Chr3g0142101	3.19E-26	2.23E-24
MtrunA17_Chr3g0125001	3.26E-26	2.28E-24
MtrunA17_Chr2g0312171	3.49E-26	2.44E-24
MtrunA17_Chr2g0282161	3.51E-26	2.44E-24
MtrunA17_Chr5g0435401	3.55E-26	2.47E-24
MtrunA17_Chr5g0426311	3.64E-26	2.52E-24
MtrunA17_Chr1g0187371	3.63E-26	2.52E-24
MtrunA17_Chr2g0279231	3.65E-26	2.52E-24
MtrunA17_Chr5g0396361	3.98E-26	2.75E-24
MtrunA17_Chr6g0471441	4.44E-26	3.06E-24
MtrunA17_Chr5g0442831	4.79E-26	3.29E-24
MtrunA17_Chr4g0074351	4.89E-26	3.36E-24
MtrunA17_Chr2g0283961	5.87E-26	4.02E-24
MtrunA17_Chr1g0152811	5.88E-26	4.02E-24
MtrunA17_Chr4g0075031	5.94E-26	4.05E-24
MtrunA17_Chr4g0065831	7.23E-26	4.92E-24
MtrunA17_Chr5g0447581	8.65E-26	5.88E-24
MtrunA17_Chr7g0275111	9.10E-26	6.18E-24
MtrunA17_Chr3g0111281	9.27E-26	6.27E-24
MtrunA17_Chr7g0256821	9.27E-26	6.27E-24
MtrunA17_Chr6g0465121	9.34E-26	6.30E-24
MtrunA17_Chr4g0042211	9.51E-26	6.40E-24
MtrunA17_Chr3g0079271	9.58E-26	6.44E-24
MtrunA17_Chr4g0012961	1.06E-25	7.08E-24
MtrunA17_Chr3g0146071	1.11E-25	7.46E-24
MtrunA17_Chr3g0114701	1.14E-25	7.63E-24
MtrunA17_Chr6g0461561	1.15E-25	7.70E-24
MtrunA17_Chr8g0384081	1.21E-25	8.04E-24
MtrunA17_Chr8g0357211	1.22E-25	8.11E-24
MtrunA17_Chr3g0104251	1.23E-25	8.12E-24
MtrunA17_Chr2g0323711	1.22E-25	8.12E-24
MtrunA17_Chr5g0420601	1.28E-25	8.46E-24
MtrunA17_Chr4g0073861	1.29E-25	8.54E-24
MtrunA17_Chr8g0372191	1.31E-25	8.65E-24
MtrunA17_Chr4g0074111	1.36E-25	8.97E-24
MtrunA17_Chr1g0157681	1.51E-25	9.92E-24
MtrunA17_Chr7g0233441	1.64E-25	1.07E-23
MtrunA17_Chr3g0133051	1.83E-25	1.20E-23
MtrunA17_Chr1g0152851	1.84E-25	1.20E-23
MtrunA17_Chr4g0001231	1.89E-25	1.23E-23
MtrunA17_Chr2g0278721	2.19E-25	1.43E-23
MtrunA17_Chr3g0077511	2.29E-25	1.49E-23
MtrunA17_Chr5g0418391	2.50E-25	1.62E-23
MtrunA17_Chr4g0053251	2.59E-25	1.68E-23
MtrunA17_Chr8g0352231	2.98E-25	1.93E-23
MtrunA17_Chr3g0113191	3.47E-25	2.24E-23
MtrunA17_Chr1g0185241	3.75E-25	2.41E-23
MtrunA17_Chr5g0394361	3.78E-25	2.43E-23
MtrunA17_Chr5g0433181	3.82E-25	2.46E-23
MtrunA17_Chr4g0068721	3.98E-25	2.55E-23
MtrunA17_Chr6g0483701	4.02E-25	2.57E-23
MtrunA17_Chr1g0156371	5.04E-25	3.22E-23
MtrunA17_Chr5g0438401	5.94E-25	3.79E-23
MtrunA17_Chr4g0028601	6.33E-25	4.03E-23
MtrunA17_Chr8g0355301	6.37E-25	4.05E-23
MtrunA17_Chr2g0322671	6.62E-25	4.20E-23
MtrunA17_Chr4g0039991	7.41E-25	4.69E-23
MtrunA17_Chr7g0241651	7.44E-25	4.71E-23
MtrunA17_Chr4g0052121	7.59E-25	4.79E-23
MtrunA17_Chr4g0068231	7.61E-25	4.80E-23
MtrunA17_Chr3g0123531	7.95E-25	5.00E-23
MtrunA17_Chr8g0350681	8.20E-25	5.14E-23
MtrunA17_Chr2g0288011	8.20E-25	5.14E-23
MtrunA17_Chr1g0201741	9.18E-25	5.74E-23
MtrunA17_Chr5g0441371	9.71E-25	6.07E-23
MtrunA17_Chr4g0043531	1.08E-24	6.73E-23
MtrunA17_Chr5g0397771	1.11E-24	6.92E-23
MtrunA17_Chr8g0346261	1.18E-24	7.36E-23
MtrunA17_Chr2g0298671	1.26E-24	7.83E-23
MtrunA17_Chr7g0234401	1.29E-24	8.00E-23
MtrunA17_Chr2g0317051	1.33E-24	8.23E-23
MtrunA17_Chr7g0259481	1.52E-24	9.41E-23
MtrunA17_Chr3g0112731	1.93E-24	1.19E-22
MtrunA17_Chr8g0376391	2.01E-24	1.24E-22
MtrunA17_Chr2g0317951	2.06E-24	1.27E-22
MtrunA17_Chr8g0382951	2.16E-24	1.32E-22
MtrunA17_Chr2g0286481	2.27E-24	1.39E-22
MtrunA17_Chr1g0156101	2.30E-24	1.41E-22
MtrunA17_Chr7g0265561	2.44E-24	1.49E-22
MtrunA17_Chr5g0404841	2.50E-24	1.52E-22
MtrunA17_Chr1g0211841	2.55E-24	1.55E-22
MtrunA17_Chr2g0278531	2.84E-24	1.72E-22
MtrunA17_Chr3g0079801	3.68E-24	2.24E-22
MtrunA17_Chr3g0142271	3.74E-24	2.26E-22
MtrunA17_Chr3g0108671	3.76E-24	2.27E-22
MtrunA17_Chr2g0287071	3.99E-24	2.41E-22
MtrunA17_Chr1g0196761	4.12E-24	2.48E-22
MtrunA17_Chr5g0426431	4.68E-24	2.82E-22
MtrunA17_Chr7g0247461	4.95E-24	2.97E-22
MtrunA17_Chr4g0014721	5.25E-24	3.15E-22
MtrunA17_Chr3g0124891	5.44E-24	3.26E-22
MtrunA17_Chr2g0311941	5.60E-24	3.35E-22
MtrunA17_Chr6g0467621	6.48E-24	3.87E-22
MtrunA17_Chr8g0380531	6.67E-24	3.98E-22
MtrunA17_Chr7g0226941	6.75E-24	4.01E-22
MtrunA17_Chr1g0169411	7.16E-24	4.25E-22
MtrunA17_Chr7g0260551	7.33E-24	4.35E-22
MtrunA17_Chr1g0191851	9.49E-24	5.62E-22
MtrunA17_Chr1g0210881	1.09E-23	6.47E-22
MtrunA17_Chr8g0348861	1.10E-23	6.47E-22
MtrunA17_Chr1g0151461	1.12E-23	6.60E-22
MtrunA17_Chr4g0049711	1.12E-23	6.60E-22
MtrunA17_Chr4g0055911	1.22E-23	7.20E-22
MtrunA17_Chr2g0289791	1.25E-23	7.33E-22
MtrunA17_Chr3g0132551	1.27E-23	7.43E-22
MtrunA17_Chr7g0275281	1.28E-23	7.46E-22
MtrunA17_Chr5g0397271	1.30E-23	7.56E-22
MtrunA17_Chr3g0124631	1.31E-23	7.63E-22
MtrunA17_Chr8g0374971	1.31E-23	7.63E-22
MtrunA17_Chr3g0085011	1.36E-23	7.89E-22
MtrunA17_Chr5g0425471	1.37E-23	7.97E-22
MtrunA17_Chr6g0453321	1.40E-23	8.13E-22
MtrunA17_Chr4g0001971	1.51E-23	8.72E-22
MtrunA17_Chr1g0210591	1.58E-23	9.13E-22
MtrunA17_Chr5g0429671	1.78E-23	1.02E-21
MtrunA17_Chr8g0347991	1.84E-23	1.06E-21
MtrunA17_Chr2g0307671	1.85E-23	1.06E-21
MtrunA17_Chr3g0130951	1.90E-23	1.09E-21
MtrunA17_Chr2g0282421	2.02E-23	1.16E-21
MtrunA17_Chr7g0255141	2.17E-23	1.24E-21
MtrunA17_Chr7g0261561	2.27E-23	1.30E-21
MtrunA17_Chr3g0123301	2.44E-23	1.39E-21
MtrunA17_Chr4g0057761	2.49E-23	1.42E-21
MtrunA17_Chr4g0063331	2.60E-23	1.48E-21
MtrunA17_Chr3g0143311	2.72E-23	1.55E-21
MtrunA17_Chr8g0348491	3.09E-23	1.75E-21
MtrunA17_Chr6g0477161	3.13E-23	1.77E-21
MtrunA17_Chr4g0003441	3.40E-23	1.92E-21
MtrunA17_Chr7g0244761	3.52E-23	1.98E-21
MtrunA17_Chr8g0365381	3.67E-23	2.07E-21
MtrunA17_Chr2g0322641	3.76E-23	2.11E-21
MtrunA17_Chr4g0031661	3.76E-23	2.11E-21
MtrunA17_Chr4g0044551	4.07E-23	2.28E-21
MtrunA17_Chr2g0318611	4.13E-23	2.31E-21
MtrunA17_Chr6g0466341	4.70E-23	2.63E-21
MtrunA17_Chr3g0143911	4.94E-23	2.76E-21
MtrunA17_Chr1g0194601	4.98E-23	2.77E-21
MtrunA17_Chr2g0310421	5.10E-23	2.84E-21
MtrunA17_Chr8g0386961	5.38E-23	2.99E-21
MtrunA17_Chr3g0139011	5.48E-23	3.04E-21
MtrunA17_Chr3g0132051	5.49E-23	3.04E-21
MtrunA17_Chr5g0415441	5.55E-23	3.07E-21
MtrunA17_Chr6g0474471	5.57E-23	3.08E-21
MtrunA17_Chr3g0109051	5.79E-23	3.19E-21
MtrunA17_Chr2g0329811	5.89E-23	3.25E-21
MtrunA17_Chr4g0051361	6.35E-23	3.49E-21
MtrunA17_Chr1g0154131	6.97E-23	3.83E-21
MtrunA17_Chr7g0270341	7.51E-23	4.12E-21
MtrunA17_Chr7g0274071	7.52E-23	4.12E-21
MtrunA17_Chr6g0454801	7.97E-23	4.36E-21
MtrunA17_Chr4g0065571	8.26E-23	4.51E-21
MtrunA17_Chr4g0040101	9.23E-23	5.03E-21
MtrunA17_Chr6g0485301	9.86E-23	5.37E-21
MtrunA17_Chr8g0376571	1.09E-22	5.91E-21
MtrunA17_Chr2g0287181	1.09E-22	5.93E-21
MtrunA17_Chr5g0427221	1.10E-22	5.96E-21
MtrunA17_Chr6g0477741	1.20E-22	6.48E-21
MtrunA17_Chr1g0188551	1.22E-22	6.62E-21
MtrunA17_Chr7g0218731	1.25E-22	6.72E-21
MtrunA17_Chr8g0378941	1.27E-22	6.85E-21
MtrunA17_Chr6g0455221	1.32E-22	7.10E-21
MtrunA17_Chr8g0355811	1.33E-22	7.13E-21
MtrunA17_Chr1g0156581	1.33E-22	7.14E-21
MtrunA17_Chr8g0388451	1.42E-22	7.62E-21
MtrunA17_Chr4g0068291	1.44E-22	7.72E-21
MtrunA17_Chr3g0128551	1.48E-22	7.93E-21
MtrunA17_Chr6g0454331	1.50E-22	8.00E-21
MtrunA17_Chr5g0446531	1.65E-22	8.80E-21
MtrunA17_Chr3g0125101	1.67E-22	8.90E-21
MtrunA17_Chr6g0483721	1.84E-22	9.79E-21
MtrunA17_Chr5g0437671	1.85E-22	9.80E-21
MtrunA17_Chr8g0358961	1.92E-22	1.02E-20
MtrunA17_Chr3g0135691	1.95E-22	1.03E-20
MtrunA17_Chr1g0210971	2.12E-22	1.12E-20
MtrunA17_Chr8g0355311	2.39E-22	1.26E-20
MtrunA17_Chr3g0106581	2.59E-22	1.37E-20
MtrunA17_Chr8g0392091	2.61E-22	1.37E-20
MtrunA17_Chr2g0299271	2.70E-22	1.42E-20
MtrunA17_Chr8g0385511	2.82E-22	1.48E-20
MtrunA17_Chr4g0012991	3.03E-22	1.59E-20
MtrunA17_Chr7g0253401	3.36E-22	1.76E-20
MtrunA17_Chr4g0026321	3.54E-22	1.85E-20
MtrunA17_Chr1g0209251	3.63E-22	1.90E-20
MtrunA17_Chr4g0062901	3.69E-22	1.92E-20
MtrunA17_Chr4g0031101	3.72E-22	1.94E-20
MtrunA17_Chr4g0014791	3.73E-22	1.94E-20
MtrunA17_Chr5g0445001	3.87E-22	2.01E-20
MtrunA17_Chr1g0180631	3.93E-22	2.04E-20
MtrunA17_Chr5g0413551	4.32E-22	2.23E-20
MtrunA17_Chr4g0035621	4.55E-22	2.35E-20
MtrunA17_Chr2g0283351	5.22E-22	2.69E-20
MtrunA17_Chr7g0229941	5.64E-22	2.90E-20
MtrunA17_Chr8g0364501	5.93E-22	3.05E-20
MtrunA17_Chr1g0184771	6.72E-22	3.45E-20
MtrunA17_Chr8g0347221	7.07E-22	3.63E-20
MtrunA17_Chr8g0378341	7.38E-22	3.78E-20
MtrunA17_Chr5g0438641	7.48E-22	3.83E-20
MtrunA17_Chr8g0354531	8.01E-22	4.09E-20
MtrunA17_Chr7g0252641	8.65E-22	4.41E-20
MtrunA17_Chr5g0403931	9.00E-22	4.58E-20
MtrunA17_Chr4g0037211	9.16E-22	4.66E-20
MtrunA17_Chr7g0226451	9.48E-22	4.82E-20
MtrunA17_Chr1g0180501	9.68E-22	4.91E-20
MtrunA17_Chr7g0244511	9.89E-22	5.01E-20
MtrunA17_Chr7g0266651	1.00E-21	5.06E-20
MtrunA17_Chr2g0312521	1.00E-21	5.06E-20
MtrunA17_Chr4g0011841	1.03E-21	5.20E-20
MtrunA17_Chr5g0398891	1.05E-21	5.31E-20
MtrunA17_Chr1g0190481	1.06E-21	5.33E-20
MtrunA17_Chr4g0064941	1.09E-21	5.48E-20
MtrunA17_Chr7g0220841	1.16E-21	5.81E-20
MtrunA17_Chr7g0259821	1.17E-21	5.84E-20
MtrunA17_Chr2g0310011	1.22E-21	6.08E-20
MtrunA17_Chr1g0153011	1.38E-21	6.88E-20
MtrunA17_Chr8g0378821	1.39E-21	6.94E-20
MtrunA17_Chr2g0313811	1.40E-21	6.98E-20
MtrunA17_Chr3g0117001	1.44E-21	7.18E-20
MtrunA17_CPg0492881	1.48E-21	7.35E-20
MtrunA17_Chr5g0427231	1.59E-21	7.89E-20
MtrunA17_Chr2g0301241	1.64E-21	8.13E-20
MtrunA17_Chr4g0071301	1.78E-21	8.80E-20
MtrunA17_Chr1g0157741	2.12E-21	1.05E-19
MtrunA17_Chr4g0073041	2.21E-21	1.09E-19
MtrunA17_Chr3g0134521	2.21E-21	1.09E-19
MtrunA17_Chr8g0365361	2.22E-21	1.09E-19
MtrunA17_Chr8g0335111	2.28E-21	1.12E-19
MtrunA17_Chr2g0327971	2.50E-21	1.23E-19
MtrunA17_Chr5g0396351	2.73E-21	1.34E-19
MtrunA17_Chr8g0379151	2.80E-21	1.37E-19
MtrunA17_Chr3g0122481	3.01E-21	1.47E-19
MtrunA17_Chr3g0145671	3.16E-21	1.54E-19
MtrunA17_Chr8g0336731	3.31E-21	1.61E-19
MtrunA17_Chr3g0141981	3.55E-21	1.73E-19
MtrunA17_Chr8g0383631	4.02E-21	1.96E-19
MtrunA17_Chr6g0461331	4.21E-21	2.05E-19
MtrunA17_Chr6g0487261	4.83E-21	2.35E-19
MtrunA17_Chr8g0381521	5.29E-21	2.57E-19
MtrunA17_Chr1g0213671	5.40E-21	2.61E-19
MtrunA17_Chr4g0050591	5.48E-21	2.65E-19
MtrunA17_Chr1g0171131	5.79E-21	2.79E-19
MtrunA17_Chr5g0446401	5.82E-21	2.81E-19
MtrunA17_Chr4g0044511	6.14E-21	2.96E-19
MtrunA17_Chr8g0351391	6.28E-21	3.02E-19
MtrunA17_Chr1g0188771	6.85E-21	3.29E-19
MtrunA17_Chr5g0401291	7.06E-21	3.39E-19
MtrunA17_Chr2g0294641	7.14E-21	3.42E-19
MtrunA17_Chr8g0381391	7.24E-21	3.47E-19
MtrunA17_Chr3g0142491	7.71E-21	3.68E-19
MtrunA17_Chr8g0335321	8.65E-21	4.13E-19
MtrunA17_Chr2g0296651	8.92E-21	4.25E-19
MtrunA17_Chr4g0054681	9.02E-21	4.30E-19
MtrunA17_Chr1g0190251	9.22E-21	4.38E-19
MtrunA17_Chr3g0118361	9.21E-21	4.38E-19
MtrunA17_Chr5g0408591	1.05E-20	4.96E-19
MtrunA17_Chr1g0204841	1.05E-20	4.99E-19
MtrunA17_Chr4g0000481	1.11E-20	5.25E-19
MtrunA17_Chr1g0192251	1.18E-20	5.56E-19
MtrunA17_Chr4g0067471	1.18E-20	5.56E-19
MtrunA17_Chr4g0010121	1.21E-20	5.69E-19
MtrunA17_Chr4g0051041	1.25E-20	5.87E-19
MtrunA17_Chr6g0468501	1.33E-20	6.27E-19
MtrunA17_Chr3g0078841	1.41E-20	6.62E-19
MtrunA17_Chr3g0104221	1.46E-20	6.86E-19
MtrunA17_Chr7g0214841	1.49E-20	6.99E-19
MtrunA17_Chr1g0185821	1.62E-20	7.56E-19
MtrunA17_Chr4g0038631	1.82E-20	8.48E-19
MtrunA17_Chr8g0360241	1.95E-20	9.07E-19
MtrunA17_Chr4g0053931	1.95E-20	9.11E-19
MtrunA17_Chr7g0258201	2.02E-20	9.42E-19
MtrunA17_Chr2g0280421	2.13E-20	9.92E-19
MtrunA17_Chr8g0364251	2.33E-20	1.08E-18
MtrunA17_Chr7g0274341	2.63E-20	1.22E-18
MtrunA17_Chr8g0388051	2.82E-20	1.31E-18
MtrunA17_Chr5g0421331	3.01E-20	1.39E-18
MtrunA17_Chr4g0035581	3.07E-20	1.42E-18
MtrunA17_Chr3g0115701	3.20E-20	1.48E-18
MtrunA17_Chr4g0069021	3.26E-20	1.50E-18
MtrunA17_Chr3g0108301	3.30E-20	1.52E-18
MtrunA17_Chr4g0054081	3.40E-20	1.56E-18
MtrunA17_Chr4g0033061	3.47E-20	1.59E-18
MtrunA17_Chr8g0386931	3.61E-20	1.66E-18
MtrunA17_Chr6g0471681	3.63E-20	1.66E-18
MtrunA17_Chr6g0480011	3.98E-20	1.82E-18
MtrunA17_Chr5g0402871	4.01E-20	1.83E-18
MtrunA17_Chr3g0115961	4.22E-20	1.92E-18
MtrunA17_Chr3g0115951	4.22E-20	1.92E-18
MtrunA17_Chr1g0213011	4.35E-20	1.98E-18
MtrunA17_Chr6g0467121	4.38E-20	1.99E-18
MtrunA17_Chr5g0420871	4.41E-20	2.00E-18
MtrunA17_Chr4g0037361	4.49E-20	2.04E-18
MtrunA17_Chr6g0466901	4.78E-20	2.17E-18
MtrunA17_Chr1g0155751	4.82E-20	2.18E-18
MtrunA17_Chr5g0405501	5.09E-20	2.30E-18
MtrunA17_Chr3g0125821	5.50E-20	2.48E-18
MtrunA17_Chr5g0403201	5.50E-20	2.48E-18
MtrunA17_Chr3g0120731	5.59E-20	2.51E-18
MtrunA17_Chr7g0267161	5.67E-20	2.55E-18
MtrunA17_Chr1g0195131	5.92E-20	2.66E-18
MtrunA17_Chr3g0140491	6.08E-20	2.73E-18
MtrunA17_Chr4g0070011	6.31E-20	2.83E-18
MtrunA17_Chr1g0187801	6.42E-20	2.87E-18
MtrunA17_Chr1g0152021	6.64E-20	2.96E-18
MtrunA17_Chr6g0487061	6.63E-20	2.96E-18
MtrunA17_Chr5g0396581	6.88E-20	3.07E-18
MtrunA17_Chr1g0211371	6.89E-20	3.07E-18
MtrunA17_Chr5g0445211	7.10E-20	3.16E-18
MtrunA17_Chr8g0356531	7.14E-20	3.17E-18
MtrunA17_Chr1g0153331	7.19E-20	3.19E-18
MtrunA17_Chr5g0405401	7.29E-20	3.23E-18
MtrunA17_Chr5g0415131	7.36E-20	3.26E-18
MtrunA17_Chr3g0139411	7.74E-20	3.42E-18
MtrunA17_Chr4g0038891	8.08E-20	3.57E-18
MtrunA17_Chr7g0242831	9.50E-20	4.19E-18
MtrunA17_Chr5g0443381	9.79E-20	4.31E-18
MtrunA17_Chr5g0401071	1.05E-19	4.61E-18
MtrunA17_Chr1g0178491	1.06E-19	4.68E-18
MtrunA17_Chr8g0386721	1.10E-19	4.82E-18
MtrunA17_Chr1g0147271	1.11E-19	4.85E-18
MtrunA17_Chr5g0400241	1.12E-19	4.93E-18
MtrunA17_Chr5g0401591	1.15E-19	5.01E-18
MtrunA17_Chr2g0310761	1.25E-19	5.44E-18
MtrunA17_Chr1g0178711	1.30E-19	5.68E-18
MtrunA17_Chr4g0032331	1.38E-19	6.02E-18
MtrunA17_Chr2g0333881	1.39E-19	6.07E-18
MtrunA17_Chr1g0192891	1.40E-19	6.09E-18
MtrunA17_Chr2g0323671	1.41E-19	6.14E-18
MtrunA17_Chr4g0063651	1.45E-19	6.28E-18
MtrunA17_Chr4g0021521	1.45E-19	6.28E-18
MtrunA17_Chr3g0125051	1.53E-19	6.64E-18
MtrunA17_Chr3g0141831	1.61E-19	6.95E-18
MtrunA17_Chr4g0021531	1.61E-19	6.96E-18
MtrunA17_Chr7g0218981	1.72E-19	7.40E-18
MtrunA17_Chr2g0326031	1.85E-19	7.97E-18
MtrunA17_Chr3g0129661	2.09E-19	8.98E-18
MtrunA17_Chr4g0053221	2.17E-19	9.32E-18
MtrunA17_Chr4g0013131	2.17E-19	9.32E-18
MtrunA17_Chr4g0034091	2.30E-19	9.88E-18
MtrunA17_Chr7g0243431	2.35E-19	1.01E-17
MtrunA17_Chr6g0454201	2.50E-19	1.07E-17
MtrunA17_Chr4g0036891	2.62E-19	1.12E-17
MtrunA17_Chr7g0246901	2.72E-19	1.16E-17
MtrunA17_Chr1g0178661	2.93E-19	1.25E-17
MtrunA17_Chr3g0125861	2.98E-19	1.27E-17
MtrunA17_Chr6g0457761	3.05E-19	1.30E-17
MtrunA17_Chr5g0405571	3.08E-19	1.31E-17
MtrunA17_Chr8g0386041	3.15E-19	1.34E-17
MtrunA17_Chr3g0141011	3.32E-19	1.41E-17
MtrunA17_Chr2g0323281	3.35E-19	1.42E-17
MtrunA17_Chr3g0114541	3.46E-19	1.46E-17
MtrunA17_Chr8g0384211	3.46E-19	1.46E-17
MtrunA17_Chr4g0058701	3.48E-19	1.47E-17
MtrunA17_Chr3g0082461	3.64E-19	1.53E-17
MtrunA17_CPg0492241	3.67E-19	1.55E-17
MtrunA17_Chr4g0056411	3.73E-19	1.57E-17
MtrunA17_Chr5g0435731	3.91E-19	1.64E-17
MtrunA17_Chr5g0445051	3.92E-19	1.65E-17
MtrunA17_Chr2g0293681	3.94E-19	1.65E-17
MtrunA17_Chr3g0141741	4.08E-19	1.71E-17
MtrunA17_Chr3g0126041	4.09E-19	1.71E-17
MtrunA17_Chr8g0367511	4.26E-19	1.78E-17
MtrunA17_Chr5g0400371	4.30E-19	1.80E-17
MtrunA17_Chr8g0389101	4.32E-19	1.80E-17
MtrunA17_Chr4g0026061	4.33E-19	1.80E-17
MtrunA17_Chr2g0331761	4.44E-19	1.85E-17
MtrunA17_Chr4g0055541	4.48E-19	1.86E-17
MtrunA17_Chr4g0053901	4.49E-19	1.86E-17
MtrunA17_Chr4g0075481	4.51E-19	1.87E-17
MtrunA17_Chr5g0433161	4.83E-19	2.00E-17
MtrunA17_Chr7g0218811	4.84E-19	2.00E-17
MtrunA17_Chr2g0313621	4.89E-19	2.02E-17
MtrunA17_Chr4g0046751	4.94E-19	2.04E-17
MtrunA17_Chr4g0023961	5.20E-19	2.14E-17
MtrunA17_Chr8g0377351	5.34E-19	2.20E-17
MtrunA17_Chr1g0213801	5.53E-19	2.28E-17
MtrunA17_Chr2g0319001	5.57E-19	2.29E-17
MtrunA17_Chr6g0488061	5.60E-19	2.30E-17
MtrunA17_Chr2g0333451	5.78E-19	2.37E-17
MtrunA17_Chr1g0200961	5.85E-19	2.40E-17
MtrunA17_Chr5g0401871	5.88E-19	2.41E-17
MtrunA17_Chr7g0252151	6.27E-19	2.56E-17
MtrunA17_Chr7g0262691	6.47E-19	2.64E-17
MtrunA17_Chr7g0241521	6.48E-19	2.64E-17
MtrunA17_Chr1g0157201	6.62E-19	2.69E-17
MtrunA17_Chr2g0317741	6.73E-19	2.74E-17
MtrunA17_Chr1g0181461	7.25E-19	2.94E-17
MtrunA17_Chr6g0486041	8.06E-19	3.27E-17
MtrunA17_Chr1g0157061	8.17E-19	3.31E-17
MtrunA17_Chr1g0168471	8.24E-19	3.34E-17
MtrunA17_Chr2g0325471	8.74E-19	3.54E-17
MtrunA17_Chr4g0009631	9.13E-19	3.69E-17
MtrunA17_Chr8g0347861	9.14E-19	3.69E-17
MtrunA17_Chr8g0341091	9.25E-19	3.73E-17
MtrunA17_Chr3g0123281	1.00E-18	4.03E-17
MtrunA17_Chr4g0003851	1.01E-18	4.05E-17
MtrunA17_Chr7g0271041	1.04E-18	4.19E-17
MtrunA17_Chr4g0031981	1.10E-18	4.43E-17
MtrunA17_Chr5g0444861	1.22E-18	4.88E-17
MtrunA17_Chr4g0027851	1.23E-18	4.94E-17
MtrunA17_Chr6g0476611	1.24E-18	4.96E-17
MtrunA17_Chr5g0436151	1.27E-18	5.07E-17
MtrunA17_Chr7g0228611	1.28E-18	5.10E-17
MtrunA17_Chr2g0318031	1.35E-18	5.40E-17
MtrunA17_Chr2g0296931	1.36E-18	5.40E-17
MtrunA17_Chr4g0069431	1.39E-18	5.54E-17
MtrunA17_Chr6g0450701	1.43E-18	5.70E-17
MtrunA17_Chr1g0203451	1.50E-18	5.95E-17
MtrunA17_Chr3g0139681	1.51E-18	5.99E-17
MtrunA17_Chr3g0145171	1.59E-18	6.32E-17
MtrunA17_Chr2g0305421	1.63E-18	6.47E-17
MtrunA17_Chr1g0179021	1.64E-18	6.49E-17
MtrunA17_Chr6g0480631	1.69E-18	6.68E-17
MtrunA17_Chr1g0196561	1.69E-18	6.68E-17
MtrunA17_Chr2g0297281	1.75E-18	6.90E-17
MtrunA17_Chr7g0215541	1.78E-18	7.02E-17
MtrunA17_Chr7g0249161	1.84E-18	7.25E-17
MtrunA17_Chr5g0430841	1.86E-18	7.31E-17
MtrunA17_Chr3g0095461	1.89E-18	7.41E-17
MtrunA17_Chr8g0386331	1.92E-18	7.55E-17
MtrunA17_Chr4g0003631	2.01E-18	7.88E-17
MtrunA17_Chr4g0070481	2.01E-18	7.88E-17
MtrunA17_Chr7g0269811	2.04E-18	7.96E-17
MtrunA17_Chr8g0379171	2.16E-18	8.43E-17
MtrunA17_Chr2g0315841	2.29E-18	8.93E-17
MtrunA17_Chr1g0201671	2.37E-18	9.24E-17
MtrunA17_Chr1g0199671	2.44E-18	9.50E-17
MtrunA17_Chr4g0036951	2.46E-18	9.58E-17
MtrunA17_Chr7g0239661	2.48E-18	9.62E-17
MtrunA17_Chr7g0257071	2.58E-18	1.00E-16
MtrunA17_Chr5g0394511	2.69E-18	1.04E-16
MtrunA17_Chr8g0360571	2.74E-18	1.06E-16
MtrunA17_Chr8g0378621	2.76E-18	1.07E-16
MtrunA17_Chr3g0110271	2.76E-18	1.07E-16
MtrunA17_Chr2g0331691	2.77E-18	1.07E-16
MtrunA17_Chr7g0234131	2.77E-18	1.07E-16
MtrunA17_Chr8g0359751	2.78E-18	1.07E-16
MtrunA17_Chr1g0206801	2.79E-18	1.07E-16
MtrunA17_Chr1g0197171	2.86E-18	1.10E-16
MtrunA17_Chr8g0383321	2.87E-18	1.10E-16
MtrunA17_Chr6g0449891	2.92E-18	1.12E-16
MtrunA17_Chr4g0068661	2.96E-18	1.14E-16
MtrunA17_Chr3g0113201	2.97E-18	1.14E-16
MtrunA17_Chr4g0031171	3.13E-18	1.20E-16
MtrunA17_Chr6g0453161	3.25E-18	1.24E-16
MtrunA17_Chr6g0484911	3.37E-18	1.28E-16
MtrunA17_Chr6g0457471	3.50E-18	1.33E-16
MtrunA17_Chr7g0240951	3.54E-18	1.35E-16
MtrunA17_Chr7g0258311	3.56E-18	1.36E-16
MtrunA17_Chr3g0128811	3.63E-18	1.38E-16
MtrunA17_Chr1g0195661	3.63E-18	1.38E-16
MtrunA17_Chr2g0306391	3.68E-18	1.40E-16
MtrunA17_Chr6g0467861	3.70E-18	1.40E-16
MtrunA17_Chr1g0151821	3.76E-18	1.43E-16
MtrunA17_Chr7g0259491	3.80E-18	1.44E-16
MtrunA17_Chr7g0239681	3.93E-18	1.48E-16
MtrunA17_Chr6g0457271	4.26E-18	1.61E-16
MtrunA17_Chr3g0141761	4.33E-18	1.63E-16
MtrunA17_Chr1g0182681	4.37E-18	1.65E-16
MtrunA17_Chr1g0186341	4.55E-18	1.71E-16
MtrunA17_Chr4g0010451	4.60E-18	1.73E-16
MtrunA17_Chr2g0325301	4.61E-18	1.73E-16
MtrunA17_Chr3g0084121	4.63E-18	1.74E-16
MtrunA17_Chr3g0134631	4.68E-18	1.75E-16
MtrunA17_Chr6g0461241	4.74E-18	1.77E-16
MtrunA17_Chr3g0137451	4.77E-18	1.78E-16
MtrunA17_Chr1g0155341	4.95E-18	1.85E-16
MtrunA17_Chr5g0436701	5.10E-18	1.90E-16
MtrunA17_Chr5g0415541	5.28E-18	1.97E-16
MtrunA17_Chr3g0113101	5.31E-18	1.98E-16
MtrunA17_Chr7g0272441	5.35E-18	1.99E-16
MtrunA17_Chr4g0018581	5.39E-18	2.01E-16
MtrunA17_Chr3g0123821	5.84E-18	2.17E-16
MtrunA17_Chr5g0427151	5.85E-18	2.17E-16
MtrunA17_Chr8g0388481	5.87E-18	2.17E-16
MtrunA17_Chr4g0048991	6.01E-18	2.23E-16
MtrunA17_Chr1g0211291	6.11E-18	2.26E-16
MtrunA17_Chr1g0206811	6.13E-18	2.26E-16
MtrunA17_Chr4g0064501	6.20E-18	2.29E-16
MtrunA17_Chr1g0157071	6.26E-18	2.31E-16
MtrunA17_Chr2g0291941	6.47E-18	2.38E-16
MtrunA17_Chr3g0112551	6.59E-18	2.43E-16
MtrunA17_Chr1g0162751	7.11E-18	2.61E-16
MtrunA17_Chr4g0054171	7.30E-18	2.68E-16
MtrunA17_Chr2g0312731	7.49E-18	2.75E-16
MtrunA17_Chr1g0201941	7.69E-18	2.82E-16
MtrunA17_Chr1g0203351	7.70E-18	2.82E-16
MtrunA17_Chr4g0075371	7.76E-18	2.84E-16
MtrunA17_Chr4g0005611	7.77E-18	2.84E-16
MtrunA17_Chr1g0184901	7.78E-18	2.84E-16
MtrunA17_Chr6g0462381	7.82E-18	2.85E-16
MtrunA17_Chr3g0122361	8.54E-18	3.11E-16
MtrunA17_Chr3g0136771	8.68E-18	3.16E-16
MtrunA17_Chr5g0438441	1.04E-17	3.80E-16
MtrunA17_Chr3g0127971	1.10E-17	4.01E-16
MtrunA17_Chr6g0469201	1.13E-17	4.11E-16
MtrunA17_Chr7g0271931	1.15E-17	4.19E-16
MtrunA17_Chr6g0488831	1.19E-17	4.32E-16
MtrunA17_Chr2g0288251	1.22E-17	4.43E-16
MtrunA17_Chr8g0371201	1.25E-17	4.53E-16
MtrunA17_Chr7g0244721	1.27E-17	4.58E-16
MtrunA17_Chr2g0280611	1.27E-17	4.58E-16
MtrunA17_Chr3g0111241	1.32E-17	4.77E-16
MtrunA17_Chr8g0335131	1.45E-17	5.21E-16
MtrunA17_Chr2g0323731	1.55E-17	5.58E-16
MtrunA17_Chr5g0400431	1.75E-17	6.28E-16
MtrunA17_Chr8g0351611	1.84E-17	6.60E-16
MtrunA17_Chr1g0152931	1.88E-17	6.74E-16
MtrunA17_Chr5g0425971	1.96E-17	7.04E-16
MtrunA17_Chr2g0334101	2.01E-17	7.19E-16
MtrunA17_Chr5g0417701	2.09E-17	7.49E-16
MtrunA17_Chr5g0407431	2.26E-17	8.07E-16
MtrunA17_Chr5g0423571	2.29E-17	8.18E-16
MtrunA17_Chr2g0312111	2.32E-17	8.27E-16
MtrunA17_Chr1g0172321	2.46E-17	8.77E-16
MtrunA17_Chr1g0208141	2.47E-17	8.81E-16
MtrunA17_Chr1g0186431	2.53E-17	9.00E-16
MtrunA17_Chr8g0380561	2.66E-17	9.44E-16
MtrunA17_Chr3g0125231	2.72E-17	9.67E-16
MtrunA17_Chr1g0181291	2.74E-17	9.72E-16
MtrunA17_Chr5g0412201	2.78E-17	9.85E-16
MtrunA17_Chr7g0241151	2.82E-17	9.99E-16
MtrunA17_Chr1g0170691	2.83E-17	1.00E-15
MtrunA17_Chr8g0388761	2.84E-17	1.00E-15
MtrunA17_Chr8g0388831	2.91E-17	1.03E-15
MtrunA17_Chr6g0454401	2.95E-17	1.04E-15
MtrunA17_Chr5g0404371	2.99E-17	1.05E-15
MtrunA17_Chr4g0069991	3.18E-17	1.12E-15
MtrunA17_Chr1g0198131	3.21E-17	1.13E-15
MtrunA17_Chr2g0302951	3.21E-17	1.13E-15
MtrunA17_Chr6g0460301	3.25E-17	1.14E-15
MtrunA17_Chr4g0066261	3.55E-17	1.25E-15
MtrunA17_Chr6g0478401	3.73E-17	1.31E-15
MtrunA17_Chr5g0414901	3.75E-17	1.31E-15
MtrunA17_Chr5g0407361	3.84E-17	1.34E-15
MtrunA17_Chr5g0406301	3.90E-17	1.36E-15
MtrunA17_Chr2g0319191	3.94E-17	1.38E-15
MtrunA17_Chr8g0385841	4.03E-17	1.41E-15
MtrunA17_Chr6g0470321	4.05E-17	1.41E-15
MtrunA17_Chr4g0052251	4.11E-17	1.43E-15
MtrunA17_Chr6g0482951	4.12E-17	1.43E-15
MtrunA17_Chr3g0097771	4.14E-17	1.44E-15
MtrunA17_Chr8g0375311	4.24E-17	1.47E-15
MtrunA17_Chr4g0057811	4.25E-17	1.48E-15
MtrunA17_Chr8g0370701	4.29E-17	1.49E-15
MtrunA17_Chr8g0365811	4.30E-17	1.49E-15
MtrunA17_Chr1g0193851	4.33E-17	1.50E-15
MtrunA17_Chr3g0080341	4.49E-17	1.55E-15
MtrunA17_Chr8g0381541	4.73E-17	1.63E-15
MtrunA17_Chr4g0068511	4.92E-17	1.70E-15
MtrunA17_Chr3g0104651	5.02E-17	1.73E-15
MtrunA17_Chr4g0043101	5.41E-17	1.86E-15
MtrunA17_Chr7g0228641	5.74E-17	1.97E-15
MtrunA17_Chr1g0192551	5.86E-17	2.01E-15
MtrunA17_Chr1g0182941	5.92E-17	2.03E-15
MtrunA17_Chr5g0394661	6.10E-17	2.09E-15
MtrunA17_Chr4g0061981	6.29E-17	2.16E-15
MtrunA17_Chr1g0193321	6.51E-17	2.23E-15
MtrunA17_Chr7g0234801	6.54E-17	2.24E-15
MtrunA17_Chr6g0464861	6.65E-17	2.27E-15
MtrunA17_Chr8g0390131	6.71E-17	2.29E-15
MtrunA17_Chr7g0268111	6.76E-17	2.30E-15
MtrunA17_Chr6g0456391	6.77E-17	2.31E-15
MtrunA17_Chr4g0008361	6.95E-17	2.37E-15
MtrunA17_Chr7g0265101	7.02E-17	2.39E-15
MtrunA17_Chr2g0291851	7.54E-17	2.56E-15
MtrunA17_Chr6g0453641	7.59E-17	2.58E-15
MtrunA17_Chr5g0407521	7.77E-17	2.64E-15
MtrunA17_Chr7g0256391	7.89E-17	2.68E-15
MtrunA17_Chr1g0158821	7.96E-17	2.70E-15
MtrunA17_Chr4g0054291	8.00E-17	2.71E-15
MtrunA17_Chr4g0034721	8.18E-17	2.77E-15
MtrunA17_Chr7g0256201	8.21E-17	2.77E-15
MtrunA17_Chr1g0176491	8.27E-17	2.79E-15
MtrunA17_Chr3g0125661	8.53E-17	2.88E-15
MtrunA17_Chr3g0128461	8.74E-17	2.94E-15
MtrunA17_Chr2g0312691	8.75E-17	2.94E-15
MtrunA17_Chr1g0162111	9.14E-17	3.07E-15
MtrunA17_Chr4g0024771	9.57E-17	3.22E-15
MtrunA17_Chr7g0262991	9.69E-17	3.25E-15
MtrunA17_Chr1g0200241	1.04E-16	3.48E-15
MtrunA17_Chr1g0184761	1.09E-16	3.65E-15
MtrunA17_Chr2g0316921	1.15E-16	3.86E-15
MtrunA17_Chr4g0002001	1.18E-16	3.94E-15
MtrunA17_Chr2g0291461	1.22E-16	4.06E-15
MtrunA17_Chr5g0445151	1.23E-16	4.09E-15
MtrunA17_Chr8g0387391	1.24E-16	4.14E-15
MtrunA17_Chr3g0119541	1.25E-16	4.15E-15
MtrunA17_Chr6g0487331	1.26E-16	4.20E-15
MtrunA17_Chr2g0312751	1.31E-16	4.35E-15
MtrunA17_Chr7g0239151	1.32E-16	4.37E-15
MtrunA17_Chr2g0322181	1.33E-16	4.42E-15
MtrunA17_Chr4g0069201	1.44E-16	4.76E-15
MtrunA17_Chr4g0020051	1.44E-16	4.76E-15
MtrunA17_Chr1g0213651	1.45E-16	4.79E-15
MtrunA17_Chr7g0252331	1.46E-16	4.83E-15
MtrunA17_Chr8g0364481	1.47E-16	4.87E-15
MtrunA17_Chr3g0124681	1.49E-16	4.93E-15
MtrunA17_Chr3g0083911	1.54E-16	5.10E-15
MtrunA17_Chr7g0242911	1.58E-16	5.20E-15
MtrunA17_Chr4g0045921	1.60E-16	5.25E-15
MtrunA17_Chr3g0096661	1.59E-16	5.25E-15
MtrunA17_Chr8g0349811	1.60E-16	5.27E-15
MtrunA17_Chr3g0078111	1.68E-16	5.50E-15
MtrunA17_Chr8g0380331	1.69E-16	5.55E-15
MtrunA17_Chr7g0266491	1.75E-16	5.72E-15
MtrunA17_Chr8g0365221	1.77E-16	5.81E-15
MtrunA17_Chr7g0270251	1.79E-16	5.85E-15
MtrunA17_Chr8g0371521	1.80E-16	5.88E-15
MtrunA17_Chr2g0332121	1.82E-16	5.94E-15
MtrunA17_Chr4g0049251	1.86E-16	6.07E-15
MtrunA17_Chr3g0109801	1.86E-16	6.07E-15
MtrunA17_Chr7g0271941	1.90E-16	6.19E-15
MtrunA17_Chr2g0311931	1.93E-16	6.29E-15
MtrunA17_Chr4g0035421	1.93E-16	6.29E-15
MtrunA17_Chr5g0442621	1.95E-16	6.33E-15
MtrunA17_Chr4g0050421	1.96E-16	6.37E-15
MtrunA17_Chr5g0404751	1.99E-16	6.46E-15
MtrunA17_Chr6g0462031	2.00E-16	6.48E-15
MtrunA17_Chr1g0207861	2.13E-16	6.90E-15
MtrunA17_Chr2g0325091	2.15E-16	6.96E-15
MtrunA17_Chr8g0380421	2.19E-16	7.07E-15
MtrunA17_Chr4g0066391	2.37E-16	7.64E-15
MtrunA17_Chr8g0358941	2.38E-16	7.68E-15
MtrunA17_Chr7g0217311	2.38E-16	7.68E-15
MtrunA17_Chr5g0395051	2.51E-16	8.08E-15
MtrunA17_Chr6g0452941	2.53E-16	8.13E-15
MtrunA17_Chr2g0295901	2.62E-16	8.43E-15
MtrunA17_Chr6g0457461	2.63E-16	8.45E-15
MtrunA17_Chr3g0126791	2.64E-16	8.49E-15
MtrunA17_Chr4g0041311	2.66E-16	8.52E-15
MtrunA17_Chr5g0393401	2.76E-16	8.83E-15
MtrunA17_Chr4g0038301	2.79E-16	8.95E-15
MtrunA17_Chr7g0234601	2.81E-16	8.98E-15
MtrunA17_Chr4g0031301	2.81E-16	9.00E-15
MtrunA17_Chr4g0042821	2.84E-16	9.08E-15
MtrunA17_Chr1g0190751	2.85E-16	9.09E-15
MtrunA17_Chr4g0029521	2.87E-16	9.16E-15
MtrunA17_Chr4g0037131	2.91E-16	9.26E-15
MtrunA17_Chr4g0003751	3.00E-16	9.54E-15
MtrunA17_Chr7g0262791	3.08E-16	9.79E-15
MtrunA17_Chr6g0453141	3.11E-16	9.89E-15
MtrunA17_Chr3g0094861	3.15E-16	1.00E-14
MtrunA17_Chr1g0148521	3.16E-16	1.00E-14
MtrunA17_Chr1g0150191	3.41E-16	1.08E-14
MtrunA17_Chr1g0206861	3.44E-16	1.09E-14
MtrunA17_Chr3g0110191	3.50E-16	1.11E-14
MtrunA17_Chr5g0418371	3.56E-16	1.13E-14
MtrunA17_Chr2g0333221	3.67E-16	1.16E-14
MtrunA17_Chr8g0389671	3.67E-16	1.16E-14
MtrunA17_Chr8g0372431	3.71E-16	1.17E-14
MtrunA17_Chr1g0157751	3.98E-16	1.25E-14
MtrunA17_Chr4g0004671	4.13E-16	1.30E-14
MtrunA17_Chr4g0074541	4.13E-16	1.30E-14
MtrunA17_Chr5g0412841	4.23E-16	1.33E-14
MtrunA17_Chr5g0414251	4.25E-16	1.33E-14
MtrunA17_Chr4g0056591	4.26E-16	1.34E-14
MtrunA17_Chr7g0255791	4.37E-16	1.37E-14
MtrunA17_Chr8g0354241	4.44E-16	1.39E-14
MtrunA17_Chr8g0366751	4.63E-16	1.45E-14
MtrunA17_Chr4g0072191	4.70E-16	1.47E-14
MtrunA17_Chr5g0396451	4.77E-16	1.49E-14
MtrunA17_Chr4g0004511	4.97E-16	1.55E-14
MtrunA17_Chr4g0066401	5.00E-16	1.56E-14
MtrunA17_Chr5g0411091	5.22E-16	1.63E-14
MtrunA17_Chr8g0367981	5.30E-16	1.65E-14
MtrunA17_Chr8g0365241	5.40E-16	1.68E-14
MtrunA17_Chr3g0110371	5.90E-16	1.83E-14
MtrunA17_Chr2g0279411	6.09E-16	1.89E-14
MtrunA17_Chr3g0133621	6.11E-16	1.90E-14
MtrunA17_Chr4g0070701	6.41E-16	1.99E-14
MtrunA17_Chr5g0434691	6.46E-16	2.00E-14
MtrunA17_Chr2g0280401	6.47E-16	2.00E-14
MtrunA17_Chr2g0286991	6.61E-16	2.04E-14
MtrunA17_Chr1g0190561	6.85E-16	2.12E-14
MtrunA17_Chr3g0146001	6.90E-16	2.13E-14
MtrunA17_Chr1g0150811	6.99E-16	2.16E-14
MtrunA17_Chr5g0429891	7.15E-16	2.21E-14
MtrunA17_Chr3g0118521	7.25E-16	2.23E-14
MtrunA17_Chr3g0131691	7.26E-16	2.24E-14
MtrunA17_Chr1g0192931	7.34E-16	2.26E-14
MtrunA17_Chr2g0286781	7.39E-16	2.27E-14
MtrunA17_Chr1g0190121	7.65E-16	2.35E-14
MtrunA17_Chr3g0119821	7.67E-16	2.35E-14
MtrunA17_Chr7g0263721	7.69E-16	2.36E-14
MtrunA17_Chr4g0059081	7.78E-16	2.38E-14
MtrunA17_Chr3g0100591	7.84E-16	2.40E-14
MtrunA17_Chr5g0442981	7.88E-16	2.41E-14
MtrunA17_Chr7g0271251	7.91E-16	2.42E-14
MtrunA17_Chr2g0304111	8.16E-16	2.49E-14
MtrunA17_Chr5g0396321	8.20E-16	2.50E-14
MtrunA17_Chr8g0365421	8.49E-16	2.59E-14
MtrunA17_Chr3g0129631	8.57E-16	2.61E-14
MtrunA17_Chr2g0332261	8.67E-16	2.64E-14
MtrunA17_Chr2g0322221	9.49E-16	2.89E-14
MtrunA17_Chr1g0204771	9.50E-16	2.89E-14
MtrunA17_Chr7g0265661	9.72E-16	2.95E-14
MtrunA17_Chr2g0294931	9.76E-16	2.96E-14
MtrunA17_Chr1g0170551	9.84E-16	2.98E-14
MtrunA17_Chr6g0449621	9.93E-16	3.01E-14
MtrunA17_Chr3g0101831	9.95E-16	3.01E-14
MtrunA17_Chr1g0191511	1.06E-15	3.19E-14
MtrunA17_Chr8g0378721	1.07E-15	3.22E-14
MtrunA17_Chr7g0216881	1.07E-15	3.23E-14
MtrunA17_Chr6g0454691	1.07E-15	3.23E-14
MtrunA17_Chr8g0385291	1.08E-15	3.25E-14
MtrunA17_Chr8g0346711	1.12E-15	3.37E-14
MtrunA17_Chr8g0375091	1.15E-15	3.47E-14
MtrunA17_Chr5g0416461	1.20E-15	3.60E-14
MtrunA17_Chr7g0273031	1.30E-15	3.90E-14
MtrunA17_Chr7g0251981	1.31E-15	3.94E-14
MtrunA17_Chr7g0275331	1.34E-15	4.01E-14
MtrunA17_Chr3g0122901	1.34E-15	4.02E-14
MtrunA17_Chr8g0392291	1.34E-15	4.02E-14
MtrunA17_Chr3g0118181	1.36E-15	4.06E-14
MtrunA17_Chr3g0138771	1.41E-15	4.20E-14
MtrunA17_Chr7g0246741	1.46E-15	4.35E-14
MtrunA17_Chr3g0101611	1.48E-15	4.42E-14
MtrunA17_Chr1g0205471	1.58E-15	4.71E-14
MtrunA17_Chr7g0245841	1.60E-15	4.76E-14
MtrunA17_Chr7g0255371	1.81E-15	5.40E-14
MtrunA17_Chr3g0120861	1.84E-15	5.47E-14
MtrunA17_Chr4g0002121	1.91E-15	5.67E-14
MtrunA17_Chr3g0117751	1.96E-15	5.81E-14
MtrunA17_Chr4g0064361	1.96E-15	5.83E-14
MtrunA17_Chr6g0451471	2.02E-15	6.00E-14
MtrunA17_Chr1g0150061	2.03E-15	6.00E-14
MtrunA17_Chr8g0344891	2.04E-15	6.03E-14
MtrunA17_Chr3g0090051	2.08E-15	6.16E-14
MtrunA17_Chr3g0089281	2.08E-15	6.16E-14
MtrunA17_Chr4g0070091	2.15E-15	6.36E-14
MtrunA17_Chr4g0024891	2.20E-15	6.49E-14
MtrunA17_Chr3g0132401	2.20E-15	6.49E-14
MtrunA17_Chr7g0225561	2.26E-15	6.67E-14
MtrunA17_Chr3g0141461	2.32E-15	6.84E-14
MtrunA17_Chr1g0163991	2.37E-15	6.99E-14
MtrunA17_Chr5g0448441	2.42E-15	7.12E-14
MtrunA17_Chr3g0112761	2.46E-15	7.23E-14
MtrunA17_Chr4g0052911	2.47E-15	7.24E-14
MtrunA17_Chr1g0204131	2.59E-15	7.59E-14
MtrunA17_Chr1g0205141	2.66E-15	7.79E-14
MtrunA17_Chr4g0029681	2.70E-15	7.90E-14
MtrunA17_Chr4g0042931	2.77E-15	8.11E-14
MtrunA17_Chr5g0441261	2.81E-15	8.20E-14
MtrunA17_Chr7g0261231	2.90E-15	8.47E-14
MtrunA17_Chr1g0150551	3.15E-15	9.19E-14
MtrunA17_Chr4g0056521	3.22E-15	9.38E-14
MtrunA17_Chr4g0014201	3.25E-15	9.47E-14
MtrunA17_Chr2g0319181	3.31E-15	9.64E-14
MtrunA17_Chr3g0142381	3.34E-15	9.73E-14
MtrunA17_Chr1g0190671	3.36E-15	9.77E-14
MtrunA17_Chr5g0399221	3.36E-15	9.77E-14
MtrunA17_Chr6g0486011	3.48E-15	1.01E-13
MtrunA17_Chr1g0188201	3.59E-15	1.04E-13
MtrunA17_Chr7g0253811	3.62E-15	1.05E-13
MtrunA17_Chr3g0139151	3.68E-15	1.07E-13
MtrunA17_Chr1g0165751	3.74E-15	1.08E-13
MtrunA17_Chr8g0391661	3.74E-15	1.08E-13
MtrunA17_Chr5g0399701	3.77E-15	1.09E-13
MtrunA17_Chr3g0105271	3.83E-15	1.11E-13
MtrunA17_Chr4g0071881	3.87E-15	1.12E-13
MtrunA17_Chr1g0198071	3.91E-15	1.13E-13
MtrunA17_Chr7g0234821	4.17E-15	1.20E-13
MtrunA17_Chr8g0367501	4.20E-15	1.21E-13
MtrunA17_Chr4g0053071	4.32E-15	1.24E-13
MtrunA17_Chr6g0479421	4.33E-15	1.25E-13
MtrunA17_Chr8g0359401	4.36E-15	1.25E-13
MtrunA17_Chr8g0352371	4.60E-15	1.32E-13
MtrunA17_Chr3g0096631	4.69E-15	1.34E-13
MtrunA17_Chr4g0036011	4.81E-15	1.38E-13
MtrunA17_Chr8g0369621	4.88E-15	1.40E-13
MtrunA17_Chr8g0375571	4.97E-15	1.42E-13
MtrunA17_Chr7g0238371	5.08E-15	1.45E-13
MtrunA17_Chr3g0124791	5.08E-15	1.45E-13
MtrunA17_Chr7g0256431	5.14E-15	1.47E-13
MtrunA17_Chr4g0063471	5.16E-15	1.47E-13
MtrunA17_Chr3g0090521	5.16E-15	1.47E-13
MtrunA17_Chr2g0306801	5.17E-15	1.47E-13
MtrunA17_Chr1g0195691	5.18E-15	1.47E-13
MtrunA17_Chr4g0068451	5.21E-15	1.48E-13
MtrunA17_Chr6g0481821	5.21E-15	1.48E-13
MtrunA17_Chr1g0183791	5.31E-15	1.51E-13
MtrunA17_Chr8g0380741	5.33E-15	1.51E-13
MtrunA17_Chr8g0380431	5.90E-15	1.67E-13
MtrunA17_Chr3g0135371	5.94E-15	1.68E-13
MtrunA17_Chr1g0193211	6.15E-15	1.74E-13
MtrunA17_Chr4g0004261	6.26E-15	1.77E-13
MtrunA17_Chr4g0009411	6.28E-15	1.77E-13
MtrunA17_Chr4g0039931	6.51E-15	1.84E-13
MtrunA17_Chr1g0206941	6.78E-15	1.91E-13
MtrunA17_Chr6g0460971	6.88E-15	1.94E-13
MtrunA17_Chr4g0037721	6.90E-15	1.94E-13
MtrunA17_Chr7g0249261	6.91E-15	1.95E-13
MtrunA17_Chr3g0109071	7.16E-15	2.01E-13
MtrunA17_Chr2g0329801	7.47E-15	2.10E-13
MtrunA17_Chr1g0195511	8.69E-15	2.44E-13
MtrunA17_Chr5g0432751	8.73E-15	2.45E-13
MtrunA17_Chr1g0198261	8.74E-15	2.45E-13
MtrunA17_Chr5g0443521	8.75E-15	2.45E-13
MtrunA17_Chr3g0102041	8.97E-15	2.51E-13
MtrunA17_Chr3g0143991	9.17E-15	2.56E-13
MtrunA17_Chr1g0192231	9.42E-15	2.63E-13
MtrunA17_Chr4g0057571	9.47E-15	2.65E-13
MtrunA17_Chr2g0334081	9.52E-15	2.66E-13
MtrunA17_Chr4g0049641	9.74E-15	2.72E-13
MtrunA17_Chr4g0030171	1.01E-14	2.80E-13
MtrunA17_Chr3g0124761	1.02E-14	2.84E-13
MtrunA17_Chr3g0134981	1.04E-14	2.89E-13
MtrunA17_Chr4g0048841	1.05E-14	2.93E-13
MtrunA17_Chr5g0431301	1.08E-14	3.01E-13
MtrunA17_Chr3g0116411	1.09E-14	3.02E-13
MtrunA17_Chr4g0000091	1.12E-14	3.12E-13
MtrunA17_Chr8g0336851	1.13E-14	3.14E-13
MtrunA17_Chr2g0328601	1.14E-14	3.15E-13
MtrunA17_Chr3g0139221	1.20E-14	3.31E-13
MtrunA17_Chr1g0213561	1.20E-14	3.33E-13
MtrunA17_Chr7g0245251	1.22E-14	3.36E-13
MtrunA17_Chr6g0460801	1.24E-14	3.42E-13
MtrunA17_Chr4g0004581	1.24E-14	3.42E-13
MtrunA17_Chr5g0401111	1.25E-14	3.45E-13
MtrunA17_Chr8g0355901	1.32E-14	3.63E-13
MtrunA17_Chr7g0222461	1.32E-14	3.63E-13
MtrunA17_Chr5g0427101	1.32E-14	3.64E-13
MtrunA17_Chr1g0147311	1.34E-14	3.69E-13
MtrunA17_Chr3g0110171	1.35E-14	3.70E-13
MtrunA17_Chr2g0323511	1.36E-14	3.73E-13
MtrunA17_Chr7g0219051	1.41E-14	3.87E-13
MtrunA17_Chr3g0142001	1.42E-14	3.89E-13
MtrunA17_Chr5g0434081	1.43E-14	3.91E-13
MtrunA17_Chr2g0285171	1.44E-14	3.95E-13
MtrunA17_Chr7g0253091	1.47E-14	4.01E-13
MtrunA17_Chr7g0259151	1.48E-14	4.03E-13
MtrunA17_Chr8g0381311	1.50E-14	4.10E-13
MtrunA17_Chr7g0229961	1.51E-14	4.12E-13
MtrunA17_Chr6g0449381	1.52E-14	4.14E-13
MtrunA17_Chr5g0446771	1.54E-14	4.20E-13
MtrunA17_Chr4g0041451	1.63E-14	4.43E-13
MtrunA17_Chr2g0294831	1.63E-14	4.43E-13
MtrunA17_Chr2g0324141	1.64E-14	4.46E-13
MtrunA17_Chr5g0402061	1.65E-14	4.48E-13
MtrunA17_Chr2g0295191	1.67E-14	4.53E-13
MtrunA17_Chr7g0217581	1.71E-14	4.64E-13
MtrunA17_Chr7g0253371	1.73E-14	4.68E-13
MtrunA17_Chr2g0298071	1.74E-14	4.72E-13
MtrunA17_Chr3g0123861	1.77E-14	4.80E-13
MtrunA17_Chr1g0151531	1.86E-14	5.02E-13
MtrunA17_Chr2g0277021	1.88E-14	5.07E-13
MtrunA17_Chr1g0210511	1.88E-14	5.09E-13
MtrunA17_Chr7g0244521	1.95E-14	5.28E-13
MtrunA17_Chr1g0196181	1.98E-14	5.35E-13
MtrunA17_Chr1g0185811	2.00E-14	5.39E-13
MtrunA17_Chr5g0415411	2.03E-14	5.47E-13
MtrunA17_Chr5g0399611	2.08E-14	5.59E-13
MtrunA17_Chr2g0324431	2.15E-14	5.80E-13
MtrunA17_Chr1g0184401	2.31E-14	6.21E-13
MtrunA17_Chr8g0390731	2.33E-14	6.27E-13
MtrunA17_Chr3g0131631	2.35E-14	6.30E-13
MtrunA17_Chr2g0322621	2.45E-14	6.57E-13
MtrunA17_Chr3g0106891	2.52E-14	6.77E-13
MtrunA17_Chr8g0358741	2.54E-14	6.81E-13
MtrunA17_Chr1g0162811	2.59E-14	6.93E-13
MtrunA17_Chr4g0050321	2.60E-14	6.94E-13
MtrunA17_Chr6g0461011	2.70E-14	7.21E-13
MtrunA17_Chr7g0258891	2.80E-14	7.48E-13
MtrunA17_Chr8g0371391	2.84E-14	7.57E-13
MtrunA17_Chr3g0081651	2.93E-14	7.82E-13
MtrunA17_Chr8g0370821	3.00E-14	8.00E-13
MtrunA17_Chr4g0052411	3.06E-14	8.15E-13
MtrunA17_Chr5g0440371	3.09E-14	8.21E-13
MtrunA17_Chr1g0181771	3.09E-14	8.21E-13
MtrunA17_Chr4g0037301	3.12E-14	8.28E-13
MtrunA17_Chr4g0004201	3.16E-14	8.39E-13
MtrunA17_Chr4g0076421	3.18E-14	8.45E-13
MtrunA17_Chr7g0262821	3.26E-14	8.65E-13
MtrunA17_Chr4g0032371	3.34E-14	8.86E-13
MtrunA17_Chr4g0030941	3.40E-14	9.00E-13
MtrunA17_Chr3g0132471	3.53E-14	9.35E-13
MtrunA17_Chr8g0387941	3.65E-14	9.66E-13
MtrunA17_Chr8g0382821	3.71E-14	9.80E-13
MtrunA17_Chr1g0202431	3.71E-14	9.80E-13
MtrunA17_Chr1g0191801	3.85E-14	1.02E-12
MtrunA17_Chr3g0145501	3.87E-14	1.02E-12
MtrunA17_Chr4g0073731	3.89E-14	1.02E-12
MtrunA17_Chr3g0123581	4.16E-14	1.09E-12
MtrunA17_Chr6g0457431	4.28E-14	1.13E-12
MtrunA17_Chr8g0380921	4.32E-14	1.14E-12
MtrunA17_Chr2g0318431	4.47E-14	1.18E-12
MtrunA17_Chr3g0137081	4.52E-14	1.19E-12
MtrunA17_Chr1g0167381	4.55E-14	1.19E-12
MtrunA17_Chr3g0092501	4.61E-14	1.21E-12
MtrunA17_Chr5g0435091	4.66E-14	1.22E-12
MtrunA17_Chr3g0104031	4.69E-14	1.23E-12
MtrunA17_Chr6g0482691	4.70E-14	1.23E-12
MtrunA17_Chr4g0021211	4.77E-14	1.25E-12
MtrunA17_Chr3g0116741	4.87E-14	1.27E-12
MtrunA17_Chr3g0128731	4.89E-14	1.28E-12
MtrunA17_Chr2g0322321	4.93E-14	1.29E-12
MtrunA17_Chr8g0372001	5.00E-14	1.30E-12
MtrunA17_Chr1g0182321	5.05E-14	1.32E-12
MtrunA17_Chr2g0282621	5.13E-14	1.34E-12
MtrunA17_Chr2g0320431	5.15E-14	1.34E-12
MtrunA17_Chr2g0293521	5.20E-14	1.35E-12
MtrunA17_Chr3g0118421	5.27E-14	1.37E-12
MtrunA17_Chr3g0079321	5.29E-14	1.37E-12
MtrunA17_Chr1g0203801	5.29E-14	1.37E-12
MtrunA17_Chr8g0360911	5.31E-14	1.38E-12
MtrunA17_Chr4g0055551	5.39E-14	1.40E-12
MtrunA17_Chr4g0006131	5.46E-14	1.41E-12
MtrunA17_Chr6g0450951	5.47E-14	1.41E-12
MtrunA17_Chr6g0486531	5.54E-14	1.43E-12
MtrunA17_Chr1g0192461	5.66E-14	1.46E-12
MtrunA17_Chr4g0034971	5.74E-14	1.48E-12
MtrunA17_Chr7g0271611	5.75E-14	1.48E-12
MtrunA17_Chr5g0403061	5.88E-14	1.52E-12
MtrunA17_Chr6g0462181	6.00E-14	1.55E-12
MtrunA17_Chr2g0282321	6.36E-14	1.64E-12
MtrunA17_Chr3g0122971	6.53E-14	1.68E-12
MtrunA17_Chr1g0171501	6.64E-14	1.71E-12
MtrunA17_Chr7g0250701	6.66E-14	1.71E-12
MtrunA17_Chr4g0027751	6.75E-14	1.73E-12
MtrunA17_Chr4g0061781	6.97E-14	1.79E-12
MtrunA17_Chr7g0255621	7.17E-14	1.84E-12
MtrunA17_Chr2g0287211	7.31E-14	1.87E-12
MtrunA17_Chr4g0034021	7.46E-14	1.91E-12
MtrunA17_Chr3g0117601	7.72E-14	1.98E-12
MtrunA17_Chr4g0061511	7.82E-14	2.00E-12
MtrunA17_Chr3g0102091	7.83E-14	2.00E-12
MtrunA17_Chr3g0137241	8.13E-14	2.08E-12
MtrunA17_Chr4g0050441	8.17E-14	2.09E-12
MtrunA17_Chr7g0261911	8.18E-14	2.09E-12
MtrunA17_Chr6g0466891	8.21E-14	2.09E-12
MtrunA17_Chr4g0052651	8.37E-14	2.13E-12
MtrunA17_Chr5g0421771	8.41E-14	2.14E-12
MtrunA17_Chr1g0161151	8.71E-14	2.21E-12
MtrunA17_Chr5g0446321	8.87E-14	2.26E-12
MtrunA17_Chr2g0314381	8.97E-14	2.28E-12
MtrunA17_Chr5g0395961	8.97E-14	2.28E-12
MtrunA17_Chr8g0352091	9.04E-14	2.29E-12
MtrunA17_Chr3g0116181	9.17E-14	2.32E-12
MtrunA17_Chr7g0254371	9.21E-14	2.33E-12
MtrunA17_Chr7g0273161	9.32E-14	2.36E-12
MtrunA17_Chr5g0413311	9.45E-14	2.39E-12
MtrunA17_Chr4g0063571	9.65E-14	2.44E-12
MtrunA17_Chr1g0171071	1.02E-13	2.59E-12
MtrunA17_Chr7g0221561	1.03E-13	2.61E-12
MtrunA17_Chr8g0335651	1.04E-13	2.62E-12
MtrunA17_Chr7g0237841	1.06E-13	2.67E-12
MtrunA17_Chr6g0476871	1.06E-13	2.68E-12
MtrunA17_Chr2g0324891	1.09E-13	2.73E-12
MtrunA17_Chr8g0387931	1.09E-13	2.74E-12
MtrunA17_Chr1g0151501	1.09E-13	2.74E-12
MtrunA17_Chr6g0456031	1.09E-13	2.74E-12
MtrunA17_Chr8g0373931	1.12E-13	2.82E-12
MtrunA17_Chr6g0457441	1.13E-13	2.83E-12
MtrunA17_Chr3g0098121	1.14E-13	2.87E-12
MtrunA17_Chr2g0318521	1.21E-13	3.04E-12
MtrunA17_Chr7g0272821	1.22E-13	3.06E-12
MtrunA17_Chr3g0129551	1.29E-13	3.22E-12
MtrunA17_Chr6g0461251	1.29E-13	3.23E-12
MtrunA17_Chr6g0454551	1.30E-13	3.25E-12
MtrunA17_Chr3g0115151	1.31E-13	3.28E-12
MtrunA17_Chr6g0480521	1.31E-13	3.28E-12
MtrunA17_Chr7g0230061	1.31E-13	3.28E-12
MtrunA17_Chr2g0311691	1.32E-13	3.29E-12
MtrunA17_Chr4g0042961	1.33E-13	3.31E-12
MtrunA17_Chr2g0315891	1.36E-13	3.38E-12
MtrunA17_Chr4g0039291	1.37E-13	3.42E-12
MtrunA17_Chr5g0401521	1.44E-13	3.59E-12
MtrunA17_Chr7g0254401	1.45E-13	3.59E-12
MtrunA17_Chr4g0022611	1.46E-13	3.63E-12
MtrunA17_Chr5g0448181	1.46E-13	3.63E-12
MtrunA17_Chr2g0280471	1.50E-13	3.72E-12
MtrunA17_Chr3g0122501	1.51E-13	3.73E-12
MtrunA17_Chr4g0062431	1.58E-13	3.92E-12
MtrunA17_Chr8g0366581	1.59E-13	3.92E-12
MtrunA17_Chr4g0043501	1.59E-13	3.94E-12
MtrunA17_Chr8g0390331	1.60E-13	3.95E-12
MtrunA17_Chr7g0272501	1.66E-13	4.09E-12
MtrunA17_Chr2g0281091	1.67E-13	4.13E-12
MtrunA17_Chr2g0294021	1.68E-13	4.15E-12
MtrunA17_Chr4g0025481	1.69E-13	4.16E-12
MtrunA17_Chr5g0415001	1.74E-13	4.29E-12
MtrunA17_Chr5g0410931	1.78E-13	4.38E-12
MtrunA17_Chr1g0148951	1.79E-13	4.39E-12
MtrunA17_Chr3g0138641	1.83E-13	4.50E-12
MtrunA17_Chr4g0060521	1.92E-13	4.72E-12
MtrunA17_Chr8g0375031	1.93E-13	4.73E-12
MtrunA17_Chr3g0087481	1.93E-13	4.73E-12
MtrunA17_Chr8g0391391	1.93E-13	4.74E-12
MtrunA17_Chr7g0251681	1.94E-13	4.76E-12
MtrunA17_Chr3g0100571	1.95E-13	4.77E-12
MtrunA17_Chr8g0345651	1.97E-13	4.83E-12
MtrunA17_Chr7g0266771	1.99E-13	4.87E-12
MtrunA17_Chr7g0234301	2.05E-13	5.01E-12
MtrunA17_Chr4g0006981	2.16E-13	5.28E-12
MtrunA17_Chr8g0376961	2.18E-13	5.31E-12
MtrunA17_Chr7g0258581	2.24E-13	5.47E-12
MtrunA17_Chr1g0207611	2.31E-13	5.63E-12
MtrunA17_Chr5g0393571	2.37E-13	5.77E-12
MtrunA17_Chr1g0201781	2.37E-13	5.77E-12
MtrunA17_Chr7g0270441	2.39E-13	5.82E-12
MtrunA17_Chr4g0012951	2.40E-13	5.83E-12
MtrunA17_Chr7g0262621	2.41E-13	5.85E-12
MtrunA17_Chr3g0130421	2.41E-13	5.85E-12
MtrunA17_Chr1g0213021	2.41E-13	5.85E-12
MtrunA17_Chr7g0225731	2.42E-13	5.87E-12
MtrunA17_Chr6g0462411	2.42E-13	5.87E-12
MtrunA17_Chr4g0046191	2.44E-13	5.92E-12
MtrunA17_Chr8g0355771	2.47E-13	5.97E-12
MtrunA17_Chr2g0289411	2.55E-13	6.16E-12
MtrunA17_Chr8g0381201	2.59E-13	6.26E-12
MtrunA17_Chr1g0157841	2.62E-13	6.32E-12
MtrunA17_Chr5g0401681	2.62E-13	6.32E-12
MtrunA17_Chr8g0393251	2.78E-13	6.71E-12
MtrunA17_Chr1g0148131	2.79E-13	6.73E-12
MtrunA17_Chr8g0355321	2.82E-13	6.80E-12
MtrunA17_Chr7g0248541	2.83E-13	6.81E-12
MtrunA17_Chr7g0268101	2.88E-13	6.93E-12
MtrunA17_Chr2g0289301	2.92E-13	7.02E-12
MtrunA17_Chr3g0123231	2.94E-13	7.06E-12
MtrunA17_Chr7g0239341	2.94E-13	7.06E-12
MtrunA17_Chr7g0270811	2.99E-13	7.18E-12
MtrunA17_Chr4g0074581	3.04E-13	7.29E-12
MtrunA17_Chr4g0072291	3.06E-13	7.34E-12
MtrunA17_Chr4g0024211	3.10E-13	7.41E-12
MtrunA17_Chr4g0070691	3.10E-13	7.42E-12
MtrunA17_Chr1g0208201	3.11E-13	7.44E-12
MtrunA17_Chr8g0378101	3.11E-13	7.44E-12
MtrunA17_Chr7g0257521	3.17E-13	7.57E-12
MtrunA17_Chr3g0087271	3.19E-13	7.62E-12
MtrunA17_Chr2g0319561	3.20E-13	7.64E-12
MtrunA17_Chr5g0437771	3.21E-13	7.66E-12
MtrunA17_Chr6g0453181	3.23E-13	7.70E-12
MtrunA17_Chr5g0397291	3.29E-13	7.83E-12
MtrunA17_Chr6g0448841	3.38E-13	8.04E-12
MtrunA17_Chr1g0205971	3.40E-13	8.08E-12
MtrunA17_Chr4g0051921	3.44E-13	8.16E-12
MtrunA17_Chr5g0432781	3.43E-13	8.16E-12
MtrunA17_Chr5g0395951	3.47E-13	8.25E-12
MtrunA17_Chr7g0242261	3.49E-13	8.28E-12
MtrunA17_Chr2g0293111	3.55E-13	8.40E-12
MtrunA17_Chr8g0359571	3.64E-13	8.63E-12
MtrunA17_Chr5g0418971	3.66E-13	8.66E-12
MtrunA17_Chr4g0011061	3.80E-13	8.98E-12
MtrunA17_Chr8g0377641	3.90E-13	9.21E-12
MtrunA17_Chr1g0199821	3.96E-13	9.36E-12
MtrunA17_Chr1g0202951	3.98E-13	9.39E-12
MtrunA17_Chr1g0188731	4.10E-13	9.68E-12
MtrunA17_Chr1g0178741	4.17E-13	9.83E-12
MtrunA17_Chr4g0043331	4.18E-13	9.85E-12
MtrunA17_Chr5g0409981	4.29E-13	1.01E-11
MtrunA17_Chr4g0050631	4.47E-13	1.05E-11
MtrunA17_Chr2g0291731	4.50E-13	1.06E-11
MtrunA17_Chr3g0108291	4.50E-13	1.06E-11
MtrunA17_Chr6g0483461	4.52E-13	1.06E-11
MtrunA17_Chr5g0447981	4.66E-13	1.10E-11
MtrunA17_Chr3g0125951	4.69E-13	1.10E-11
MtrunA17_Chr3g0103881	4.70E-13	1.10E-11
MtrunA17_Chr4g0058151	4.72E-13	1.11E-11
MtrunA17_Chr3g0093721	4.90E-13	1.15E-11
MtrunA17_Chr4g0066571	4.92E-13	1.15E-11
MtrunA17_Chr3g0123171	4.94E-13	1.16E-11
MtrunA17_Chr8g0361761	4.99E-13	1.17E-11
MtrunA17_Chr5g0393711	5.01E-13	1.17E-11
MtrunA17_Chr7g0273911	5.03E-13	1.17E-11
MtrunA17_Chr7g0246091	5.03E-13	1.17E-11
MtrunA17_Chr3g0086931	5.04E-13	1.18E-11
MtrunA17_Chr6g0476641	5.05E-13	1.18E-11
MtrunA17_Chr8g0336751	5.07E-13	1.18E-11
MtrunA17_Chr2g0329541	5.15E-13	1.20E-11
MtrunA17_Chr5g0411071	5.14E-13	1.20E-11
MtrunA17_Chr7g0248241	5.20E-13	1.21E-11
MtrunA17_Chr4g0020881	5.24E-13	1.22E-11
MtrunA17_Chr3g0105841	5.35E-13	1.24E-11
MtrunA17_Chr8g0346681	5.37E-13	1.25E-11
MtrunA17_Chr8g0348131	5.48E-13	1.27E-11
MtrunA17_Chr7g0251451	5.49E-13	1.27E-11
MtrunA17_Chr7g0254091	5.51E-13	1.28E-11
MtrunA17_Chr1g0149451	5.64E-13	1.31E-11
MtrunA17_Chr6g0469091	5.65E-13	1.31E-11
MtrunA17_Chr7g0267171	5.81E-13	1.34E-11
MtrunA17_Chr2g0279001	5.82E-13	1.35E-11
MtrunA17_Chr4g0003951	5.96E-13	1.38E-11
MtrunA17_Chr5g0443861	5.97E-13	1.38E-11
MtrunA17_Chr6g0472241	6.11E-13	1.41E-11
MtrunA17_Chr1g0160841	6.13E-13	1.41E-11
MtrunA17_Chr2g0318901	6.24E-13	1.44E-11
MtrunA17_Chr3g0139671	6.32E-13	1.45E-11
MtrunA17_Chr6g0458551	6.40E-13	1.47E-11
MtrunA17_Chr4g0055651	6.41E-13	1.47E-11
MtrunA17_Chr2g0318641	6.44E-13	1.48E-11
MtrunA17_Chr7g0266041	6.47E-13	1.49E-11
MtrunA17_Chr3g0131151	6.56E-13	1.51E-11
MtrunA17_Chr7g0222051	6.65E-13	1.52E-11
MtrunA17_Chr8g0370881	6.67E-13	1.53E-11
MtrunA17_Chr1g0184781	6.96E-13	1.59E-11
MtrunA17_Chr3g0124381	6.97E-13	1.59E-11
MtrunA17_Chr1g0211871	7.05E-13	1.61E-11
MtrunA17_Chr8g0376411	7.10E-13	1.62E-11
MtrunA17_Chr6g0477371	7.13E-13	1.63E-11
MtrunA17_Chr2g0304631	7.13E-13	1.63E-11
MtrunA17_Chr5g0429851	7.25E-13	1.65E-11
MtrunA17_Chr7g0245901	7.32E-13	1.67E-11
MtrunA17_Chr1g0196571	7.56E-13	1.72E-11
MtrunA17_Chr8g0359371	7.95E-13	1.81E-11
MtrunA17_Chr3g0092361	8.13E-13	1.85E-11
MtrunA17_Chr8g0370711	8.16E-13	1.86E-11
MtrunA17_Chr8g0364551	8.20E-13	1.86E-11
MtrunA17_Chr4g0074861	8.30E-13	1.89E-11
MtrunA17_Chr4g0050721	8.37E-13	1.90E-11
MtrunA17_Chr7g0225691	8.54E-13	1.94E-11
MtrunA17_Chr6g0479191	8.56E-13	1.94E-11
MtrunA17_Chr5g0402291	8.63E-13	1.96E-11
MtrunA17_Chr4g0031221	8.64E-13	1.96E-11
MtrunA17_Chr6g0462571	8.74E-13	1.98E-11
MtrunA17_Chr2g0293351	8.85E-13	2.00E-11
MtrunA17_Chr3g0146061	8.93E-13	2.02E-11
MtrunA17_Chr1g0151041	9.04E-13	2.04E-11
MtrunA17_Chr2g0285761	9.04E-13	2.04E-11
MtrunA17_Chr1g0150321	9.17E-13	2.07E-11
MtrunA17_Chr1g0207341	9.19E-13	2.07E-11
MtrunA17_Chr8g0377591	9.22E-13	2.08E-11
MtrunA17_Chr4g0041341	9.44E-13	2.13E-11
MtrunA17_Chr1g0189721	9.55E-13	2.15E-11
MtrunA17_Chr7g0266751	9.77E-13	2.20E-11
MtrunA17_Chr2g0292541	9.96E-13	2.24E-11
MtrunA17_Chr6g0465591	1.00E-12	2.25E-11
MtrunA17_Chr1g0149791	1.00E-12	2.25E-11
MtrunA17_Chr2g0332851	1.00E-12	2.25E-11
MtrunA17_Chr3g0120631	1.01E-12	2.27E-11
MtrunA17_Chr1g0207751	1.02E-12	2.28E-11
MtrunA17_Chr2g0327641	1.05E-12	2.35E-11
MtrunA17_Chr8g0380651	1.06E-12	2.38E-11
MtrunA17_Chr4g0060011	1.09E-12	2.45E-11
MtrunA17_Chr7g0271361	1.10E-12	2.45E-11
MtrunA17_Chr5g0411291	1.10E-12	2.45E-11
MtrunA17_Chr2g0332161	1.10E-12	2.47E-11
MtrunA17_Chr3g0084331	1.12E-12	2.49E-11
MtrunA17_Chr3g0142691	1.13E-12	2.52E-11
MtrunA17_Chr2g0282761	1.13E-12	2.53E-11
MtrunA17_Chr4g0005681	1.14E-12	2.53E-11
MtrunA17_Chr7g0255821	1.14E-12	2.54E-11
MtrunA17_Chr3g0123341	1.15E-12	2.56E-11
MtrunA17_Chr7g0276371	1.15E-12	2.56E-11
MtrunA17_Chr4g0037711	1.16E-12	2.58E-11
MtrunA17_Chr8g0360741	1.21E-12	2.69E-11
MtrunA17_Chr7g0221551	1.22E-12	2.70E-11
MtrunA17_Chr3g0125511	1.24E-12	2.76E-11
MtrunA17_Chr3g0138061	1.25E-12	2.78E-11
MtrunA17_Chr5g0438571	1.25E-12	2.78E-11
MtrunA17_Chr6g0486361	1.28E-12	2.83E-11
MtrunA17_Chr4g0063891	1.28E-12	2.83E-11
MtrunA17_Chr5g0421111	1.31E-12	2.91E-11
MtrunA17_Chr8g0388501	1.34E-12	2.96E-11
MtrunA17_Chr5g0442401	1.50E-12	3.31E-11
MtrunA17_Chr1g0192761	1.57E-12	3.46E-11
MtrunA17_Chr8g0385881	1.57E-12	3.46E-11
MtrunA17_Chr5g0435621	1.58E-12	3.49E-11
MtrunA17_Chr3g0121251	1.59E-12	3.51E-11
MtrunA17_Chr3g0100961	1.59E-12	3.51E-11
MtrunA17_Chr4g0041041	1.60E-12	3.51E-11
MtrunA17_Chr8g0381831	1.61E-12	3.53E-11
MtrunA17_Chr3g0122171	1.61E-12	3.54E-11
MtrunA17_Chr7g0255911	1.63E-12	3.59E-11
MtrunA17_Chr6g0449031	1.64E-12	3.61E-11
MtrunA17_Chr8g0340211	1.66E-12	3.64E-11
MtrunA17_Chr8g0392181	1.66E-12	3.64E-11
MtrunA17_Chr2g0296321	1.72E-12	3.76E-11
MtrunA17_Chr1g0182971	1.72E-12	3.77E-11
MtrunA17_Chr1g0155511	1.72E-12	3.77E-11
MtrunA17_Chr2g0295931	1.73E-12	3.78E-11
MtrunA17_Chr2g0305141	1.78E-12	3.90E-11
MtrunA17_Chr7g0272911	1.79E-12	3.91E-11
MtrunA17_Chr4g0063931	1.81E-12	3.95E-11
MtrunA17_Chr1g0151831	1.89E-12	4.12E-11
MtrunA17_Chr7g0257361	1.91E-12	4.17E-11
MtrunA17_Chr5g0399061	1.92E-12	4.19E-11
MtrunA17_Chr7g0270921	1.94E-12	4.23E-11
MtrunA17_Chr7g0217681	1.98E-12	4.32E-11
MtrunA17_Chr4g0052131	2.01E-12	4.38E-11
MtrunA17_Chr2g0287871	2.02E-12	4.40E-11
MtrunA17_Chr7g0249511	2.04E-12	4.44E-11
MtrunA17_Chr5g0401741	2.05E-12	4.45E-11
MtrunA17_Chr5g0426251	2.06E-12	4.47E-11
MtrunA17_Chr2g0291771	2.06E-12	4.48E-11
MtrunA17_Chr4g0036961	2.08E-12	4.52E-11
MtrunA17_Chr8g0389051	2.09E-12	4.53E-11
MtrunA17_Chr8g0391461	2.09E-12	4.53E-11
MtrunA17_Chr2g0317921	2.10E-12	4.55E-11
MtrunA17_Chr6g0488911	2.17E-12	4.70E-11
MtrunA17_Chr7g0252111	2.20E-12	4.76E-11
MtrunA17_Chr3g0105291	2.24E-12	4.83E-11
MtrunA17_Chr7g0240561	2.24E-12	4.83E-11
MtrunA17_Chr1g0147301	2.28E-12	4.91E-11
MtrunA17_Chr4g0056901	2.28E-12	4.91E-11
MtrunA17_Chr5g0416561	2.28E-12	4.91E-11
MtrunA17_Chr8g0367111	2.30E-12	4.96E-11
MtrunA17_Chr1g0179831	2.31E-12	4.97E-11
MtrunA17_Chr8g0366881	2.34E-12	5.03E-11
MtrunA17_Chr2g0313891	2.39E-12	5.14E-11
MtrunA17_Chr7g0222631	2.52E-12	5.42E-11
MtrunA17_Chr2g0290961	2.53E-12	5.43E-11
MtrunA17_Chr4g0004811	2.61E-12	5.62E-11
MtrunA17_Chr3g0128071	2.66E-12	5.70E-11
MtrunA17_Chr1g0212921	2.68E-12	5.74E-11
MtrunA17_Chr4g0036051	2.73E-12	5.85E-11
MtrunA17_Chr1g0168811	2.73E-12	5.85E-11
MtrunA17_Chr2g0298871	2.77E-12	5.93E-11
MtrunA17_Chr8g0384101	2.82E-12	6.04E-11
MtrunA17_Chr4g0059071	2.83E-12	6.06E-11
MtrunA17_Chr1g0152411	2.90E-12	6.20E-11
MtrunA17_Chr2g0277501	2.94E-12	6.28E-11
MtrunA17_Chr5g0448401	2.96E-12	6.31E-11
MtrunA17_Chr4g0062111	2.99E-12	6.38E-11
MtrunA17_Chr4g0059091	3.01E-12	6.41E-11
MtrunA17_Chr1g0168711	3.07E-12	6.54E-11
MtrunA17_Chr8g0366091	3.13E-12	6.68E-11
MtrunA17_Chr5g0435251	3.20E-12	6.82E-11
MtrunA17_Chr1g0192801	3.21E-12	6.83E-11
MtrunA17_Chr4g0008441	3.24E-12	6.89E-11
MtrunA17_Chr1g0198251	3.24E-12	6.89E-11
MtrunA17_Chr2g0327291	3.27E-12	6.94E-11
MtrunA17_Chr7g0269421	3.31E-12	7.02E-11
MtrunA17_Chr1g0209121	3.40E-12	7.21E-11
MtrunA17_Chr6g0468841	3.42E-12	7.26E-11
MtrunA17_Chr8g0353261	3.44E-12	7.29E-11
MtrunA17_Chr5g0447531	3.53E-12	7.48E-11
MtrunA17_Chr5g0401911	3.53E-12	7.48E-11
MtrunA17_Chr5g0436781	3.54E-12	7.48E-11
MtrunA17_Chr5g0431461	3.57E-12	7.54E-11
MtrunA17_Chr2g0327341	3.57E-12	7.55E-11
MtrunA17_Chr1g0166471	3.61E-12	7.62E-11
MtrunA17_Chr3g0136661	3.63E-12	7.67E-11
MtrunA17_Chr4g0043731	3.69E-12	7.78E-11
MtrunA17_Chr1g0177361	3.69E-12	7.79E-11
MtrunA17_Chr3g0137061	3.69E-12	7.79E-11
MtrunA17_Chr7g0245561	3.70E-12	7.80E-11
MtrunA17_Chr3g0127021	3.72E-12	7.84E-11
MtrunA17_Chr3g0130801	3.77E-12	7.93E-11
MtrunA17_Chr3g0119351	3.84E-12	8.07E-11
MtrunA17_Chr1g0162321	3.89E-12	8.17E-11
MtrunA17_Chr2g0321201	3.94E-12	8.27E-11
MtrunA17_Chr4g0004981	3.99E-12	8.38E-11
MtrunA17_Chr5g0441111	4.03E-12	8.47E-11
MtrunA17_Chr6g0458971	4.05E-12	8.49E-11
MtrunA17_Chr8g0360401	4.06E-12	8.51E-11
MtrunA17_Chr8g0373961	4.10E-12	8.60E-11
MtrunA17_Chr6g0456981	4.19E-12	8.78E-11
MtrunA17_Chr1g0211831	4.31E-12	9.02E-11
MtrunA17_Chr3g0128271	4.34E-12	9.07E-11
MtrunA17_Chr2g0299781	4.46E-12	9.33E-11
MtrunA17_Chr3g0077751	4.51E-12	9.42E-11
MtrunA17_Chr5g0411391	4.75E-12	9.91E-11
MtrunA17_Chr7g0242801	4.80E-12	1.00E-10
MtrunA17_Chr1g0203231	4.82E-12	1.00E-10
MtrunA17_Chr8g0378461	4.87E-12	1.01E-10
MtrunA17_Chr4g0045551	4.99E-12	1.04E-10
MtrunA17_Chr1g0166671	5.12E-12	1.07E-10
MtrunA17_Chr3g0144151	5.13E-12	1.07E-10
MtrunA17_Chr8g0375041	5.17E-12	1.08E-10
MtrunA17_Chr2g0316721	5.27E-12	1.10E-10
MtrunA17_Chr5g0436201	5.34E-12	1.11E-10
MtrunA17_Chr5g0422091	5.39E-12	1.12E-10
MtrunA17_Chr5g0422311	5.44E-12	1.13E-10
MtrunA17_Chr5g0394041	5.49E-12	1.14E-10
MtrunA17_Chr1g0152231	5.52E-12	1.14E-10
MtrunA17_Chr1g0169431	5.52E-12	1.14E-10
MtrunA17_Chr6g0459241	5.63E-12	1.17E-10
MtrunA17_Chr8g0368401	5.64E-12	1.17E-10
MtrunA17_Chr3g0104361	5.77E-12	1.19E-10
MtrunA17_Chr7g0252631	5.78E-12	1.19E-10
MtrunA17_Chr7g0227401	5.84E-12	1.21E-10
MtrunA17_Chr3g0086621	5.85E-12	1.21E-10
MtrunA17_Chr4g0065101	5.91E-12	1.22E-10
MtrunA17_Chr5g0422321	5.92E-12	1.22E-10
MtrunA17_Chr2g0321961	5.94E-12	1.22E-10
MtrunA17_Chr1g0147821	5.95E-12	1.23E-10
MtrunA17_Chr8g0364961	5.98E-12	1.23E-10
MtrunA17_Chr6g0484931	6.15E-12	1.27E-10
MtrunA17_Chr7g0253311	6.22E-12	1.28E-10
MtrunA17_Chr2g0288871	6.22E-12	1.28E-10
MtrunA17_Chr5g0410681	6.39E-12	1.31E-10
MtrunA17_Chr3g0144241	6.40E-12	1.31E-10
MtrunA17_Chr2g0296871	6.43E-12	1.32E-10
MtrunA17_Chr4g0035391	6.57E-12	1.35E-10
MtrunA17_Chr2g0327811	6.57E-12	1.35E-10
MtrunA17_Chr3g0122701	6.74E-12	1.38E-10
MtrunA17_Chr4g0065421	6.74E-12	1.38E-10
MtrunA17_Chr7g0248671	6.79E-12	1.39E-10
MtrunA17_Chr4g0054851	6.85E-12	1.40E-10
MtrunA17_Chr3g0134721	6.85E-12	1.40E-10
MtrunA17_Chr4g0055151	6.87E-12	1.40E-10
MtrunA17_Chr3g0111481	6.89E-12	1.41E-10
MtrunA17_Chr2g0326481	6.90E-12	1.41E-10
MtrunA17_Chr1g0179641	7.09E-12	1.45E-10
MtrunA17_Chr3g0139041	7.10E-12	1.45E-10
MtrunA17_Chr4g0027691	7.11E-12	1.45E-10
MtrunA17_Chr3g0132121	7.14E-12	1.45E-10
MtrunA17_Chr1g0168391	7.19E-12	1.46E-10
MtrunA17_Chr6g0478631	7.21E-12	1.47E-10
MtrunA17_Chr2g0316431	7.40E-12	1.51E-10
MtrunA17_Chr5g0406961	7.53E-12	1.53E-10
MtrunA17_Chr3g0097671	7.55E-12	1.53E-10
MtrunA17_Chr1g0154751	7.80E-12	1.58E-10
MtrunA17_Chr4g0071321	7.85E-12	1.59E-10
MtrunA17_Chr3g0103421	7.92E-12	1.60E-10
MtrunA17_Chr3g0128701	7.93E-12	1.61E-10
MtrunA17_Chr5g0437611	8.14E-12	1.65E-10
MtrunA17_Chr4g0049501	8.28E-12	1.68E-10
MtrunA17_Chr8g0369391	8.37E-12	1.69E-10
MtrunA17_Chr4g0001981	8.39E-12	1.70E-10
MtrunA17_Chr8g0383401	8.51E-12	1.72E-10
MtrunA17_Chr1g0171221	8.58E-12	1.73E-10
MtrunA17_Chr7g0271261	8.64E-12	1.74E-10
MtrunA17_Chr7g0242961	8.77E-12	1.77E-10
MtrunA17_Chr4g0061451	8.82E-12	1.78E-10
MtrunA17_Chr5g0442841	8.86E-12	1.78E-10
MtrunA17_Chr2g0317871	8.92E-12	1.80E-10
MtrunA17_Chr8g0352611	8.94E-12	1.80E-10
MtrunA17_Chr4g0051411	8.99E-12	1.81E-10
MtrunA17_Chr7g0261241	9.06E-12	1.82E-10
MtrunA17_Chr4g0041221	9.13E-12	1.84E-10
MtrunA17_Chr1g0210651	9.24E-12	1.86E-10
MtrunA17_Chr4g0053731	9.32E-12	1.87E-10
MtrunA17_Chr8g0360291	9.35E-12	1.88E-10
MtrunA17_Chr2g0313901	9.53E-12	1.91E-10
MtrunA17_Chr8g0344481	9.66E-12	1.94E-10
MtrunA17_Chr8g0347691	9.76E-12	1.95E-10
MtrunA17_Chr1g0149111	9.88E-12	1.98E-10
MtrunA17_Chr3g0120721	9.93E-12	1.99E-10
MtrunA17_Chr2g0322291	1.02E-11	2.04E-10
MtrunA17_Chr3g0087941	1.02E-11	2.05E-10
MtrunA17_Chr7g0261781	1.03E-11	2.05E-10
MtrunA17_Chr3g0126951	1.04E-11	2.08E-10
MtrunA17_Chr7g0214191	1.06E-11	2.13E-10
MtrunA17_Chr2g0313751	1.08E-11	2.15E-10
MtrunA17_Chr7g0235071	1.12E-11	2.23E-10
MtrunA17_Chr6g0459351	1.12E-11	2.23E-10
MtrunA17_Chr6g0461531	1.14E-11	2.26E-10
MtrunA17_Chr2g0317151	1.16E-11	2.30E-10
MtrunA17_Chr3g0139831	1.22E-11	2.42E-10
MtrunA17_Chr2g0287121	1.24E-11	2.47E-10
MtrunA17_Chr8g0371661	1.26E-11	2.51E-10
MtrunA17_Chr3g0134421	1.27E-11	2.52E-10
MtrunA17_Chr2g0320891	1.30E-11	2.57E-10
MtrunA17_Chr7g0253841	1.31E-11	2.60E-10
MtrunA17_Chr8g0372911	1.31E-11	2.61E-10
MtrunA17_Chr3g0087021	1.33E-11	2.64E-10
MtrunA17_Chr4g0050341	1.34E-11	2.66E-10
MtrunA17_Chr8g0349771	1.36E-11	2.70E-10
MtrunA17_Chr4g0032201	1.37E-11	2.70E-10
MtrunA17_Chr4g0038261	1.37E-11	2.71E-10
MtrunA17_Chr3g0129721	1.39E-11	2.74E-10
MtrunA17_Chr5g0447691	1.39E-11	2.74E-10
MtrunA17_Chr7g0271121	1.42E-11	2.80E-10
MtrunA17_Chr5g0401301	1.46E-11	2.88E-10
MtrunA17_Chr2g0297021	1.49E-11	2.94E-10
MtrunA17_Chr3g0108381	1.49E-11	2.94E-10
MtrunA17_Chr7g0268831	1.51E-11	2.98E-10
MtrunA17_Chr8g0381461	1.52E-11	2.99E-10
MtrunA17_Chr7g0215281	1.55E-11	3.05E-10
MtrunA17_Chr8g0368921	1.57E-11	3.10E-10
MtrunA17_Chr8g0381851	1.59E-11	3.12E-10
MtrunA17_Chr5g0439431	1.60E-11	3.14E-10
MtrunA17_Chr5g0406041	1.63E-11	3.19E-10
MtrunA17_Chr6g0464581	1.64E-11	3.21E-10
MtrunA17_Chr3g0130701	1.66E-11	3.26E-10
MtrunA17_Chr5g0422301	1.71E-11	3.35E-10
MtrunA17_Chr2g0305121	1.71E-11	3.36E-10
MtrunA17_Chr1g0165761	1.72E-11	3.37E-10
MtrunA17_Chr7g0254481	1.72E-11	3.38E-10
MtrunA17_Chr1g0179771	1.77E-11	3.46E-10
MtrunA17_Chr8g0345531	1.78E-11	3.47E-10
MtrunA17_Chr3g0131071	1.77E-11	3.47E-10
MtrunA17_Chr3g0140761	1.80E-11	3.51E-10
MtrunA17_Chr4g0056071	1.80E-11	3.51E-10
MtrunA17_Chr7g0254521	1.83E-11	3.58E-10
MtrunA17_Chr4g0032341	1.84E-11	3.59E-10
MtrunA17_Chr3g0136811	1.88E-11	3.66E-10
MtrunA17_Chr2g0330801	1.90E-11	3.70E-10
MtrunA17_Chr2g0303901	1.91E-11	3.72E-10
MtrunA17_Chr4g0036901	1.93E-11	3.76E-10
MtrunA17_Chr2g0316531	1.94E-11	3.78E-10
MtrunA17_Chr7g0231191	1.94E-11	3.78E-10
MtrunA17_Chr5g0408291	1.95E-11	3.80E-10
MtrunA17_Chr4g0024591	1.97E-11	3.82E-10
MtrunA17_Chr1g0175701	1.99E-11	3.86E-10
MtrunA17_Chr4g0053381	2.01E-11	3.90E-10
MtrunA17_Chr4g0065011	2.01E-11	3.90E-10
MtrunA17_Chr7g0218701	2.02E-11	3.91E-10
MtrunA17_Chr5g0437981	2.04E-11	3.96E-10
MtrunA17_Chr1g0197081	2.09E-11	4.04E-10
MtrunA17_Chr2g0318861	2.11E-11	4.09E-10
MtrunA17_Chr8g0387841	2.15E-11	4.16E-10
MtrunA17_Chr1g0148041	2.15E-11	4.16E-10
MtrunA17_CPg0493231	2.15E-11	4.16E-10
MtrunA17_Chr8g0353801	2.17E-11	4.20E-10
MtrunA17_Chr1g0197141	2.17E-11	4.20E-10
MtrunA17_Chr7g0259871	2.19E-11	4.22E-10
MtrunA17_Chr2g0316511	2.20E-11	4.24E-10
MtrunA17_Chr3g0117131	2.20E-11	4.24E-10
MtrunA17_Chr5g0419041	2.21E-11	4.25E-10
MtrunA17_Chr4g0021321	2.22E-11	4.28E-10
MtrunA17_Chr6g0469391	2.22E-11	4.28E-10
MtrunA17_Chr3g0112291	2.24E-11	4.32E-10
MtrunA17_Chr4g0004631	2.26E-11	4.34E-10
MtrunA17_Chr6g0485041	2.29E-11	4.40E-10
MtrunA17_Chr3g0085501	2.29E-11	4.40E-10
MtrunA17_Chr5g0414241	2.33E-11	4.47E-10
MtrunA17_Chr7g0268561	2.34E-11	4.49E-10
MtrunA17_Chr3g0090551	2.36E-11	4.53E-10
MtrunA17_Chr3g0116751	2.39E-11	4.58E-10
MtrunA17_Chr7g0217231	2.43E-11	4.65E-10
MtrunA17_Chr4g0002311	2.43E-11	4.65E-10
MtrunA17_Chr4g0042731	2.43E-11	4.65E-10
MtrunA17_Chr3g0128151	2.48E-11	4.74E-10
MtrunA17_Chr1g0205991	2.50E-11	4.79E-10
MtrunA17_Chr4g0060381	2.53E-11	4.84E-10
MtrunA17_Chr1g0168781	2.55E-11	4.87E-10
MtrunA17_Chr7g0237801	2.56E-11	4.89E-10
MtrunA17_Chr4g0051591	2.57E-11	4.91E-10
MtrunA17_Chr3g0128301	2.58E-11	4.91E-10
MtrunA17_Chr3g0114301	2.58E-11	4.92E-10
MtrunA17_Chr1g0190841	2.61E-11	4.98E-10
MtrunA17_Chr3g0127781	2.63E-11	5.01E-10
MtrunA17_Chr6g0484471	2.67E-11	5.08E-10
MtrunA17_Chr7g0224571	2.68E-11	5.09E-10
MtrunA17_Chr6g0474571	2.72E-11	5.17E-10
MtrunA17_Chr4g0064781	2.79E-11	5.31E-10
MtrunA17_Chr3g0084381	2.80E-11	5.32E-10
MtrunA17_Chr5g0433241	2.84E-11	5.38E-10
MtrunA17_Chr3g0132901	2.88E-11	5.46E-10
MtrunA17_Chr3g0130381	2.93E-11	5.56E-10
MtrunA17_Chr6g0463861	2.95E-11	5.60E-10
MtrunA17_Chr4g0045941	2.99E-11	5.66E-10
MtrunA17_Chr1g0149211	3.05E-11	5.77E-10
MtrunA17_Chr3g0087831	3.05E-11	5.77E-10
MtrunA17_Chr3g0141391	3.08E-11	5.83E-10
MtrunA17_Chr8g0367881	3.21E-11	6.07E-10
MtrunA17_Chr1g0147401	3.26E-11	6.17E-10
MtrunA17_Chr8g0383781	3.29E-11	6.21E-10
MtrunA17_Chr2g0318081	3.29E-11	6.22E-10
MtrunA17_Chr4g0011141	3.31E-11	6.25E-10
MtrunA17_Chr1g0212851	3.33E-11	6.28E-10
MtrunA17_Chr7g0263041	3.35E-11	6.32E-10
MtrunA17_Chr4g0022551	3.43E-11	6.47E-10
MtrunA17_Chr3g0100061	3.48E-11	6.54E-10
MtrunA17_Chr5g0409221	3.63E-11	6.83E-10
MtrunA17_Chr4g0031621	3.64E-11	6.85E-10
MtrunA17_Chr6g0481761	3.69E-11	6.94E-10
MtrunA17_Chr1g0184951	3.70E-11	6.96E-10
MtrunA17_Chr7g0274141	3.71E-11	6.97E-10
MtrunA17_Chr8g0370691	3.72E-11	6.99E-10
MtrunA17_Chr8g0345661	3.73E-11	7.00E-10
MtrunA17_Chr7g0249821	3.74E-11	7.01E-10
MtrunA17_Chr1g0202751	3.90E-11	7.30E-10
MtrunA17_Chr4g0057771	3.92E-11	7.35E-10
MtrunA17_Chr8g0355801	3.94E-11	7.37E-10
MtrunA17_Chr1g0156611	3.97E-11	7.44E-10
MtrunA17_Chr2g0322681	4.04E-11	7.56E-10
MtrunA17_Chr4g0067321	4.05E-11	7.58E-10
MtrunA17_Chr4g0058071	4.07E-11	7.60E-10
MtrunA17_Chr1g0207701	4.12E-11	7.69E-10
MtrunA17_Chr1g0156541	4.15E-11	7.76E-10
MtrunA17_CPg0492981	4.20E-11	7.83E-10
MtrunA17_Chr7g0266401	4.27E-11	7.97E-10
MtrunA17_Chr2g0303191	4.33E-11	8.07E-10
[truncated: 42,478 more rows]
