# Supplementary material for: RNA sequencing data for heat stress response in isolated medicago truncatula seed tissues
Source: Data Brief. 2021 Jan 21;35:106726. doi: 10.1016/j.dib.2021.106726 (PMC7856423; doi:10.1016/j.dib.2021.106726)
Supplement: Supplementary file 3 — Table S3: List of differentially expressed genes in Endosperm using time-course comparisons of the four developmental stages obtained from ImpulseDE2 algorithm. [file mmc3.zip › mmc3.txt]

Column	Description
A	Gene identifiers
B	p-value related to model selection between alternative and null model and based on a log-likelihood ratio test. P-values for differential expression are computed based on the _2-distributed deviance
C	p-value adjusted for multiple testing with the Benjamini-Hochberg procedure which controls false discovery rate (FDR)
Gene	p	padj
MtrunA17_Chr2g0315671	0	0
MtrunA17_Chr1g0185301	0	0
MtrunA17_Chr5g0445221	0	0
MtrunA17_Chr8g0341281	0	0
MtrunA17_Chr6g0482941	0	0
MtrunA17_Chr4g0074511	3.45E-305	1.95E-301
MtrunA17_Chr8g0345831	1.31E-301	6.47E-298
MtrunA17_Chr4g0029921	9.95E-291	4.37E-287
MtrunA17_Chr6g0449621	1.02E-287	4.04E-284
MtrunA17_Chr4g0000131	5.21E-278	1.87E-274
MtrunA17_Chr6g0482951	3.99E-272	1.31E-268
MtrunA17_Chr1g0188771	3.44E-270	1.05E-266
MtrunA17_Chr7g0265451	1.08E-252	3.06E-249
MtrunA17_Chr7g0272961	3.20E-249	8.43E-246
MtrunA17_Chr8g0386201	2.52E-248	6.23E-245
MtrunA17_Chr8g0385301	2.69E-247	6.26E-244
MtrunA17_Chr8g0359751	1.36E-237	2.98E-234
MtrunA17_Chr1g0184411	1.69E-236	3.51E-233
MtrunA17_Chr2g0294601	2.50E-234	4.95E-231
MtrunA17_Chr7g0243241	5.67E-233	1.07E-229
MtrunA17_Chr1g0192661	4.87E-232	8.75E-229
MtrunA17_Chr2g0317061	1.39E-231	2.39E-228
MtrunA17_Chr7g0223481	2.69E-210	4.43E-207
MtrunA17_Chr3g0140491	1.29E-209	2.04E-206
MtrunA17_Chr3g0139191	5.90E-205	8.98E-202
MtrunA17_Chr5g0448411	7.61E-203	1.11E-199
MtrunA17_Chr8g0388921	5.48E-202	7.73E-199
MtrunA17_Chr4g0043101	3.76E-197	5.13E-194
MtrunA17_Chr5g0442741	1.74E-196	2.30E-193
MtrunA17_Chr7g0225821	3.02E-196	3.85E-193
MtrunA17_Chr1g0205141	3.41E-195	4.22E-192
MtrunA17_Chr2g0333151	1.87E-191	2.24E-188
MtrunA17_Chr7g0234791	3.97E-191	4.62E-188
MtrunA17_Chr8g0375421	2.16E-189	2.44E-186
MtrunA17_Chr5g0428881	4.91E-184	5.39E-181
MtrunA17_Chr4g0011751	3.21E-180	3.43E-177
MtrunA17_Chr4g0019091	8.36E-177	8.70E-174
MtrunA17_Chr8g0336751	4.50E-176	4.56E-173
MtrunA17_Chr4g0052651	1.24E-174	1.22E-171
MtrunA17_Chr1g0150141	9.33E-171	9.00E-168
MtrunA17_Chr4g0013211	5.38E-168	5.07E-165
MtrunA17_Chr8g0380951	6.68E-166	6.14E-163
MtrunA17_Chr5g0402851	1.90E-165	1.71E-162
MtrunA17_Chr8g0380941	1.20E-164	1.05E-161
MtrunA17_Chr8g0362781	4.67E-164	4.01E-161
MtrunA17_Chr2g0324061	3.65E-155	3.07E-152
MtrunA17_Chr4g0014061	1.32E-154	1.09E-151
MtrunA17_Chr3g0137421	4.28E-152	3.45E-149
MtrunA17_Chr2g0317751	2.77E-145	2.19E-142
MtrunA17_Chr5g0400421	4.82E-145	3.73E-142
MtrunA17_Chr1g0176311	4.41E-143	3.35E-140
MtrunA17_Chr3g0087611	6.19E-142	4.62E-139
MtrunA17_Chr7g0253841	6.85E-142	5.02E-139
MtrunA17_Chr8g0376581	2.52E-141	1.81E-138
MtrunA17_Chr3g0097741	3.42E-141	2.42E-138
MtrunA17_Chr4g0003721	9.12E-140	6.33E-137
MtrunA17_Chr8g0341291	1.67E-137	1.14E-134
MtrunA17_Chr4g0051491	8.89E-137	5.96E-134
MtrunA17_Chr7g0227501	3.27E-136	2.15E-133
MtrunA17_Chr7g0245121	3.64E-135	2.36E-132
MtrunA17_Chr8g0381391	4.96E-135	3.17E-132
MtrunA17_Chr1g0152851	1.59E-134	9.99E-132
MtrunA17_Chr8g0388761	5.22E-134	3.23E-131
MtrunA17_Chr3g0104251	2.83E-133	1.70E-130
MtrunA17_Chr4g0024211	2.81E-133	1.70E-130
MtrunA17_Chr6g0481081	1.44E-132	8.51E-130
MtrunA17_Chr4g0009701	4.17E-132	2.43E-129
MtrunA17_Chr1g0176321	2.57E-131	1.47E-128
MtrunA17_Chr7g0268691	5.75E-129	3.25E-126
MtrunA17_Chr4g0033791	5.27E-128	2.93E-125
MtrunA17_Chr2g0309471	1.40E-127	7.71E-125
MtrunA17_Chr1g0207781	5.74E-127	3.11E-124
MtrunA17_Chr4g0000401	1.33E-125	7.08E-123
MtrunA17_Chr8g0378671	1.10E-124	5.78E-122
MtrunA17_Chr6g0453791	4.17E-123	2.17E-120
MtrunA17_Chr5g0446551	7.12E-123	3.65E-120
MtrunA17_Chr5g0438731	2.93E-118	1.48E-115
MtrunA17_Chr5g0430141	1.70E-117	8.49E-115
MtrunA17_Chr6g0466831	2.00E-117	9.90E-115
MtrunA17_Chr7g0254251	2.20E-116	1.07E-113
MtrunA17_Chr4g0058681	1.84E-115	8.88E-113
MtrunA17_Chr3g0102691	5.67E-114	2.70E-111
MtrunA17_Chr6g0452721	3.25E-113	1.53E-110
MtrunA17_Chr5g0400121	1.73E-112	8.04E-110
MtrunA17_Chr3g0117141	5.26E-112	2.42E-109
MtrunA17_Chr1g0210541	9.21E-112	4.18E-109
MtrunA17_Chr3g0114991	3.00E-111	1.35E-108
MtrunA17_Chr3g0125941	6.46E-111	2.87E-108
MtrunA17_Chr7g0249181	2.63E-110	1.16E-107
MtrunA17_Chr1g0199041	1.32E-109	5.72E-107
MtrunA17_Chr7g0242351	1.39E-109	5.99E-107
MtrunA17_Chr5g0448421	1.31E-108	5.57E-106
MtrunA17_Chr4g0028591	2.86E-108	1.20E-105
MtrunA17_Chr1g0198291	2.70E-106	1.12E-103
MtrunA17_Chr4g0051661	4.11E-106	1.69E-103
MtrunA17_Chr1g0156731	4.69E-105	1.91E-102
MtrunA17_Chr5g0403771	9.28E-104	3.74E-101
MtrunA17_Chr4g0073331	2.95E-103	1.18E-100
MtrunA17_Chr1g0179641	3.35E-103	1.32E-100
MtrunA17_Chr4g0020201	5.16E-103	2.02E-100
MtrunA17_Chr3g0143921	1.36E-102	5.26E-100
MtrunA17_Chr8g0343961	2.23E-102	8.55E-100
MtrunA17_Chr4g0014051	4.15E-102	1.58E-99
MtrunA17_Chr4g0050181	5.55E-102	2.09E-99
MtrunA17_Chr2g0289791	2.34E-101	8.71E-99
MtrunA17_Chr5g0431301	5.04E-101	1.86E-98
MtrunA17_Chr8g0388671	1.32E-100	4.83E-98
MtrunA17_Chr3g0124851	2.71E-100	9.82E-98
MtrunA17_Chr7g0266211	6.17E-100	2.22E-97
MtrunA17_Chr7g0244951	9.99E-100	3.56E-97
MtrunA17_Chr5g0402871	1.27E-99	4.47E-97
MtrunA17_Chr4g0025591	1.48E-99	5.18E-97
MtrunA17_Chr3g0119641	4.18E-99	1.44E-96
MtrunA17_Chr1g0189491	4.19E-99	1.44E-96
MtrunA17_Chr7g0245561	1.34E-98	4.56E-96
MtrunA17_Chr5g0438411	1.82E-97	6.15E-95
MtrunA17_Chr4g0014771	1.95E-97	6.54E-95
MtrunA17_Chr3g0122181	5.44E-97	1.81E-94
MtrunA17_Chr4g0027731	5.81E-97	1.91E-94
MtrunA17_Chr4g0023411	7.97E-97	2.60E-94
MtrunA17_Chr2g0299621	1.50E-95	4.85E-93
MtrunA17_Chr7g0257731	2.40E-95	7.73E-93
MtrunA17_Chr8g0391201	4.14E-95	1.32E-92
MtrunA17_Chr3g0135831	4.54E-95	1.44E-92
MtrunA17_Chr2g0290471	1.40E-94	4.39E-92
MtrunA17_Chr2g0313801	3.78E-94	1.18E-91
MtrunA17_Chr7g0243551	2.02E-93	6.23E-91
MtrunA17_Chr7g0235551	3.13E-93	9.58E-91
MtrunA17_Chr1g0180151	4.29E-93	1.31E-90
MtrunA17_Chr5g0439431	1.24E-92	3.74E-90
MtrunA17_Chr6g0449791	2.22E-92	6.64E-90
MtrunA17_Chr7g0226941	6.50E-92	1.93E-89
MtrunA17_Chr5g0441011	1.30E-91	3.84E-89
MtrunA17_Chr7g0247461	2.55E-91	7.47E-89
MtrunA17_Chr1g0202951	1.08E-90	3.13E-88
MtrunA17_Chr6g0478191	2.01E-90	5.80E-88
MtrunA17_Chr4g0065651	4.16E-90	1.19E-87
MtrunA17_Chr7g0240771	1.48E-89	4.20E-87
MtrunA17_Chr1g0193991	5.08E-89	1.43E-86
MtrunA17_Chr2g0278481	1.09E-87	3.07E-85
MtrunA17_Chr7g0271551	1.88E-87	5.24E-85
MtrunA17_Chr1g0184401	3.82E-87	1.06E-84
MtrunA17_Chr8g0377991	7.61E-87	2.09E-84
MtrunA17_Chr7g0267631	3.17E-86	8.64E-84
MtrunA17_Chr3g0130701	4.46E-86	1.21E-83
MtrunA17_Chr4g0044831	2.99E-85	8.04E-83
MtrunA17_Chr7g0234051	4.13E-84	1.10E-81
MtrunA17_Chr8g0381381	5.18E-84	1.38E-81
MtrunA17_Chr5g0444561	1.54E-83	4.05E-81
MtrunA17_Chr7g0249331	2.17E-83	5.69E-81
MtrunA17_Chr7g0262821	4.67E-83	1.22E-80
MtrunA17_Chr2g0311931	6.04E-83	1.56E-80
MtrunA17_Chr1g0153951	7.37E-83	1.89E-80
MtrunA17_Chr3g0137771	1.44E-82	3.67E-80
MtrunA17_Chr7g0244641	2.05E-82	5.20E-80
MtrunA17_Chr7g0258631	5.36E-82	1.35E-79
MtrunA17_Chr7g0245391	5.79E-82	1.45E-79
MtrunA17_Chr8g0373961	6.33E-82	1.57E-79
MtrunA17_Chr3g0100591	6.70E-82	1.66E-79
MtrunA17_Chr5g0436701	1.07E-81	2.62E-79
MtrunA17_Chr1g0204971	1.48E-81	3.61E-79
MtrunA17_Chr1g0146251	1.81E-81	4.38E-79
MtrunA17_Chr6g0481061	2.14E-81	5.15E-79
MtrunA17_Chr8g0346171	7.72E-81	1.85E-78
MtrunA17_Chr1g0196841	1.42E-80	3.37E-78
MtrunA17_Chr6g0488871	1.09E-79	2.57E-77
MtrunA17_Chr7g0276371	1.63E-79	3.85E-77
MtrunA17_Chr7g0239111	2.30E-79	5.38E-77
MtrunA17_Chr3g0139221	2.86E-79	6.65E-77
MtrunA17_Chr5g0434691	2.91E-79	6.73E-77
MtrunA17_Chr1g0163711	3.56E-79	8.19E-77
MtrunA17_Chr1g0192791	4.09E-79	9.34E-77
MtrunA17_Chr7g0247471	7.92E-79	1.80E-76
MtrunA17_Chr4g0007401	8.58E-79	1.94E-76
MtrunA17_Chr8g0392291	8.93E-79	2.01E-76
MtrunA17_Chr8g0369111	1.64E-78	3.65E-76
MtrunA17_Chr3g0106781	1.73E-78	3.85E-76
MtrunA17_Chr2g0312521	3.47E-78	7.66E-76
MtrunA17_Chr4g0052251	3.80E-78	8.35E-76
MtrunA17_Chr2g0314381	4.58E-78	1.00E-75
MtrunA17_Chr1g0157601	7.09E-78	1.54E-75
MtrunA17_Chr2g0314441	1.06E-77	2.30E-75
MtrunA17_Chr3g0138761	1.44E-77	3.09E-75
MtrunA17_Chr5g0397821	2.02E-77	4.31E-75
MtrunA17_Chr2g0334081	4.54E-76	9.65E-74
MtrunA17_Chr8g0380271	5.73E-76	1.21E-73
MtrunA17_Chr1g0186321	6.96E-76	1.46E-73
MtrunA17_Chr4g0053251	1.34E-75	2.80E-73
MtrunA17_Chr7g0218741	1.38E-75	2.88E-73
MtrunA17_Chr8g0367691	2.03E-75	4.20E-73
MtrunA17_Chr4g0045221	9.64E-75	1.98E-72
MtrunA17_Chr5g0430451	1.11E-74	2.27E-72
MtrunA17_Chr5g0417841	1.15E-74	2.34E-72
MtrunA17_Chr1g0180221	1.82E-74	3.69E-72
MtrunA17_Chr8g0387051	1.92E-74	3.87E-72
MtrunA17_Chr6g0466941	7.27E-74	1.46E-71
MtrunA17_Chr8g0343851	8.59E-74	1.72E-71
MtrunA17_Chr3g0112131	8.96E-74	1.78E-71
MtrunA17_Chr7g0245381	2.39E-73	4.72E-71
MtrunA17_Chr3g0077511	4.15E-73	8.16E-71
MtrunA17_Chr1g0162111	6.63E-72	1.30E-69
MtrunA17_Chr6g0465691	2.64E-71	5.13E-69
MtrunA17_Chr6g0470321	4.06E-71	7.86E-69
MtrunA17_Chr8g0368961	1.18E-70	2.28E-68
MtrunA17_Chr5g0403951	4.27E-70	8.19E-68
MtrunA17_Chr7g0245421	1.45E-69	2.76E-67
MtrunA17_Chr2g0326321	1.81E-69	3.44E-67
MtrunA17_Chr7g0247081	2.85E-69	5.38E-67
MtrunA17_Chr5g0396351	3.00E-69	5.65E-67
MtrunA17_Chr7g0261321	3.15E-69	5.90E-67
MtrunA17_Chr7g0245221	5.00E-69	9.32E-67
MtrunA17_Chr4g0041071	6.03E-69	1.12E-66
MtrunA17_Chr8g0364311	7.24E-69	1.34E-66
MtrunA17_Chr1g0167721	7.62E-69	1.40E-66
MtrunA17_Chr5g0394861	8.15E-69	1.49E-66
MtrunA17_Chr2g0301431	1.19E-67	2.17E-65
MtrunA17_Chr5g0406331	2.16E-67	3.92E-65
MtrunA17_Chr5g0404281	3.39E-67	6.11E-65
MtrunA17_Chr4g0017871	3.92E-67	7.05E-65
MtrunA17_Chr4g0051361	6.37E-67	1.14E-64
MtrunA17_Chr1g0193381	7.67E-67	1.37E-64
MtrunA17_Chr3g0100581	1.83E-66	3.24E-64
MtrunA17_Chr1g0149351	2.21E-66	3.89E-64
MtrunA17_Chr7g0219081	4.05E-66	7.13E-64
MtrunA17_Chr2g0302001	4.82E-66	8.43E-64
MtrunA17_Chr8g0355301	7.53E-66	1.31E-63
MtrunA17_Chr3g0084121	7.87E-66	1.36E-63
MtrunA17_Chr2g0281331	1.71E-65	2.95E-63
MtrunA17_Chr1g0205331	1.90E-65	3.27E-63
MtrunA17_Chr5g0407521	2.57E-65	4.40E-63
MtrunA17_Chr2g0315661	2.84E-65	4.84E-63
MtrunA17_Chr8g0370791	3.46E-65	5.87E-63
MtrunA17_Chr2g0294061	4.48E-65	7.57E-63
MtrunA17_Chr1g0182791	5.47E-65	9.20E-63
MtrunA17_Chr6g0475251	6.31E-65	1.06E-62
MtrunA17_Chr3g0108361	8.51E-65	1.42E-62
MtrunA17_Chr4g0060031	1.02E-64	1.69E-62
MtrunA17_Chr1g0187311	1.02E-64	1.69E-62
MtrunA17_Chr4g0038941	1.86E-64	3.06E-62
MtrunA17_Chr4g0054681	2.65E-64	4.34E-62
MtrunA17_Chr2g0327381	3.85E-64	6.29E-62
MtrunA17_Chr2g0286611	5.68E-64	9.24E-62
MtrunA17_Chr8g0369071	1.95E-63	3.16E-61
MtrunA17_Chr5g0415271	3.18E-63	5.12E-61
MtrunA17_Chr3g0115591	9.57E-63	1.54E-60
MtrunA17_Chr4g0017431	1.22E-62	1.96E-60
MtrunA17_Chr5g0435401	1.35E-62	2.15E-60
MtrunA17_Chr2g0329911	2.36E-62	3.74E-60
MtrunA17_Chr2g0278531	2.92E-62	4.63E-60
MtrunA17_Chr1g0184801	3.39E-62	5.34E-60
MtrunA17_Chr8g0348071	3.72E-62	5.84E-60
MtrunA17_Chr1g0153431	4.40E-62	6.88E-60
MtrunA17_Chr7g0267961	4.99E-62	7.76E-60
MtrunA17_Chr7g0267991	5.78E-62	8.95E-60
MtrunA17_Chr3g0095461	1.02E-61	1.58E-59
MtrunA17_Chr5g0432721	1.23E-61	1.90E-59
MtrunA17_Chr3g0093381	1.89E-61	2.90E-59
MtrunA17_Chr5g0400411	5.57E-61	8.50E-59
MtrunA17_Chr4g0054571	7.17E-61	1.09E-58
MtrunA17_Chr1g0146181	9.41E-61	1.43E-58
MtrunA17_Chr2g0309371	1.30E-60	1.97E-58
MtrunA17_Chr6g0488881	1.76E-60	2.65E-58
MtrunA17_Chr3g0117861	2.27E-60	3.40E-58
MtrunA17_Chr4g0040391	7.13E-60	1.06E-57
MtrunA17_Chr8g0386831	8.31E-60	1.23E-57
MtrunA17_Chr4g0041131	1.52E-59	2.25E-57
MtrunA17_Chr7g0248491	4.00E-59	5.90E-57
MtrunA17_Chr4g0006181	4.22E-59	6.20E-57
MtrunA17_Chr1g0207611	7.76E-59	1.14E-56
MtrunA17_Chr7g0218101	8.42E-59	1.23E-56
MtrunA17_Chr8g0374461	8.57E-59	1.25E-56
MtrunA17_Chr2g0288661	1.15E-58	1.66E-56
MtrunA17_Chr2g0318071	1.50E-58	2.17E-56
MtrunA17_Chr6g0468511	1.61E-58	2.32E-56
MtrunA17_Chr1g0153151	2.98E-58	4.26E-56
MtrunA17_Chr2g0307191	3.27E-58	4.67E-56
MtrunA17_Chr4g0034311	3.43E-58	4.87E-56
MtrunA17_Chr2g0334281	8.58E-58	1.22E-55
MtrunA17_Chr1g0180231	1.08E-57	1.53E-55
MtrunA17_Chr1g0188551	4.39E-57	6.18E-55
MtrunA17_Chr7g0266151	1.61E-56	2.25E-54
MtrunA17_Chr8g0361571	2.07E-56	2.89E-54
MtrunA17_Chr5g0394611	3.19E-56	4.43E-54
MtrunA17_Chr2g0331651	5.66E-56	7.85E-54
MtrunA17_Chr7g0274181	6.63E-56	9.17E-54
MtrunA17_Chr4g0027221	8.80E-56	1.21E-53
MtrunA17_Chr2g0288251	1.12E-55	1.54E-53
MtrunA17_Chr2g0295871	1.61E-55	2.20E-53
MtrunA17_Chr8g0381031	1.64E-55	2.23E-53
MtrunA17_Chr3g0137831	3.00E-55	4.08E-53
MtrunA17_Chr7g0246901	3.24E-55	4.39E-53
MtrunA17_Chr6g0467901	4.91E-55	6.62E-53
MtrunA17_Chr3g0125611	6.89E-55	9.27E-53
MtrunA17_Chr7g0245431	7.07E-55	9.48E-53
MtrunA17_Chr2g0300861	8.08E-55	1.08E-52
MtrunA17_Chr4g0052021	1.72E-54	2.29E-52
MtrunA17_Chr4g0025291	1.95E-54	2.59E-52
MtrunA17_Chr6g0484691	2.54E-54	3.35E-52
MtrunA17_Chr5g0412221	5.62E-54	7.41E-52
MtrunA17_Chr7g0242831	5.74E-54	7.53E-52
MtrunA17_Chr4g0045641	6.03E-54	7.89E-52
MtrunA17_Chr7g0217941	1.20E-53	1.56E-51
MtrunA17_Chr1g0181861	1.34E-53	1.74E-51
MtrunA17_Chr4g0007761	4.20E-53	5.43E-51
MtrunA17_Chr5g0411601	4.21E-53	5.43E-51
MtrunA17_Chr8g0367981	6.92E-53	8.91E-51
MtrunA17_Chr5g0422091	7.69E-53	9.87E-51
MtrunA17_Chr3g0134261	1.32E-52	1.68E-50
MtrunA17_Chr4g0058691	1.47E-52	1.87E-50
MtrunA17_Chr1g0193321	1.51E-52	1.91E-50
MtrunA17_Chr3g0132121	1.92E-52	2.43E-50
MtrunA17_Chr3g0085321	2.35E-52	2.97E-50
MtrunA17_Chr5g0417321	4.05E-52	5.10E-50
MtrunA17_Chr6g0460951	4.50E-52	5.65E-50
MtrunA17_Chr5g0406301	5.32E-52	6.66E-50
MtrunA17_Chr1g0193061	6.14E-52	7.65E-50
MtrunA17_Chr3g0144981	7.68E-52	9.55E-50
MtrunA17_Chr4g0048611	1.17E-51	1.45E-49
MtrunA17_Chr4g0040381	1.22E-51	1.51E-49
MtrunA17_Chr1g0162091	1.48E-51	1.82E-49
MtrunA17_Chr2g0317231	2.02E-51	2.48E-49
MtrunA17_Chr2g0299301	2.03E-51	2.49E-49
MtrunA17_Chr4g0007371	2.04E-51	2.49E-49
MtrunA17_Chr2g0325471	2.68E-51	3.26E-49
MtrunA17_Chr7g0273091	8.62E-51	1.05E-48
MtrunA17_Chr4g0013581	9.97E-51	1.21E-48
MtrunA17_Chr2g0281421	1.76E-50	2.12E-48
MtrunA17_Chr2g0314411	1.82E-50	2.19E-48
MtrunA17_Chr7g0218601	2.01E-50	2.41E-48
MtrunA17_Chr5g0419251	2.05E-50	2.45E-48
MtrunA17_Chr7g0273571	3.81E-50	4.53E-48
MtrunA17_Chr1g0181341	3.90E-50	4.63E-48
MtrunA17_Chr8g0368461	5.56E-50	6.59E-48
MtrunA17_Chr6g0480561	6.77E-50	7.99E-48
MtrunA17_Chr3g0126811	8.35E-50	9.83E-48
MtrunA17_Chr5g0428081	8.62E-50	1.01E-47
MtrunA17_Chr7g0253361	1.52E-49	1.78E-47
MtrunA17_Chr2g0292101	2.38E-49	2.77E-47
MtrunA17_Chr1g0198401	2.44E-49	2.84E-47
MtrunA17_Chr4g0004131	2.87E-49	3.33E-47
MtrunA17_Chr8g0345641	3.58E-49	4.14E-47
MtrunA17_Chr3g0123271	5.97E-49	6.88E-47
MtrunA17_Chr1g0159471	8.01E-49	9.21E-47
MtrunA17_Chr4g0065561	8.10E-49	9.28E-47
MtrunA17_Chr2g0328001	8.62E-49	9.85E-47
MtrunA17_Chr4g0028361	9.54E-49	1.09E-46
MtrunA17_Chr8g0365441	1.02E-48	1.16E-46
MtrunA17_Chr2g0318081	1.03E-48	1.17E-46
MtrunA17_Chr8g0385511	1.07E-48	1.21E-46
MtrunA17_Chr4g0068291	1.11E-48	1.25E-46
MtrunA17_Chr7g0258221	1.15E-48	1.30E-46
MtrunA17_Chr2g0284591	1.30E-48	1.46E-46
MtrunA17_Chr7g0258641	1.70E-48	1.90E-46
MtrunA17_Chr8g0367501	1.84E-48	2.05E-46
MtrunA17_Chr2g0318061	1.85E-48	2.05E-46
MtrunA17_Chr5g0398531	2.32E-48	2.57E-46
MtrunA17_Chr5g0397271	2.99E-48	3.30E-46
MtrunA17_Chr3g0145491	5.46E-48	6.01E-46
MtrunA17_Chr5g0422071	5.54E-48	6.09E-46
MtrunA17_Chr4g0041841	5.92E-48	6.48E-46
MtrunA17_Chr8g0379151	9.08E-48	9.92E-46
MtrunA17_Chr2g0277981	1.13E-47	1.24E-45
MtrunA17_Chr3g0122681	1.14E-47	1.24E-45
MtrunA17_Chr2g0281821	1.83E-47	1.98E-45
MtrunA17_Chr1g0194051	2.21E-47	2.39E-45
MtrunA17_Chr5g0422321	3.25E-47	3.50E-45
MtrunA17_Chr4g0043461	4.37E-47	4.70E-45
MtrunA17_Chr5g0425471	4.50E-47	4.82E-45
MtrunA17_Chr7g0237761	4.69E-47	5.02E-45
MtrunA17_Chr1g0185661	4.88E-47	5.20E-45
MtrunA17_Chr3g0126801	5.68E-47	6.03E-45
MtrunA17_Chr4g0075331	6.02E-47	6.38E-45
MtrunA17_Chr8g0340911	9.55E-47	1.01E-44
MtrunA17_Chr5g0436621	1.20E-46	1.26E-44
MtrunA17_Chr6g0460221	1.48E-46	1.56E-44
MtrunA17_Chr5g0417101	2.14E-46	2.25E-44
MtrunA17_Chr7g0241611	2.35E-46	2.45E-44
MtrunA17_Chr5g0414991	2.64E-46	2.75E-44
MtrunA17_Chr3g0135401	2.78E-46	2.90E-44
MtrunA17_Chr1g0168781	3.37E-46	3.49E-44
MtrunA17_Chr2g0307341	3.57E-46	3.70E-44
MtrunA17_Chr3g0131651	3.65E-46	3.77E-44
MtrunA17_Chr1g0203341	4.11E-46	4.23E-44
MtrunA17_Chr2g0283481	4.63E-46	4.75E-44
MtrunA17_Chr8g0349861	6.08E-46	6.23E-44
MtrunA17_Chr1g0151111	9.19E-46	9.38E-44
MtrunA17_Chr5g0432551	9.89E-46	1.01E-43
MtrunA17_Chr4g0053761	1.39E-45	1.41E-43
MtrunA17_Chr1g0205081	1.71E-45	1.73E-43
MtrunA17_Chr3g0095221	2.07E-45	2.09E-43
MtrunA17_Chr6g0456391	2.09E-45	2.10E-43
MtrunA17_Chr7g0259991	2.22E-45	2.24E-43
MtrunA17_Chr2g0296601	2.76E-45	2.77E-43
MtrunA17_Chr8g0368971	2.85E-45	2.85E-43
MtrunA17_Chr1g0191151	3.21E-45	3.20E-43
MtrunA17_Chr6g0449161	5.16E-45	5.14E-43
MtrunA17_Chr1g0197911	5.96E-45	5.92E-43
MtrunA17_Chr1g0188761	6.43E-45	6.37E-43
MtrunA17_Chr7g0244721	7.31E-45	7.23E-43
MtrunA17_Chr7g0249351	7.87E-45	7.76E-43
MtrunA17_Chr7g0252331	1.34E-44	1.32E-42
MtrunA17_Chr5g0437501	2.03E-44	1.99E-42
MtrunA17_Chr4g0007391	2.16E-44	2.11E-42
MtrunA17_Chr1g0152931	2.42E-44	2.36E-42
MtrunA17_Chr4g0056561	3.43E-44	3.34E-42
MtrunA17_Chr4g0053961	5.17E-44	5.02E-42
MtrunA17_Chr4g0044511	5.95E-44	5.76E-42
MtrunA17_Chr8g0369481	8.29E-44	8.01E-42
MtrunA17_Chr5g0429901	1.16E-43	1.11E-41
MtrunA17_Chr5g0444581	1.55E-43	1.49E-41
MtrunA17_Chr5g0429671	2.03E-43	1.95E-41
MtrunA17_Chr3g0128871	2.28E-43	2.19E-41
MtrunA17_Chr8g0355331	2.81E-43	2.68E-41
MtrunA17_Chr6g0481821	3.31E-43	3.15E-41
MtrunA17_Chr4g0033141	3.93E-43	3.74E-41
MtrunA17_Chr4g0061371	5.30E-43	5.03E-41
MtrunA17_Chr5g0415001	5.39E-43	5.10E-41
MtrunA17_Chr4g0024201	6.41E-43	6.04E-41
MtrunA17_Chr4g0049831	7.89E-43	7.42E-41
MtrunA17_Chr2g0310191	8.65E-43	8.12E-41
MtrunA17_Chr7g0244651	1.05E-42	9.87E-41
MtrunA17_Chr7g0227751	1.10E-42	1.03E-40
MtrunA17_Chr5g0433211	1.16E-42	1.08E-40
MtrunA17_Chr8g0388481	1.24E-42	1.15E-40
MtrunA17_Chr3g0086241	1.38E-42	1.28E-40
MtrunA17_Chr2g0300991	1.48E-42	1.37E-40
MtrunA17_Chr1g0181051	1.61E-42	1.49E-40
MtrunA17_Chr5g0397471	1.69E-42	1.56E-40
MtrunA17_Chr1g0204941	2.91E-42	2.68E-40
MtrunA17_Chr4g0059331	3.28E-42	3.01E-40
MtrunA17_Chr7g0272941	3.56E-42	3.26E-40
MtrunA17_Chr4g0010391	4.84E-42	4.42E-40
MtrunA17_Chr4g0003891	4.92E-42	4.48E-40
MtrunA17_Chr7g0273041	8.64E-42	7.85E-40
MtrunA17_Chr1g0195071	9.50E-42	8.61E-40
MtrunA17_Chr5g0409031	9.56E-42	8.65E-40
MtrunA17_Chr2g0280471	9.60E-42	8.67E-40
MtrunA17_Chr8g0380421	1.04E-41	9.40E-40
MtrunA17_Chr3g0124811	1.18E-41	1.06E-39
MtrunA17_Chr1g0165751	1.24E-41	1.11E-39
MtrunA17_Chr5g0426281	1.33E-41	1.19E-39
MtrunA17_Chr2g0283141	1.38E-41	1.23E-39
MtrunA17_Chr6g0456691	1.46E-41	1.30E-39
MtrunA17_Chr6g0459331	1.58E-41	1.40E-39
MtrunA17_Chr7g0222841	1.67E-41	1.48E-39
MtrunA17_Chr5g0436791	1.74E-41	1.54E-39
MtrunA17_Chr6g0487891	1.82E-41	1.61E-39
MtrunA17_Chr3g0123481	2.11E-41	1.86E-39
MtrunA17_Chr3g0125911	2.90E-41	2.55E-39
MtrunA17_Chr8g0340891	2.96E-41	2.59E-39
MtrunA17_Chr6g0484851	3.24E-41	2.83E-39
MtrunA17_Chr3g0110171	3.63E-41	3.17E-39
MtrunA17_Chr6g0465371	4.05E-41	3.52E-39
MtrunA17_Chr5g0429011	4.05E-41	3.52E-39
MtrunA17_Chr4g0070181	4.30E-41	3.73E-39
MtrunA17_Chr7g0265981	5.12E-41	4.43E-39
MtrunA17_Chr8g0384121	5.14E-41	4.44E-39
MtrunA17_Chr4g0053801	5.93E-41	5.11E-39
MtrunA17_Chr2g0324891	6.73E-41	5.78E-39
MtrunA17_Chr5g0396731	8.77E-41	7.52E-39
MtrunA17_Chr8g0374991	8.82E-41	7.55E-39
MtrunA17_Chr3g0079941	9.66E-41	8.25E-39
MtrunA17_Chr8g0352611	9.82E-41	8.36E-39
MtrunA17_Chr4g0045261	1.03E-40	8.76E-39
MtrunA17_Chr3g0085011	1.19E-40	1.01E-38
MtrunA17_Chr4g0071581	1.37E-40	1.16E-38
MtrunA17_Chr7g0275361	1.42E-40	1.20E-38
MtrunA17_Chr7g0243931	1.62E-40	1.36E-38
MtrunA17_Chr7g0234591	2.65E-40	2.23E-38
MtrunA17_Chr5g0443251	2.81E-40	2.36E-38
MtrunA17_Chr8g0339841	4.02E-40	3.37E-38
MtrunA17_Chr5g0417091	4.71E-40	3.94E-38
MtrunA17_Chr8g0352031	5.75E-40	4.79E-38
MtrunA17_Chr1g0190831	6.26E-40	5.21E-38
MtrunA17_Chr8g0387631	7.81E-40	6.49E-38
MtrunA17_Chr6g0453141	8.04E-40	6.66E-38
MtrunA17_Chr4g0017071	8.27E-40	6.83E-38
MtrunA17_Chr1g0170081	8.28E-40	6.83E-38
MtrunA17_Chr1g0203671	8.66E-40	7.13E-38
MtrunA17_Chr1g0199131	9.27E-40	7.62E-38
MtrunA17_Chr6g0455001	1.10E-39	9.04E-38
MtrunA17_Chr4g0015871	1.18E-39	9.66E-38
MtrunA17_Chr4g0047021	1.19E-39	9.69E-38
MtrunA17_Chr5g0447731	1.33E-39	1.08E-37
MtrunA17_Chr3g0110261	1.39E-39	1.13E-37
MtrunA17_Chr5g0399171	1.45E-39	1.18E-37
MtrunA17_Chr3g0090551	1.52E-39	1.23E-37
MtrunA17_Chr1g0195691	1.57E-39	1.27E-37
MtrunA17_Chr5g0441571	1.76E-39	1.42E-37
MtrunA17_Chr3g0085311	2.09E-39	1.69E-37
MtrunA17_Chr8g0359371	2.10E-39	1.69E-37
MtrunA17_Chr4g0068791	2.20E-39	1.77E-37
MtrunA17_Chr6g0476831	2.70E-39	2.16E-37
MtrunA17_Chr7g0275291	2.73E-39	2.18E-37
MtrunA17_Chr8g0335111	2.74E-39	2.19E-37
MtrunA17_Chr2g0331671	3.08E-39	2.45E-37
MtrunA17_Chr3g0092401	3.62E-39	2.88E-37
MtrunA17_Chr4g0054891	3.99E-39	3.16E-37
MtrunA17_Chr3g0116881	4.04E-39	3.19E-37
MtrunA17_Chr1g0190661	5.68E-39	4.48E-37
MtrunA17_Chr6g0453641	5.89E-39	4.64E-37
MtrunA17_Chr7g0269281	7.70E-39	6.05E-37
MtrunA17_Chr4g0028881	7.92E-39	6.21E-37
MtrunA17_Chr8g0375961	8.22E-39	6.44E-37
MtrunA17_Chr2g0294641	9.62E-39	7.52E-37
MtrunA17_Chr4g0038781	1.02E-38	7.96E-37
MtrunA17_Chr3g0123691	1.48E-38	1.15E-36
MtrunA17_Chr1g0207571	1.58E-38	1.23E-36
MtrunA17_Chr2g0319551	1.60E-38	1.24E-36
MtrunA17_Chr5g0401511	1.97E-38	1.53E-36
MtrunA17_Chr6g0457611	2.24E-38	1.73E-36
MtrunA17_Chr4g0051941	2.42E-38	1.86E-36
MtrunA17_Chr3g0121911	2.76E-38	2.12E-36
MtrunA17_Chr1g0194291	2.96E-38	2.27E-36
MtrunA17_Chr8g0386441	3.65E-38	2.80E-36
MtrunA17_Chr6g0464611	4.23E-38	3.23E-36
MtrunA17_Chr7g0269671	5.55E-38	4.23E-36
MtrunA17_Chr8g0370821	5.72E-38	4.36E-36
MtrunA17_Chr7g0265791	7.11E-38	5.40E-36
MtrunA17_Chr4g0054151	7.77E-38	5.90E-36
MtrunA17_Chr8g0371581	7.88E-38	5.97E-36
MtrunA17_Chr8g0337871	1.32E-37	9.97E-36
MtrunA17_Chr5g0405031	1.51E-37	1.14E-35
MtrunA17_Chr7g0261341	1.70E-37	1.28E-35
MtrunA17_Chr2g0322361	1.81E-37	1.36E-35
MtrunA17_Chr2g0277481	2.24E-37	1.68E-35
MtrunA17_Chr6g0478231	2.38E-37	1.78E-35
MtrunA17_Chr3g0087051	2.55E-37	1.91E-35
MtrunA17_Chr8g0375351	2.59E-37	1.93E-35
MtrunA17_Chr2g0295921	2.95E-37	2.19E-35
MtrunA17_Chr3g0129541	3.01E-37	2.24E-35
MtrunA17_Chr2g0312751	3.23E-37	2.39E-35
MtrunA17_Chr8g0336861	3.55E-37	2.63E-35
MtrunA17_Chr8g0370131	4.40E-37	3.25E-35
MtrunA17_Chr7g0244661	6.33E-37	4.67E-35
MtrunA17_Chr7g0252641	6.65E-37	4.90E-35
MtrunA17_Chr1g0152191	8.67E-37	6.37E-35
MtrunA17_Chr3g0082801	9.19E-37	6.74E-35
MtrunA17_Chr3g0139821	9.33E-37	6.83E-35
MtrunA17_Chr1g0179301	1.12E-36	8.20E-35
MtrunA17_Chr3g0131321	1.21E-36	8.85E-35
MtrunA17_Chr1g0185841	1.27E-36	9.24E-35
MtrunA17_Chr1g0191751	1.51E-36	1.10E-34
MtrunA17_Chr7g0267701	1.55E-36	1.13E-34
MtrunA17_Chr3g0104011	1.58E-36	1.14E-34
MtrunA17_Chr1g0189891	1.65E-36	1.19E-34
MtrunA17_Chr7g0255421	2.21E-36	1.60E-34
MtrunA17_Chr3g0083001	2.64E-36	1.90E-34
MtrunA17_Chr4g0010851	3.05E-36	2.19E-34
MtrunA17_Chr1g0162141	4.44E-36	3.18E-34
MtrunA17_Chr4g0054191	4.56E-36	3.26E-34
MtrunA17_Chr2g0310491	4.55E-36	3.26E-34
MtrunA17_Chr6g0457561	5.28E-36	3.77E-34
MtrunA17_Chr1g0162121	5.57E-36	3.97E-34
MtrunA17_Chr2g0282561	7.36E-36	5.23E-34
MtrunA17_CPg0492671	8.55E-36	6.07E-34
MtrunA17_Chr2g0334021	9.55E-36	6.77E-34
MtrunA17_Chr8g0351631	1.05E-35	7.39E-34
MtrunA17_Chr7g0219951	1.23E-35	8.67E-34
MtrunA17_Chr3g0141821	1.37E-35	9.66E-34
MtrunA17_Chr3g0120411	1.52E-35	1.07E-33
MtrunA17_Chr2g0297871	1.59E-35	1.12E-33
MtrunA17_Chr1g0211171	1.61E-35	1.13E-33
MtrunA17_Chr7g0266131	1.74E-35	1.22E-33
MtrunA17_Chr4g0049721	1.76E-35	1.23E-33
MtrunA17_Chr3g0104751	1.77E-35	1.23E-33
MtrunA17_Chr7g0234111	1.90E-35	1.32E-33
MtrunA17_Chr2g0291771	2.51E-35	1.74E-33
MtrunA17_Chr2g0314271	2.77E-35	1.92E-33
MtrunA17_Chr7g0237991	2.82E-35	1.95E-33
MtrunA17_Chr6g0460091	2.91E-35	2.01E-33
MtrunA17_Chr1g0190251	3.00E-35	2.07E-33
MtrunA17_Chr2g0315631	3.29E-35	2.27E-33
MtrunA17_Chr8g0391761	3.41E-35	2.35E-33
MtrunA17_Chr8g0361551	3.57E-35	2.45E-33
MtrunA17_Chr2g0329671	4.02E-35	2.76E-33
MtrunA17_Chr8g0387681	4.59E-35	3.14E-33
MtrunA17_Chr4g0038431	4.87E-35	3.33E-33
MtrunA17_Chr5g0440591	5.42E-35	3.69E-33
MtrunA17_Chr5g0393731	5.47E-35	3.73E-33
MtrunA17_Chr2g0293411	5.62E-35	3.82E-33
MtrunA17_Chr4g0024191	6.03E-35	4.09E-33
MtrunA17_Chr5g0401051	6.34E-35	4.29E-33
MtrunA17_Chr4g0074561	7.19E-35	4.86E-33
MtrunA17_Chr4g0004181	7.29E-35	4.92E-33
MtrunA17_Chr2g0318521	8.15E-35	5.49E-33
MtrunA17_Chr4g0022491	8.32E-35	5.60E-33
MtrunA17_Chr4g0031171	8.57E-35	5.75E-33
MtrunA17_Chr7g0268461	9.26E-35	6.21E-33
MtrunA17_Chr3g0098921	1.25E-34	8.36E-33
MtrunA17_Chr6g0462031	1.65E-34	1.10E-32
MtrunA17_Chr2g0333451	1.72E-34	1.14E-32
MtrunA17_Chr1g0178931	2.12E-34	1.41E-32
MtrunA17_Chr2g0328131	2.24E-34	1.49E-32
MtrunA17_Chr4g0069861	2.27E-34	1.50E-32
MtrunA17_Chr5g0421691	2.33E-34	1.54E-32
MtrunA17_Chr4g0060841	2.49E-34	1.65E-32
MtrunA17_Chr2g0287741	2.50E-34	1.65E-32
MtrunA17_Chr1g0162301	3.19E-34	2.10E-32
MtrunA17_Chr7g0266041	3.26E-34	2.15E-32
MtrunA17_Chr5g0409421	3.48E-34	2.28E-32
MtrunA17_Chr2g0280341	3.70E-34	2.43E-32
MtrunA17_Chr8g0353801	4.28E-34	2.80E-32
MtrunA17_Chr7g0268621	4.50E-34	2.94E-32
MtrunA17_Chr4g0028261	5.53E-34	3.61E-32
MtrunA17_Chr5g0443351	5.95E-34	3.87E-32
MtrunA17_Chr8g0373781	7.85E-34	5.10E-32
MtrunA17_Chr6g0464851	7.89E-34	5.12E-32
MtrunA17_Chr4g0020281	8.86E-34	5.74E-32
MtrunA17_Chr8g0364481	1.02E-33	6.59E-32
MtrunA17_Chr4g0042961	1.13E-33	7.30E-32
MtrunA17_Chr2g0317071	1.15E-33	7.41E-32
MtrunA17_Chr8g0376571	1.18E-33	7.59E-32
MtrunA17_Chr1g0203411	1.26E-33	8.11E-32
MtrunA17_Chr7g0235321	1.34E-33	8.62E-32
MtrunA17_Chr3g0137321	1.39E-33	8.89E-32
MtrunA17_Chr1g0205391	1.51E-33	9.66E-32
MtrunA17_Chr8g0351391	2.40E-33	1.53E-31
MtrunA17_Chr3g0140811	2.43E-33	1.55E-31
MtrunA17_Chr7g0261351	2.80E-33	1.78E-31
MtrunA17_Chr4g0035171	3.20E-33	2.04E-31
MtrunA17_Chr4g0041861	3.21E-33	2.04E-31
MtrunA17_Chr5g0448141	3.29E-33	2.08E-31
MtrunA17_Chr7g0222481	3.83E-33	2.42E-31
MtrunA17_Chr3g0103091	4.37E-33	2.76E-31
MtrunA17_Chr6g0483461	4.90E-33	3.09E-31
MtrunA17_Chr5g0403061	5.03E-33	3.16E-31
MtrunA17_Chr8g0341751	5.49E-33	3.45E-31
MtrunA17_Chr8g0334811	6.20E-33	3.89E-31
MtrunA17_Chr1g0189131	6.33E-33	3.96E-31
MtrunA17_Chr8g0337661	8.04E-33	5.03E-31
MtrunA17_Chr6g0464411	8.12E-33	5.07E-31
MtrunA17_Chr4g0069471	8.25E-33	5.14E-31
MtrunA17_Chr7g0234131	8.97E-33	5.58E-31
MtrunA17_Chr2g0288481	9.30E-33	5.78E-31
MtrunA17_Chr6g0459661	9.61E-33	5.96E-31
MtrunA17_Chr3g0107701	9.70E-33	6.01E-31
MtrunA17_Chr4g0052711	9.81E-33	6.07E-31
MtrunA17_Chr5g0425241	1.10E-32	6.82E-31
MtrunA17_Chr2g0300511	1.14E-32	7.05E-31
MtrunA17_Chr8g0346691	1.36E-32	8.39E-31
MtrunA17_Chr4g0056761	1.41E-32	8.69E-31
MtrunA17_Chr2g0303701	1.44E-32	8.87E-31
MtrunA17_Chr1g0187521	1.52E-32	9.35E-31
MtrunA17_Chr1g0159031	1.55E-32	9.50E-31
MtrunA17_Chr1g0207531	1.97E-32	1.20E-30
MtrunA17_Chr2g0307331	2.00E-32	1.22E-30
MtrunA17_Chr4g0059201	2.59E-32	1.58E-30
MtrunA17_Chr6g0464861	2.69E-32	1.64E-30
MtrunA17_Chr1g0179021	2.89E-32	1.75E-30
MtrunA17_Chr3g0105841	2.93E-32	1.78E-30
MtrunA17_Chr5g0436541	3.06E-32	1.85E-30
MtrunA17_Chr8g0359401	3.16E-32	1.91E-30
MtrunA17_Chr8g0351101	3.26E-32	1.97E-30
MtrunA17_Chr6g0476641	3.68E-32	2.22E-30
MtrunA17_Chr4g0010991	3.79E-32	2.28E-30
MtrunA17_Chr4g0069611	4.25E-32	2.56E-30
MtrunA17_Chr8g0391501	4.58E-32	2.75E-30
MtrunA17_Chr4g0058071	4.94E-32	2.96E-30
MtrunA17_Chr8g0342681	5.02E-32	3.00E-30
MtrunA17_Chr6g0463231	5.30E-32	3.17E-30
MtrunA17_Chr7g0247481	6.54E-32	3.90E-30
MtrunA17_Chr2g0314561	7.36E-32	4.38E-30
MtrunA17_Chr7g0269651	7.42E-32	4.41E-30
MtrunA17_Chr3g0122101	7.43E-32	4.41E-30
MtrunA17_Chr2g0316921	7.78E-32	4.61E-30
MtrunA17_Chr3g0094471	8.13E-32	4.81E-30
MtrunA17_Chr1g0187971	8.64E-32	5.10E-30
MtrunA17_Chr2g0312171	1.13E-31	6.69E-30
MtrunA17_Chr4g0061171	1.22E-31	7.17E-30
MtrunA17_Chr1g0150701	1.50E-31	8.83E-30
MtrunA17_Chr2g0291941	1.54E-31	9.07E-30
MtrunA17_Chr6g0469201	1.62E-31	9.49E-30
MtrunA17_Chr4g0056481	2.03E-31	1.19E-29
MtrunA17_Chr2g0330971	2.21E-31	1.29E-29
MtrunA17_Chr1g0192651	2.21E-31	1.29E-29
MtrunA17_Chr8g0385691	2.31E-31	1.35E-29
MtrunA17_Chr8g0385841	2.38E-31	1.38E-29
MtrunA17_Chr1g0168531	2.87E-31	1.67E-29
MtrunA17_Chr3g0111011	3.08E-31	1.79E-29
MtrunA17_Chr4g0038621	3.40E-31	1.97E-29
MtrunA17_Chr4g0046751	4.74E-31	2.75E-29
MtrunA17_Chr2g0329901	4.86E-31	2.81E-29
MtrunA17_Chr4g0053621	5.76E-31	3.33E-29
MtrunA17_Chr5g0431461	7.01E-31	4.04E-29
MtrunA17_Chr6g0468651	7.06E-31	4.06E-29
MtrunA17_Chr7g0235951	7.22E-31	4.15E-29
MtrunA17_Chr1g0156701	7.32E-31	4.20E-29
MtrunA17_Chr2g0323271	7.83E-31	4.49E-29
MtrunA17_Chr7g0264621	7.99E-31	4.57E-29
MtrunA17_Chr7g0233091	8.01E-31	4.58E-29
MtrunA17_Chr6g0477371	8.35E-31	4.77E-29
MtrunA17_Chr5g0442901	8.80E-31	5.01E-29
MtrunA17_Chr3g0145031	9.76E-31	5.55E-29
MtrunA17_Chr3g0081741	9.94E-31	5.64E-29
MtrunA17_Chr4g0075591	1.19E-30	6.77E-29
MtrunA17_Chr4g0063141	1.54E-30	8.70E-29
MtrunA17_Chr8g0379461	1.62E-30	9.15E-29
MtrunA17_Chr1g0184101	1.70E-30	9.62E-29
MtrunA17_Chr3g0112801	1.81E-30	1.02E-28
MtrunA17_Chr8g0366721	2.32E-30	1.31E-28
MtrunA17_Chr2g0278631	2.33E-30	1.31E-28
MtrunA17_Chr2g0310611	2.45E-30	1.38E-28
MtrunA17_Chr1g0173521	2.79E-30	1.56E-28
MtrunA17_Chr1g0187961	2.88E-30	1.61E-28
MtrunA17_Chr3g0120641	2.89E-30	1.61E-28
MtrunA17_Chr2g0286241	3.09E-30	1.73E-28
MtrunA17_Chr6g0457471	3.48E-30	1.94E-28
MtrunA17_Chr2g0333741	3.57E-30	1.99E-28
MtrunA17_Chr8g0380531	3.70E-30	2.06E-28
MtrunA17_Chr7g0225551	3.71E-30	2.06E-28
MtrunA17_Chr2g0281231	3.72E-30	2.06E-28
MtrunA17_Chr6g0463571	3.78E-30	2.09E-28
MtrunA17_Chr7g0250961	5.39E-30	2.98E-28
MtrunA17_Chr3g0122641	5.70E-30	3.15E-28
MtrunA17_Chr8g0345281	5.76E-30	3.17E-28
MtrunA17_Chr1g0190821	6.71E-30	3.69E-28
MtrunA17_Chr2g0286291	7.05E-30	3.88E-28
MtrunA17_Chr2g0302851	7.67E-30	4.21E-28
MtrunA17_Chr1g0201671	8.14E-30	4.46E-28
MtrunA17_Chr1g0150451	8.88E-30	4.86E-28
MtrunA17_Chr1g0211141	9.37E-30	5.12E-28
MtrunA17_Chr3g0111091	9.96E-30	5.44E-28
MtrunA17_Chr6g0481001	1.08E-29	5.91E-28
MtrunA17_Chr5g0426501	1.19E-29	6.47E-28
MtrunA17_Chr2g0327571	1.45E-29	7.89E-28
MtrunA17_Chr4g0018541	1.57E-29	8.51E-28
MtrunA17_Chr8g0355311	1.58E-29	8.56E-28
MtrunA17_Chr3g0144151	1.61E-29	8.73E-28
MtrunA17_Chr1g0212791	1.79E-29	9.70E-28
MtrunA17_Chr7g0269601	1.89E-29	1.02E-27
MtrunA17_Chr4g0024961	1.98E-29	1.07E-27
MtrunA17_Chr7g0256191	2.25E-29	1.21E-27
MtrunA17_Chr5g0412141	2.35E-29	1.27E-27
MtrunA17_Chr6g0452301	2.38E-29	1.28E-27
MtrunA17_Chr4g0011261	2.49E-29	1.34E-27
MtrunA17_Chr5g0415411	2.93E-29	1.57E-27
MtrunA17_Chr7g0258191	2.96E-29	1.58E-27
MtrunA17_Chr4g0028821	2.97E-29	1.59E-27
MtrunA17_Chr8g0355321	3.28E-29	1.75E-27
MtrunA17_Chr8g0375341	3.70E-29	1.97E-27
MtrunA17_Chr8g0385681	3.80E-29	2.02E-27
MtrunA17_Chr3g0124681	4.10E-29	2.18E-27
MtrunA17_Chr3g0095441	4.44E-29	2.35E-27
MtrunA17_Chr8g0345651	4.46E-29	2.36E-27
MtrunA17_Chr8g0378221	4.47E-29	2.36E-27
MtrunA17_Chr4g0030001	4.72E-29	2.50E-27
MtrunA17_Chr4g0058011	5.29E-29	2.79E-27
MtrunA17_Chr8g0379091	5.73E-29	3.02E-27
MtrunA17_Chr5g0404961	6.11E-29	3.22E-27
MtrunA17_Chr3g0125281	6.29E-29	3.31E-27
MtrunA17_Chr6g0481911	6.88E-29	3.61E-27
MtrunA17_Chr4g0062001	8.39E-29	4.40E-27
MtrunA17_Chr4g0066711	9.45E-29	4.95E-27
MtrunA17_Chr5g0415441	9.50E-29	4.97E-27
MtrunA17_Chr5g0416021	9.69E-29	5.06E-27
MtrunA17_Chr7g0249261	9.87E-29	5.15E-27
MtrunA17_Chr2g0309331	9.88E-29	5.15E-27
MtrunA17_Chr1g0159461	1.03E-28	5.36E-27
MtrunA17_Chr5g0426251	1.03E-28	5.37E-27
MtrunA17_Chr8g0347691	1.06E-28	5.50E-27
MtrunA17_Chr5g0445331	1.07E-28	5.53E-27
MtrunA17_Chr1g0178071	1.14E-28	5.89E-27
MtrunA17_Chr8g0388891	1.20E-28	6.23E-27
MtrunA17_Chr3g0091481	1.27E-28	6.54E-27
MtrunA17_Chr1g0201461	1.29E-28	6.67E-27
MtrunA17_Chr4g0014791	1.32E-28	6.81E-27
MtrunA17_Chr0c01g0489111	1.44E-28	7.42E-27
MtrunA17_Chr5g0414071	1.45E-28	7.45E-27
MtrunA17_Chr3g0130711	1.95E-28	9.99E-27
MtrunA17_Chr5g0411511	2.04E-28	1.04E-26
MtrunA17_Chr1g0210871	2.11E-28	1.08E-26
MtrunA17_Chr7g0271261	2.18E-28	1.11E-26
MtrunA17_Chr1g0201521	2.31E-28	1.18E-26
MtrunA17_Chr7g0263951	2.35E-28	1.20E-26
MtrunA17_Chr3g0092091	2.85E-28	1.45E-26
MtrunA17_Chr3g0139011	2.90E-28	1.48E-26
MtrunA17_Chr5g0413451	2.92E-28	1.48E-26
MtrunA17_Chr2g0325611	2.96E-28	1.50E-26
MtrunA17_Chr4g0031931	3.21E-28	1.63E-26
MtrunA17_Chr3g0102301	4.06E-28	2.05E-26
MtrunA17_Chr2g0291661	4.09E-28	2.06E-26
MtrunA17_Chr4g0076091	4.33E-28	2.19E-26
MtrunA17_Chr7g0249431	4.48E-28	2.26E-26
MtrunA17_Chr4g0072251	4.66E-28	2.34E-26
MtrunA17_Chr5g0427651	4.69E-28	2.36E-26
MtrunA17_Chr3g0141401	4.80E-28	2.41E-26
MtrunA17_Chr4g0038631	5.04E-28	2.52E-26
MtrunA17_Chr4g0009921	5.39E-28	2.70E-26
MtrunA17_Chr2g0283471	5.71E-28	2.85E-26
MtrunA17_Chr6g0484671	5.89E-28	2.94E-26
MtrunA17_Chr8g0354631	5.94E-28	2.96E-26
MtrunA17_Chr8g0391491	6.15E-28	3.06E-26
MtrunA17_Chr2g0299341	6.33E-28	3.15E-26
MtrunA17_Chr1g0185711	6.74E-28	3.35E-26
MtrunA17_Chr2g0327751	6.97E-28	3.46E-26
MtrunA17_Chr1g0158081	7.10E-28	3.52E-26
MtrunA17_Chr8g0356021	7.44E-28	3.68E-26
MtrunA17_Chr5g0423841	7.56E-28	3.73E-26
MtrunA17_Chr4g0070701	7.66E-28	3.78E-26
MtrunA17_Chr4g0067541	7.67E-28	3.78E-26
MtrunA17_Chr7g0269621	7.91E-28	3.90E-26
MtrunA17_CPg0493131	7.96E-28	3.91E-26
MtrunA17_Chr1g0185811	8.00E-28	3.93E-26
MtrunA17_Chr8g0347331	8.48E-28	4.16E-26
MtrunA17_Chr4g0059761	9.44E-28	4.63E-26
MtrunA17_Chr3g0110591	9.68E-28	4.74E-26
MtrunA17_Chr4g0072291	1.00E-27	4.90E-26
MtrunA17_Chr7g0221481	1.01E-27	4.95E-26
MtrunA17_Chr2g0315551	1.09E-27	5.30E-26
MtrunA17_Chr4g0024721	1.15E-27	5.62E-26
MtrunA17_Chr3g0121861	1.21E-27	5.90E-26
MtrunA17_Chr8g0354151	1.25E-27	6.05E-26
MtrunA17_Chr1g0167831	1.25E-27	6.08E-26
MtrunA17_Chr8g0347891	1.41E-27	6.81E-26
MtrunA17_Chr4g0013381	1.50E-27	7.26E-26
MtrunA17_Chr7g0244151	1.58E-27	7.64E-26
MtrunA17_Chr7g0263691	1.66E-27	8.03E-26
MtrunA17_Chr3g0128511	1.78E-27	8.58E-26
MtrunA17_Chr7g0269771	2.17E-27	1.04E-25
MtrunA17_Chr6g0483761	2.25E-27	1.08E-25
MtrunA17_Chr3g0110121	2.35E-27	1.13E-25
MtrunA17_Chr6g0487461	2.53E-27	1.22E-25
MtrunA17_Chr1g0147631	2.54E-27	1.22E-25
MtrunA17_Chr4g0051821	2.55E-27	1.22E-25
MtrunA17_Chr4g0003581	2.85E-27	1.36E-25
MtrunA17_Chr3g0079471	3.08E-27	1.47E-25
MtrunA17_Chr4g0021191	3.36E-27	1.60E-25
MtrunA17_Chr3g0141681	3.37E-27	1.60E-25
MtrunA17_Chr5g0397131	3.40E-27	1.62E-25
MtrunA17_Chr1g0213331	3.45E-27	1.64E-25
MtrunA17_Chr5g0417901	3.48E-27	1.65E-25
MtrunA17_Chr8g0348841	3.65E-27	1.73E-25
MtrunA17_Chr1g0204631	3.89E-27	1.84E-25
MtrunA17_Chr1g0153381	3.90E-27	1.84E-25
MtrunA17_Chr1g0210531	4.21E-27	1.99E-25
MtrunA17_Chr8g0345631	4.28E-27	2.02E-25
MtrunA17_Chr4g0017861	4.28E-27	2.02E-25
MtrunA17_Chr4g0050391	4.52E-27	2.13E-25
MtrunA17_Chr2g0302041	5.70E-27	2.68E-25
MtrunA17_Chr4g0002121	5.75E-27	2.70E-25
MtrunA17_Chr8g0382311	6.14E-27	2.88E-25
MtrunA17_Chr8g0390901	6.27E-27	2.94E-25
MtrunA17_Chr1g0191051	6.29E-27	2.94E-25
MtrunA17_Chr3g0077401	7.15E-27	3.34E-25
MtrunA17_Chr1g0157061	7.73E-27	3.61E-25
MtrunA17_Chr3g0129151	8.26E-27	3.85E-25
MtrunA17_Chr5g0404271	8.69E-27	4.05E-25
MtrunA17_Chr3g0143491	9.08E-27	4.22E-25
MtrunA17_Chr5g0447531	9.62E-27	4.47E-25
MtrunA17_Chr1g0166261	9.90E-27	4.59E-25
MtrunA17_Chr8g0373571	1.10E-26	5.09E-25
MtrunA17_Chr3g0078591	1.37E-26	6.35E-25
MtrunA17_Chr6g0453211	1.40E-26	6.46E-25
MtrunA17_Chr6g0452281	1.46E-26	6.77E-25
MtrunA17_Chr5g0427841	1.56E-26	7.18E-25
MtrunA17_Chr1g0207831	1.74E-26	8.00E-25
MtrunA17_Chr2g0322181	1.76E-26	8.08E-25
MtrunA17_Chr7g0265471	1.95E-26	8.98E-25
MtrunA17_Chr6g0458201	2.02E-26	9.27E-25
MtrunA17_Chr8g0367221	2.05E-26	9.40E-25
MtrunA17_Chr4g0026531	2.07E-26	9.49E-25
MtrunA17_Chr3g0135411	2.08E-26	9.50E-25
MtrunA17_Chr4g0027961	2.10E-26	9.58E-25
MtrunA17_Chr4g0013391	2.25E-26	1.03E-24
MtrunA17_Chr1g0204211	2.35E-26	1.07E-24
MtrunA17_Chr8g0352341	2.43E-26	1.11E-24
MtrunA17_MTg0491801	2.45E-26	1.12E-24
MtrunA17_Chr3g0115791	2.49E-26	1.13E-24
MtrunA17_Chr7g0244761	2.69E-26	1.22E-24
MtrunA17_Chr3g0133861	2.77E-26	1.26E-24
MtrunA17_Chr2g0303881	2.78E-26	1.26E-24
MtrunA17_Chr6g0458031	2.85E-26	1.29E-24
MtrunA17_Chr3g0134711	2.96E-26	1.34E-24
MtrunA17_Chr7g0241891	3.52E-26	1.59E-24
MtrunA17_Chr4g0039551	3.61E-26	1.63E-24
MtrunA17_Chr4g0019741	4.21E-26	1.89E-24
MtrunA17_Chr3g0122411	4.55E-26	2.05E-24
MtrunA17_Chr8g0391711	4.61E-26	2.07E-24
MtrunA17_Chr2g0322671	4.79E-26	2.15E-24
MtrunA17_Chr2g0310121	5.38E-26	2.41E-24
MtrunA17_Chr1g0155081	5.47E-26	2.45E-24
MtrunA17_Chr2g0321571	6.08E-26	2.72E-24
MtrunA17_Chr8g0350761	6.87E-26	3.07E-24
MtrunA17_Chr4g0068231	8.56E-26	3.82E-24
MtrunA17_Chr6g0459201	8.69E-26	3.87E-24
MtrunA17_Chr1g0152261	8.71E-26	3.88E-24
MtrunA17_Chr8g0377441	8.84E-26	3.93E-24
MtrunA17_Chr1g0190481	9.15E-26	4.06E-24
MtrunA17_Chr8g0335791	9.38E-26	4.16E-24
MtrunA17_Chr2g0294721	9.77E-26	4.33E-24
MtrunA17_Chr2g0299921	9.95E-26	4.41E-24
MtrunA17_Chr3g0117751	1.12E-25	4.96E-24
MtrunA17_Chr7g0214351	1.25E-25	5.52E-24
MtrunA17_Chr2g0315941	1.40E-25	6.17E-24
MtrunA17_Chr4g0051921	1.41E-25	6.20E-24
MtrunA17_Chr5g0444141	1.54E-25	6.78E-24
MtrunA17_Chr5g0406651	1.66E-25	7.29E-24
MtrunA17_Chr5g0401851	1.92E-25	8.44E-24
MtrunA17_Chr7g0218331	1.95E-25	8.54E-24
MtrunA17_Chr4g0006841	1.96E-25	8.60E-24
MtrunA17_Chr7g0276051	2.01E-25	8.82E-24
MtrunA17_Chr5g0394361	2.11E-25	9.23E-24
MtrunA17_Chr3g0105171	2.14E-25	9.33E-24
MtrunA17_Chr3g0118291	2.37E-25	1.04E-23
MtrunA17_Chr1g0181091	2.41E-25	1.05E-23
MtrunA17_Chr8g0365381	2.53E-25	1.10E-23
MtrunA17_Chr4g0037211	2.77E-25	1.20E-23
MtrunA17_Chr2g0301511	2.87E-25	1.25E-23
MtrunA17_Chr7g0237701	2.91E-25	1.26E-23
MtrunA17_Chr2g0314621	2.96E-25	1.28E-23
MtrunA17_Chr4g0036931	2.96E-25	1.28E-23
MtrunA17_Chr4g0049411	3.06E-25	1.32E-23
MtrunA17_Chr5g0397361	3.14E-25	1.36E-23
MtrunA17_Chr3g0130721	3.37E-25	1.46E-23
MtrunA17_Chr4g0002321	3.39E-25	1.46E-23
MtrunA17_Chr4g0058701	3.48E-25	1.50E-23
MtrunA17_Chr3g0112401	3.86E-25	1.66E-23
MtrunA17_Chr4g0034681	4.09E-25	1.76E-23
MtrunA17_Chr1g0156051	4.37E-25	1.88E-23
MtrunA17_Chr5g0398211	4.43E-25	1.90E-23
MtrunA17_Chr6g0472471	5.32E-25	2.28E-23
MtrunA17_Chr7g0243571	5.56E-25	2.38E-23
MtrunA17_Chr7g0251981	5.62E-25	2.40E-23
MtrunA17_Chr7g0267161	5.71E-25	2.44E-23
MtrunA17_Chr8g0391661	5.74E-25	2.45E-23
MtrunA17_Chr4g0064361	7.12E-25	3.03E-23
MtrunA17_Chr2g0292931	8.13E-25	3.46E-23
MtrunA17_Chr5g0404831	8.62E-25	3.66E-23
MtrunA17_Chr3g0128531	8.70E-25	3.70E-23
MtrunA17_Chr4g0027181	9.01E-25	3.82E-23
MtrunA17_Chr7g0242031	9.81E-25	4.16E-23
MtrunA17_Chr8g0347281	1.01E-24	4.29E-23
MtrunA17_Chr1g0184861	1.02E-24	4.30E-23
MtrunA17_Chr2g0312651	1.03E-24	4.36E-23
MtrunA17_Chr3g0143471	1.42E-24	5.99E-23
MtrunA17_Chr2g0312731	1.43E-24	6.01E-23
MtrunA17_Chr7g0257741	1.47E-24	6.17E-23
MtrunA17_Chr3g0117071	1.47E-24	6.17E-23
MtrunA17_Chr4g0060541	1.51E-24	6.34E-23
MtrunA17_Chr8g0354531	1.53E-24	6.42E-23
MtrunA17_Chr7g0216561	1.58E-24	6.61E-23
MtrunA17_Chr2g0323521	1.61E-24	6.72E-23
MtrunA17_Chr4g0038961	1.64E-24	6.85E-23
MtrunA17_Chr3g0143751	1.66E-24	6.94E-23
MtrunA17_Chr2g0311981	1.76E-24	7.36E-23
MtrunA17_Chr3g0135381	2.15E-24	8.98E-23
MtrunA17_Chr8g0377741	2.18E-24	9.06E-23
MtrunA17_Chr4g0059231	2.18E-24	9.06E-23
MtrunA17_Chr4g0067811	2.29E-24	9.53E-23
MtrunA17_Chr4g0070461	2.47E-24	1.03E-22
MtrunA17_Chr2g0282411	2.80E-24	1.16E-22
MtrunA17_Chr4g0053151	2.93E-24	1.22E-22
MtrunA17_Chr5g0447691	3.23E-24	1.34E-22
MtrunA17_Chr5g0432401	3.28E-24	1.36E-22
MtrunA17_Chr1g0162101	3.30E-24	1.37E-22
MtrunA17_Chr6g0454491	3.45E-24	1.42E-22
MtrunA17_Chr2g0331131	3.69E-24	1.52E-22
MtrunA17_Chr3g0105451	3.91E-24	1.61E-22
MtrunA17_Chr5g0447761	4.08E-24	1.68E-22
MtrunA17_Chr3g0131371	4.19E-24	1.72E-22
MtrunA17_Chr7g0260191	4.23E-24	1.74E-22
MtrunA17_Chr3g0084861	4.29E-24	1.76E-22
MtrunA17_Chr4g0053911	4.57E-24	1.87E-22
MtrunA17_Chr8g0345451	4.80E-24	1.96E-22
MtrunA17_Chr2g0298831	5.00E-24	2.04E-22
MtrunA17_Chr3g0144261	5.83E-24	2.38E-22
MtrunA17_Chr8g0352951	5.85E-24	2.39E-22
MtrunA17_Chr3g0142731	6.58E-24	2.68E-22
MtrunA17_Chr8g0375921	6.90E-24	2.81E-22
MtrunA17_Chr6g0450951	7.14E-24	2.90E-22
MtrunA17_Chr4g0073341	8.85E-24	3.60E-22
MtrunA17_Chr8g0370711	1.05E-23	4.27E-22
MtrunA17_Chr7g0253851	1.07E-23	4.35E-22
MtrunA17_Chr7g0271941	1.19E-23	4.80E-22
MtrunA17_Chr6g0472551	1.21E-23	4.88E-22
MtrunA17_Chr4g0034141	1.28E-23	5.17E-22
MtrunA17_Chr1g0185821	1.28E-23	5.19E-22
MtrunA17_Chr1g0200961	1.31E-23	5.27E-22
MtrunA17_Chr1g0155011	1.31E-23	5.30E-22
MtrunA17_Chr4g0009751	1.37E-23	5.50E-22
MtrunA17_Chr5g0424851	1.45E-23	5.83E-22
MtrunA17_Chr3g0102311	1.70E-23	6.83E-22
MtrunA17_Chr7g0271991	1.80E-23	7.22E-22
MtrunA17_Chr3g0097731	1.80E-23	7.22E-22
MtrunA17_Chr2g0289301	1.82E-23	7.29E-22
MtrunA17_Chr3g0089831	1.83E-23	7.34E-22
MtrunA17_Chr5g0405281	1.88E-23	7.53E-22
MtrunA17_Chr1g0187301	1.93E-23	7.72E-22
MtrunA17_Chr6g0473701	1.93E-23	7.72E-22
MtrunA17_Chr5g0408321	2.06E-23	8.22E-22
MtrunA17_Chr6g0457261	2.07E-23	8.25E-22
MtrunA17_Chr6g0449781	2.09E-23	8.31E-22
MtrunA17_Chr8g0354661	2.13E-23	8.45E-22
MtrunA17_Chr2g0307301	2.16E-23	8.57E-22
MtrunA17_Chr3g0119311	2.19E-23	8.68E-22
MtrunA17_Chr1g0168461	2.29E-23	9.06E-22
MtrunA17_Chr3g0136681	2.31E-23	9.15E-22
MtrunA17_Chr1g0189721	2.43E-23	9.59E-22
MtrunA17_Chr3g0132531	2.75E-23	1.08E-21
MtrunA17_Chr7g0239721	2.90E-23	1.15E-21
MtrunA17_Chr2g0329021	2.96E-23	1.17E-21
MtrunA17_Chr8g0393191	2.98E-23	1.17E-21
MtrunA17_Chr7g0226071	3.03E-23	1.19E-21
MtrunA17_Chr1g0155631	3.29E-23	1.29E-21
MtrunA17_Chr3g0107711	3.56E-23	1.40E-21
MtrunA17_Chr6g0475601	3.84E-23	1.50E-21
MtrunA17_Chr5g0414961	4.02E-23	1.57E-21
MtrunA17_Chr6g0450081	4.01E-23	1.57E-21
MtrunA17_Chr4g0031921	4.02E-23	1.57E-21
MtrunA17_Chr2g0299971	4.04E-23	1.58E-21
MtrunA17_Chr4g0075001	4.16E-23	1.62E-21
MtrunA17_Chr5g0411051	4.38E-23	1.71E-21
MtrunA17_Chr4g0013601	4.42E-23	1.72E-21
MtrunA17_Chr2g0287871	4.68E-23	1.82E-21
MtrunA17_Chr4g0067861	4.72E-23	1.83E-21
MtrunA17_Chr4g0051761	4.76E-23	1.85E-21
MtrunA17_Chr3g0115811	4.76E-23	1.85E-21
MtrunA17_Chr1g0174461	4.96E-23	1.92E-21
MtrunA17_Chr5g0410071	5.50E-23	2.13E-21
MtrunA17_Chr1g0154241	5.53E-23	2.14E-21
MtrunA17_Chr4g0004581	5.76E-23	2.23E-21
MtrunA17_Chr8g0347161	5.81E-23	2.24E-21
MtrunA17_Chr4g0063841	5.82E-23	2.25E-21
MtrunA17_Chr8g0342951	5.97E-23	2.30E-21
MtrunA17_Chr3g0100101	6.30E-23	2.42E-21
MtrunA17_Chr8g0374031	6.37E-23	2.45E-21
MtrunA17_Chr4g0057841	6.91E-23	2.66E-21
MtrunA17_Chr6g0459071	7.09E-23	2.72E-21
MtrunA17_Chr8g0364501	7.10E-23	2.72E-21
MtrunA17_Chr1g0155131	7.35E-23	2.81E-21
MtrunA17_Chr7g0225191	7.81E-23	2.99E-21
MtrunA17_Chr1g0196181	8.08E-23	3.09E-21
MtrunA17_Chr3g0127581	8.59E-23	3.28E-21
MtrunA17_Chr5g0433871	8.89E-23	3.39E-21
MtrunA17_Chr6g0457461	9.56E-23	3.64E-21
MtrunA17_Chr4g0054161	9.65E-23	3.67E-21
MtrunA17_Chr8g0337471	9.66E-23	3.68E-21
MtrunA17_Chr8g0362261	1.05E-22	4.00E-21
MtrunA17_Chr5g0437251	1.07E-22	4.07E-21
MtrunA17_Chr3g0101061	1.08E-22	4.09E-21
MtrunA17_Chr6g0486051	1.08E-22	4.10E-21
MtrunA17_Chr8g0368451	1.08E-22	4.10E-21
MtrunA17_Chr7g0249451	1.09E-22	4.14E-21
MtrunA17_Chr4g0070571	1.10E-22	4.14E-21
MtrunA17_Chr1g0152751	1.13E-22	4.26E-21
MtrunA17_Chr7g0221491	1.13E-22	4.27E-21
MtrunA17_Chr7g0242891	1.14E-22	4.29E-21
MtrunA17_Chr1g0150811	1.15E-22	4.34E-21
MtrunA17_Chr4g0064541	1.20E-22	4.53E-21
MtrunA17_Chr5g0394251	1.24E-22	4.67E-21
MtrunA17_Chr4g0054981	1.24E-22	4.67E-21
MtrunA17_Chr1g0185281	1.35E-22	5.06E-21
MtrunA17_Chr7g0239141	1.35E-22	5.06E-21
MtrunA17_Chr8g0345471	1.43E-22	5.37E-21
MtrunA17_Chr3g0131451	1.45E-22	5.44E-21
MtrunA17_Chr3g0077391	1.57E-22	5.87E-21
MtrunA17_Chr6g0449061	1.59E-22	5.93E-21
MtrunA17_Chr3g0111071	1.72E-22	6.42E-21
MtrunA17_Chr4g0004631	1.77E-22	6.60E-21
MtrunA17_Chr7g0247431	1.77E-22	6.60E-21
MtrunA17_Chr6g0478051	1.82E-22	6.77E-21
MtrunA17_Chr2g0333541	1.84E-22	6.83E-21
MtrunA17_Chr3g0101151	1.86E-22	6.90E-21
MtrunA17_Chr7g0255191	1.87E-22	6.94E-21
MtrunA17_Chr7g0265961	1.98E-22	7.32E-21
MtrunA17_Chr6g0449141	2.27E-22	8.38E-21
MtrunA17_Chr1g0149251	2.35E-22	8.69E-21
MtrunA17_Chr3g0135991	2.38E-22	8.80E-21
MtrunA17_Chr1g0170381	2.42E-22	8.92E-21
MtrunA17_Chr6g0449191	2.47E-22	9.11E-21
MtrunA17_Chr8g0392961	2.53E-22	9.32E-21
MtrunA17_Chr4g0072761	2.68E-22	9.86E-21
MtrunA17_Chr5g0403961	2.76E-22	1.01E-20
MtrunA17_Chr1g0203071	2.76E-22	1.01E-20
MtrunA17_Chr1g0149051	2.87E-22	1.05E-20
MtrunA17_Chr5g0430201	3.06E-22	1.12E-20
MtrunA17_Chr7g0238001	3.16E-22	1.16E-20
MtrunA17_Chr8g0378381	3.22E-22	1.18E-20
MtrunA17_Chr3g0124761	3.23E-22	1.18E-20
MtrunA17_Chr4g0065131	3.31E-22	1.21E-20
MtrunA17_Chr1g0185421	3.36E-22	1.22E-20
MtrunA17_Chr8g0357241	3.36E-22	1.23E-20
MtrunA17_Chr2g0322321	3.46E-22	1.26E-20
MtrunA17_Chr3g0111631	3.70E-22	1.35E-20
MtrunA17_Chr6g0453811	3.74E-22	1.36E-20
MtrunA17_Chr5g0417341	4.01E-22	1.46E-20
MtrunA17_Chr7g0240691	4.02E-22	1.46E-20
MtrunA17_Chr3g0107311	4.12E-22	1.50E-20
MtrunA17_Chr2g0303041	4.43E-22	1.61E-20
MtrunA17_Chr1g0170031	4.45E-22	1.61E-20
MtrunA17_Chr2g0331081	4.66E-22	1.69E-20
MtrunA17_Chr1g0176261	4.85E-22	1.75E-20
MtrunA17_Chr4g0002661	5.62E-22	2.03E-20
MtrunA17_Chr5g0401381	6.09E-22	2.20E-20
MtrunA17_Chr2g0331621	6.16E-22	2.22E-20
MtrunA17_Chr1g0156491	6.71E-22	2.42E-20
MtrunA17_Chr1g0207841	6.79E-22	2.44E-20
MtrunA17_Chr8g0352961	6.83E-22	2.46E-20
MtrunA17_Chr1g0147081	6.90E-22	2.48E-20
MtrunA17_Chr3g0138351	7.23E-22	2.59E-20
MtrunA17_Chr3g0113181	7.99E-22	2.86E-20
MtrunA17_Chr5g0421331	8.37E-22	3.00E-20
MtrunA17_Chr3g0113311	8.54E-22	3.06E-20
MtrunA17_Chr2g0279951	9.14E-22	3.27E-20
MtrunA17_Chr4g0012891	9.18E-22	3.28E-20
MtrunA17_Chr8g0377351	9.62E-22	3.43E-20
MtrunA17_Chr2g0295131	9.83E-22	3.50E-20
MtrunA17_Chr5g0411391	1.00E-21	3.56E-20
MtrunA17_Chr3g0120571	1.00E-21	3.57E-20
MtrunA17_Chr4g0030821	1.02E-21	3.64E-20
MtrunA17_Chr8g0392741	1.04E-21	3.68E-20
MtrunA17_Chr1g0210571	1.08E-21	3.85E-20
MtrunA17_Chr2g0291741	1.09E-21	3.86E-20
MtrunA17_Chr7g0260311	1.17E-21	4.15E-20
MtrunA17_Chr4g0072911	1.19E-21	4.23E-20
MtrunA17_Chr1g0205211	1.20E-21	4.23E-20
MtrunA17_Chr3g0145171	1.20E-21	4.24E-20
MtrunA17_Chr3g0125961	1.20E-21	4.24E-20
MtrunA17_Chr2g0325591	1.29E-21	4.54E-20
MtrunA17_Chr3g0129661	1.31E-21	4.62E-20
MtrunA17_Chr3g0143651	1.40E-21	4.91E-20
MtrunA17_Chr5g0403311	1.42E-21	4.99E-20
MtrunA17_Chr5g0421191	1.47E-21	5.17E-20
MtrunA17_Chr7g0263411	1.47E-21	5.17E-20
MtrunA17_Chr1g0156691	1.48E-21	5.21E-20
MtrunA17_Chr7g0267951	1.57E-21	5.49E-20
MtrunA17_Chr2g0297281	1.58E-21	5.52E-20
MtrunA17_Chr8g0372421	1.58E-21	5.52E-20
MtrunA17_Chr3g0144461	1.59E-21	5.57E-20
MtrunA17_Chr5g0395961	1.62E-21	5.66E-20
MtrunA17_Chr4g0048591	1.70E-21	5.92E-20
MtrunA17_Chr7g0270531	1.75E-21	6.12E-20
MtrunA17_Chr5g0426551	1.76E-21	6.14E-20
MtrunA17_Chr3g0090521	1.79E-21	6.24E-20
MtrunA17_Chr5g0426491	1.88E-21	6.53E-20
MtrunA17_Chr1g0174791	1.92E-21	6.66E-20
MtrunA17_Chr8g0384091	1.97E-21	6.85E-20
MtrunA17_Chr7g0214451	2.05E-21	7.12E-20
MtrunA17_Chr8g0355801	2.12E-21	7.34E-20
MtrunA17_Chr5g0428991	2.12E-21	7.36E-20
MtrunA17_Chr8g0348171	2.16E-21	7.48E-20
MtrunA17_Chr6g0464601	2.22E-21	7.68E-20
MtrunA17_Chr4g0036961	2.24E-21	7.73E-20
MtrunA17_Chr7g0246121	2.31E-21	7.96E-20
MtrunA17_Chr8g0386341	2.33E-21	8.03E-20
MtrunA17_Chr8g0383131	2.37E-21	8.15E-20
MtrunA17_Chr8g0358571	2.52E-21	8.68E-20
MtrunA17_Chr2g0321641	2.54E-21	8.74E-20
MtrunA17_Chr1g0202421	2.60E-21	8.94E-20
MtrunA17_Chr5g0409151	2.67E-21	9.15E-20
MtrunA17_Chr4g0075181	2.76E-21	9.47E-20
MtrunA17_Chr1g0159721	2.79E-21	9.54E-20
MtrunA17_Chr2g0296671	2.85E-21	9.75E-20
MtrunA17_Chr6g0487331	2.89E-21	9.89E-20
MtrunA17_Chr3g0139141	2.98E-21	1.02E-19
MtrunA17_Chr4g0050401	3.03E-21	1.03E-19
MtrunA17_Chr3g0087791	3.31E-21	1.13E-19
MtrunA17_Chr4g0059631	3.33E-21	1.13E-19
MtrunA17_Chr8g0351951	3.34E-21	1.14E-19
MtrunA17_Chr3g0084571	3.36E-21	1.14E-19
MtrunA17_Chr4g0051731	3.39E-21	1.15E-19
MtrunA17_Chr8g0373821	3.89E-21	1.32E-19
MtrunA17_Chr1g0195161	4.03E-21	1.37E-19
MtrunA17_Chr7g0263971	4.16E-21	1.41E-19
MtrunA17_Chr4g0022951	4.26E-21	1.44E-19
MtrunA17_Chr8g0375501	4.36E-21	1.47E-19
MtrunA17_Chr3g0144831	4.66E-21	1.58E-19
MtrunA17_Chr7g0269661	5.11E-21	1.73E-19
MtrunA17_Chr7g0266491	5.21E-21	1.76E-19
MtrunA17_Chr3g0129231	5.29E-21	1.78E-19
MtrunA17_Chr3g0136031	5.30E-21	1.79E-19
MtrunA17_Chr1g0152761	5.33E-21	1.79E-19
MtrunA17_Chr4g0060781	5.41E-21	1.82E-19
MtrunA17_Chr7g0217171	5.68E-21	1.91E-19
MtrunA17_Chr8g0372371	5.77E-21	1.94E-19
MtrunA17_Chr3g0088821	5.80E-21	1.95E-19
MtrunA17_Chr8g0365881	5.81E-21	1.95E-19
MtrunA17_Chr6g0472861	5.96E-21	2.00E-19
MtrunA17_Chr1g0181661	6.00E-21	2.01E-19
MtrunA17_Chr6g0458971	6.58E-21	2.20E-19
MtrunA17_Chr5g0425561	6.93E-21	2.31E-19
MtrunA17_Chr1g0210391	7.13E-21	2.38E-19
MtrunA17_Chr4g0069831	7.21E-21	2.41E-19
MtrunA17_Chr6g0454181	7.27E-21	2.42E-19
MtrunA17_Chr8g0358751	7.37E-21	2.45E-19
MtrunA17_Chr6g0450151	7.70E-21	2.56E-19
MtrunA17_Chr5g0414271	7.79E-21	2.59E-19
MtrunA17_Chr8g0340831	8.05E-21	2.67E-19
MtrunA17_Chr1g0160141	8.13E-21	2.70E-19
MtrunA17_Chr5g0408941	8.64E-21	2.87E-19
MtrunA17_Chr4g0026771	8.97E-21	2.97E-19
MtrunA17_Chr0c20g0493841	9.29E-21	3.08E-19
MtrunA17_Chr7g0254991	9.70E-21	3.21E-19
MtrunA17_Chr4g0043211	1.03E-20	3.40E-19
MtrunA17_Chr3g0127481	1.03E-20	3.42E-19
MtrunA17_Chr7g0222171	1.03E-20	3.42E-19
MtrunA17_Chr1g0189151	1.10E-20	3.64E-19
MtrunA17_Chr3g0115561	1.10E-20	3.64E-19
MtrunA17_Chr7g0259691	1.11E-20	3.66E-19
MtrunA17_Chr2g0333281	1.19E-20	3.90E-19
MtrunA17_Chr8g0361411	1.24E-20	4.07E-19
MtrunA17_Chr3g0095001	1.24E-20	4.07E-19
MtrunA17_Chr2g0295911	1.29E-20	4.24E-19
MtrunA17_Chr4g0043301	1.30E-20	4.26E-19
MtrunA17_Chr8g0378401	1.35E-20	4.43E-19
MtrunA17_Chr8g0345881	1.37E-20	4.48E-19
MtrunA17_Chr4g0075021	1.45E-20	4.76E-19
MtrunA17_Chr7g0272381	1.56E-20	5.10E-19
MtrunA17_Chr1g0199801	1.57E-20	5.14E-19
MtrunA17_Chr4g0049491	1.58E-20	5.16E-19
MtrunA17_Chr8g0360711	1.63E-20	5.33E-19
MtrunA17_Chr8g0380171	1.69E-20	5.52E-19
MtrunA17_Chr5g0433381	1.71E-20	5.56E-19
MtrunA17_Chr1g0190291	1.94E-20	6.31E-19
MtrunA17_Chr7g0246731	1.96E-20	6.38E-19
MtrunA17_Chr6g0485071	2.02E-20	6.57E-19
MtrunA17_Chr4g0043081	2.18E-20	7.06E-19
MtrunA17_Chr7g0253081	2.23E-20	7.23E-19
MtrunA17_Chr5g0405871	2.27E-20	7.35E-19
MtrunA17_Chr4g0013201	2.28E-20	7.38E-19
MtrunA17_Chr2g0299861	2.32E-20	7.49E-19
MtrunA17_Chr4g0004961	2.44E-20	7.88E-19
MtrunA17_Chr2g0282211	2.45E-20	7.91E-19
MtrunA17_Chr8g0341511	2.48E-20	7.99E-19
MtrunA17_Chr2g0294881	2.54E-20	8.17E-19
MtrunA17_Chr8g0383691	2.58E-20	8.30E-19
MtrunA17_Chr7g0244561	2.59E-20	8.33E-19
MtrunA17_Chr8g0373181	2.61E-20	8.38E-19
MtrunA17_Chr4g0029051	2.63E-20	8.45E-19
MtrunA17_Chr2g0312951	2.63E-20	8.45E-19
MtrunA17_Chr7g0218311	2.70E-20	8.65E-19
MtrunA17_Chr8g0371311	2.73E-20	8.75E-19
MtrunA17_Chr8g0358911	2.77E-20	8.86E-19
MtrunA17_Chr1g0191081	2.83E-20	9.04E-19
MtrunA17_Chr5g0395811	2.89E-20	9.24E-19
MtrunA17_Chr8g0375091	2.92E-20	9.31E-19
MtrunA17_Chr2g0287071	2.93E-20	9.36E-19
MtrunA17_Chr7g0273941	2.97E-20	9.47E-19
MtrunA17_Chr2g0331701	3.25E-20	1.04E-18
MtrunA17_Chr8g0351401	3.28E-20	1.04E-18
MtrunA17_Chr7g0260511	3.33E-20	1.06E-18
MtrunA17_Chr1g0204131	3.60E-20	1.14E-18
MtrunA17_Chr4g0026061	4.22E-20	1.34E-18
MtrunA17_Chr4g0039251	4.34E-20	1.38E-18
MtrunA17_Chr3g0140151	4.42E-20	1.40E-18
MtrunA17_Chr1g0194961	4.50E-20	1.42E-18
MtrunA17_Chr2g0296521	4.66E-20	1.47E-18
MtrunA17_Chr6g0487071	4.76E-20	1.50E-18
MtrunA17_Chr8g0349761	4.76E-20	1.51E-18
MtrunA17_Chr7g0272531	4.95E-20	1.56E-18
MtrunA17_Chr4g0045441	5.03E-20	1.59E-18
MtrunA17_Chr3g0141741	5.07E-20	1.60E-18
MtrunA17_Chr5g0405571	5.10E-20	1.61E-18
MtrunA17_Chr8g0369311	5.30E-20	1.67E-18
MtrunA17_Chr3g0133651	5.39E-20	1.70E-18
MtrunA17_Chr6g0472111	5.52E-20	1.73E-18
MtrunA17_Chr3g0087831	5.56E-20	1.75E-18
MtrunA17_Chr4g0057261	5.73E-20	1.80E-18
MtrunA17_Chr5g0433391	6.18E-20	1.94E-18
MtrunA17_Chr3g0136171	6.29E-20	1.97E-18
MtrunA17_Chr7g0271351	6.44E-20	2.02E-18
MtrunA17_Chr3g0134771	6.62E-20	2.07E-18
MtrunA17_Chr3g0115291	7.33E-20	2.29E-18
MtrunA17_Chr7g0237121	7.54E-20	2.36E-18
MtrunA17_Chr2g0286111	7.92E-20	2.47E-18
MtrunA17_Chr7g0244261	8.21E-20	2.56E-18
MtrunA17_Chr3g0104511	8.41E-20	2.62E-18
MtrunA17_Chr7g0251191	8.59E-20	2.67E-18
MtrunA17_Chr7g0245661	8.75E-20	2.72E-18
MtrunA17_Chr5g0404811	9.40E-20	2.92E-18
MtrunA17_Chr5g0394881	9.71E-20	3.01E-18
MtrunA17_Chr5g0425481	9.76E-20	3.03E-18
MtrunA17_Chr4g0014741	9.91E-20	3.07E-18
MtrunA17_Chr1g0156281	1.00E-19	3.10E-18
MtrunA17_Chr2g0298691	1.01E-19	3.12E-18
MtrunA17_Chr4g0054801	1.10E-19	3.40E-18
MtrunA17_Chr8g0360571	1.10E-19	3.40E-18
MtrunA17_Chr1g0211181	1.11E-19	3.43E-18
MtrunA17_Chr2g0299501	1.12E-19	3.44E-18
MtrunA17_Chr4g0055781	1.13E-19	3.49E-18
MtrunA17_Chr2g0319561	1.14E-19	3.51E-18
MtrunA17_Chr7g0260551	1.18E-19	3.63E-18
MtrunA17_Chr3g0128351	1.19E-19	3.66E-18
MtrunA17_Chr1g0166651	1.25E-19	3.83E-18
MtrunA17_Chr6g0459001	1.27E-19	3.89E-18
MtrunA17_Chr4g0074111	1.36E-19	4.19E-18
MtrunA17_Chr4g0056801	1.37E-19	4.21E-18
MtrunA17_Chr3g0087081	1.38E-19	4.24E-18
MtrunA17_Chr7g0272971	1.39E-19	4.27E-18
MtrunA17_Chr4g0072131	1.40E-19	4.30E-18
MtrunA17_CPg0492971	1.43E-19	4.36E-18
MtrunA17_Chr6g0488281	1.45E-19	4.44E-18
MtrunA17_Chr8g0364511	1.46E-19	4.44E-18
MtrunA17_Chr3g0131711	1.46E-19	4.44E-18
MtrunA17_Chr7g0238901	1.47E-19	4.48E-18
MtrunA17_Chr1g0147021	1.51E-19	4.59E-18
MtrunA17_Chr2g0305891	1.55E-19	4.71E-18
MtrunA17_Chr1g0199991	1.56E-19	4.75E-18
MtrunA17_Chr8g0336121	1.63E-19	4.97E-18
MtrunA17_Chr8g0373681	1.64E-19	4.98E-18
MtrunA17_Chr1g0155331	1.70E-19	5.17E-18
MtrunA17_Chr1g0209821	1.77E-19	5.35E-18
MtrunA17_Chr5g0435201	1.78E-19	5.39E-18
MtrunA17_Chr8g0384331	1.81E-19	5.49E-18
MtrunA17_Chr1g0163291	1.83E-19	5.52E-18
MtrunA17_Chr4g0009481	1.87E-19	5.65E-18
MtrunA17_Chr4g0068181	1.92E-19	5.81E-18
MtrunA17_Chr4g0074021	2.02E-19	6.11E-18
MtrunA17_Chr8g0392701	2.03E-19	6.12E-18
MtrunA17_Chr2g0323511	2.07E-19	6.23E-18
MtrunA17_Chr5g0434671	2.14E-19	6.45E-18
MtrunA17_Chr1g0152411	2.15E-19	6.47E-18
MtrunA17_Chr1g0185631	2.32E-19	6.97E-18
MtrunA17_Chr4g0042571	2.34E-19	7.02E-18
MtrunA17_Chr2g0317741	2.34E-19	7.02E-18
MtrunA17_Chr7g0266271	2.35E-19	7.06E-18
MtrunA17_Chr2g0312771	2.38E-19	7.13E-18
MtrunA17_Chr4g0070201	2.45E-19	7.34E-18
MtrunA17_Chr4g0051521	2.51E-19	7.51E-18
MtrunA17_Chr4g0023991	2.60E-19	7.79E-18
MtrunA17_Chr6g0478521	2.65E-19	7.92E-18
MtrunA17_Chr3g0144161	2.67E-19	7.96E-18
MtrunA17_Chr3g0087261	2.75E-19	8.19E-18
MtrunA17_Chr8g0334501	2.79E-19	8.32E-18
MtrunA17_Chr8g0381531	2.84E-19	8.46E-18
MtrunA17_Chr7g0261391	2.88E-19	8.58E-18
MtrunA17_Chr7g0230141	2.89E-19	8.60E-18
MtrunA17_Chr7g0252241	2.89E-19	8.61E-18
MtrunA17_Chr4g0001281	3.02E-19	8.97E-18
MtrunA17_Chr7g0221341	3.03E-19	8.99E-18
MtrunA17_Chr1g0148991	3.07E-19	9.12E-18
MtrunA17_Chr2g0292421	3.12E-19	9.26E-18
MtrunA17_Chr6g0467091	3.15E-19	9.32E-18
MtrunA17_Chr3g0131291	3.16E-19	9.36E-18
MtrunA17_Chr4g0052291	3.18E-19	9.41E-18
MtrunA17_Chr3g0128201	3.19E-19	9.43E-18
MtrunA17_Chr4g0000211	3.20E-19	9.46E-18
MtrunA17_Chr3g0145691	3.28E-19	9.67E-18
MtrunA17_Chr4g0018721	3.31E-19	9.74E-18
MtrunA17_Chr1g0193191	3.30E-19	9.74E-18
MtrunA17_Chr7g0239041	3.38E-19	9.94E-18
MtrunA17_Chr1g0175651	3.40E-19	9.99E-18
MtrunA17_Chr3g0138621	3.44E-19	1.01E-17
MtrunA17_Chr6g0488061	3.50E-19	1.03E-17
MtrunA17_Chr3g0122671	3.82E-19	1.12E-17
MtrunA17_Chr7g0255141	3.90E-19	1.14E-17
MtrunA17_Chr5g0400051	3.92E-19	1.15E-17
MtrunA17_Chr5g0402611	4.02E-19	1.18E-17
MtrunA17_Chr4g0059421	4.05E-19	1.19E-17
MtrunA17_Chr8g0369301	4.21E-19	1.23E-17
MtrunA17_Chr1g0198151	4.30E-19	1.26E-17
MtrunA17_Chr7g0234631	4.46E-19	1.30E-17
MtrunA17_Chr1g0189541	4.47E-19	1.30E-17
MtrunA17_Chr5g0395161	4.57E-19	1.33E-17
MtrunA17_Chr6g0453891	4.62E-19	1.34E-17
MtrunA17_Chr2g0328761	4.72E-19	1.37E-17
MtrunA17_Chr7g0275661	4.85E-19	1.41E-17
MtrunA17_Chr8g0383281	4.98E-19	1.45E-17
MtrunA17_Chr3g0134451	5.23E-19	1.52E-17
MtrunA17_Chr3g0085891	5.23E-19	1.52E-17
MtrunA17_Chr4g0060381	5.26E-19	1.53E-17
MtrunA17_Chr6g0457431	5.38E-19	1.56E-17
MtrunA17_Chr5g0411181	5.43E-19	1.57E-17
MtrunA17_Chr2g0288011	5.87E-19	1.70E-17
MtrunA17_Chr3g0128801	5.88E-19	1.70E-17
MtrunA17_Chr7g0267511	5.96E-19	1.72E-17
MtrunA17_Chr7g0264111	6.08E-19	1.75E-17
MtrunA17_Chr7g0221561	6.09E-19	1.76E-17
MtrunA17_Chr4g0030791	6.19E-19	1.78E-17
MtrunA17_Chr4g0048391	6.22E-19	1.79E-17
MtrunA17_Chr3g0140351	6.60E-19	1.90E-17
MtrunA17_Chr5g0445311	6.90E-19	1.99E-17
MtrunA17_Chr2g0332981	6.96E-19	2.00E-17
MtrunA17_Chr4g0070451	7.04E-19	2.02E-17
MtrunA17_Chr5g0442931	7.85E-19	2.25E-17
MtrunA17_Chr7g0244481	7.88E-19	2.26E-17
MtrunA17_Chr2g0297101	7.98E-19	2.29E-17
MtrunA17_Chr1g0194311	8.14E-19	2.33E-17
MtrunA17_Chr3g0144071	8.25E-19	2.36E-17
MtrunA17_Chr6g0461241	8.28E-19	2.37E-17
MtrunA17_Chr2g0288261	8.77E-19	2.51E-17
MtrunA17_Chr1g0194191	8.84E-19	2.52E-17
MtrunA17_Chr3g0121851	8.93E-19	2.55E-17
MtrunA17_Chr8g0340411	8.93E-19	2.55E-17
MtrunA17_Chr3g0117631	8.95E-19	2.55E-17
MtrunA17_Chr2g0277731	9.11E-19	2.59E-17
MtrunA17_Chr5g0397601	9.38E-19	2.67E-17
MtrunA17_Chr3g0126101	9.54E-19	2.71E-17
MtrunA17_Chr8g0391011	1.02E-18	2.90E-17
MtrunA17_Chr7g0223471	1.03E-18	2.92E-17
MtrunA17_Chr8g0367311	1.10E-18	3.11E-17
MtrunA17_Chr2g0285371	1.12E-18	3.19E-17
MtrunA17_Chr6g0458551	1.17E-18	3.30E-17
MtrunA17_Chr8g0393111	1.20E-18	3.39E-17
MtrunA17_Chr2g0330561	1.20E-18	3.40E-17
MtrunA17_Chr4g0053431	1.30E-18	3.68E-17
MtrunA17_Chr7g0275091	1.34E-18	3.78E-17
MtrunA17_Chr2g0332781	1.36E-18	3.84E-17
MtrunA17_Chr8g0348511	1.38E-18	3.88E-17
MtrunA17_Chr8g0384701	1.39E-18	3.91E-17
MtrunA17_Chr8g0357611	1.43E-18	4.04E-17
MtrunA17_Chr7g0251411	1.44E-18	4.05E-17
MtrunA17_Chr8g0386331	1.46E-18	4.10E-17
MtrunA17_Chr5g0448391	1.49E-18	4.18E-17
MtrunA17_Chr3g0132051	1.51E-18	4.25E-17
MtrunA17_Chr1g0157681	1.53E-18	4.30E-17
MtrunA17_Chr4g0060581	1.58E-18	4.42E-17
MtrunA17_Chr3g0087271	1.58E-18	4.44E-17
MtrunA17_Chr2g0290711	1.64E-18	4.61E-17
MtrunA17_Chr4g0055551	1.67E-18	4.69E-17
MtrunA17_Chr7g0240561	1.68E-18	4.70E-17
MtrunA17_Chr3g0099901	1.71E-18	4.78E-17
MtrunA17_Chr5g0433261	1.85E-18	5.18E-17
MtrunA17_Chr4g0019291	1.96E-18	5.47E-17
MtrunA17_Chr5g0396321	1.97E-18	5.50E-17
MtrunA17_Chr8g0372611	2.02E-18	5.64E-17
MtrunA17_Chr3g0118181	2.06E-18	5.73E-17
MtrunA17_Chr2g0295971	2.09E-18	5.82E-17
MtrunA17_Chr7g0227961	2.24E-18	6.23E-17
MtrunA17_Chr4g0049291	2.25E-18	6.25E-17
MtrunA17_Chr1g0148871	2.27E-18	6.31E-17
MtrunA17_Chr8g0343421	2.37E-18	6.57E-17
MtrunA17_Chr3g0123301	2.42E-18	6.71E-17
MtrunA17_Chr7g0214821	2.43E-18	6.74E-17
MtrunA17_Chr2g0278741	2.44E-18	6.76E-17
MtrunA17_Chr5g0416121	2.47E-18	6.83E-17
MtrunA17_Chr4g0049471	2.54E-18	7.02E-17
MtrunA17_Chr3g0117561	2.56E-18	7.08E-17
MtrunA17_Chr7g0269641	2.59E-18	7.16E-17
MtrunA17_Chr6g0468341	2.65E-18	7.32E-17
MtrunA17_Chr3g0102791	2.65E-18	7.32E-17
MtrunA17_Chr8g0343931	2.84E-18	7.82E-17
MtrunA17_Chr8g0336731	2.94E-18	8.10E-17
MtrunA17_Chr1g0201481	2.95E-18	8.12E-17
MtrunA17_Chr2g0277311	2.98E-18	8.19E-17
MtrunA17_Chr6g0476871	3.02E-18	8.29E-17
MtrunA17_Chr7g0214101	3.15E-18	8.65E-17
MtrunA17_Chr2g0290701	3.15E-18	8.65E-17
MtrunA17_Chr4g0014721	3.16E-18	8.68E-17
MtrunA17_Chr4g0023601	3.18E-18	8.71E-17
MtrunA17_Chr1g0205191	3.18E-18	8.72E-17
MtrunA17_Chr8g0377251	3.23E-18	8.84E-17
MtrunA17_Chr4g0032351	3.40E-18	9.31E-17
MtrunA17_Chr1g0173891	3.45E-18	9.44E-17
MtrunA17_Chr6g0467831	3.47E-18	9.49E-17
MtrunA17_Chr7g0233441	3.49E-18	9.52E-17
MtrunA17_Chr4g0030891	3.55E-18	9.70E-17
MtrunA17_Chr1g0184761	3.76E-18	1.03E-16
MtrunA17_Chr4g0053701	4.20E-18	1.14E-16
MtrunA17_Chr7g0224411	4.20E-18	1.14E-16
MtrunA17_Chr7g0252151	4.21E-18	1.15E-16
MtrunA17_Chr5g0425531	4.22E-18	1.15E-16
MtrunA17_Chr4g0068071	4.38E-18	1.19E-16
MtrunA17_Chr1g0149141	4.43E-18	1.20E-16
MtrunA17_Chr6g0484891	4.44E-18	1.21E-16
MtrunA17_Chr5g0444841	4.52E-18	1.23E-16
MtrunA17_Chr1g0190961	4.55E-18	1.23E-16
MtrunA17_Chr6g0477741	4.62E-18	1.25E-16
MtrunA17_Chr7g0267131	4.62E-18	1.25E-16
MtrunA17_Chr8g0342291	4.70E-18	1.27E-16
MtrunA17_Chr4g0059221	4.74E-18	1.28E-16
MtrunA17_Chr4g0063161	4.74E-18	1.28E-16
MtrunA17_Chr8g0369091	4.75E-18	1.28E-16
MtrunA17_Chr7g0263361	4.83E-18	1.30E-16
MtrunA17_Chr4g0052901	4.97E-18	1.34E-16
MtrunA17_Chr4g0057991	4.99E-18	1.34E-16
MtrunA17_Chr4g0044921	5.11E-18	1.38E-16
MtrunA17_Chr5g0409221	5.19E-18	1.40E-16
MtrunA17_Chr3g0112501	5.21E-18	1.40E-16
MtrunA17_Chr5g0400431	5.21E-18	1.40E-16
MtrunA17_Chr1g0152661	5.25E-18	1.41E-16
MtrunA17_Chr4g0013301	5.43E-18	1.46E-16
MtrunA17_Chr2g0332281	5.51E-18	1.48E-16
MtrunA17_Chr8g0390141	5.61E-18	1.50E-16
MtrunA17_Chr7g0222681	5.89E-18	1.58E-16
MtrunA17_Chr2g0317241	6.28E-18	1.68E-16
MtrunA17_Chr5g0428471	6.34E-18	1.70E-16
MtrunA17_Chr4g0043541	6.55E-18	1.75E-16
MtrunA17_Chr4g0069291	6.81E-18	1.82E-16
MtrunA17_Chr6g0453771	6.89E-18	1.84E-16
MtrunA17_Chr8g0370921	7.23E-18	1.93E-16
MtrunA17_Chr4g0020981	7.31E-18	1.95E-16
MtrunA17_Chr3g0079081	7.48E-18	1.99E-16
MtrunA17_Chr1g0177641	7.51E-18	2.00E-16
MtrunA17_Chr2g0295901	8.25E-18	2.19E-16
MtrunA17_Chr2g0325601	8.42E-18	2.24E-16
MtrunA17_Chr3g0121611	8.53E-18	2.26E-16
MtrunA17_Chr7g0239341	8.63E-18	2.29E-16
MtrunA17_Chr1g0162871	8.70E-18	2.31E-16
MtrunA17_Chr5g0409571	8.73E-18	2.31E-16
MtrunA17_Chr6g0455091	8.84E-18	2.34E-16
MtrunA17_Chr8g0362731	8.95E-18	2.37E-16
MtrunA17_Chr3g0090311	8.97E-18	2.37E-16
MtrunA17_Chr3g0106221	9.09E-18	2.40E-16
MtrunA17_Chr4g0018521	9.34E-18	2.47E-16
MtrunA17_Chr3g0136431	9.40E-18	2.48E-16
MtrunA17_Chr2g0324051	9.50E-18	2.51E-16
MtrunA17_Chr8g0352201	1.00E-17	2.64E-16
MtrunA17_Chr1g0166111	1.02E-17	2.69E-16
MtrunA17_Chr7g0260641	1.02E-17	2.69E-16
MtrunA17_Chr8g0369061	1.04E-17	2.75E-16
MtrunA17_Chr4g0028411	1.09E-17	2.86E-16
MtrunA17_Chr1g0210581	1.09E-17	2.87E-16
MtrunA17_Chr3g0113731	1.12E-17	2.95E-16
MtrunA17_Chr6g0483321	1.23E-17	3.23E-16
MtrunA17_Chr1g0196821	1.37E-17	3.58E-16
MtrunA17_Chr8g0370881	1.37E-17	3.58E-16
MtrunA17_Chr8g0358621	1.37E-17	3.59E-16
MtrunA17_Chr7g0272171	1.42E-17	3.72E-16
MtrunA17_Chr7g0269451	1.44E-17	3.76E-16
MtrunA17_Chr7g0249161	1.47E-17	3.83E-16
MtrunA17_Chr1g0173381	1.50E-17	3.92E-16
MtrunA17_Chr1g0158971	1.54E-17	4.03E-16
MtrunA17_Chr5g0425431	1.55E-17	4.04E-16
MtrunA17_Chr3g0120581	1.56E-17	4.07E-16
MtrunA17_Chr5g0446181	1.56E-17	4.08E-16
MtrunA17_Chr3g0118261	1.57E-17	4.09E-16
MtrunA17_Chr2g0321411	1.65E-17	4.28E-16
MtrunA17_Chr4g0028471	1.65E-17	4.28E-16
MtrunA17_Chr2g0288871	1.69E-17	4.38E-16
MtrunA17_Chr1g0179651	1.74E-17	4.52E-16
MtrunA17_Chr4g0057861	1.78E-17	4.61E-16
MtrunA17_Chr2g0319091	1.80E-17	4.66E-16
MtrunA17_Chr5g0397931	1.85E-17	4.78E-16
MtrunA17_Chr5g0447991	1.89E-17	4.89E-16
MtrunA17_Chr5g0401161	1.90E-17	4.91E-16
MtrunA17_Chr1g0184681	2.07E-17	5.35E-16
MtrunA17_Chr8g0352211	2.07E-17	5.35E-16
MtrunA17_Chr5g0441161	2.16E-17	5.59E-16
MtrunA17_Chr7g0251901	2.17E-17	5.60E-16
MtrunA17_Chr5g0448331	2.24E-17	5.77E-16
MtrunA17_Chr3g0123131	2.25E-17	5.81E-16
MtrunA17_Chr2g0328481	2.26E-17	5.81E-16
MtrunA17_Chr6g0483361	2.34E-17	6.02E-16
MtrunA17_Chr2g0289211	2.38E-17	6.13E-16
MtrunA17_Chr4g0047171	2.40E-17	6.17E-16
MtrunA17_Chr2g0314801	2.43E-17	6.24E-16
MtrunA17_Chr1g0196081	2.44E-17	6.26E-16
MtrunA17_Chr8g0360371	2.46E-17	6.30E-16
MtrunA17_Chr4g0009681	2.48E-17	6.36E-16
MtrunA17_Chr1g0150131	2.59E-17	6.64E-16
MtrunA17_Chr5g0429051	2.62E-17	6.70E-16
MtrunA17_Chr8g0354451	2.76E-17	7.07E-16
MtrunA17_Chr1g0204321	2.82E-17	7.21E-16
MtrunA17_Chr8g0389281	2.88E-17	7.36E-16
MtrunA17_Chr4g0028501	2.89E-17	7.37E-16
MtrunA17_Chr4g0024581	3.01E-17	7.68E-16
MtrunA17_Chr7g0247821	3.04E-17	7.76E-16
MtrunA17_Chr8g0345481	3.09E-17	7.88E-16
MtrunA17_Chr4g0011841	3.09E-17	7.88E-16
MtrunA17_Chr3g0129391	3.27E-17	8.32E-16
MtrunA17_Chr1g0197331	3.35E-17	8.53E-16
MtrunA17_Chr6g0453121	3.37E-17	8.56E-16
MtrunA17_Chr1g0200191	3.39E-17	8.60E-16
MtrunA17_Chr1g0174451	3.51E-17	8.90E-16
MtrunA17_Chr7g0258611	3.59E-17	9.11E-16
MtrunA17_Chr2g0332541	3.62E-17	9.18E-16
MtrunA17_Chr7g0247031	3.72E-17	9.42E-16
MtrunA17_Chr1g0187471	3.84E-17	9.74E-16
MtrunA17_Chr8g0339171	3.89E-17	9.84E-16
MtrunA17_Chr3g0140611	3.90E-17	9.85E-16
MtrunA17_Chr4g0056381	3.90E-17	9.85E-16
MtrunA17_Chr1g0194381	4.06E-17	1.03E-15
MtrunA17_Chr8g0376611	4.15E-17	1.05E-15
MtrunA17_Chr2g0317011	4.37E-17	1.10E-15
MtrunA17_Chr4g0072351	4.52E-17	1.14E-15
MtrunA17_Chr5g0437611	4.70E-17	1.18E-15
MtrunA17_Chr7g0220911	4.74E-17	1.19E-15
MtrunA17_Chr7g0258201	5.06E-17	1.27E-15
MtrunA17_Chr4g0034481	5.07E-17	1.28E-15
MtrunA17_Chr6g0482551	5.14E-17	1.29E-15
MtrunA17_Chr5g0399611	5.16E-17	1.30E-15
MtrunA17_Chr1g0161111	5.20E-17	1.31E-15
MtrunA17_Chr5g0400921	5.23E-17	1.31E-15
MtrunA17_Chr4g0009561	5.24E-17	1.31E-15
MtrunA17_Chr3g0127461	5.31E-17	1.33E-15
MtrunA17_Chr8g0365791	5.38E-17	1.35E-15
MtrunA17_Chr3g0111281	5.46E-17	1.37E-15
MtrunA17_Chr3g0115531	5.54E-17	1.38E-15
MtrunA17_Chr8g0353081	5.60E-17	1.40E-15
MtrunA17_Chr5g0432871	5.61E-17	1.40E-15
MtrunA17_Chr2g0326541	5.73E-17	1.43E-15
MtrunA17_Chr5g0412761	5.77E-17	1.44E-15
MtrunA17_Chr3g0092071	6.07E-17	1.51E-15
MtrunA17_Chr2g0289231	6.10E-17	1.52E-15
MtrunA17_Chr1g0178421	6.25E-17	1.55E-15
MtrunA17_Chr3g0095231	6.25E-17	1.55E-15
MtrunA17_Chr8g0368061	6.31E-17	1.57E-15
MtrunA17_Chr4g0043151	6.46E-17	1.61E-15
MtrunA17_Chr8g0389111	6.70E-17	1.66E-15
MtrunA17_Chr7g0237841	6.90E-17	1.71E-15
MtrunA17_Chr2g0312691	7.52E-17	1.87E-15
MtrunA17_Chr7g0244751	7.71E-17	1.91E-15
MtrunA17_Chr4g0047841	7.76E-17	1.92E-15
MtrunA17_Chr8g0376751	7.86E-17	1.95E-15
MtrunA17_Chr0c04g0492091	7.91E-17	1.96E-15
MtrunA17_Chr3g0087481	8.06E-17	1.99E-15
MtrunA17_Chr7g0252171	8.14E-17	2.01E-15
MtrunA17_Chr2g0326911	8.35E-17	2.06E-15
MtrunA17_Chr8g0338001	8.48E-17	2.09E-15
MtrunA17_Chr2g0296321	8.76E-17	2.16E-15
MtrunA17_Chr1g0149451	8.90E-17	2.19E-15
MtrunA17_Chr6g0458091	9.29E-17	2.29E-15
MtrunA17_Chr8g0382801	9.59E-17	2.36E-15
MtrunA17_Chr7g0249171	9.67E-17	2.38E-15
MtrunA17_Chr7g0250521	9.90E-17	2.43E-15
MtrunA17_Chr5g0410721	9.93E-17	2.44E-15
MtrunA17_Chr8g0375821	1.01E-16	2.48E-15
MtrunA17_Chr4g0049711	1.01E-16	2.49E-15
MtrunA17_Chr7g0229941	1.09E-16	2.66E-15
MtrunA17_Chr8g0357951	1.09E-16	2.66E-15
MtrunA17_Chr2g0308361	1.09E-16	2.68E-15
MtrunA17_Chr3g0117941	1.11E-16	2.73E-15
MtrunA17_Chr5g0399641	1.20E-16	2.93E-15
MtrunA17_Chr1g0161301	1.21E-16	2.97E-15
MtrunA17_Chr2g0326901	1.23E-16	3.02E-15
MtrunA17_Chr4g0025571	1.24E-16	3.04E-15
MtrunA17_Chr2g0311681	1.25E-16	3.04E-15
MtrunA17_Chr2g0302771	1.26E-16	3.07E-15
MtrunA17_Chr1g0183851	1.32E-16	3.21E-15
MtrunA17_Chr6g0481421	1.32E-16	3.23E-15
MtrunA17_Chr1g0170281	1.33E-16	3.24E-15
MtrunA17_Chr8g0369651	1.37E-16	3.34E-15
MtrunA17_Chr4g0038981	1.42E-16	3.45E-15
MtrunA17_Chr5g0440621	1.43E-16	3.47E-15
MtrunA17_Chr2g0284001	1.43E-16	3.48E-15
MtrunA17_Chr3g0122061	1.49E-16	3.63E-15
MtrunA17_Chr5g0430481	1.50E-16	3.63E-15
MtrunA17_Chr5g0401701	1.51E-16	3.65E-15
MtrunA17_Chr3g0084091	1.51E-16	3.66E-15
MtrunA17_Chr3g0124291	1.52E-16	3.69E-15
MtrunA17_Chr7g0225611	1.53E-16	3.70E-15
MtrunA17_Chr4g0055341	1.55E-16	3.76E-15
MtrunA17_Chr1g0185041	1.56E-16	3.78E-15
MtrunA17_Chr1g0155971	1.58E-16	3.81E-15
MtrunA17_Chr1g0170211	1.65E-16	3.98E-15
MtrunA17_Chr7g0239591	1.68E-16	4.06E-15
MtrunA17_Chr2g0281181	1.73E-16	4.18E-15
MtrunA17_Chr7g0244741	1.76E-16	4.24E-15
MtrunA17_Chr5g0443721	1.79E-16	4.30E-15
MtrunA17_Chr5g0402671	1.91E-16	4.59E-15
MtrunA17_Chr7g0253191	1.98E-16	4.76E-15
MtrunA17_Chr1g0149761	1.99E-16	4.79E-15
MtrunA17_Chr1g0184671	2.02E-16	4.85E-15
MtrunA17_Chr8g0368931	2.03E-16	4.87E-15
MtrunA17_Chr4g0030021	2.04E-16	4.90E-15
MtrunA17_Chr7g0246591	2.07E-16	4.97E-15
MtrunA17_Chr5g0432751	2.09E-16	5.02E-15
MtrunA17_Chr4g0005481	2.15E-16	5.16E-15
MtrunA17_Chr1g0153871	2.17E-16	5.19E-15
MtrunA17_Chr2g0296311	2.23E-16	5.33E-15
MtrunA17_Chr1g0155411	2.24E-16	5.36E-15
MtrunA17_Chr1g0184951	2.27E-16	5.41E-15
MtrunA17_Chr4g0069221	2.47E-16	5.90E-15
MtrunA17_Chr4g0031301	2.54E-16	6.06E-15
MtrunA17_Chr7g0275281	2.54E-16	6.06E-15
MtrunA17_Chr2g0282541	2.55E-16	6.07E-15
MtrunA17_Chr3g0128461	2.59E-16	6.17E-15
MtrunA17_Chr5g0427121	2.65E-16	6.31E-15
MtrunA17_Chr4g0065191	2.66E-16	6.34E-15
MtrunA17_Chr2g0301421	2.69E-16	6.39E-15
MtrunA17_Chr2g0327561	2.76E-16	6.57E-15
MtrunA17_Chr7g0247311	2.78E-16	6.59E-15
MtrunA17_Chr6g0487951	2.78E-16	6.61E-15
MtrunA17_Chr4g0003121	2.89E-16	6.86E-15
MtrunA17_Chr1g0180251	2.89E-16	6.86E-15
MtrunA17_Chr3g0127171	2.94E-16	6.97E-15
MtrunA17_Chr6g0481041	2.98E-16	7.05E-15
MtrunA17_Chr3g0102541	3.09E-16	7.31E-15
MtrunA17_Chr6g0458051	3.12E-16	7.37E-15
MtrunA17_Chr6g0475271	3.12E-16	7.37E-15
MtrunA17_Chr7g0242941	3.22E-16	7.61E-15
MtrunA17_Chr3g0139321	3.27E-16	7.72E-15
MtrunA17_Chr3g0086521	3.33E-16	7.85E-15
MtrunA17_Chr4g0075681	3.33E-16	7.85E-15
MtrunA17_Chr8g0386321	3.34E-16	7.87E-15
MtrunA17_Chr8g0370691	3.41E-16	8.03E-15
MtrunA17_Chr8g0343341	3.42E-16	8.05E-15
MtrunA17_Chr3g0140541	3.44E-16	8.10E-15
MtrunA17_Chr1g0155921	3.48E-16	8.17E-15
MtrunA17_Chr2g0278021	3.48E-16	8.17E-15
MtrunA17_Chr1g0184561	3.53E-16	8.28E-15
MtrunA17_Chr3g0138191	3.65E-16	8.56E-15
MtrunA17_Chr4g0057571	3.66E-16	8.59E-15
MtrunA17_Chr7g0260621	3.67E-16	8.61E-15
MtrunA17_Chr1g0165111	3.71E-16	8.69E-15
MtrunA17_Chr2g0302691	3.73E-16	8.72E-15
MtrunA17_Chr8g0339881	3.75E-16	8.78E-15
MtrunA17_Chr3g0140531	3.87E-16	9.06E-15
MtrunA17_Chr2g0289611	4.01E-16	9.37E-15
MtrunA17_Chr5g0437961	4.11E-16	9.59E-15
MtrunA17_Chr3g0088451	4.16E-16	9.71E-15
MtrunA17_Chr5g0397241	4.17E-16	9.73E-15
MtrunA17_Chr2g0308341	4.26E-16	9.93E-15
MtrunA17_Chr6g0476481	4.26E-16	9.93E-15
MtrunA17_Chr4g0053501	4.29E-16	9.98E-15
MtrunA17_Chr3g0099561	4.52E-16	1.05E-14
MtrunA17_Chr7g0264631	4.60E-16	1.07E-14
MtrunA17_Chr4g0065831	4.62E-16	1.07E-14
MtrunA17_Chr7g0271581	4.64E-16	1.08E-14
MtrunA17_Chr7g0244671	4.78E-16	1.11E-14
MtrunA17_Chr6g0463911	4.87E-16	1.13E-14
MtrunA17_Chr5g0422111	4.88E-16	1.13E-14
MtrunA17_Chr5g0399701	5.04E-16	1.17E-14
MtrunA17_Chr3g0121531	5.12E-16	1.18E-14
MtrunA17_Chr8g0384741	5.17E-16	1.20E-14
MtrunA17_Chr1g0149571	5.30E-16	1.22E-14
MtrunA17_Chr5g0409251	5.30E-16	1.22E-14
MtrunA17_Chr5g0421801	5.38E-16	1.24E-14
MtrunA17_Chr8g0385791	5.41E-16	1.25E-14
MtrunA17_Chr7g0249201	5.42E-16	1.25E-14
MtrunA17_Chr5g0439331	5.74E-16	1.33E-14
MtrunA17_Chr7g0222951	5.77E-16	1.33E-14
MtrunA17_Chr6g0452941	5.84E-16	1.35E-14
MtrunA17_Chr6g0484481	5.90E-16	1.36E-14
MtrunA17_Chr4g0037241	5.91E-16	1.36E-14
MtrunA17_Chr8g0391601	5.94E-16	1.37E-14
MtrunA17_Chr1g0199551	6.03E-16	1.39E-14
MtrunA17_Chr4g0034211	6.09E-16	1.40E-14
MtrunA17_Chr4g0030181	6.37E-16	1.46E-14
MtrunA17_Chr1g0201721	6.45E-16	1.48E-14
MtrunA17_Chr1g0184661	6.60E-16	1.51E-14
MtrunA17_Chr5g0442881	6.65E-16	1.52E-14
MtrunA17_Chr4g0026701	6.65E-16	1.52E-14
MtrunA17_Chr1g0211621	6.74E-16	1.54E-14
MtrunA17_Chr6g0454661	6.76E-16	1.55E-14
MtrunA17_Chr1g0204271	6.88E-16	1.57E-14
MtrunA17_Chr4g0005941	7.03E-16	1.61E-14
MtrunA17_Chr2g0326521	7.04E-16	1.61E-14
MtrunA17_Chr1g0172721	7.14E-16	1.63E-14
MtrunA17_Chr4g0042171	7.22E-16	1.65E-14
MtrunA17_Chr3g0136771	7.23E-16	1.65E-14
MtrunA17_Chr2g0280211	7.31E-16	1.67E-14
MtrunA17_Chr2g0279531	7.34E-16	1.67E-14
MtrunA17_Chr1g0204281	7.37E-16	1.68E-14
MtrunA17_Chr2g0295951	7.44E-16	1.69E-14
MtrunA17_Chr7g0268331	7.49E-16	1.70E-14
MtrunA17_Chr5g0435681	7.62E-16	1.73E-14
MtrunA17_Chr8g0379581	7.75E-16	1.76E-14
MtrunA17_Chr4g0046271	7.81E-16	1.77E-14
MtrunA17_Chr1g0178241	7.86E-16	1.78E-14
MtrunA17_Chr7g0248961	7.94E-16	1.80E-14
MtrunA17_Chr8g0381451	7.96E-16	1.80E-14
MtrunA17_Chr3g0085291	7.97E-16	1.80E-14
MtrunA17_Chr5g0438401	8.02E-16	1.81E-14
MtrunA17_Chr4g0010121	8.18E-16	1.85E-14
MtrunA17_Chr2g0278341	8.29E-16	1.87E-14
MtrunA17_Chr2g0319181	8.64E-16	1.95E-14
MtrunA17_Chr4g0039531	8.94E-16	2.02E-14
MtrunA17_Chr8g0373901	9.13E-16	2.06E-14
MtrunA17_Chr7g0266031	9.21E-16	2.08E-14
MtrunA17_Chr8g0359731	9.25E-16	2.09E-14
MtrunA17_Chr8g0345201	9.31E-16	2.10E-14
MtrunA17_Chr4g0074041	9.45E-16	2.13E-14
MtrunA17_Chr4g0044181	9.53E-16	2.14E-14
MtrunA17_Chr8g0342071	9.78E-16	2.20E-14
MtrunA17_Chr4g0043711	9.90E-16	2.22E-14
MtrunA17_Chr5g0396711	9.90E-16	2.22E-14
MtrunA17_Chr3g0131691	9.91E-16	2.22E-14
MtrunA17_Chr8g0368921	9.95E-16	2.23E-14
MtrunA17_Chr7g0271401	9.99E-16	2.24E-14
MtrunA17_Chr7g0215691	1.00E-15	2.25E-14
MtrunA17_Chr7g0240811	1.00E-15	2.25E-14
MtrunA17_Chr2g0314321	1.04E-15	2.32E-14
MtrunA17_Chr6g0454101	1.04E-15	2.33E-14
MtrunA17_Chr2g0302651	1.09E-15	2.43E-14
MtrunA17_Chr3g0116841	1.10E-15	2.46E-14
MtrunA17_Chr8g0384921	1.11E-15	2.48E-14
MtrunA17_Chr8g0347851	1.17E-15	2.61E-14
MtrunA17_Chr7g0271931	1.18E-15	2.63E-14
MtrunA17_Chr8g0389961	1.20E-15	2.67E-14
MtrunA17_Chr1g0203081	1.22E-15	2.72E-14
MtrunA17_Chr4g0013331	1.23E-15	2.73E-14
MtrunA17_Chr4g0025621	1.23E-15	2.74E-14
MtrunA17_Chr3g0109381	1.24E-15	2.77E-14
MtrunA17_Chr8g0374971	1.29E-15	2.87E-14
MtrunA17_Chr8g0339111	1.30E-15	2.89E-14
MtrunA17_Chr8g0354721	1.33E-15	2.95E-14
MtrunA17_Chr4g0046431	1.33E-15	2.96E-14
MtrunA17_Chr1g0189901	1.38E-15	3.05E-14
MtrunA17_Chr5g0414321	1.39E-15	3.09E-14
MtrunA17_Chr5g0422261	1.41E-15	3.13E-14
MtrunA17_Chr7g0233431	1.42E-15	3.14E-14
MtrunA17_Chr2g0332211	1.43E-15	3.18E-14
MtrunA17_Chr3g0139411	1.48E-15	3.29E-14
MtrunA17_Chr8g0381851	1.50E-15	3.33E-14
MtrunA17_Chr4g0028991	1.51E-15	3.33E-14
MtrunA17_Chr1g0177991	1.59E-15	3.50E-14
MtrunA17_Chr8g0342861	1.60E-15	3.53E-14
MtrunA17_Chr2g0282191	1.66E-15	3.66E-14
MtrunA17_Chr6g0458341	1.67E-15	3.68E-14
MtrunA17_Chr8g0339021	1.71E-15	3.77E-14
MtrunA17_Chr2g0311211	1.73E-15	3.80E-14
MtrunA17_Chr5g0433241	1.74E-15	3.83E-14
MtrunA17_Chr7g0228751	1.75E-15	3.84E-14
MtrunA17_Chr2g0333621	1.76E-15	3.87E-14
MtrunA17_Chr1g0164981	1.83E-15	4.03E-14
MtrunA17_Chr7g0216811	1.86E-15	4.08E-14
MtrunA17_Chr8g0368691	1.86E-15	4.09E-14
MtrunA17_Chr6g0472131	1.88E-15	4.12E-14
MtrunA17_Chr2g0319361	2.02E-15	4.42E-14
MtrunA17_Chr1g0190341	2.02E-15	4.43E-14
MtrunA17_Chr1g0181241	2.14E-15	4.68E-14
MtrunA17_Chr3g0129301	2.16E-15	4.72E-14
MtrunA17_Chr2g0329981	2.24E-15	4.89E-14
MtrunA17_Chr4g0052211	2.28E-15	4.99E-14
MtrunA17_Chr3g0135371	2.29E-15	5.01E-14
MtrunA17_Chr6g0484981	2.30E-15	5.02E-14
MtrunA17_Chr1g0167451	2.31E-15	5.04E-14
MtrunA17_Chr1g0183341	2.33E-15	5.08E-14
MtrunA17_Chr3g0138111	2.34E-15	5.10E-14
MtrunA17_Chr7g0240721	2.35E-15	5.12E-14
MtrunA17_Chr4g0005501	2.50E-15	5.44E-14
MtrunA17_Chr3g0132181	2.51E-15	5.46E-14
MtrunA17_Chr2g0324141	2.54E-15	5.53E-14
MtrunA17_Chr1g0200811	2.56E-15	5.57E-14
MtrunA17_Chr2g0296661	2.70E-15	5.87E-14
MtrunA17_Chr1g0195501	2.71E-15	5.89E-14
MtrunA17_Chr2g0295331	2.72E-15	5.90E-14
MtrunA17_Chr8g0355201	2.74E-15	5.95E-14
MtrunA17_Chr2g0282421	2.78E-15	6.02E-14
MtrunA17_Chr5g0447621	2.82E-15	6.12E-14
MtrunA17_Chr3g0089311	2.92E-15	6.33E-14
MtrunA17_Chr8g0348151	2.97E-15	6.44E-14
MtrunA17_Chr3g0108381	2.99E-15	6.48E-14
MtrunA17_Chr3g0129581	3.02E-15	6.54E-14
MtrunA17_Chr2g0324421	3.07E-15	6.64E-14
MtrunA17_Chr1g0203131	3.19E-15	6.89E-14
MtrunA17_Chr2g0298841	3.24E-15	6.99E-14
MtrunA17_Chr3g0129031	3.39E-15	7.31E-14
MtrunA17_Chr1g0191831	3.42E-15	7.38E-14
MtrunA17_Chr2g0276881	3.44E-15	7.41E-14
MtrunA17_Chr2g0328161	3.47E-15	7.48E-14
MtrunA17_Chr4g0036051	3.48E-15	7.49E-14
MtrunA17_Chr4g0015891	3.56E-15	7.66E-14
MtrunA17_Chr3g0129721	3.56E-15	7.66E-14
MtrunA17_Chr2g0316911	3.57E-15	7.68E-14
MtrunA17_Chr1g0191511	3.58E-15	7.70E-14
MtrunA17_Chr5g0419621	3.71E-15	7.97E-14
MtrunA17_Chr1g0162921	3.79E-15	8.14E-14
MtrunA17_Chr5g0437691	3.89E-15	8.34E-14
MtrunA17_Chr4g0034321	3.94E-15	8.44E-14
MtrunA17_Chr5g0447081	3.94E-15	8.44E-14
MtrunA17_Chr7g0270801	3.96E-15	8.48E-14
MtrunA17_Chr1g0195381	3.98E-15	8.51E-14
MtrunA17_Chr4g0037721	4.11E-15	8.79E-14
MtrunA17_Chr5g0406901	4.17E-15	8.92E-14
MtrunA17_Chr1g0179631	4.46E-15	9.52E-14
MtrunA17_Chr7g0239601	4.46E-15	9.53E-14
MtrunA17_Chr5g0403851	4.51E-15	9.63E-14
MtrunA17_Chr4g0066971	4.53E-15	9.66E-14
MtrunA17_Chr2g0283851	4.60E-15	9.82E-14
MtrunA17_Chr1g0150711	4.66E-15	9.93E-14
MtrunA17_Chr8g0344971	4.72E-15	1.01E-13
MtrunA17_Chr8g0370421	4.82E-15	1.03E-13
MtrunA17_Chr6g0484911	4.86E-15	1.04E-13
MtrunA17_Chr7g0261331	5.02E-15	1.07E-13
MtrunA17_Chr2g0284651	5.05E-15	1.07E-13
MtrunA17_Chr6g0488641	5.12E-15	1.09E-13
MtrunA17_Chr8g0340631	5.20E-15	1.10E-13
MtrunA17_Chr5g0446421	5.23E-15	1.11E-13
MtrunA17_Chr2g0285181	5.24E-15	1.11E-13
MtrunA17_Chr6g0487221	5.30E-15	1.12E-13
MtrunA17_Chr2g0293331	5.32E-15	1.13E-13
MtrunA17_Chr1g0196311	5.40E-15	1.14E-13
MtrunA17_Chr7g0215721	5.41E-15	1.15E-13
MtrunA17_Chr2g0332591	5.49E-15	1.16E-13
MtrunA17_Chr3g0077831	5.72E-15	1.21E-13
MtrunA17_Chr5g0448721	5.79E-15	1.22E-13
MtrunA17_Chr7g0221511	5.87E-15	1.24E-13
MtrunA17_CPg0492781	5.91E-15	1.25E-13
MtrunA17_Chr2g0291921	5.94E-15	1.25E-13
MtrunA17_Chr1g0172321	5.94E-15	1.25E-13
MtrunA17_Chr2g0304531	5.97E-15	1.26E-13
MtrunA17_Chr2g0315261	6.04E-15	1.27E-13
MtrunA17_Chr6g0461131	6.20E-15	1.31E-13
MtrunA17_Chr5g0446771	6.21E-15	1.31E-13
MtrunA17_Chr2g0299361	6.24E-15	1.31E-13
MtrunA17_Chr7g0244791	6.50E-15	1.37E-13
MtrunA17_Chr2g0294931	6.51E-15	1.37E-13
MtrunA17_Chr4g0020671	6.52E-15	1.37E-13
MtrunA17_Chr3g0144531	6.61E-15	1.39E-13
MtrunA17_Chr4g0066121	6.68E-15	1.40E-13
MtrunA17_Chr1g0207861	6.88E-15	1.44E-13
MtrunA17_Chr2g0321121	7.07E-15	1.48E-13
MtrunA17_Chr8g0390091	7.28E-15	1.53E-13
MtrunA17_Chr2g0283551	7.34E-15	1.54E-13
MtrunA17_Chr8g0372081	7.36E-15	1.54E-13
MtrunA17_Chr5g0400061	7.43E-15	1.55E-13
MtrunA17_Chr5g0404251	7.50E-15	1.57E-13
MtrunA17_Chr4g0004191	7.86E-15	1.64E-13
MtrunA17_Chr8g0360041	7.87E-15	1.64E-13
MtrunA17_Chr1g0183491	7.96E-15	1.66E-13
MtrunA17_Chr1g0146661	7.99E-15	1.67E-13
MtrunA17_Chr3g0141761	8.06E-15	1.68E-13
MtrunA17_Chr8g0367181	8.08E-15	1.68E-13
MtrunA17_Chr5g0407461	8.13E-15	1.69E-13
MtrunA17_Chr5g0398111	8.17E-15	1.70E-13
MtrunA17_Chr4g0060021	8.43E-15	1.75E-13
MtrunA17_Chr1g0199101	8.45E-15	1.76E-13
MtrunA17_Chr4g0025221	8.68E-15	1.80E-13
MtrunA17_Chr2g0322911	8.82E-15	1.83E-13
MtrunA17_Chr2g0321491	8.88E-15	1.84E-13
MtrunA17_Chr4g0053181	8.99E-15	1.86E-13
MtrunA17_Chr3g0112371	9.21E-15	1.91E-13
MtrunA17_Chr8g0392321	9.23E-15	1.91E-13
MtrunA17_Chr8g0373631	9.30E-15	1.93E-13
MtrunA17_Chr5g0436561	9.69E-15	2.01E-13
MtrunA17_Chr4g0027691	9.70E-15	2.01E-13
MtrunA17_Chr4g0007001	9.72E-15	2.01E-13
MtrunA17_Chr4g0075701	9.90E-15	2.05E-13
MtrunA17_Chr2g0308381	9.94E-15	2.05E-13
MtrunA17_Chr5g0404591	1.00E-14	2.07E-13
MtrunA17_Chr5g0446821	1.01E-14	2.08E-13
MtrunA17_Chr4g0042501	1.02E-14	2.10E-13
MtrunA17_Chr5g0398751	1.05E-14	2.16E-13
MtrunA17_Chr7g0226051	1.05E-14	2.17E-13
MtrunA17_Chr1g0207501	1.05E-14	2.17E-13
MtrunA17_Chr1g0178041	1.05E-14	2.17E-13
MtrunA17_Chr8g0382121	1.10E-14	2.26E-13
MtrunA17_Chr4g0037711	1.10E-14	2.27E-13
MtrunA17_Chr8g0354191	1.11E-14	2.29E-13
MtrunA17_Chr3g0102711	1.14E-14	2.35E-13
MtrunA17_Chr5g0445151	1.16E-14	2.38E-13
MtrunA17_Chr8g0387461	1.19E-14	2.43E-13
MtrunA17_Chr3g0096001	1.19E-14	2.43E-13
MtrunA17_Chr8g0359251	1.23E-14	2.53E-13
MtrunA17_Chr4g0068051	1.24E-14	2.54E-13
MtrunA17_Chr2g0305491	1.24E-14	2.55E-13
MtrunA17_Chr2g0298471	1.24E-14	2.55E-13
MtrunA17_Chr2g0276951	1.25E-14	2.55E-13
MtrunA17_Chr6g0471191	1.26E-14	2.57E-13
MtrunA17_Chr7g0273831	1.27E-14	2.59E-13
MtrunA17_Chr6g0466891	1.27E-14	2.59E-13
MtrunA17_Chr3g0112331	1.28E-14	2.62E-13
MtrunA17_Chr3g0117081	1.30E-14	2.65E-13
MtrunA17_Chr7g0258361	1.32E-14	2.69E-13
MtrunA17_Chr8g0369241	1.33E-14	2.72E-13
MtrunA17_Chr3g0133971	1.36E-14	2.77E-13
MtrunA17_Chr4g0033631	1.36E-14	2.77E-13
MtrunA17_Chr8g0391621	1.37E-14	2.80E-13
MtrunA17_Chr2g0285541	1.41E-14	2.87E-13
MtrunA17_Chr4g0012861	1.46E-14	2.97E-13
MtrunA17_Chr8g0344491	1.49E-14	3.02E-13
MtrunA17_Chr3g0117921	1.56E-14	3.16E-13
MtrunA17_Chr3g0133631	1.56E-14	3.16E-13
MtrunA17_Chr5g0424491	1.58E-14	3.20E-13
MtrunA17_Chr2g0278601	1.61E-14	3.27E-13
MtrunA17_Chr1g0201251	1.69E-14	3.43E-13
MtrunA17_Chr5g0440601	1.72E-14	3.47E-13
MtrunA17_Chr2g0298891	1.74E-14	3.52E-13
MtrunA17_Chr5g0411471	1.74E-14	3.52E-13
MtrunA17_Chr2g0329511	1.83E-14	3.70E-13
MtrunA17_Chr1g0176361	1.84E-14	3.73E-13
MtrunA17_Chr3g0131441	1.86E-14	3.76E-13
MtrunA17_Chr1g0181981	1.88E-14	3.80E-13
MtrunA17_Chr3g0126451	1.91E-14	3.85E-13
MtrunA17_Chr8g0335651	1.94E-14	3.91E-13
MtrunA17_Chr4g0074541	1.96E-14	3.94E-13
MtrunA17_Chr1g0199821	2.00E-14	4.04E-13
MtrunA17_Chr5g0412151	2.01E-14	4.05E-13
MtrunA17_Chr1g0147851	2.01E-14	4.05E-13
MtrunA17_Chr7g0272611	2.03E-14	4.08E-13
MtrunA17_Chr2g0294081	2.07E-14	4.17E-13
MtrunA17_Chr5g0401071	2.11E-14	4.25E-13
MtrunA17_Chr2g0289841	2.16E-14	4.33E-13
MtrunA17_Chr4g0052341	2.15E-14	4.33E-13
MtrunA17_Chr3g0132401	2.16E-14	4.33E-13
MtrunA17_Chr2g0326531	2.16E-14	4.34E-13
MtrunA17_Chr7g0234781	2.17E-14	4.36E-13
MtrunA17_Chr4g0021041	2.24E-14	4.49E-13
MtrunA17_Chr3g0145461	2.35E-14	4.71E-13
MtrunA17_Chr2g0317151	2.37E-14	4.75E-13
MtrunA17_Chr2g0329931	2.40E-14	4.80E-13
MtrunA17_CPg0492681	2.47E-14	4.93E-13
MtrunA17_Chr4g0074171	2.58E-14	5.16E-13
MtrunA17_Chr2g0282961	2.71E-14	5.41E-13
MtrunA17_Chr4g0011041	2.75E-14	5.50E-13
MtrunA17_Chr2g0285451	2.76E-14	5.50E-13
MtrunA17_Chr5g0436331	2.80E-14	5.59E-13
MtrunA17_Chr4g0049241	2.83E-14	5.65E-13
MtrunA17_Chr8g0369701	2.90E-14	5.78E-13
MtrunA17_Chr6g0456921	2.92E-14	5.81E-13
MtrunA17_Chr4g0063551	3.03E-14	6.04E-13
MtrunA17_Chr8g0370121	3.03E-14	6.04E-13
MtrunA17_Chr1g0209811	3.05E-14	6.06E-13
MtrunA17_Chr2g0298441	3.13E-14	6.22E-13
MtrunA17_Chr5g0430661	3.14E-14	6.24E-13
MtrunA17_Chr7g0274921	3.17E-14	6.29E-13
MtrunA17_Chr8g0391391	3.19E-14	6.33E-13
MtrunA17_Chr5g0420441	3.23E-14	6.41E-13
MtrunA17_Chr1g0155981	3.27E-14	6.49E-13
MtrunA17_Chr1g0189161	3.28E-14	6.49E-13
MtrunA17_Chr1g0190561	3.41E-14	6.76E-13
[truncated: 42,478 more rows]
