# Supplementary material for: RNA sequencing data for heat stress response in isolated medicago truncatula seed tissues
Source: Data Brief. 2021 Jan 21;35:106726. doi: 10.1016/j.dib.2021.106726 (PMC7856423; doi:10.1016/j.dib.2021.106726)
Supplement: Supplementary file 4 — Table S4: List of differentially expressed genes in Seed Coat using pairwise comparisons of the two developmental stages obtained from DEseq2 algorithm. [file mmc4.zip › mmc4.txt]

Column	Description
A	Gene Identifiers
B-E	mean normalised counts, averaged over all samples from both conditions
F-G	the logarithm (to basis 2) in both conditions
H	the logarithm (to basis 2) of the fold change between both conditions
I	p-value for the statistical significance of this change
J	p-value adjusted for multiple testing with the Benjamini-Hochberg procedure which controls false discovery rate (FDR)
Name
MtrunA17_Chr1g0179311	R20SC-26-1.sf	R20SC-26-2.sf	R26SC-17-1.sf	R26SC-17-2.sf	logCPM_Ctrl_R20SC26DAP	logCPM_Ttmt_R26SC17DAP	logFC	pval_DESeq2	BH_DESeq2
MtrunA17_Chr1g0202241	4036	5277	504	708	12.2891715	9.955460198	-2.3337113	2.23E-127	5.08E-123
MtrunA17_Chr3g0125861	226	272	1324	1679	8.39672312	11.6077201	3.210996976	4.35E-118	4.95E-114
MtrunA17_Chr5g0437861	15259	19105	3176	4512	13.94786744	12.3932471	-1.554620339	5.29E-114	4.01E-110
MtrunA17_Chr3g0113531	5812	5770	500	792	12.7129262	10.1235335	-2.5893927	2.33E-111	1.32E-107
MtrunA17_Chr5g0430381	6632	8092	1151	1643	12.79023906	10.99473261	-1.795506455	1.66E-110	7.54E-107
MtrunA17_Chr8g0360931	807	922	1946	3179	9.807788939	11.95703339	2.149244448	1.64E-98	6.22E-95
MtrunA17_Chr2g0317231	7117	8979	1379	2117	12.86564765	11.25912448	-1.606523168	3.11E-98	1.01E-94
MtrunA17_Chr3g0140071	2313	2553	182	302	11.51112439	8.762168809	-2.748955581	5.95E-96	1.69E-92
MtrunA17_Chr6g0458551	5677	6233	828	1256	12.52947119	10.60214397	-1.927327216	1.89E-93	4.78E-90
MtrunA17_Chr2g0319091	3424	4129	493	762	11.88542325	9.888813428	-1.99660982	3.86E-92	8.80E-89
MtrunA17_Chr2g0319091	9915	13462	2052	3226	13.3837824	11.83552104	-1.54826136	5.18E-88	1.07E-84
MtrunA17_Chr6g0461021	9915	13462	2052	3226	13.3837824	11.83552104	-1.54826136	5.18E-88	1.07E-84
MtrunA17_Chr7g0270281	5603	7044	1129	1653	12.51246507	10.92944851	-1.583016557	3.09E-85	5.85E-82
MtrunA17_Chr7g0244811	15422	18285	20605	32182	13.85236551	15.08825021	1.235884701	1.55E-84	2.72E-81
MtrunA17_Chr4g0029301	22223	26416	28703	44962	14.37163937	15.55897059	1.187331216	1.07E-80	1.74E-77
MtrunA17_Chr5g0401641	787	892	1811	2556	9.715458862	11.69487024	1.979411379	2.81E-80	4.20E-77
MtrunA17_Chr4g0063161	544	795	1549	2381	9.42670527	11.58461577	2.157910503	2.95E-80	4.20E-77
MtrunA17_Chr4g0009811	8527	9571	1480	2449	13.04833873	11.42284669	-1.62549204	1.40E-78	1.88E-75
MtrunA17_Chr7g0244821	1014	1265	2030	2972	10.08045711	11.81598107	1.735523965	1.02E-77	1.29E-74
MtrunA17_Chr7g0269181	148	187	663	1149	7.740753801	10.75648999	3.015736186	5.00E-77	6.00E-74
MtrunA17_Chr7g0269181	6876	9265	1479	2284	12.8384602	11.33819266	-1.50026754	1.03E-76	1.17E-73
MtrunA17_Chr4g0034151	6876	9265	1479	2284	12.8384602	11.33819266	-1.50026754	1.03E-76	1.17E-73
MtrunA17_Chr4g0042141	3409	3742	5347	8434	11.68605976	13.21471604	1.528656284	4.82E-76	5.23E-73
MtrunA17_Chr4g0038671	623	666	1462	2193	9.371435773	11.46399261	2.092556835	7.66E-75	7.93E-72
MtrunA17_Chr4g0038671	5453	7088	1148	1794	12.47583316	10.9806031	-1.495230063	1.61E-73	1.59E-70
MtrunA17_Chr4g0034141	5453	7088	1148	1794	12.47583316	10.9806031	-1.495230063	1.61E-73	1.59E-70
MtrunA17_Chr8g0382821	11473	14175	15340	25354	13.45771109	14.70759666	1.249885573	7.06E-73	6.70E-70
MtrunA17_Chr4g0055281	2014	1761	105	133	11.42120741	8.0199646	-3.401242806	9.24E-73	8.41E-70
MtrunA17_Chr3g0117631	11719	12956	2354	3677	13.4539879	12.00526523	-1.448722672	3.71E-72	3.25E-69
MtrunA17_Chr3g0122241	3546	3415	393	535	11.88760998	9.5701087	-2.317501284	4.72E-68	3.98E-65
MtrunA17_Chr3g0078321	2159	2498	3299	4970	11.03812137	12.459022	1.420900631	1.73E-67	1.41E-64
MtrunA17_Chr4g0004981	7348	8763	1668	2268	12.8286418	11.40247012	-1.42617168	4.22E-67	3.31E-64
MtrunA17_Chr1g0153331	410	677	1403	2124	9.16830845	11.48060375	2.312295303	5.48E-67	4.16E-64
MtrunA17_Chr3g0134711	865	1250	45	70	10.62610746	7.031730654	-3.594376801	5.20E-66	3.82E-63
MtrunA17_Chr8g0379961	12623	16472	3413	5069	13.62088314	12.44558897	-1.175294171	1.36E-65	9.70E-63
MtrunA17_Chr7g0244841	1021	1190	1854	2733	10.01842135	11.66750594	1.649084591	3.84E-65	2.65E-62
MtrunA17_Chr8g0353801	71	105	486	703	6.948584129	10.31426064	3.365676514	8.94E-65	5.99E-62
MtrunA17_Chr3g0118051	287	246	950	1454	8.333661468	11.08090371	2.747242246	1.42E-64	9.26E-62
MtrunA17_Chr5g0430501	2721	3867	488	707	11.63381851	9.7824848	-1.851333706	1.01E-62	6.39E-60
MtrunA17_Chr5g0430501	3953	4931	860	1262	11.9750384	10.50992528	-1.465113124	5.05E-62	3.11E-59
MtrunA17_Chr1g0203861	3953	4931	860	1262	11.9750384	10.50992528	-1.465113124	5.05E-62	3.11E-59
MtrunA17_Chr2g0321721	1199	1572	126	159	10.65733465	7.991391444	-2.665943211	1.08E-61	6.50E-59
MtrunA17_Chr2g0296051	4082	5226	904	1240	12.05095469	10.54314608	-1.507808607	7.25E-61	4.23E-58
MtrunA17_Chr5g0405001	17428	22145	4602	7441	14.05715154	12.93051746	-1.126634078	1.07E-60	6.08E-58
MtrunA17_Chr5g0401211	4541	5530	1035	1551	12.13482152	10.77001021	-1.364811308	5.65E-59	3.14E-56
MtrunA17_Chr5g0401211	9004	12115	2402	3394	13.1721449	11.91842109	-1.253723813	5.05E-58	2.74E-55
MtrunA17_Chr1g0205581	9004	12115	2402	3394	13.1721449	11.91842109	-1.253723813	5.05E-58	2.74E-55
MtrunA17_Chr5g0430481	23177	27230	6154	9790	14.40303142	13.32812851	-1.074902904	1.34E-56	7.09E-54
MtrunA17_Chr5g0405151	5014	7681	1089	1576	12.51558564	10.88172123	-1.633864407	4.74E-54	2.45E-51
MtrunA17_Chr2g0316941	551	579	1145	1696	9.130866018	11.05039411	1.919528094	7.04E-54	3.56E-51
MtrunA17_Chr3g0140361	19879	25189	5898	9195	14.22009337	13.23617883	-0.98391454	1.83E-53	9.08E-51
MtrunA17_Chr8g0349761	902	1391	1976	2970	10.07048324	11.79160991	1.721126661	6.20E-53	3.00E-50
MtrunA17_Chr5g0410721	1068	1022	2095	2946	10.00856741	11.86784198	1.859274563	6.56E-53	3.06E-50
MtrunA17_Chr5g0410721	2693	3546	567	827	11.48314815	9.92618123	-1.556966916	6.59E-53	3.06E-50
MtrunA17_Chr5g0410721	2693	3546	567	827	11.48314815	9.92618123	-1.556966916	6.59E-53	3.06E-50
MtrunA17_Chr2g0324131	2693	3546	567	827	11.48314815	9.92618123	-1.556966916	6.59E-53	3.06E-50
MtrunA17_Chr8g0392951	3109	2814	350	459	11.64806774	9.36541797	-2.282649769	1.04E-52	4.74E-50
MtrunA17_Chr4g0044831	6317	7867	1281	2289	12.63716078	11.22335878	-1.413802001	1.71E-52	7.64E-50
MtrunA17_Chr1g0193021	130	215	584	880	7.650023483	10.34715788	2.697134401	2.03E-52	8.88E-50
MtrunA17_Chr1g0193021	1037	762	15	16	11.21371493	5.927662389	-5.28605254	7.46E-52	3.20E-49
MtrunA17_Chr6g0485571	1037	762	15	16	11.21371493	5.927662389	-5.28605254	7.46E-52	3.20E-49
MtrunA17_Chr7g0253981	2056	2779	385	505	11.18452392	9.360855671	-1.823668249	2.01E-51	8.49E-49
MtrunA17_Chr4g0037211	2614	3690	543	756	11.52005824	9.856691553	-1.663366687	8.13E-51	3.37E-48
MtrunA17_Chr4g0036931	1327	1689	190	279	10.58380951	8.500314098	-2.083495411	2.26E-50	9.18E-48
MtrunA17_Chr4g0036931	960	748	21	33	10.7307457	6.308245365	-4.422500332	5.14E-50	2.05E-47
MtrunA17_Chr2g0285541	960	748	21	33	10.7307457	6.308245365	-4.422500332	5.14E-50	2.05E-47
MtrunA17_Chr2g0282561	3005	3539	638	915	11.54125063	10.06507485	-1.476175779	8.13E-50	3.19E-47
MtrunA17_Chr3g0122261	11498	12260	2617	3953	13.36288213	12.09383399	-1.269048142	1.11E-49	4.28E-47
MtrunA17_Chr1g0207451	2600	2215	245	347	11.40931126	8.96135346	-2.447957798	2.42E-49	9.17E-47
MtrunA17_Chr3g0140761	12618	15522	3545	5665	13.54917991	12.52679564	-1.022384271	2.85E-49	1.06E-46
MtrunA17_Chr4g0038741	2350	3135	3376	4898	11.21750115	12.41799148	1.200490327	6.24E-49	2.29E-46
MtrunA17_Chr4g0045491	14409	16504	3956	5497	13.70586729	12.59859361	-1.107273681	3.39E-48	1.23E-45
MtrunA17_Chr4g0044921	992	1101	100	131	10.2337974	7.654733116	-2.579064285	1.32E-46	4.70E-44
MtrunA17_Chr4g0030151	8964	13314	2335	3591	13.25132189	11.94905348	-1.302268411	2.09E-46	7.31E-44
MtrunA17_Chr6g0451781	3083	4163	728	981	11.67625076	10.20851028	-1.467740479	2.39E-46	8.23E-44
MtrunA17_Chr4g0034681	1549	1923	268	356	10.72547362	8.858883974	-1.866589644	1.07E-45	3.65E-43
MtrunA17_Chr1g0152751	1119	1299	1647	2551	10.08378927	11.46915745	1.385368174	2.98E-45	1.00E-42
MtrunA17_Chr2g0315971	1395	1449	2085	3198	10.34697793	11.82322912	1.476251198	4.69E-45	1.55E-42
MtrunA17_Chr2g0312051	6278	7307	7070	10715	12.49594403	13.47640175	0.980457718	1.23E-44	3.99E-42
MtrunA17_Chr4g0059201	8259	10911	2434	3308	13.00872151	11.88492972	-1.123791795	4.97E-44	1.60E-41
MtrunA17_Chr7g0256821	2547	2873	513	716	11.28876265	9.74667789	-1.542084758	5.89E-44	1.86E-41
MtrunA17_Chr4g0040411	3780	4568	871	1070	11.89347294	10.40878044	-1.484692496	8.37E-44	2.61E-41
MtrunA17_Chr2g0331951	5232	6080	1027	1865	12.31246013	10.91419794	-1.398262191	8.58E-44	2.64E-41
MtrunA17_Chr8g0347891	1435	2259	2740	4116	10.7019102	12.20846741	1.506557203	1.57E-43	4.77E-41
MtrunA17_Chr1g0151071	187	295	626	904	7.989976838	10.27237583	2.282398992	2.47E-43	7.41E-41
MtrunA17_Chr8g0367881	1662	1347	129	160	10.86054731	8.065651276	-2.79489603	5.25E-43	1.55E-40
MtrunA17_Chr7g0220841	5311	6708	1508	2246	12.33003917	11.25125504	-1.078784132	7.27E-43	2.12E-40
MtrunA17_Chr3g0083841	12602	16228	13828	20532	13.55469181	14.41000623	0.855314414	1.30E-42	3.75E-40
MtrunA17_Chr8g0390731	2322	2331	3220	5044	11.04381515	12.44923932	1.405424168	1.50E-42	4.28E-40
MtrunA17_Chr8g0390731	4826	4474	757	1139	12.1275348	10.40863683	-1.718897974	1.93E-42	5.42E-40
MtrunA17_Chr5g0429111	4826	4474	757	1139	12.1275348	10.40863683	-1.718897974	1.93E-42	5.42E-40
MtrunA17_Chr4g0035171	33842	38011	9687	13126	14.91400865	13.86339306	-1.05061559	2.88E-42	7.99E-40
MtrunA17_Chr1g0181511	1494	1762	256	346	10.62652474	8.795494282	-1.831030453	3.12E-42	8.56E-40
MtrunA17_Chr5g0428121	6860	7583	8085	11730	12.60021456	13.65042592	1.050211356	3.16E-42	8.56E-40
MtrunA17_Chr7g0215521	3914	3987	747	1070	11.83755658	10.3057348	-1.531821781	3.98E-42	1.07E-39
MtrunA17_Chr3g0116141	4127	4874	1000	1596	11.94153388	10.73477282	-1.206761069	8.76E-42	2.32E-39
MtrunA17_Chr7g0267281	3351	4853	820	1230	11.83164697	10.44019306	-1.391453904	1.58E-41	4.14E-39
MtrunA17_Chr7g0267281	2448	3566	535	835	11.41500082	9.885950238	-1.529050579	4.70E-41	1.22E-38
MtrunA17_Chr1g0159321	2448	3566	535	835	11.41500082	9.885950238	-1.529050579	4.70E-41	1.22E-38
MtrunA17_Chr8g0367841	27583	32493	8524	13317	14.62299656	13.75155027	-0.871446294	4.78E-41	1.22E-38
MtrunA17_Chr1g0177131	2310	2182	280	484	11.15317204	9.159292781	-1.993879263	9.77E-41	2.47E-38
MtrunA17_Chr3g0116151	2876	4050	690	1058	11.58714505	10.20541116	-1.381733889	1.27E-40	3.17E-38
MtrunA17_Chr1g0193011	2798	4775	576	803	11.81404307	9.987416089	-1.82662698	2.45E-40	6.06E-38
MtrunA17_Chr1g0193011	4844	3836	36	83	13.6631125	7.988691475	-5.674421024	3.14E-40	7.69E-38
MtrunA17_Chr7g0251801	4844	3836	36	83	13.6631125	7.988691475	-5.674421024	3.14E-40	7.69E-38
MtrunA17_Chr7g0244761	4698	5896	1324	2005	12.14720155	11.07469461	-1.072506939	4.62E-40	1.12E-37
MtrunA17_Chr7g0253891	227176	270377	233851	390833	17.6776467	18.5850208	0.907374101	5.75E-40	1.38E-37
MtrunA17_Chr8g0358571	967	1037	78	156	10.15431243	7.619410496	-2.534901931	7.40E-40	1.76E-37
MtrunA17_Chr3g0087261	13326	15135	3818	5183	13.57821484	12.52204347	-1.056171364	8.72E-40	2.05E-37
MtrunA17_Chr1g0203341	3476	5352	5875	8203	11.91285164	13.21006612	1.297214485	9.67E-40	2.25E-37
MtrunA17_Chr3g0112291	3022	2886	473	711	11.47654488	9.735566739	-1.740978143	1.06E-39	2.44E-37
MtrunA17_Chr5g0428991	10870	13560	3524	5165	13.32339343	12.43332267	-0.890070764	1.69E-39	3.86E-37
MtrunA17_Chr5g0428991	14777	18250	4644	7329	13.75630435	12.88323392	-0.87307043	1.74E-39	3.92E-37
MtrunA17_Chr6g0484631	14777	18250	4644	7329	13.75630435	12.88323392	-0.87307043	1.74E-39	3.92E-37
MtrunA17_Chr1g0147241	8457	9764	2400	3254	12.93839131	11.85575922	-1.082632099	2.68E-39	5.97E-37
MtrunA17_Chr4g0048291	66301	80586	64889	99222	15.89431252	16.64784931	0.753536792	4.45E-39	9.85E-37
MtrunA17_Chr4g0070271	1613	1864	300	407	10.68579596	8.990527603	-1.695268357	9.43E-39	2.07E-36
MtrunA17_Chr4g0070271	1207	1958	195	287	10.63864814	8.542744255	-2.095903886	2.57E-38	5.58E-36
MtrunA17_Chr7g0233431	1207	1958	195	287	10.63864814	8.542744255	-2.095903886	2.57E-38	5.58E-36
MtrunA17_Chr8g0393271	1340	1741	244	373	10.5078561	8.787067582	-1.720788517	2.86E-38	6.14E-36
MtrunA17_Chr5g0434171	1441	1743	1859	3004	10.43821138	11.63581125	1.197599863	8.87E-38	1.89E-35
MtrunA17_Chr5g0434171	447	590	16	32	9.710546877	5.866362269	-3.844184608	9.05E-38	1.91E-35
MtrunA17_Chr2g0299751	447	590	16	32	9.710546877	5.866362269	-3.844184608	9.05E-38	1.91E-35
MtrunA17_Chr1g0163001	4136	5866	1078	1730	12.08495816	10.8518286	-1.233129555	1.50E-37	3.14E-35
MtrunA17_Chr1g0163001	6923	8421	2121	3143	12.66285269	11.71734247	-0.94551022	1.72E-37	3.57E-35
MtrunA17_Chr4g0050141	6923	8421	2121	3143	12.66285269	11.71734247	-0.94551022	1.72E-37	3.57E-35
MtrunA17_Chr4g0051941	10860	13828	3608	5299	13.33372357	12.46552915	-0.86819442	2.39E-37	4.89E-35
MtrunA17_Chr6g0449521	22925	26104	6205	10400	14.35018632	13.36414646	-0.986039857	2.46E-37	5.01E-35
MtrunA17_Chr1g0159531	715	494	8	14	10.61768962	5.386217406	-5.231472215	2.86E-37	5.76E-35
MtrunA17_Chr2g0328531	6164	5664	1091	1592	12.43484839	10.87313553	-1.561712865	3.28E-37	6.55E-35
MtrunA17_Chr4g0074361	4165	6032	1131	1703	12.11270956	10.87434174	-1.238367811	4.62E-37	9.15E-35
MtrunA17_Chr7g0234401	2946	3606	713	1153	11.48375398	10.2602537	-1.22350028	1.46E-36	2.86E-34
MtrunA17_Chr8g0370941	6556	8358	1978	2593	12.64315292	11.55432198	-1.088830943	2.05E-36	3.99E-34
MtrunA17_Chr7g0222171	3416	4740	4296	6613	11.75364471	12.77565396	1.022009246	2.07E-36	3.99E-34
MtrunA17_Chr2g0279941	21767	25432	21594	34369	14.2697129	15.10032323	0.830610335	3.30E-36	6.31E-34
MtrunA17_Chr8g0393121	727	853	1106	1658	9.47304065	10.87437909	1.401338437	4.95E-36	9.39E-34
MtrunA17_Chr8g0387481	7524	8548	2168	3133	12.74468306	11.7405237	-1.004159358	7.17E-36	1.35E-33
MtrunA17_Chr1g0196951	1144	1482	208	282	10.3036875	8.492093912	-1.811593585	1.60E-35	2.99E-33
MtrunA17_Chr1g0196951	1342	1690	1848	2619	10.35998814	11.52526089	1.165272758	1.70E-35	3.16E-33
MtrunA17_Chr2g0317901	1342	1690	1848	2619	10.35998814	11.52526089	1.165272758	1.70E-35	3.16E-33
MtrunA17_Chr7g0244791	6467	6108	1271	1806	12.49365829	11.04688683	-1.446771457	2.60E-35	4.78E-33
MtrunA17_Chr3g0127841	7758	8736	8706	15698	12.80432091	13.93422133	1.129900422	2.82E-35	5.14E-33
MtrunA17_Chr4g0048281	7437	10395	2228	3523	12.88296509	11.85038676	-1.032578329	3.97E-35	7.17E-33
MtrunA17_Chr4g0060101	1320	2053	251	364	10.65735488	8.819689958	-1.837664923	5.79E-35	1.04E-32
MtrunA17_Chr7g0243881	8832	10393	2740	4111	12.98279264	12.08809366	-0.894698984	6.79E-35	1.21E-32
MtrunA17_Chr1g0193041	1184	1038	100	171	10.29971441	7.823931457	-2.475782955	7.43E-35	1.31E-32
MtrunA17_Chr3g0128671	650	520	5	6	11.0081469	4.844948942	-6.163197955	1.00E-34	1.76E-32
MtrunA17_Chr4g0058611	1196	1471	199	330	10.30973733	8.563607456	-1.746129877	1.87E-34	3.26E-32
MtrunA17_Chr4g0029961	1075	1379	179	286	10.20311888	8.397630273	-1.805488608	2.89E-34	4.99E-32
MtrunA17_Chr8g0358621	1093	1094	129	203	10.1562207	8.014304208	-2.141916488	3.39E-34	5.81E-32
MtrunA17_Chr8g0385291	1446	1962	311	444	10.6107921	9.045627301	-1.565164798	5.51E-34	9.36E-32
MtrunA17_Chr4g0064311	5656	7009	1779	2558	12.38445539	11.44136893	-0.943086456	9.68E-34	1.63E-31
MtrunA17_Chr3g0125911	2257	1988	310	367	11.09587542	9.047180171	-2.048695249	1.05E-33	1.76E-31
MtrunA17_Chr4g0024191	3987	4099	890	1277	11.81972255	10.50927165	-1.310450904	2.77E-33	4.60E-31
MtrunA17_Chr4g0072851	837	1136	127	191	9.949832476	7.920436296	-2.02939618	3.06E-33	5.05E-31
MtrunA17_Chr3g0108861	6312	6389	1452	2181	12.45415374	11.23073695	-1.223416796	4.25E-33	6.94E-31
MtrunA17_Chr2g0295871	802	1179	124	157	10.00208106	7.809807822	-2.192273242	4.27E-33	6.94E-31
MtrunA17_Chr4g0032441	25398	31625	25797	36751	14.52560536	15.26460443	0.738999074	5.89E-33	9.52E-31
MtrunA17_Chr6g0462451	9300	10788	2888	4372	13.04451695	12.16787409	-0.87664286	8.80E-33	1.41E-30
MtrunA17_Chr8g0369831	1177	838	69	109	10.34907076	7.399802483	-2.949268279	1.42E-32	2.26E-30
MtrunA17_Chr4g0076091	13034	16042	4425	6807	13.5596388	12.78138389	-0.778254913	1.91E-32	3.02E-30
MtrunA17_Chr4g0076091	14798	19433	5109	7910	13.79256129	12.99583284	-0.796728443	4.21E-32	6.61E-30
MtrunA17_Chr4g0076091	14798	19433	5109	7910	13.79256129	12.99583284	-0.796728443	4.21E-32	6.61E-30
MtrunA17_Chr1g0188741	14798	19433	5109	7910	13.79256129	12.99583284	-0.796728443	4.21E-32	6.61E-30
MtrunA17_Chr7g0264621	2480	3070	659	881	11.24843594	10.00953048	-1.238905457	7.42E-32	1.16E-29
MtrunA17_Chr6g0461011	1388	1625	261	421	10.44088661	8.884025202	-1.556861411	1.53E-31	2.37E-29
MtrunA17_Chr1g0201811	1798	2296	399	447	10.90112849	9.259326393	-1.641802092	1.68E-31	2.58E-29
MtrunA17_Chr5g0417341	1674	2388	395	589	10.82912897	9.392165908	-1.436963059	3.30E-31	5.04E-29
MtrunA17_Chr1g0203601	3765	5233	1129	1525	11.91740723	10.7751198	-1.142287433	3.47E-31	5.27E-29
MtrunA17_Chr1g0203601	1591	1770	321	460	10.59261978	9.081853083	-1.5107667	3.61E-31	5.45E-29
MtrunA17_Chr5g0442351	1591	1770	321	460	10.59261978	9.081853083	-1.5107667	3.61E-31	5.45E-29
MtrunA17_Chr5g0444841	1188	1552	1563	2361	10.20183338	11.32037236	1.118538979	4.53E-31	6.79E-29
MtrunA17_Chr8g0376391	64411	84476	63512	95303	15.90076741	16.59607442	0.695307007	5.69E-31	8.47E-29
MtrunA17_Chr7g0256331	744	890	1103	1559	9.500468323	10.80770446	1.30723614	7.76E-31	1.15E-28
MtrunA17_Chr3g0128151	2718	3312	2998	5084	11.32357396	12.32636079	1.002786822	9.00E-31	1.32E-28
MtrunA17_Chr3g0128151	12881	15724	4526	6521	13.53600453	12.76543796	-0.770566569	1.85E-30	2.71E-28
MtrunA17_Chr1g0165651	12881	15724	4526	6521	13.53600453	12.76543796	-0.770566569	1.85E-30	2.71E-28
MtrunA17_Chr5g0436371	604	763	915	1386	9.247463167	10.59650729	1.349044127	2.86E-30	4.15E-28
MtrunA17_Chr8g0367931	4529	5207	1319	1834	12.02448554	10.99942258	-1.025062952	3.46E-30	4.99E-28
MtrunA17_Chr3g0132501	132	136	372	511	7.180980359	9.500470957	2.319490598	4.72E-30	6.76E-28
MtrunA17_Chr7g0253841	1834	2912	441	570	11.08513946	9.487661317	-1.597478139	6.31E-30	8.98E-28
MtrunA17_Chr7g0242551	1279	1250	184	198	10.36125346	8.249586861	-2.111666601	6.83E-30	9.66E-28
MtrunA17_Chr1g0152691	9475	11004	9492	13772	13.05903923	13.84062047	0.781581244	7.12E-30	1.00E-27
MtrunA17_Chr4g0011881	539	556	844	1272	8.984199044	10.52031565	1.536116608	7.33E-30	1.02E-27
MtrunA17_Chr4g0011881	207	317	539	754	8.000094706	9.922037123	1.921942417	8.87E-30	1.23E-27
MtrunA17_Chr7g0256701	207	317	539	754	8.000094706	9.922037123	1.921942417	8.87E-30	1.23E-27
MtrunA17_Chr7g0242601	5066	6141	1549	2419	12.20338975	11.29675405	-0.906635702	9.07E-30	1.25E-27
MtrunA17_Chr1g0190551	13007	15283	4363	6603	13.52329642	12.74863998	-0.774656445	1.01E-29	1.39E-27
MtrunA17_Chr1g0190551	8621	10240	8300	12951	12.93564778	13.69699279	0.761345011	1.04E-29	1.42E-27
MtrunA17_Chr5g0429341	8621	10240	8300	12951	12.93564778	13.69699279	0.761345011	1.04E-29	1.42E-27
MtrunA17_Chr4g0075751	2026	2409	497	752	10.92577628	9.691492924	-1.23428336	1.32E-29	1.79E-27
MtrunA17_Chr3g0114301	65	105	272	441	6.619440703	9.288526932	2.669086229	1.37E-29	1.84E-27
MtrunA17_Chr1g0179321	23170	26558	7131	11649	14.34564429	13.5207986	-0.824845685	1.37E-29	1.84E-27
MtrunA17_Chr3g0092111	990	1233	185	269	10.03283049	8.342070735	-1.690759755	4.35E-29	5.79E-27
MtrunA17_Chr4g0063331	147	117	371	641	7.231259748	9.724566115	2.493306367	5.76E-29	7.62E-27
MtrunA17_Chr4g0044901	885	768	85	112	9.879001654	7.393799443	-2.485202212	7.87E-29	1.04E-26
MtrunA17_Chr7g0271271	780	1380	103	190	10.1378282	7.858836849	-2.278991353	9.83E-29	1.29E-26
MtrunA17_Chr3g0116001	5448	6346	1691	2480	12.28014041	11.37656206	-0.903578355	1.00E-28	1.30E-26
MtrunA17_Chr4g0041461	2486	3571	701	1005	11.35749093	10.1433196	-1.214171334	1.01E-28	1.31E-26
MtrunA17_Chr1g0160171	389	368	663	1068	8.515529099	10.28056807	1.765038971	1.38E-28	1.78E-26
MtrunA17_Chr6g0479141	56345	65801	52629	77400	15.62313865	16.3094481	0.686309446	1.53E-28	1.96E-26
MtrunA17_Chr7g0220831	13070	15553	12417	18403	13.53027559	14.23343149	0.703155897	1.99E-28	2.53E-26
MtrunA17_Chr2g0321531	3705	4635	3916	5731	11.76152115	12.5733421	0.811820945	2.63E-28	3.32E-26
MtrunA17_Chr7g0238911	9400	11732	3296	4998	13.094864	12.34250834	-0.75235566	3.01E-28	3.78E-26
MtrunA17_Chr1g0201341	7980	11322	9306	13605	12.96907677	13.82797126	0.858894493	3.40E-28	4.26E-26
MtrunA17_Chr5g0408151	2461	3465	705	1029	11.31732089	10.15455077	-1.162770117	6.94E-28	8.64E-26
MtrunA17_Chr6g0450941	5867	6682	1707	2718	12.37331747	11.45351524	-0.919802233	8.64E-28	1.07E-25
MtrunA17_Chr7g0270921	7279	7914	2028	3210	12.65847326	11.70312062	-0.955352647	1.05E-27	1.30E-25
MtrunA17_Chr5g0435721	1018	1304	201	306	10.06875392	8.472083579	-1.596670343	1.46E-27	1.79E-25
MtrunA17_Chr3g0136421	8653	10222	2860	4403	12.94056526	12.15359562	-0.786969646	1.73E-27	2.11E-25
MtrunA17_Chr4g0063671	3123	3747	923	1337	11.51447208	10.50995283	-1.004519254	1.78E-27	2.16E-25
MtrunA17_Chr3g0127851	137	192	383	532	7.385185145	9.474915987	2.089730842	1.82E-27	2.20E-25
MtrunA17_Chr8g0380431	1525	2341	374	502	10.77170856	9.255696028	-1.516012529	1.95E-27	2.34E-25
MtrunA17_Chr7g0253051	17279	19714	16095	25165	13.90840923	14.65154446	0.743135237	2.07E-27	2.47E-25
MtrunA17_Chr2g0299641	11336	11116	2801	4274	13.25288267	12.16433331	-1.088549359	3.73E-27	4.42E-25
MtrunA17_Chr2g0320881	2081	3269	532	816	11.20515894	9.828944954	-1.37621399	3.88E-27	4.58E-25
MtrunA17_Chr4g0051961	8125	8423	2154	3342	12.79461591	11.78418318	-1.010432727	5.04E-27	5.91E-25
MtrunA17_Chr4g0051961	381	523	33	42	9.154153063	6.178412456	-2.975740606	5.50E-27	6.42E-25
MtrunA17_Chr2g0317241	381	523	33	42	9.154153063	6.178412456	-2.975740606	5.50E-27	6.42E-25
MtrunA17_Chr8g0373531	667	609	56	89	9.528769537	6.962005516	-2.566764021	5.96E-27	6.92E-25
MtrunA17_Chr1g0200121	1434	1844	1688	2658	10.44039545	11.44135291	1.000957465	6.61E-27	7.64E-25
MtrunA17_Chr5g0411071	1153	1316	1402	2095	10.05683543	11.1519235	1.095088066	9.39E-27	1.08E-24
MtrunA17_Chr5g0411071	1942	2245	481	721	10.83968541	9.632071598	-1.20761381	9.82E-27	1.12E-24
MtrunA17_Chr4g0008651	1942	2245	481	721	10.83968541	9.632071598	-1.20761381	9.82E-27	1.12E-24
MtrunA17_Chr5g0405491	3249	4121	953	1532	11.60602898	10.62902013	-0.97700885	1.13E-26	1.29E-24
MtrunA17_Chr4g0072671	3411	3105	636	971	11.54774714	10.10047346	-1.447273685	1.13E-26	1.29E-24
MtrunA17_Chr4g0072671	721	1000	127	155	9.739851966	7.755174841	-1.984677125	1.35E-26	1.52E-24
MtrunA17_Chr2g0281901	721	1000	127	155	9.739851966	7.755174841	-1.984677125	1.35E-26	1.52E-24
MtrunA17_Chr5g0433641	26465	22127	1589	2477	14.9556215	11.93825883	-3.017362671	1.48E-26	1.66E-24
MtrunA17_Chr1g0184661	270	277	495	759	8.045740635	9.826695469	1.780954834	1.80E-26	2.01E-24
MtrunA17_Chr4g0001611	2042	2826	2461	4302	11.01499825	12.07446122	1.059462976	2.78E-26	3.09E-24
MtrunA17_Chr3g0082261	3644	3360	738	1023	11.64208834	10.23578016	-1.406308178	2.84E-26	3.14E-24
MtrunA17_Chr2g0317021	650	1018	1128	1681	9.523617262	10.88964796	1.366030698	3.00E-26	3.30E-24
MtrunA17_Chr2g0281231	2008	3182	526	776	11.16121695	9.78396605	-1.377250899	3.02E-26	3.30E-24
MtrunA17_Chr2g0290461	363	388	14	30	9.12410613	5.59928672	-3.52481941	3.38E-26	3.68E-24
MtrunA17_Chr4g0054891	797	897	107	192	9.711957397	7.784437393	-1.927520004	5.21E-26	5.65E-24
MtrunA17_Chr3g0138591	7420	8206	7673	10769	12.68035331	13.51803016	0.837676857	5.51E-26	5.95E-24
MtrunA17_Chr8g0376401	4487	6256	5136	7478	12.12287225	12.96504631	0.842174055	6.26E-26	6.73E-24
MtrunA17_Chr5g0411151	575	624	806	1265	9.07310931	10.44537544	1.372266126	6.48E-26	6.93E-24
MtrunA17_Chr5g0411151	5242	5286	1325	1919	12.1624387	11.05082433	-1.11161437	6.87E-26	7.31E-24
MtrunA17_Chr1g0204271	5242	5286	1325	1919	12.1624387	11.05082433	-1.11161437	6.87E-26	7.31E-24
MtrunA17_Chr4g0070891	22314	27150	8410	12329	14.31220637	13.65775682	-0.654449555	8.10E-26	8.58E-24
MtrunA17_Chr5g0405501	5380	8764	1666	2287	12.57017093	11.36131744	-1.208853491	8.61E-26	9.08E-24
MtrunA17_Chr3g0129161	2552	3219	722	1152	11.26258832	10.23197644	-1.030611886	9.79E-26	1.03E-23
MtrunA17_Chr7g0246481	5048	6017	1645	2453	12.17649658	11.33914667	-0.837349902	1.00E-25	1.05E-23
MtrunA17_Chr6g0452391	2101	2645	594	872	10.99262519	9.899040943	-1.093584247	1.04E-25	1.08E-23
MtrunA17_Chr3g0103771	1742	1876	371	584	10.66119606	9.321973685	-1.339222376	1.16E-25	1.20E-23
MtrunA17_Chr3g0125961	4253	6498	1345	1907	12.15947327	11.05510013	-1.104373136	1.70E-25	1.75E-23
MtrunA17_Chr4g0065001	2088	2600	572	885	10.97469043	9.88344467	-1.091245761	2.02E-25	2.08E-23
MtrunA17_Chr3g0120711	3442	3668	888	1355	11.58570121	10.50586029	-1.079840921	3.09E-25	3.16E-23
MtrunA17_Chr7g0261321	694	1101	121	177	9.784920917	7.812028919	-1.972891998	3.68E-25	3.74E-23
MtrunA17_Chr1g0205691	3820	5212	1247	1881	11.8862888	10.96062501	-0.925663796	4.08E-25	4.13E-23
MtrunA17_Chr1g0199151	989	1339	197	327	10.05747424	8.500083672	-1.557390571	4.61E-25	4.64E-23
MtrunA17_Chr4g0042951	1371	1432	274	376	10.33666387	8.823039473	-1.513624398	7.53E-25	7.55E-23
MtrunA17_Chr5g0414981	3306	3331	799	1103	11.51607661	10.30566515	-1.210411467	8.80E-25	8.79E-23
MtrunA17_Chr1g0162301	10538	12065	3482	5399	13.19953768	12.43925831	-0.760279364	1.07E-24	1.07E-22
MtrunA17_Chr1g0162301	6682	6345	1553	2366	12.48276556	11.32525807	-1.157507481	1.28E-24	1.27E-22
MtrunA17_Chr8g0381311	6682	6345	1553	2366	12.48276556	11.32525807	-1.157507481	1.28E-24	1.27E-22
MtrunA17_Chr1g0201171	527	547	761	1144	8.92702513	10.34019657	1.41317144	1.57E-24	1.54E-22
MtrunA17_Chr6g0462031	3036	3699	3041	4676	11.45169549	12.24144033	0.789744839	1.65E-24	1.62E-22
MtrunA17_Chr7g0244411	1555	1480	1932	2825	10.39427424	11.62518977	1.230915523	1.70E-24	1.67E-22
MtrunA17_Chr7g0244411	3029	3176	720	1162	11.40197502	10.25749852	-1.144476503	1.78E-24	1.73E-22
MtrunA17_Chr4g0073041	3029	3176	720	1162	11.40197502	10.25749852	-1.144476503	1.78E-24	1.73E-22
MtrunA17_Chr6g0487991	7457	6120	466	680	13.10951355	10.11269009	-2.996823455	2.00E-24	1.94E-22
MtrunA17_Chr8g0334461	5658	7548	1901	3023	12.4212246	11.59382677	-0.827397836	2.03E-24	1.96E-22
MtrunA17_Chr8g0334461	1626	1570	305	429	10.53705899	9.001282	-1.535776989	2.97E-24	2.86E-22
MtrunA17_Chr8g0334461	1626	1570	305	429	10.53705899	9.001282	-1.535776989	2.97E-24	2.86E-22
MtrunA17_Chr8g0334461	1626	1570	305	429	10.53705899	9.001282	-1.535776989	2.97E-24	2.86E-22
MtrunA17_Chr8g0334461	1626	1570	305	429	10.53705899	9.001282	-1.535776989	2.97E-24	2.86E-22
MtrunA17_Chr3g0118321	1626	1570	305	429	10.53705899	9.001282	-1.535776989	2.97E-24	2.86E-22
MtrunA17_Chr4g0059251	206	323	475	706	7.968688899	9.740066563	1.771377664	3.33E-24	3.19E-22
MtrunA17_Chr5g0431051	3423	4492	1072	1707	11.69669145	10.78152712	-0.915164333	3.71E-24	3.53E-22
MtrunA17_Chr1g0149641	229	317	458	692	7.996893818	9.674849994	1.677956176	4.06E-24	3.85E-22
MtrunA17_Chr8g0345661	851	1172	131	261	9.912591683	8.122733313	-1.789858369	4.32E-24	4.08E-22
MtrunA17_Chr4g0045661	3581	4561	1187	1760	11.73291934	10.86791623	-0.865003107	7.85E-24	7.39E-22
MtrunA17_Chr7g0275321	9027	12491	9373	14178	13.11099593	13.84617311	0.735177185	8.53E-24	8.00E-22
MtrunA17_Chr4g0072641	6758	7299	1921	3093	12.53953747	11.63053223	-0.90900524	8.72E-24	8.14E-22
MtrunA17_Chr4g0072641	1100	1810	250	370	10.3793149	8.768339012	-1.610975892	1.56E-23	1.45E-21
MtrunA17_Chr1g0177471	1100	1810	250	370	10.3793149	8.768339012	-1.610975892	1.56E-23	1.45E-21
MtrunA17_Chr1g0177471	7247	9609	2611	4014	12.76336929	12.0157714	-0.747597891	2.14E-23	1.98E-21
MtrunA17_Chr8g0362081	7247	9609	2611	4014	12.76336929	12.0157714	-0.747597891	2.14E-23	1.98E-21
MtrunA17_Chr4g0003751	6222	5900	1460	2239	12.37525525	11.23733229	-1.137922954	2.29E-23	2.10E-21
MtrunA17_Chr1g0147611	373	298	10	19	9.180664783	5.202315021	-3.978349762	2.29E-23	2.10E-21
MtrunA17_Chr3g0139011	1682	1603	319	451	10.57087271	9.063065123	-1.507807586	2.44E-23	2.23E-21
MtrunA17_Chr5g0436351	3095	2902	659	966	11.39414365	10.09009379	-1.304049868	2.93E-23	2.67E-21
MtrunA17_Chr6g0484671	1857	2703	533	780	10.94086263	9.756896238	-1.183966395	3.03E-23	2.75E-21
MtrunA17_Chr5g0402721	8426	11638	2960	4699	13.01708366	12.22617876	-0.7909049	3.98E-23	3.60E-21
MtrunA17_Chr7g0251191	3894	5099	1336	1958	11.87134928	11.02698437	-0.844364905	4.11E-23	3.70E-21
MtrunA17_Chr3g0110281	13535	15742	4800	6464	13.57340136	12.80309948	-0.77030188	4.42E-23	3.96E-21
MtrunA17_Chr8g0380421	694	942	953	1449	9.462219338	10.61820394	1.1559846	4.80E-23	4.29E-21
MtrunA17_Chr4g0033641	6886	8166	6279	9892	12.60159708	13.29291779	0.69132071	6.41E-23	5.70E-21
MtrunA17_Chr6g0451981	2453	2598	2545	3966	11.06997889	12.01777313	0.947794245	6.77E-23	6.00E-21
MtrunA17_Chr6g0451981	686	1183	130	176	9.839366046	7.860561513	-1.978804532	7.13E-23	6.29E-21
MtrunA17_Chr6g0451981	686	1183	130	176	9.839366046	7.860561513	-1.978804532	7.13E-23	6.29E-21
MtrunA17_Chr6g0451981	686	1183	130	176	9.839366046	7.860561513	-1.978804532	7.13E-23	6.29E-21
MtrunA17_Chr6g0472421	686	1183	130	176	9.839366046	7.860561513	-1.978804532	7.13E-23	6.29E-21
MtrunA17_Chr6g0472421	2778	3363	859	1278	11.3389988	10.41314633	-0.925852468	7.29E-23	6.40E-21
MtrunA17_Chr2g0318601	2778	3363	859	1278	11.3389988	10.41314633	-0.925852468	7.29E-23	6.40E-21
MtrunA17_Chr4g0047771	2133	3037	648	929	11.10804526	10.00811681	-1.099928453	7.31E-23	6.40E-21
MtrunA17_Chr6g0451041	6445	6956	1934	2937	12.4657196	11.5914964	-0.874223206	7.39E-23	6.45E-21
MtrunA17_Chr3g0104651	5206	6229	1796	2523	12.21912153	11.41783879	-0.801282749	9.95E-23	8.65E-21
MtrunA17_Chr4g0056801	2052	2145	496	640	10.86743229	9.584876217	-1.282556068	1.30E-22	1.13E-20
MtrunA17_Chr8g0339211	6145	7133	5647	8784	12.42434461	13.13253218	0.708187576	1.38E-22	1.19E-20
MtrunA17_Chr1g0152701	1734	1537	279	447	10.59363529	8.987263951	-1.606371335	1.76E-22	1.51E-20
MtrunA17_Chr5g0444591	495	512	736	1026	8.833019965	10.23593166	1.402911697	1.85E-22	1.58E-20
MtrunA17_Chr4g0048411	30800	37042	26712	40455	14.76094672	15.34068628	0.579739559	2.00E-22	1.71E-20
MtrunA17_Chr2g0321341	2568	2048	75	153	11.89238433	8.078165579	-3.81421875	2.54E-22	2.16E-20
MtrunA17_Chr3g0125611	3861	4542	1262	1832	11.78158582	10.93809291	-0.843492908	4.06E-22	3.44E-20
MtrunA17_Chr2g0326901	626	724	90	152	9.374228352	7.47677518	-1.897453172	4.71E-22	3.97E-20
MtrunA17_Chr8g0337451	23950	26320	8225	11931	14.35176433	13.62652794	-0.725236388	5.34E-22	4.48E-20
MtrunA17_Chr2g0281321	1905	2316	1984	2998	10.78403857	11.61876065	0.834722079	5.46E-22	4.57E-20
MtrunA17_Chr6g0462581	852	916	1082	1528	9.591573636	10.74974028	1.158166649	5.55E-22	4.63E-20
MtrunA17_Chr3g0103711	2829	3628	2845	4364	11.38277438	12.13900414	0.756229756	7.39E-22	6.14E-20
MtrunA17_Chr5g0443531	1332	1561	334	431	10.32783743	9.018642063	-1.309195363	8.55E-22	7.08E-20
MtrunA17_Chr8g0391971	990	942	159	222	9.868983915	8.112693411	-1.756290505	9.65E-22	7.96E-20
MtrunA17_Chr5g0395051	6064	4880	391	554	12.78629732	9.824874022	-2.9614233	9.96E-22	8.19E-20
MtrunA17_Chr5g0447201	506	417	790	1160	8.783237547	10.43577572	1.652538177	1.05E-21	8.59E-20
MtrunA17_Chr4g0035001	2230	2174	460	750	10.94266102	9.64905332	-1.293607696	1.08E-21	8.82E-20
MtrunA17_Chr4g0035001	11741	16766	4448	6411	13.51992094	12.7415578	-0.778363136	1.14E-21	9.30E-20
MtrunA17_Chr5g0425741	11741	16766	4448	6411	13.51992094	12.7415578	-0.778363136	1.14E-21	9.30E-20
MtrunA17_Chr3g0119861	190	199	354	561	7.561423713	9.376892914	1.815469201	1.22E-21	9.88E-20
MtrunA17_Chr3g0122681	1106	1662	247	424	10.272843	8.825527208	-1.447315794	1.30E-21	1.05E-19
MtrunA17_Chr7g0271581	1122	1439	1284	2042	10.07919436	11.04898877	0.969794414	1.34E-21	1.08E-19
MtrunA17_Chr7g0271581	727	662	89	129	9.494066034	7.401074907	-2.092991127	1.35E-21	1.09E-19
MtrunA17_Chr2g0278621	727	662	89	129	9.494066034	7.401074907	-2.092991127	1.35E-21	1.09E-19
MtrunA17_Chr1g0158781	1526	1762	1673	2424	10.43958474	11.35445228	0.914867535	1.41E-21	1.13E-19
MtrunA17_Chr1g0158781	2542	2638	634	969	11.13619471	10.02655787	-1.109636842	2.19E-21	1.74E-19
MtrunA17_Chr1g0158781	2542	2638	634	969	11.13619471	10.02655787	-1.109636842	2.19E-21	1.74E-19
MtrunA17_Chr6g0452491	2542	2638	634	969	11.13619471	10.02655787	-1.109636842	2.19E-21	1.74E-19
MtrunA17_Chr4g0061021	24	51	168	250	5.593387971	8.693506506	3.100118535	2.21E-21	1.75E-19
MtrunA17_Chr4g0061021	1685	2134	484	717	10.67404158	9.60572103	-1.068320548	2.30E-21	1.82E-19
MtrunA17_Chr1g0212901	1685	2134	484	717	10.67404158	9.60572103	-1.068320548	2.30E-21	1.82E-19
MtrunA17_Chr1g0212901	1348	1496	318	458	10.29989065	9.020285299	-1.279605349	2.44E-21	1.92E-19
MtrunA17_Chr6g0456391	1348	1496	318	458	10.29989065	9.020285299	-1.279605349	2.44E-21	1.92E-19
MtrunA17_Chr6g0461181	4902	6232	1779	2581	12.1688923	11.42010469	-0.748787614	2.78E-21	2.18E-19
MtrunA17_Chr5g0413681	1330	1698	362	483	10.37021938	9.141206564	-1.229012819	2.78E-21	2.18E-19
MtrunA17_Chr5g0415191	730	904	145	202	9.574156788	7.943348738	-1.63080805	2.87E-21	2.24E-19
MtrunA17_Chr8g0349271	2338	2737	2303	3631	11.04922533	11.86219316	0.812967835	3.01E-21	2.34E-19
MtrunA17_Chr8g0349271	1457	2096	396	616	10.58576486	9.378349422	-1.20741544	3.03E-21	2.35E-19
MtrunA17_Chr8g0391621	1457	2096	396	616	10.58576486	9.378349422	-1.20741544	3.03E-21	2.35E-19
MtrunA17_Chr8g0384101	343	569	36	62	9.013299047	6.402684935	-2.610614112	4.14E-21	3.19E-19
MtrunA17_Chr2g0329201	2322	2443	565	905	11.01585346	9.897363787	-1.118489673	4.55E-21	3.50E-19
MtrunA17_Chr2g0329201	938	1227	225	285	9.936825306	8.469817791	-1.467007516	4.63E-21	3.55E-19
MtrunA17_Chr2g0329201	938	1227	225	285	9.936825306	8.469817791	-1.467007516	4.63E-21	3.55E-19
MtrunA17_Chr4g0031021	938	1227	225	285	9.936825306	8.469817791	-1.467007516	4.63E-21	3.55E-19
MtrunA17_Chr3g0122981	1386	2017	378	572	10.52796827	9.29543246	-1.232535814	4.68E-21	3.58E-19
MtrunA17_Chr8g0381661	566	900	106	139	9.487852332	7.535086999	-1.952765333	5.21E-21	3.97E-19
MtrunA17_Chr8g0381661	3192	4494	1079	1600	11.64913893	10.73710243	-0.912036504	5.49E-21	4.17E-19
MtrunA17_Chr7g0252581	3192	4494	1079	1600	11.64913893	10.73710243	-0.912036504	5.49E-21	4.17E-19
MtrunA17_Chr4g0044801	723	929	1057	1356	9.484079792	10.65107423	1.166994433	5.70E-21	4.31E-19
MtrunA17_Chr6g0449141	519	749	84	132	9.282862292	7.333705878	-1.949156413	6.01E-21	4.53E-19
MtrunA17_Chr4g0033081	297	454	30	38	8.826960202	5.986063605	-2.840896597	6.33E-21	4.75E-19
MtrunA17_Chr2g0298881	324	645	36	53	9.162693567	6.350870864	-2.811822703	6.88E-21	5.15E-19
MtrunA17_Chr1g0185631	1041	1280	249	361	10.00895112	8.681689917	-1.327261202	7.67E-21	5.73E-19
MtrunA17_Chr5g0404651	3306	3412	901	1230	11.50375733	10.44314752	-1.060609814	7.83E-21	5.82E-19
MtrunA17_Chr3g0105051	2797	3497	2848	4097	11.34700286	12.09294001	0.745937154	8.37E-21	6.21E-19
MtrunA17_Chr3g0105051	1738	1768	368	601	10.60765151	9.326186929	-1.28146458	8.69E-21	6.43E-19
MtrunA17_Chr2g0279081	1738	1768	368	601	10.60765151	9.326186929	-1.28146458	8.69E-21	6.43E-19
MtrunA17_Chr7g0273081	2100	2538	2341	3158	10.92441949	11.78020353	0.855784041	9.20E-21	6.78E-19
MtrunA17_Chr4g0002211	1190	1595	318	452	10.24852679	9.002684547	-1.245842239	9.24E-21	6.78E-19
MtrunA17_Chr6g0479111	118	94	275	425	6.847802171	9.140681744	2.292879573	9.62E-21	7.05E-19
MtrunA17_Chr2g0294311	9772	15753	3426	5038	13.37964389	12.40771	-0.971933887	9.88E-21	7.21E-19
MtrunA17_Chr1g0148421	21	20	130	184	4.934687261	8.467517494	3.532830232	1.04E-20	7.54E-19
MtrunA17_Chr6g0458051	10811	11774	3616	5178	13.20341855	12.43690819	-0.766510362	1.32E-20	9.55E-19
MtrunA17_Chr1g0182541	2423	2918	723	1143	11.13760876	10.21022414	-0.927384621	1.36E-20	9.83E-19
MtrunA17_Chr4g0035051	8143	9775	7312	10844	12.844053	13.46012864	0.616075635	1.44E-20	1.04E-18
MtrunA17_Chr7g0250681	4121	6325	1413	2022	12.09681646	11.11211825	-0.984698204	1.69E-20	1.21E-18
MtrunA17_Chr5g0400371	2693	3372	2621	4247	11.29519563	12.06301185	0.767816221	1.71E-20	1.23E-18
MtrunA17_Chr4g0038431	18136	20112	6213	9579	13.95242902	13.26174838	-0.690680631	1.88E-20	1.34E-18
MtrunA17_Chr7g0275331	10719	12904	9913	18051	13.26595202	14.07771639	0.811764371	2.15E-20	1.53E-18
MtrunA17_Chr4g0027731	4963	5407	1542	2298	12.09080544	11.24660958	-0.844195857	2.22E-20	1.57E-18
MtrunA17_Chr4g0042961	6945	9268	2659	3836	12.70266555	11.99129491	-0.711370639	2.27E-20	1.61E-18
MtrunA17_Chr6g0461151	1414	1382	288	407	10.31614775	8.89494721	-1.421200535	2.31E-20	1.63E-18
MtrunA17_Chr4g0020231	2776	3116	2678	4148	11.2660031	12.06484264	0.798839532	2.39E-20	1.68E-18
MtrunA17_Chr3g0135361	2497	2716	692	1031	11.12409636	10.11599543	-1.00810093	2.40E-20	1.68E-18
MtrunA17_Chr3g0109691	3232	3422	919	1304	11.47546589	10.48672575	-0.988740144	2.62E-20	1.83E-18
MtrunA17_Chr8g0361931	255	249	5	6	9.188697701	4.257497453	-4.931200247	2.91E-20	2.02E-18
MtrunA17_Chr8g0364961	2030	3312	611	870	11.16901785	9.942606671	-1.226411177	3.60E-20	2.50E-18
MtrunA17_Chr7g0252571	11258	10871	3055	4615	13.20985259	12.25887923	-0.950973366	3.72E-20	2.57E-18
MtrunA17_Chr5g0417351	382	543	650	887	8.67801625	10.02887677	1.350860518	3.74E-20	2.58E-18
MtrunA17_Chr2g0291481	838	1300	194	285	9.922057341	8.379778172	-1.542279169	3.75E-20	2.58E-18
MtrunA17_Chr8g0375411	4286	5213	1520	2157	11.94556054	11.17953132	-0.766029217	4.51E-20	3.09E-18
MtrunA17_Chr1g0147111	1868	2154	511	794	10.74952775	9.714410647	-1.035117104	4.67E-20	3.19E-18
MtrunA17_Chr1g0202111	619	872	923	1259	9.32932286	10.49693751	1.167614652	5.02E-20	3.42E-18
MtrunA17_Chr7g0256711	4697	5571	1629	2158	12.06863955	11.23990983	-0.828729719	5.08E-20	3.45E-18
MtrunA17_Chr4g0050401	1430	1331	249	411	10.31845737	8.819851869	-1.498605498	5.41E-20	3.67E-18
MtrunA17_Chr4g0050401	5800	6666	1977	2992	12.3376832	11.60181032	-0.735872884	5.65E-20	3.82E-18
MtrunA17_Chr4g0050401	5800	6666	1977	2992	12.3376832	11.60181032	-0.735872884	5.65E-20	3.82E-18
MtrunA17_Chr1g0192651	5800	6666	1977	2992	12.3376832	11.60181032	-0.735872884	5.65E-20	3.82E-18
MtrunA17_Chr4g0026001	1808	1807	411	604	10.64727958	9.399172091	-1.248107491	5.68E-20	3.83E-18
MtrunA17_Chr4g0026001	5247	5840	4767	7673	12.17192207	12.9182677	0.746345638	6.05E-20	4.06E-18
MtrunA17_Chr5g0425561	5247	5840	4767	7673	12.17192207	12.9182677	0.746345638	6.05E-20	4.06E-18
MtrunA17_Chr1g0210471	15119	19835	5991	9159	13.80017822	13.19360201	-0.606576212	6.38E-20	4.27E-18
MtrunA17_Chr1g0210471	2660	2604	624	964	11.17182922	10.0195931	-1.152236122	6.71E-20	4.48E-18
MtrunA17_Chr3g0117521	2660	2604	624	964	11.17182922	10.0195931	-1.152236122	6.71E-20	4.48E-18
MtrunA17_Chr3g0127901	3515	4869	3663	5610	11.75285666	12.50129767	0.748441014	6.73E-20	4.48E-18
MtrunA17_Chr2g0278671	840	1058	182	286	9.737624999	8.312081423	-1.425543575	8.95E-20	5.94E-18
MtrunA17_Chr5g0442461	28094	33581	11080	16622	14.6219986	14.06234313	-0.559655474	1.08E-19	7.17E-18
MtrunA17_Chr1g0185661	3360	4117	1156	1547	11.61267101	10.75560664	-0.857064369	1.22E-19	8.07E-18
MtrunA17_Chr3g0085501	481	608	53	115	9.124661068	6.996066484	-2.128594584	1.24E-19	8.17E-18
MtrunA17_Chr3g0115151	100	105	235	364	6.730746919	8.862857704	2.132110785	1.27E-19	8.34E-18
MtrunA17_Chr1g0199101	16	42	136	249	5.305538488	8.639101345	3.333562857	1.32E-19	8.62E-18
MtrunA17_Chr1g0199101	446	606	638	1005	8.841334138	10.08200426	1.240670122	1.35E-19	8.81E-18
MtrunA17_Chr7g0263011	446	606	638	1005	8.841334138	10.08200426	1.240670122	1.35E-19	8.81E-18
MtrunA17_Chr7g0260551	2633	2928	775	1149	11.20458309	10.26464609	-0.939937005	1.36E-19	8.85E-18
MtrunA17_Chr7g0238901	17875	20162	6477	9658	13.93810408	13.2923298	-0.645774281	1.51E-19	9.78E-18
MtrunA17_Chr8g0382261	4602	5192	1464	2296	11.99857494	11.20274589	-0.795829049	1.66E-19	1.07E-17
MtrunA17_Chr1g0148411	2492	3141	824	1211	11.2027279	10.3351735	-0.867554404	1.72E-19	1.11E-17
MtrunA17_Chr2g0300621	2493	2910	782	1115	11.15517198	10.24446111	-0.910710875	1.87E-19	1.20E-17
MtrunA17_Chr4g0041071	1192	1071	149	307	10.10279757	8.330990304	-1.771807262	1.93E-19	1.24E-17
MtrunA17_Chr8g0386331	8576	10925	7625	11931	12.95958854	13.55772087	0.598132332	1.99E-19	1.27E-17
MtrunA17_Chr1g0184301	5174	3760	237	333	12.67876832	9.274153837	-3.404614481	2.13E-19	1.36E-17
MtrunA17_Chr4g0013391	1757	2039	480	754	10.66512326	9.632029377	-1.033093887	2.61E-19	1.66E-17
MtrunA17_Chr1g0203121	100	84	225	393	6.642333979	8.947721178	2.305387199	3.19E-19	2.02E-17
MtrunA17_Chr6g0452371	981	1291	255	331	9.976628354	8.638623225	-1.338005129	3.41E-19	2.16E-17
MtrunA17_Chr1g0189591	1202	1558	333	412	10.24393605	8.976479682	-1.267456373	3.55E-19	2.24E-17
MtrunA17_Chr1g0189591	3117	3675	1031	1357	11.48315889	10.58516194	-0.89799695	3.65E-19	2.29E-17
MtrunA17_Chr5g0396741	3117	3675	1031	1357	11.48315889	10.58516194	-0.89799695	3.65E-19	2.29E-17
MtrunA17_Chr4g0068411	632	1126	134	175	9.71721023	7.847295243	-1.869914987	3.72E-19	2.33E-17
MtrunA17_Chr4g0068411	4799	5235	1501	2294	12.03916581	11.22240857	-0.816757233	4.71E-19	2.94E-17
MtrunA17_Chr4g0031841	4799	5235	1501	2294	12.03916581	11.22240857	-0.816757233	4.71E-19	2.94E-17
MtrunA17_Chr2g0316981	2587	3571	2763	4117	11.31050926	12.07678983	0.766280566	4.81E-19	3.00E-17
MtrunA17_Chr3g0132491	5814	7137	2184	3146	12.38118426	11.70253662	-0.678647637	4.94E-19	3.07E-17
MtrunA17_Chr7g0252261	1617	1565	350	502	10.48011942	9.163917166	-1.316202249	4.94E-19	3.07E-17
MtrunA17_Chr3g0133071	2886	3682	2816	4213	11.40078476	12.0988521	0.698067338	5.09E-19	3.15E-17
MtrunA17_Chr3g0134791	8990	9546	2869	4344	12.92147112	12.14463766	-0.776833453	5.19E-19	3.20E-17
MtrunA17_Chr4g0010511	7280	9250	2843	4056	12.72783547	12.07335708	-0.654478388	5.20E-19	3.20E-17
MtrunA17_Chr3g0115461	1408	1504	330	507	10.32284926	9.108659273	-1.21418999	5.32E-19	3.27E-17
MtrunA17_Chr8g0390651	1632	2061	1778	2513	10.58765858	11.41092573	0.823267142	5.33E-19	3.27E-17
MtrunA17_Chr1g0199931	609	814	846	1173	9.256031824	10.37326041	1.11722859	5.44E-19	3.32E-17
MtrunA17_Chr7g0236071	4910	6504	1789	2783	12.19766815	11.47590671	-0.721761443	5.48E-19	3.34E-17
MtrunA17_Chr2g0321511	18582	21709	6666	10769	14.01598662	13.39062778	-0.625358847	6.24E-19	3.79E-17
MtrunA17_Chr8g0368451	1560	1920	458	663	10.53625894	9.503069415	-1.03318953	6.65E-19	4.03E-17
MtrunA17_Chr6g0483931	1281	1195	226	368	10.15947941	8.667938298	-1.491541112	6.92E-19	4.18E-17
MtrunA17_Chr3g0141831	2737	3068	831	1236	11.25946613	10.36121707	-0.898249054	7.00E-19	4.21E-17
MtrunA17_Chr2g0290131	3751	4136	1128	1787	11.6958345	10.84235315	-0.853481345	7.30E-19	4.38E-17
MtrunA17_Chr4g0031931	9769	12185	3803	5796	13.13213731	12.53482205	-0.597315261	7.54E-19	4.52E-17
MtrunA17_Chr1g0164721	8076	11336	2943	4743	12.96141229	12.22241217	-0.739000126	8.13E-19	4.86E-17
MtrunA17_Chr5g0398351	671	883	147	175	9.502817784	7.856615267	-1.646202517	8.24E-19	4.91E-17
MtrunA17_Chr4g0060591	955	1022	1065	1642	9.73033491	10.76827218	1.037937272	8.63E-19	5.12E-17
MtrunA17_Chr2g0295801	2754	3166	821	1319	11.28290187	10.39923799	-0.883663886	8.64E-19	5.12E-17
MtrunA17_Chr4g0035531	1410	2145	393	624	10.58061578	9.381149519	-1.199466265	8.72E-19	5.16E-17
MtrunA17_Chr7g0268621	2848	3047	759	1251	11.29672786	10.32009632	-0.976631538	9.20E-19	5.43E-17
MtrunA17_Chr7g0240951	7400	7709	6862	10307	12.62686555	13.39580307	0.768937523	9.73E-19	5.73E-17
MtrunA17_Chr7g0262061	1415	1872	424	591	10.45800281	9.373062264	-1.084940544	1.12E-18	6.59E-17
MtrunA17_Chr7g0218981	1623	1787	1631	2573	10.49027539	11.37540382	0.885128427	1.14E-18	6.66E-17
MtrunA17_Chr7g0276421	8329	10400	7444	10942	12.90075039	13.47526098	0.574510593	1.23E-18	7.16E-17
MtrunA17_Chr6g0460971	2526	2214	5814	8675	11.29617699	13.48010725	2.183930255	1.35E-18	7.87E-17
MtrunA17_Chr5g0393671	1218	1338	300	382	10.15207208	8.852899223	-1.29917286	1.51E-18	8.78E-17
MtrunA17_Chr5g0401431	1815	2341	1858	2848	10.74940888	11.52649052	0.777081639	1.52E-18	8.82E-17
MtrunA17_Chr4g0003851	3111	4056	3143	4500	11.52571264	12.22608283	0.700370183	1.53E-18	8.82E-17
MtrunA17_Chr4g0003851	10956	13949	4379	6595	13.31113708	12.72810149	-0.583035593	1.79E-18	1.03E-16
MtrunA17_Chr3g0135101	10956	13949	4379	6595	13.31113708	12.72810149	-0.583035593	1.79E-18	1.03E-16
MtrunA17_Chr7g0237701	1599	1688	1631	2542	10.44672949	11.3726919	0.92596241	2.00E-18	1.15E-16
MtrunA17_Chr7g0219081	3406	4440	3257	5008	11.6525618	12.32576578	0.673203978	2.18E-18	1.25E-16
MtrunA17_Chr7g0258651	2123	2011	494	637	10.85118157	9.577476366	-1.273705208	2.21E-18	1.26E-16
MtrunA17_Chr3g0125661	4907	6049	4401	6710	12.13212591	12.74766235	0.615536438	2.24E-18	1.28E-16
MtrunA17_Chr6g0478841	432	504	579	883	8.682337174	9.917796043	1.23545887	2.26E-18	1.28E-16
MtrunA17_Chr7g0269871	1200	1603	338	499	10.23672736	9.097758828	-1.138968527	2.38E-18	1.35E-16
MtrunA17_Chr4g0023131	823	833	951	1470	9.494851176	10.62318109	1.128329919	2.45E-18	1.39E-16
MtrunA17_Chr1g0184881	2785	3396	2593	4139	11.31755013	12.02931448	0.711764345	2.82E-18	1.59E-16
MtrunA17_Chr7g0243071	3125	4286	1102	1668	11.58441133	10.76868441	-0.815726917	3.19E-18	1.80E-16
MtrunA17_Chr4g0032781	1188	965	178	254	10.03403044	8.288994238	-1.745036202	3.55E-18	2.00E-16
MtrunA17_Chr3g0141401	8583	9916	3130	4734	12.89583855	12.25319779	-0.64264076	3.90E-18	2.19E-16
MtrunA17_Chr1g0186111	1324	1665	377	561	10.32171794	9.249342493	-1.072375452	4.15E-18	2.32E-16
MtrunA17_Chr5g0403021	2509	2774	762	1047	11.13275329	10.18647462	-0.946278674	4.19E-18	2.34E-16
MtrunA17_Chr8g0360911	1705	2185	541	758	10.68445795	9.709789789	-0.974668157	5.15E-18	2.87E-16
MtrunA17_Chr7g0234091	4125	4868	1449	2151	11.8633539	11.13804954	-0.72530435	6.11E-18	3.39E-16
MtrunA17_Chr7g0234091	1134	1411	314	401	10.1194747	8.903055271	-1.216419434	7.16E-18	3.97E-16
MtrunA17_Chr7g0234091	1134	1411	314	401	10.1194747	8.903055271	-1.216419434	7.16E-18	3.97E-16
MtrunA17_Chr4g0060111	1134	1411	314	401	10.1194747	8.903055271	-1.216419434	7.16E-18	3.97E-16
MtrunA17_Chr8g0381681	9511	11254	3595	5465	13.05656297	12.45258521	-0.603977763	7.65E-18	4.23E-16
MtrunA17_Chr5g0416391	3974	5267	1451	2229	11.89387227	11.16529638	-0.728575896	8.40E-18	4.63E-16
MtrunA17_Chr3g0098021	620	702	117	160	9.281693341	7.626963847	-1.654729494	8.46E-18	4.65E-16
MtrunA17_Chr3g0085331	19056	22857	15806	25192	14.06383788	14.61877856	0.554940678	8.93E-18	4.90E-16
MtrunA17_Chr2g0333781	1547	2047	1718	2426	10.54402655	11.35953117	0.815504621	1.25E-17	6.83E-16
MtrunA17_Chr5g0441911	2491	2892	2384	3509	11.12420165	11.85053166	0.726330007	1.27E-17	6.92E-16
MtrunA17_Chr5g0417371	2143	3141	2463	3671	11.09326572	11.9190707	0.825804976	1.47E-17	7.99E-16
MtrunA17_Chr4g0031741	2723	3094	2499	3993	11.23893147	11.98065073	0.741719258	2.16E-17	1.17E-15
MtrunA17_Chr4g0031741	3528	4007	1132	1777	11.61852506	10.83136485	-0.787160208	2.25E-17	1.22E-15
MtrunA17_Chr6g0454361	3528	4007	1132	1777	11.61852506	10.83136485	-0.787160208	2.25E-17	1.22E-15
MtrunA17_Chr6g0454361	2484	2445	632	935	11.06189222	9.991042773	-1.070849442	2.26E-17	1.23E-15
MtrunA17_Chr8g0373561	2484	2445	632	935	11.06189222	9.991042773	-1.070849442	2.26E-17	1.23E-15
MtrunA17_Chr8g0377241	2005	2434	2003	2888	10.84486727	11.58626373	0.741396458	2.34E-17	1.26E-15
MtrunA17_Chr5g0394341	361	302	25	39	8.678693382	5.872267777	-2.806425606	2.47E-17	1.33E-15
MtrunA17_Chr4g0047841	3568	2747	219	363	11.96964331	9.077471339	-2.892171971	2.97E-17	1.60E-15
MtrunA17_Chr4g0047841	3096	3356	958	1387	11.41021809	10.54234658	-0.867871506	3.15E-17	1.69E-15
MtrunA17_Chr3g0120061	3096	3356	958	1387	11.41021809	10.54234658	-0.867871506	3.15E-17	1.69E-15
MtrunA17_Chr2g0292541	23273	29849	9808	13665	14.40208515	13.8345749	-0.567510251	3.16E-17	1.69E-15
MtrunA17_Chr8g0379931	962	888	145	264	9.770801751	8.14919379	-1.621607961	3.78E-17	2.02E-15
MtrunA17_Chr2g0281091	2908	3328	937	1425	11.3483146	10.53810894	-0.810205661	3.82E-17	2.03E-15
MtrunA17_Chr6g0460251	499	607	90	126	9.044798299	7.291142175	-1.753656124	4.23E-17	2.25E-15
MtrunA17_Chr7g0266831	2746	3142	882	1326	11.26739747	10.44412405	-0.823273426	4.24E-17	2.25E-15
MtrunA17_Chr1g0181771	1719	2200	552	806	10.68706326	9.761074386	-0.925988874	4.38E-17	2.32E-15
MtrunA17_Chr8g0353031	130	128	254	389	6.99707969	8.896978121	1.899898432	4.49E-17	2.36E-15
MtrunA17_Chr1g0193131	12871	16714	11341	16865	13.55339757	14.08710192	0.533704349	5.45E-17	2.87E-15
MtrunA17_Chr8g0346511	1186	929	176	251	10.00938195	8.270660879	-1.738721071	5.66E-17	2.97E-15
MtrunA17_Chr8g0346511	3603	3996	1189	1684	11.63603778	10.82950908	-0.806528707	5.85E-17	3.06E-15
MtrunA17_Chr2g0299761	3603	3996	1189	1684	11.63603778	10.82950908	-0.806528707	5.85E-17	3.06E-15
MtrunA17_Chr2g0289161	836	1234	220	316	9.831681296	8.496983078	-1.334698217	7.36E-17	3.84E-15
MtrunA17_Chr2g0289161	2288	2417	2306	3253	10.95168623	11.78698898	0.835302755	7.54E-17	3.93E-15
MtrunA17_Chr7g0274141	2288	2417	2306	3253	10.95168623	11.78698898	0.835302755	7.54E-17	3.93E-15
MtrunA17_Chr2g0312731	1671	1202	70	86	11.13404163	7.51241334	-3.621628292	8.38E-17	4.36E-15
MtrunA17_Chr5g0417601	480	690	677	1019	8.97226727	10.11467079	1.142403517	8.84E-17	4.58E-15
MtrunA17_Chr2g0287251	144	159	258	439	7.18603094	8.963763266	1.777732325	8.85E-17	4.58E-15
MtrunA17_Chr1g0213611	629	684	791	1083	9.153687898	10.26787772	1.11418982	8.89E-17	4.59E-15
MtrunA17_Chr5g0448001	1123	993	193	300	9.947198937	8.414631417	-1.53256752	9.05E-17	4.66E-15
MtrunA17_Chr7g0255781	10215	12631	4154	5836	13.18962635	12.60263503	-0.586991312	1.05E-16	5.39E-15
MtrunA17_Chr7g0255781	2879	3741	1039	1539	11.41820743	10.66029672	-0.757910709	1.08E-16	5.53E-15
MtrunA17_Chr8g0384961	2879	3741	1039	1539	11.41820743	10.66029672	-0.757910709	1.08E-16	5.53E-15
MtrunA17_Chr4g0028741	762	952	180	268	9.572075349	8.235308229	-1.33676712	1.20E-16	6.13E-15
MtrunA17_Chr2g0298561	276	306	432	593	8.041134998	9.459808845	1.418673847	1.29E-16	6.59E-15
MtrunA17_Chr2g0329511	1824	1647	362	596	10.605143	9.311103472	-1.294039525	1.29E-16	6.59E-15
MtrunA17_Chr6g0459261	164	217	301	470	7.463437898	9.077051442	1.613613544	1.30E-16	6.60E-15
MtrunA17_Chr5g0401281	147	120	281	419	7.078041963	9.042826086	1.964784123	1.35E-16	6.87E-15
MtrunA17_Chr5g0397881	2321	2158	533	820	10.94312552	9.789446028	-1.153679487	1.42E-16	7.18E-15
MtrunA17_Chr3g0104221	1287	1428	330	508	10.19867191	9.089881588	-1.108790319	1.51E-16	7.62E-15
MtrunA17_Chr1g0162351	1096	1524	308	480	10.1342389	9.002734485	-1.131504414	1.55E-16	7.83E-15
MtrunA17_Chr5g0413871	114	148	259	353	6.986452009	8.822623433	1.836171424	1.57E-16	7.91E-15
MtrunA17_Chr5g0411051	1459	1926	449	687	10.48064598	9.505503008	-0.975142968	1.66E-16	8.34E-15
MtrunA17_Chr5g0436341	15615	14167	2084	3349	13.8561882	11.96526539	-1.890922812	1.76E-16	8.80E-15
MtrunA17_Chr3g0097971	3834	4794	1427	2126	11.79381989	11.1130907	-0.680729191	1.84E-16	9.18E-15
MtrunA17_Chr8g0370681	1088	1157	1136	1750	9.899192288	10.8456264	0.946434109	1.98E-16	9.86E-15
MtrunA17_Chr2g0325051	864	1128	960	1562	9.709040653	10.6404769	0.931436245	2.09E-16	1.04E-14
MtrunA17_Chr2g0325061	1000	1147	231	385	9.877790017	8.657915055	-1.219874962	2.66E-16	1.32E-14
MtrunA17_Chr2g0326801	808	991	196	292	9.632187453	8.34763978	-1.284547673	2.69E-16	1.33E-14
MtrunA17_Chr5g0402671	866	1146	229	335	9.776929725	8.546934853	-1.229994872	2.72E-16	1.34E-14
MtrunA17_Chr3g0137731	1706	2499	555	838	10.78747083	9.802584653	-0.984886175	2.97E-16	1.47E-14
MtrunA17_Chr6g0453601	253	428	28	48	8.570396872	6.016048043	-2.554348829	3.49E-16	1.72E-14
MtrunA17_Chr5g0405031	2220	2116	556	772	10.8886955	9.76937518	-1.119320322	4.01E-16	1.97E-14
MtrunA17_Chr5g0405031	3822	4813	1456	2041	11.79686724	11.10004861	-0.696818621	4.50E-16	2.20E-14
MtrunA17_Chr2g0301251	3822	4813	1456	2041	11.79686724	11.10004861	-0.696818621	4.50E-16	2.20E-14
MtrunA17_Chr2g0301251	404	438	509	826	8.535590681	9.780295609	1.244704928	4.62E-16	2.26E-14
MtrunA17_Chr7g0244571	404	438	509	826	8.535590681	9.780295609	1.244704928	4.62E-16	2.26E-14
MtrunA17_Chr7g0244571	965	1300	1076	1689	9.885583441	10.77097646	0.885393014	4.80E-16	2.34E-14
MtrunA17_Chr6g0452721	965	1300	1076	1689	9.885583441	10.77097646	0.885393014	4.80E-16	2.34E-14
MtrunA17_Chr4g0031961	3751	4113	3331	5163	11.67136605	12.36705911	0.695693068	5.09E-16	2.48E-14
MtrunA17_Chr7g0271261	1023	1168	252	393	9.899640081	8.723389691	-1.17625039	5.10E-16	2.48E-14
MtrunA17_Chr3g0097981	13811	15773	5319	7258	13.57305002	12.94364338	-0.629406641	5.26E-16	2.55E-14
MtrunA17_Chr3g0100161	1251	1216	1348	1964	10.05285357	11.06251787	1.009664307	5.33E-16	2.58E-14
MtrunA17_Chr8g0388621	593	629	777	1012	9.060135074	10.21583628	1.155701205	5.49E-16	2.65E-14
MtrunA17_Chr7g0263131	659	1057	149	246	9.594035984	8.081013372	-1.513022612	5.67E-16	2.73E-14
MtrunA17_Chr2g0312571	1176	1924	349	508	10.38516622	9.151570712	-1.233595512	5.68E-16	2.73E-14
MtrunA17_Chr4g0050131	626	894	153	201	9.422879887	7.941584402	-1.481295485	6.05E-16	2.90E-14
MtrunA17_Chr1g0194481	3198	4163	1181	1780	11.56536717	10.85230792	-0.713059249	6.28E-16	3.00E-14
MtrunA17_Chr3g0130011	1219	1438	1241	1867	10.11640585	10.93677545	0.820369599	6.56E-16	3.13E-14
MtrunA17_Chr2g0292551	3565	4224	1263	1913	11.65253036	10.9516782	-0.70085216	6.58E-16	3.13E-14
MtrunA17_Chr7g0245811	359	265	23	34	8.633188548	5.742082277	-2.891106271	7.17E-16	3.41E-14
MtrunA17_Chr5g0442601	199	271	380	492	7.742617062	9.256037795	1.513420733	7.32E-16	3.47E-14
MtrunA17_Chr5g0442601	152	219	295	455	7.421235348	9.039736607	1.61850126	7.39E-16	3.50E-14
MtrunA17_Chr5g0396491	152	219	295	455	7.421235348	9.039736607	1.61850126	7.39E-16	3.50E-14
MtrunA17_Chr4g0073351	797	1117	945	1498	9.649915313	10.60092286	0.951007549	8.12E-16	3.84E-14
MtrunA17_Chr8g0336921	9616	13630	3939	5756	13.210607	12.56046129	-0.650145712	8.76E-16	4.13E-14
MtrunA17_Chr2g0311931	239	348	28	34	8.393808862	5.775232116	-2.618576746	8.78E-16	4.13E-14
MtrunA17_Chr3g0124321	1165	1621	1294	2001	10.17607535	11.01988767	0.843812316	1.02E-15	4.79E-14
MtrunA17_Chr3g0136441	134826	164368	107373	165809	16.89015846	17.35130997	0.461151504	1.04E-15	4.88E-14
MtrunA17_Chr7g0271801	842	813	133	249	9.590381154	8.031858919	-1.558522235	1.05E-15	4.92E-14
MtrunA17_Chr4g0048161	588	554	697	1095	8.981869933	10.20552539	1.223655453	1.08E-15	5.05E-14
MtrunA17_Chr7g0259871	1429	1699	434	614	10.37580402	9.399416081	-0.976387937	1.17E-15	5.47E-14
MtrunA17_Chr5g0397771	252	479	31	51	8.658024052	6.121975832	-2.53604822	1.23E-15	5.72E-14
MtrunA17_Chr3g0090511	161	220	6	10	8.321054171	4.347544125	-3.973510045	1.28E-15	5.93E-14
MtrunA17_Chr6g0479051	2450	2863	783	1246	11.11402178	10.31198222	-0.802039556	1.46E-15	6.74E-14
MtrunA17_Chr4g0056951	1743	2160	563	851	10.67442253	9.806542107	-0.867880419	1.50E-15	6.95E-14
MtrunA17_Chr4g0056951	292	334	391	727	8.13638134	9.539316504	1.402935164	1.53E-15	7.07E-14
MtrunA17_Chr1g0184561	292	334	391	727	8.13638134	9.539316504	1.402935164	1.53E-15	7.07E-14
MtrunA17_Chr2g0326621	1734	2256	1692	2860	10.68889423	11.46474724	0.775853002	1.58E-15	7.27E-14
MtrunA17_Chr6g0476311	24106	25581	8567	12575	14.32816131	13.68429653	-0.643864781	1.63E-15	7.48E-14
MtrunA17_Chr5g0406711	1492	1910	1541	2229	10.45866573	11.21146684	0.752801107	1.73E-15	7.91E-14
MtrunA17_Chr8g0348081	444	569	588	850	8.766778889	9.876638654	1.109859765	1.86E-15	8.52E-14
MtrunA17_Chr8g0348081	509	696	655	1004	9.003360865	10.06599545	1.062634581	1.88E-15	8.57E-14
MtrunA17_Chr3g0126681	509	696	655	1004	9.003360865	10.06599545	1.062634581	1.88E-15	8.57E-14
MtrunA17_Chr4g0047991	1939	2593	617	1024	10.88413984	10.01019224	-0.873947608	1.96E-15	8.91E-14
MtrunA17_Chr3g0115481	569	720	765	996	9.108847341	10.1760238	1.067176461	2.26E-15	1.03E-13
MtrunA17_Chr7g0217581	1034	1268	1056	1716	9.91068157	10.76586215	0.855180584	2.29E-15	1.04E-13
MtrunA17_Chr6g0466851	147	182	287	389	7.267431452	8.91661632	1.649184868	2.34E-15	1.06E-13
MtrunA17_Chr4g0037141	52	69	175	217	6.021960084	8.342890391	2.320930307	2.47E-15	1.12E-13
MtrunA17_Chr4g0055371	1285	1468	342	551	10.20367591	9.163738107	-1.039937806	2.54E-15	1.15E-13
MtrunA17_Chr8g0350291	1307	1395	347	485	10.19503972	9.090550719	-1.104488999	2.57E-15	1.16E-13
MtrunA17_Chr5g0448231	457	669	98	125	9.046257492	7.334984437	-1.711273055	2.64E-15	1.18E-13
MtrunA17_Chr4g0003741	258	294	20	40	8.322967602	5.693066136	-2.629901466	2.65E-15	1.19E-13
MtrunA17_Chr3g0145051	270	214	12	23	8.396436059	5.156691555	-3.239744504	2.72E-15	1.22E-13
MtrunA17_Chr7g0258251	104645	115029	39792	59296	16.46113003	15.90198105	-0.559148982	3.31E-15	1.48E-13
MtrunA17_Chr5g0408961	1969	1943	523	715	10.72838846	9.660676321	-1.067712143	3.41E-15	1.52E-13
MtrunA17_Chr2g0327401	570	719	705	1006	9.098673331	10.11234837	1.013675038	3.70E-15	1.65E-13
MtrunA17_Chr2g0327401	41271	48752	34008	49329	15.16209567	15.64971086	0.487615192	3.72E-15	1.65E-13
MtrunA17_Chr7g0275291	41271	48752	34008	49329	15.16209567	15.64971086	0.487615192	3.72E-15	1.65E-13
MtrunA17_Chr8g0335461	652	557	96	129	9.225545738	7.381706306	-1.843839432	3.74E-15	1.66E-13
MtrunA17_Chr7g0274131	14887	19546	12680	20325	13.77109279	14.30288291	0.531790116	3.79E-15	1.67E-13
MtrunA17_Chr7g0260061	1178	1785	367	529	10.30191029	9.193054899	-1.108855389	3.90E-15	1.72E-13
MtrunA17_Chr5g0398091	530	595	601	1050	8.927484321	10.05333365	1.125849324	4.35E-15	1.92E-13
MtrunA17_Chr1g0210571	228	357	26	39	8.358820372	5.802940092	-2.55588028	4.63E-15	2.03E-13
MtrunA17_Chr7g0244721	5263	5515	1685	2579	12.13731258	11.38211819	-0.755194385	4.70E-15	2.06E-13
MtrunA17_Chr8g0370821	189896	230153	149819	238785	17.38121039	17.85630225	0.475091857	4.72E-15	2.07E-13
MtrunA17_Chr5g0433851	702	844	144	256	9.431531264	8.059969642	-1.371561622	5.04E-15	2.20E-13
MtrunA17_Chr6g0451381	1310	1067	234	331	10.11401211	8.614837967	-1.499174144	5.20E-15	2.27E-13
MtrunA17_Chr5g0417701	3720	5205	1446	2102	11.83895559	11.11874227	-0.720213316	5.22E-15	2.27E-13
MtrunA17_Chr1g0202661	742	967	843	1287	9.486642948	10.40322788	0.916584934	5.33E-15	2.32E-13
MtrunA17_Chr8g0384881	2010	2056	557	813	10.76622362	9.783810138	-0.982413485	5.39E-15	2.34E-13
MtrunA17_Chr3g0116661	1455	1877	478	673	10.45281288	9.526877703	-0.925935176	5.62E-15	2.43E-13
MtrunA17_Chr7g0249211	6506	7210	2260	3539	12.46897053	11.81083575	-0.658134778	5.73E-15	2.48E-13
MtrunA17_Chr5g0412251	6258	7620	2504	3536	12.47265973	11.87674272	-0.59591701	6.09E-15	2.62E-13
MtrunA17_Chr8g0374361	3194	3725	1129	1671	11.48419269	10.77406174	-0.710130951	6.09E-15	2.62E-13
MtrunA17_Chr4g0003221	4422	6002	1738	2618	12.05734469	11.40245274	-0.654891949	7.48E-15	3.21E-13
MtrunA17_Chr3g0144941	1380	1758	433	656	10.36667235	9.438449066	-0.928223285	7.63E-15	3.27E-13
MtrunA17_Chr5g0448421	3593	5029	3744	5225	11.78389969	12.45735751	0.673457817	7.66E-15	3.28E-13
MtrunA17_Chr7g0255371	3508	3435	3192	5108	11.51745992	12.3464355	0.828975577	7.76E-15	3.32E-13
MtrunA17_Chr6g0487091	2172	2886	740	1184	11.0328831	10.23371776	-0.79916534	7.81E-15	3.33E-13
MtrunA17_Chr2g0323031	1810	1694	1821	2734	10.55322126	11.50910296	0.955881692	8.49E-15	3.62E-13
MtrunA17_Chr4g0031101	1717	2100	1662	2444	10.62184194	11.32658498	0.704743038	8.59E-15	3.65E-13
MtrunA17_Chr1g0158931	2944	3132	836	1411	11.32314171	10.46009877	-0.863042935	8.68E-15	3.68E-13
MtrunA17_Chr4g0041381	7201	9145	6455	9146	12.70004001	13.24021741	0.540177407	9.16E-15	3.88E-13
MtrunA17_Chr6g0461191	2342	2378	671	957	10.97636022	10.02994596	-0.946414259	9.45E-15	3.99E-13
MtrunA17_Chr6g0461191	1634	1628	402	634	10.46615605	9.387521835	-1.078634213	9.52E-15	4.02E-13
MtrunA17_Chr5g0413521	1634	1628	402	634	10.46615605	9.387521835	-1.078634213	9.52E-15	4.02E-13
MtrunA17_Chr5g0429901	847	1351	245	336	9.904106178	8.610213626	-1.293892551	1.04E-14	4.38E-13
MtrunA17_Chr2g0321101	9409	13025	8615	13373	13.15287853	13.72527732	0.572398791	1.07E-14	4.51E-13
MtrunA17_Chr4g0055931	429	582	543	948	8.763934173	9.909196513	1.14526234	1.09E-14	4.57E-13
MtrunA17_Chr4g0014841	3684	3534	1019	1523	11.59014362	10.66356121	-0.926582408	1.10E-14	4.62E-13
MtrunA17_Chr5g0447181	553	692	110	186	9.142740096	7.657378058	-1.485362038	1.11E-14	4.63E-13
MtrunA17_Chr6g0461141	3917	3781	1022	1704	11.68288623	10.75054361	-0.932342615	1.12E-14	4.68E-13
MtrunA17_Chr8g0365891	693	1041	909	1344	9.509751851	10.49989538	0.990143527	1.15E-14	4.80E-13
MtrunA17_Chr3g0110121	1358	1924	453	555	10.44932656	9.377303137	-1.07202342	1.17E-14	4.85E-13
MtrunA17_Chr3g0110121	1638	2888	521	794	10.91095965	9.749434491	-1.161525162	1.26E-14	5.22E-13
MtrunA17_Chr5g0401341	1638	2888	521	794	10.91095965	9.749434491	-1.161525162	1.26E-14	5.22E-13
MtrunA17_Chr7g0257461	688	856	754	1222	9.346858903	10.29133281	0.944473907	1.32E-14	5.47E-13
MtrunA17_Chr1g0202681	11154	11468	3728	5559	13.20184744	12.50174384	-0.700103599	1.36E-14	5.62E-13
MtrunA17_Chr7g0265481	11006	12850	4317	6585	13.25141023	12.71273466	-0.538675568	1.42E-14	5.87E-13
MtrunA17_Chr8g0374351	8643	11385	7671	11254	12.98865238	13.51237555	0.523723174	1.45E-14	5.95E-13
MtrunA17_Chr3g0118541	5201	7081	2130	2983	12.29371897	11.64306426	-0.650654719	1.64E-14	6.75E-13
MtrunA17_Chr3g0118541	3680	4297	1311	2019	11.68431435	11.01426381	-0.670050536	1.69E-14	6.93E-13
MtrunA17_Chr4g0035551	3680	4297	1311	2019	11.68431435	11.01426381	-0.670050536	1.69E-14	6.93E-13
MtrunA17_Chr5g0399741	49719	52626	17757	27124	15.36682899	14.76053268	-0.606296312	1.69E-14	6.93E-13
MtrunA17_Chr1g0203651	803	1156	227	324	9.729646741	8.51313558	-1.216511162	1.71E-14	6.99E-13
MtrunA17_Chr4g0046401	5268	5920	1904	2834	12.17314095	11.52508455	-0.648056394	1.71E-14	6.99E-13
MtrunA17_Chr1g0209981	223	289	352	518	7.833621721	9.201286234	1.367664514	1.83E-14	7.46E-13
MtrunA17_Chr8g0340451	847	1138	246	316	9.752021547	8.55135014	-1.200671407	1.95E-14	7.95E-13
MtrunA17_Chr2g0284911	24	22	95	160	4.901265014	7.94295022	3.041685206	1.99E-14	8.07E-13
MtrunA17_Chr1g0194901	41	41	119	205	5.549530738	8.102422201	2.552891462	2.16E-14	8.75E-13
MtrunA17_Chr7g0265971	5778	6100	1932	2896	12.27179875	11.55887043	-0.71292832	2.19E-14	8.87E-13
MtrunA17_Chr4g0049831	6	10	68	119	3.814735544	7.948626411	4.133890867	2.25E-14	9.08E-13
MtrunA17_Chr4g0070871	4727	5869	4007	6474	12.07863537	12.65090745	0.57227208	2.36E-14	9.51E-13
MtrunA17_Chr4g0070871	12770	13187	4274	6556	13.39751601	12.71717257	-0.680343445	2.38E-14	9.57E-13
MtrunA17_Chr1g0166351	12770	13187	4274	6556	13.39751601	12.71717257	-0.680343445	2.38E-14	9.57E-13
MtrunA17_Chr7g0238001	1564	1803	479	718	10.47153992	9.57223517	-0.899304754	2.57E-14	1.03E-12
MtrunA17_Chr6g0481031	5786	7584	5312	7573	12.40917476	12.96475683	0.55558207	2.58E-14	1.04E-12
MtrunA17_Chr6g0455401	30988	31540	10419	15923	14.66562151	13.99838166	-0.66723985	2.64E-14	1.06E-12
MtrunA17_Chr5g0406841	1889	2573	679	961	10.85607235	10.02332466	-0.83274769	2.65E-14	1.06E-12
MtrunA17_Chr3g0079511	434	714	85	144	9.06442297	7.344574962	-1.719848008	2.75E-14	1.10E-12
MtrunA17_Chr4g0044281	675	729	147	205	9.310257822	7.909676291	-1.400581531	2.92E-14	1.16E-12
MtrunA17_Chr1g0188421	317	362	416	649	8.220651796	9.458099204	1.237447408	3.05E-14	1.21E-12
MtrunA17_Chr2g0278981	10014	11184	3769	5616	13.0889534	12.50429744	-0.584655963	3.24E-14	1.29E-12
MtrunA17_Chr3g0118371	18105	22035	7534	11580	13.99354423	13.51624639	-0.477297839	3.25E-14	1.29E-12
MtrunA17_Chr7g0240471	5923	8243	2432	3574	12.49521843	11.86637971	-0.62883872	3.49E-14	1.38E-12
MtrunA17_Chr1g0152411	846	977	858	1429	9.585727116	10.49296872	0.9072416	4.11E-14	1.62E-12
MtrunA17_Chr3g0135351	2187	2595	765	1034	10.96286806	10.15931638	-0.803551681	4.24E-14	1.67E-12
MtrunA17_Chr2g0309341	556	466	75	110	8.998053072	7.103974771	-1.894078301	5.05E-14	1.98E-12
MtrunA17_Chr4g0073201	3716	3871	1182	1762	11.63462309	10.85457717	-0.780045918	5.72E-14	2.25E-12
MtrunA17_Chr7g0275661	893	924	178	321	9.660479748	8.36142468	-1.299055068	7.24E-14	2.84E-12
MtrunA17_Chr7g0243761	2268	2672	735	1194	11.00412046	10.23239639	-0.771724071	7.36E-14	2.88E-12
MtrunA17_Chr7g0243761	334	458	463	706	8.416493718	9.5802208	1.163727082	7.45E-14	2.91E-12
MtrunA17_Chr7g0243761	334	458	463	706	8.416493718	9.5802208	1.163727082	7.45E-14	2.91E-12
MtrunA17_Chr1g0179621	334	458	463	706	8.416493718	9.5802208	1.163727082	7.45E-14	2.91E-12
MtrunA17_Chr2g0282811	4132	5570	3874	5659	11.94695805	12.52908987	0.582131827	7.63E-14	2.97E-12
MtrunA17_Chr4g0044581	3791	3411	964	1483	11.60145519	10.61439782	-0.987057369	7.71E-14	3.00E-12
MtrunA17_Chr5g0437531	2827	3770	2623	4051	11.39440886	12.01033043	0.615921564	7.76E-14	3.01E-12
MtrunA17_Chr3g0117901	7872	8029	2615	3835	12.69577119	11.98007788	-0.715693317	8.67E-14	3.36E-12
MtrunA17_Chr3g0105181	742	729	147	222	9.386949618	7.972327554	-1.414622065	8.94E-14	3.46E-12
MtrunA17_Chr6g0470751	20	27	91	153	4.884088846	7.847673296	2.96358445	9.10E-14	3.52E-12
MtrunA17_Chr1g0179211	5242	6957	4736	6964	12.27489026	12.82016302	0.545272768	1.00E-13	3.87E-12
MtrunA17_Chr1g0179211	585	662	640	1018	9.053737456	10.0495133	0.995775843	1.03E-13	3.97E-12
MtrunA17_Chr1g0187801	585	662	640	1018	9.053737456	10.0495133	0.995775843	1.03E-13	3.97E-12
MtrunA17_Chr7g0253451	15253	16124	5330	8284	13.66298729	13.03906338	-0.623923907	1.08E-13	4.14E-12
MtrunA17_Chr7g0237971	866	1323	267	322	9.894900926	8.638330657	-1.256570269	1.11E-13	4.27E-12
MtrunA17_Chr5g0424081	1503	1852	1445	2156	10.43447256	11.13466362	0.700191059	1.13E-13	4.32E-12
MtrunA17_Chr3g0135811	1419	1344	1452	2093	10.20772115	11.15134844	0.943627285	1.14E-13	4.37E-12
MtrunA17_Chr8g0376881	248	338	391	545	8.008814671	9.29697605	1.288161378	1.33E-13	5.10E-12
MtrunA17_Chr8g0376881	547	693	648	950	9.034506922	10.00244465	0.967937731	1.59E-13	6.05E-12
MtrunA17_Chr8g0376881	547	693	648	950	9.034506922	10.00244465	0.967937731	1.59E-13	6.05E-12
MtrunA17_Chr3g0130151	547	693	648	950	9.034506922	10.00244465	0.967937731	1.59E-13	6.05E-12
MtrunA17_Chr2g0290101	2638	3067	925	1384	11.20613774	10.49468481	-0.711452934	1.60E-13	6.08E-12
MtrunA17_Chr5g0398181	2301	2582	779	1068	10.99676595	10.19548338	-0.801282563	1.70E-13	6.46E-12
MtrunA17_Chr5g0398181	16214	19436	6725	10293	13.82334368	13.34905189	-0.474291791	1.75E-13	6.63E-12
MtrunA17_Chr2g0285111	16214	19436	6725	10293	13.82334368	13.34905189	-0.474291791	1.75E-13	6.63E-12
MtrunA17_Chr3g0115391	4873	6047	4099	6286	12.11778612	12.64029505	0.522508932	1.91E-13	7.22E-12
MtrunA17_Chr8g0389801	1339	1604	1303	1917	10.25097401	10.97872835	0.727754337	1.96E-13	7.40E-12
MtrunA17_Chr5g0411631	1015	1235	1005	1586	9.870091603	10.66400557	0.793913965	2.03E-13	7.65E-12
MtrunA17_Chr5g0411631	2427	2980	884	1313	11.12343356	10.42240669	-0.701026869	2.05E-13	7.74E-12
MtrunA17_Chr5g0411631	2427	2980	884	1313	11.12343356	10.42240669	-0.701026869	2.05E-13	7.74E-12
MtrunA17_Chr3g0144851	2427	2980	884	1313	11.12343356	10.42240669	-0.701026869	2.05E-13	7.74E-12
MtrunA17_Chr5g0404661	305	438	537	632	8.350176272	9.642507225	1.292330953	2.08E-13	7.83E-12
MtrunA17_Chr3g0087921	2580	3068	2397	3360	11.18126133	11.8126349	0.631373569	2.08E-13	7.81E-12
MtrunA17_Chr1g0212551	339	531	63	98	8.697219236	6.874025467	-1.823193769	2.12E-13	7.97E-12
MtrunA17_Chr7g0270371	71	79	166	238	6.245781752	8.272905153	2.027123401	2.16E-13	8.08E-12
MtrunA17_Chr4g0031321	4748	5449	1758	2675	12.03360244	11.42217615	-0.611426299	2.21E-13	8.27E-12
MtrunA17_Chr4g0031321	3828	6008	4180	6715	11.97426691	12.7275996	0.753332691	2.26E-13	8.43E-12
MtrunA17_Chr2g0329451	3828	6008	4180	6715	11.97426691	12.7275996	0.753332691	2.26E-13	8.43E-12
MtrunA17_Chr8g0365761	1462	1303	329	469	10.26257299	9.049326163	-1.213246826	2.34E-13	8.71E-12
MtrunA17_Chr4g0058071	6732	7141	2391	3349	12.49162941	11.81367741	-0.677952002	2.51E-13	9.34E-12
MtrunA17_Chr1g0181811	496	608	111	148	8.973619217	7.490088151	-1.483531067	2.53E-13	9.39E-12
MtrunA17_Chr1g0181811	19434	23551	8339	12362	14.09111517	13.63472709	-0.456388083	2.65E-13	9.84E-12
MtrunA17_Chr2g0292101	19434	23551	8339	12362	14.09111517	13.63472709	-0.456388083	2.65E-13	9.84E-12
MtrunA17_Chr7g0255141	181497	196453	144391	221138	17.24299724	17.77903869	0.536041452	2.67E-13	9.87E-12
MtrunA17_Chr6g0461601	2612	2793	2299	3543	11.13221053	11.82803054	0.695820015	2.82E-13	1.04E-11
MtrunA17_Chr3g0141261	3601	4069	1307	1872	11.6312824	10.95738622	-0.673896181	3.05E-13	1.13E-11
MtrunA17_Chr3g0077491	2932	3426	1079	1512	11.36057806	10.66725646	-0.693321598	3.37E-13	1.24E-11
MtrunA17_Chr3g0120321	457	528	559	788	8.72346654	9.776080912	1.052614372	3.45E-13	1.27E-11
MtrunA17_Chr6g0472331	394	605	90	94	8.893740699	7.101766335	-1.791974364	3.57E-13	1.31E-11
MtrunA17_Chr2g0307121	311	335	45	55	8.37668631	6.290283749	-2.086402562	3.70E-13	1.36E-11
MtrunA17_Chr2g0307121	937	1093	939	1429	9.727848747	10.54210194	0.814253193	4.11E-13	1.50E-11
MtrunA17_Chr3g0109901	937	1093	939	1429	9.727848747	10.54210194	0.814253193	4.11E-13	1.50E-11
MtrunA17_Chr3g0114711	5910	7219	2423	3531	12.38677962	11.84637388	-0.540405745	4.69E-13	1.71E-11
MtrunA17_Chr1g0152661	5356	6074	1987	3034	12.19778758	11.59998544	-0.59780214	5.07E-13	1.85E-11
MtrunA17_Chr7g0268041	2351	3283	908	1271	11.18030982	10.42458357	-0.755726254	5.09E-13	1.86E-11
MtrunA17_Chr3g0144861	2313	2549	744	1147	10.98742592	10.21111527	-0.776310654	5.10E-13	1.86E-11
MtrunA17_Chr5g0427121	259	369	412	563	8.098563687	9.351075474	1.252511787	5.49E-13	1.99E-11
MtrunA17_Chr2g0313601	32007	40403	25303	40548	14.83990033	15.29276899	0.452868667	5.49E-13	1.99E-11
MtrunA17_Chr7g0255671	1567	2064	1541	2287	10.5413772	11.2209103	0.679533092	5.56E-13	2.01E-11
MtrunA17_Chr7g0258911	9773	13552	4152	6313	13.20694956	12.65511128	-0.551838287	5.71E-13	2.06E-11
MtrunA17_Chr7g0258911	223	242	16	35	8.0773169	5.450645449	-2.626671451	5.76E-13	2.08E-11
MtrunA17_Chr7g0244751	223	242	16	35	8.0773169	5.450645449	-2.626671451	5.76E-13	2.08E-11
MtrunA17_Chr5g0435771	168104	197988	129137	210289	17.18491655	17.65783374	0.472917192	5.80E-13	2.09E-11
MtrunA17_Chr4g0065571	1664	1960	537	833	10.56316167	9.75019885	-0.81296282	5.88E-13	2.11E-11
MtrunA17_Chr7g0233441	11711	14001	4741	7417	13.35335476	12.86229414	-0.491060617	5.90E-13	2.12E-11
MtrunA17_Chr1g0153651	1034	1238	302	457	9.914944732	8.927584662	-0.98736007	5.96E-13	2.14E-11
MtrunA17_Chr5g0398581	2014	2308	692	914	10.82220437	10.00113766	-0.821066707	6.11E-13	2.19E-11
MtrunA17_Chr5g0398581	185	158	9	11	8.011920155	4.494126876	-3.517793279	7.50E-13	2.68E-11
MtrunA17_Chr4g0049231	185	158	9	11	8.011920155	4.494126876	-3.517793279	7.50E-13	2.68E-11
MtrunA17_Chr4g0049231	1235	1908	1466	2190	10.34096023	11.17281519	0.831854956	7.77E-13	2.77E-11
MtrunA17_Chr4g0049231	1235	1908	1466	2190	10.34096023	11.17281519	0.831854956	7.77E-13	2.77E-11
MtrunA17_Chr4g0049231	1235	1908	1466	2190	10.34096023	11.17281519	0.831854956	7.77E-13	2.77E-11
MtrunA17_Chr3g0119531	1235	1908	1466	2190	10.34096023	11.17281519	0.831854956	7.77E-13	2.77E-11
MtrunA17_Chr2g0328331	1709	2127	570	907	10.63700251	9.851543555	-0.785458953	8.07E-13	2.88E-11
MtrunA17_Chr1g0146921	1649	2398	1748	2654	10.69624869	11.42496004	0.728711349	8.29E-13	2.95E-11
MtrunA17_Chr8g0339431	2146	1956	549	788	10.79709631	9.760228238	-1.036868075	8.62E-13	3.06E-11
MtrunA17_Chr3g0114861	561	488	69	139	9.000923289	7.209303274	-1.791620015	8.84E-13	3.14E-11
MtrunA17_Chr4g0042751	674	763	714	1080	9.245584107	10.15666001	0.911075906	8.86E-13	3.14E-11
MtrunA17_Chr1g0146491	2093	2519	721	1127	10.89824859	10.16981574	-0.72843285	9.56E-13	3.38E-11
MtrunA17_Chr8g0369081	1198	1625	1256	1838	10.18355276	10.9228101	0.739257336	1.00E-12	3.55E-11
MtrunA17_Chr2g0323631	9766	8289	1270	1928	13.15078448	11.22031061	-1.930473872	1.05E-12	3.70E-11
MtrunA17_Chr5g0432541	2245	3259	856	1245	11.14600803	10.36959429	-0.776413731	1.06E-12	3.74E-11
MtrunA17_Chr3g0083561	4366	5193	1709	2523	11.93457101	11.35583392	-0.578737093	1.13E-12	3.97E-11
MtrunA17_Chr8g0352611	959	1320	1002	1668	9.882877189	10.70301946	0.820142273	1.14E-12	4.02E-11
MtrunA17_Chr1g0210081	7055	7245	2233	3677	12.54022069	11.83649717	-0.703723523	1.16E-12	4.07E-11
MtrunA17_Chr3g0097931	422	639	103	115	8.941035444	7.299524347	-1.641511098	1.21E-12	4.25E-11
MtrunA17_Chr2g0324261	2431	3127	2220	3293	11.14754241	11.73766693	0.590124523	1.24E-12	4.34E-11
MtrunA17_Chr4g0042321	3839	3777	1112	1797	11.64918354	10.83157404	-0.817609508	1.32E-12	4.59E-11
MtrunA17_Chr4g0042321	2173	2519	749	1127	10.9265195	10.19664298	-0.729876526	1.34E-12	4.65E-11
MtrunA17_Chr5g0394641	2173	2519	749	1127	10.9265195	10.19664298	-0.729876526	1.34E-12	4.65E-11
MtrunA17_Chr5g0394641	2960	3884	1162	1735	11.45115735	10.81332146	-0.637835888	1.37E-12	4.75E-11
MtrunA17_Chr7g0221761	2960	3884	1162	1735	11.45115735	10.81332146	-0.637835888	1.37E-12	4.75E-11
MtrunA17_Chr3g0123531	855	968	229	335	9.621241845	8.522727837	-1.098514007	1.47E-12	5.10E-11
MtrunA17_Chr8g0386541	9596	10608	3701	5330	13.01886854	12.4518464	-0.567022145	1.47E-12	5.09E-11
MtrunA17_Chr2g0296931	161	194	13	13	7.886743211	4.735556099	-3.151187112	1.49E-12	5.17E-11
MtrunA17_Chr3g0078241	1960	2211	630	986	10.76500078	9.983212713	-0.781788065	1.53E-12	5.29E-11
MtrunA17_Chr3g0093111	4865	5048	1621	2452	12.01059209	11.3107844	-0.699807687	1.53E-12	5.29E-11
MtrunA17_Chr7g0265561	705	1104	192	314	9.610125384	8.377152087	-1.232973297	1.66E-12	5.72E-11
MtrunA17_Chr6g0472131	401	669	95	128	8.941741806	7.308623584	-1.633118223	1.67E-12	5.74E-11
MtrunA17_Chr4g0029331	9013	11198	3886	5580	13.0034809	12.51294724	-0.490533658	1.78E-12	6.13E-11
MtrunA17_Chr2g0278491	4526	4744	3791	5894	11.90630553	12.5499904	0.643684869	1.80E-12	6.17E-11
MtrunA17_Chr4g0011751	7988	9788	6721	9598	12.81846567	13.29883343	0.480367759	1.83E-12	6.26E-11
MtrunA17_Chr4g0061281	8	19	85	104	4.265975676	7.720544337	3.454568661	1.88E-12	6.41E-11
MtrunA17_Chr4g0054171	1015	1257	301	472	9.90785403	8.945467624	-0.962386407	1.90E-12	6.50E-11
MtrunA17_Chr1g0208711	8448	10625	3637	4910	12.92403068	12.37904065	-0.544990032	2.01E-12	6.85E-11
MtrunA17_Chr4g0028281	2707	3209	995	1488	11.25078474	10.59321485	-0.657569887	2.06E-12	7.01E-11
MtrunA17_Chr4g0028281	1986	2241	680	901	10.79017575	9.977082985	-0.813092765	2.08E-12	7.06E-11
MtrunA17_Chr5g0410131	1986	2241	680	901	10.79017575	9.977082985	-0.813092765	2.08E-12	7.06E-11
MtrunA17_Chr5g0428251	695	842	181	273	9.381675604	8.217943786	-1.163731818	2.08E-12	7.06E-11
MtrunA17_Chr8g0358941	238	198	12	29	8.096570531	5.221924765	-2.874645766	2.08E-12	7.06E-11
MtrunA17_Chr5g0409421	2747	3033	963	1326	11.23276148	10.49624447	-0.736517008	2.09E-12	7.06E-11
MtrunA17_Chr3g0141271	6646	9148	5896	9183	12.64333243	13.1769475	0.53361507	2.09E-12	7.07E-11
MtrunA17_Chr3g0142411	16592	20252	13044	19792	13.86598215	14.29490791	0.428925766	2.12E-12	7.14E-11
MtrunA17_Chr2g0280291	806	1050	831	1363	9.592206554	10.42361436	0.831407811	2.14E-12	7.22E-11
MtrunA17_Chr2g0280291	1101	1178	1038	1656	9.901547544	10.72288087	0.821333325	2.15E-12	7.25E-11
MtrunA17_Chr8g0345281	1101	1178	1038	1656	9.901547544	10.72288087	0.821333325	2.15E-12	7.25E-11
MtrunA17_Chr4g0056901	26951	31959	22112	31186	14.54772675	15.00655091	0.45882416	2.17E-12	7.30E-11
MtrunA17_Chr8g0368021	315	331	43	67	8.340756982	6.369593769	-1.971163213	2.23E-12	7.48E-11
MtrunA17_Chr4g0013401	12184	13842	4665	7418	13.37763183	12.85395909	-0.523672741	2.44E-12	8.17E-11
MtrunA17_Chr8g0386691	65	88	136	309	6.275912549	8.368137526	2.092224977	2.45E-12	8.18E-11
MtrunA17_Chr7g0271021	1473	2515	495	775	10.70765441	9.672677718	-1.034976696	2.68E-12	8.94E-11
MtrunA17_Chr2g0328011	12742	15324	5273	8217	13.47728899	13.01077538	-0.466513609	2.73E-12	9.10E-11
MtrunA17_Chr1g0197631	2313	2931	892	1194	11.07984351	10.36288389	-0.716959616	3.11E-12	1.04E-10
MtrunA17_Chr5g0446491	2027	2703	773	1106	10.9273313	10.2039568	-0.723374497	3.39E-12	1.13E-10
MtrunA17_Chr8g0370711	263	205	21	28	8.136859924	5.454897639	-2.681962285	3.41E-12	1.13E-10
MtrunA17_Chr8g0370711	309	412	47	88	8.438925479	6.605493621	-1.833431859	3.46E-12	1.15E-10
MtrunA17_Chr4g0038941	309	412	47	88	8.438925479	6.605493621	-1.833431859	3.46E-12	1.15E-10
MtrunA17_Chr3g0118711	489	590	107	165	8.91935111	7.524580529	-1.394770581	3.52E-12	1.17E-10
MtrunA17_Chr3g0118711	162	208	15	17	7.847597889	4.934474797	-2.913123092	3.57E-12	1.18E-10
MtrunA17_Chr7g0214271	162	208	15	17	7.847597889	4.934474797	-2.913123092	3.57E-12	1.18E-10
MtrunA17_Chr2g0310141	247	297	28	53	8.141524225	5.971177601	-2.170346624	3.71E-12	1.22E-10
MtrunA17_Chr5g0424181	118	162	218	333	7.008234984	8.586289564	1.57805458	3.72E-12	1.23E-10
MtrunA17_Chr5g0424181	4491	4287	1340	2023	11.85533136	11.04845311	-0.806878252	3.99E-12	1.31E-10
MtrunA17_Chr3g0115991	4491	4287	1340	2023	11.85533136	11.04845311	-0.806878252	3.99E-12	1.31E-10
MtrunA17_Chr1g0203611	503	964	129	194	9.365877277	7.811091247	-1.55478603	4.02E-12	1.32E-10
MtrunA17_Chr5g0427141	490	667	126	161	9.012564563	7.621453599	-1.391110964	4.31E-12	1.41E-10
MtrunA17_Chr8g0384081	2570	3496	2352	3782	11.27108146	11.8824618	0.611380339	4.42E-12	1.45E-10
MtrunA17_Chr4g0037531	1490	1564	450	591	10.34738364	9.395923409	-0.951460232	4.56E-12	1.49E-10
MtrunA17_Chr2g0290181	949	1282	1077	1454	9.8530565	10.65208149	0.799024989	4.56E-12	1.49E-10
MtrunA17_Chr3g0108301	3056	3138	964	1471	11.34092846	10.57575166	-0.765176799	4.58E-12	1.49E-10
MtrunA17_Chr3g0118161	934	1024	887	1461	9.682875916	10.52273919	0.839863277	4.59E-12	1.50E-10
MtrunA17_Chr8g0367221	950	1166	288	424	9.808367434	8.83602572	-0.972341713	4.66E-12	1.52E-10
MtrunA17_Chr8g0367221	2281	2353	727	974	10.93424409	10.08657523	-0.847668859	4.90E-12	1.59E-10
MtrunA17_Chr2g0323531	2281	2353	727	974	10.93424409	10.08657523	-0.847668859	4.90E-12	1.59E-10
MtrunA17_Chr7g0247891	549	596	126	149	9.027887751	7.582480205	-1.445407546	5.21E-12	1.69E-10
MtrunA17_Chr3g0104451	9432	10346	3516	5448	12.98749306	12.43002269	-0.557470369	5.52E-12	1.79E-10
MtrunA17_Chr3g0140391	483	645	118	171	8.968527985	7.61014571	-1.358382275	5.77E-12	1.87E-10
MtrunA17_Chr2g0329831	3077	3328	1072	1531	11.37828624	10.67316222	-0.705124021	5.86E-12	1.89E-10
MtrunA17_Chr8g0338991	1139	1459	1124	1679	10.06399075	10.77408943	0.710098684	5.86E-12	1.89E-10
MtrunA17_Chr2g0286871	2279	2950	877	1287	11.06760757	10.39820343	-0.669404138	6.23E-12	2.01E-10
MtrunA17_Chr7g0264271	1013	1079	1051	1426	9.783333124	10.62751009	0.844176966	6.24E-12	2.01E-10
MtrunA17_Chr4g0069411	116	190	230	374	7.125960997	8.711040699	1.585079703	6.60E-12	2.12E-10
MtrunA17_Chr6g0454341	1031	1340	1030	1573	9.933630842	10.66704808	0.733417238	6.67E-12	2.14E-10
MtrunA17_Chr6g0454341	513	714	630	914	9.008652828	9.949538917	0.940886089	6.71E-12	2.15E-10
MtrunA17_Chr5g0413111	513	714	630	914	9.008652828	9.949538917	0.940886089	6.71E-12	2.15E-10
MtrunA17_Chr2g0309291	4673	5043	1677	2478	11.9714715	11.33541805	-0.636053442	6.83E-12	2.18E-10
MtrunA17_Chr8g0348041	260	355	377	540	8.057170219	9.242832061	1.185661842	6.98E-12	2.23E-10
MtrunA17_Chr1g0208621	5083	5368	1770	2667	12.0798515	11.42913192	-0.650719587	6.98E-12	2.23E-10
MtrunA17_Chr1g0167721	470	760	123	171	9.097916012	7.657396369	-1.440519643	7.05E-12	2.24E-10
MtrunA17_Chr1g0203621	18622	19591	6819	10358	13.94230848	13.37216659	-0.570141887	7.08E-12	2.25E-10
MtrunA17_Chr5g0405251	1759	1980	596	747	10.62122298	9.756227725	-0.864995257	7.32E-12	2.33E-10
MtrunA17_Chr2g0330721	3037	4286	1091	1874	11.55091339	10.83690065	-0.71401274	7.61E-12	2.41E-10
MtrunA17_Chr6g0478521	4698	5663	1916	2768	12.04670308	11.50183964	-0.544863447	8.01E-12	2.53E-10
MtrunA17_Chr4g0058901	4248	4483	1459	2194	11.82281262	11.1512906	-0.671522027	8.01E-12	2.53E-10
MtrunA17_Chr7g0269711	38	43	116	158	5.464284398	7.827799348	2.36351495	8.08E-12	2.55E-10
MtrunA17_Chr1g0206061	1411	2051	518	712	10.49122784	9.617649499	-0.873578341	8.14E-12	2.57E-10
MtrunA17_Chr4g0028161	9419	11816	3933	6213	13.07212713	12.5984811	-0.473646023	8.15E-12	2.57E-10
MtrunA17_Chr7g0260771	637	914	185	261	9.386737857	8.20298026	-1.183757597	8.24E-12	2.59E-10
MtrunA17_Chr4g0048011	1121	1604	1174	1873	10.13050791	10.89135586	0.760847955	8.37E-12	2.63E-10
MtrunA17_Chr5g0396311	237	262	31	38	8.053705917	5.805074517	-2.2486314	8.56E-12	2.69E-10
MtrunA17_Chr7g0269921	1610	1780	488	785	10.47386105	9.64249923	-0.831361815	9.36E-12	2.93E-10
MtrunA17_Chr4g0066511	1213	1233	338	457	10.04161417	9.015554183	-1.026059982	9.51E-12	2.97E-10
MtrunA17_Chr4g0018441	3310	4264	1344	1975	11.59362458	11.00638817	-0.587236408	9.57E-12	2.99E-10
MtrunA17_Chr7g0260331	1898	2108	629	931	10.7069004	9.937778324	-0.769122073	9.58E-12	2.99E-10
MtrunA17_Chr4g0044881	622	722	159	221	9.203776331	7.982151057	-1.221625274	9.65E-12	3.01E-10
MtrunA17_Chr1g0202561	254	499	52	61	8.551270267	6.468763458	-2.082506809	9.92E-12	3.09E-10
MtrunA17_Chr8g0346681	902	1094	278	375	9.731477343	8.727047068	-1.004430276	1.05E-11	3.27E-10
MtrunA17_Chr3g0137781	326	333	40	77	8.357539858	6.426152351	-1.931387507	1.05E-11	3.25E-10
MtrunA17_Chr7g0242351	995	843	209	269	9.707865342	8.352474907	-1.355390436	1.06E-11	3.30E-10
MtrunA17_Chr7g0242351	2308	2815	837	1310	11.04109032	10.37815029	-0.662940025	1.08E-11	3.35E-10
MtrunA17_Chr7g0255461	2308	2815	837	1310	11.04109032	10.37815029	-0.662940025	1.08E-11	3.35E-10
MtrunA17_Chr3g0115961	4216	5576	1771	2593	11.95952262	11.39914069	-0.56038193	1.10E-11	3.40E-10
MtrunA17_Chr2g0326551	6477	10164	2783	3652	12.7310891	11.9944883	-0.736600803	1.11E-11	3.41E-10
MtrunA17_Chr8g0337991	9063	9973	3446	5242	12.93094176	12.38626147	-0.544680288	1.15E-11	3.54E-10
MtrunA17_Chr5g0400051	94	117	165	315	6.648406892	8.403032917	1.754626024	1.23E-11	3.78E-10
MtrunA17_Chr8g0376741	2366	3327	952	1253	11.19389792	10.44866494	-0.745232979	1.25E-11	3.83E-10
MtrunA17_Chr7g0241151	1574	1833	1377	2447	10.46387206	11.20193948	0.738067423	1.28E-11	3.92E-10
MtrunA17_Chr1g0196181	3141	3669	1132	1811	11.45070879	10.82607364	-0.624635155	1.38E-11	4.23E-10
MtrunA17_Chr1g0161081	594	615	130	189	9.082503287	7.748549613	-1.333953673	1.39E-11	4.26E-10
MtrunA17_Chr1g0161081	9691	10780	7584	11898	13.03184879	13.54383554	0.511986744	1.41E-11	4.31E-10
MtrunA17_Chr2g0281741	9691	10780	7584	11898	13.03184879	13.54383554	0.511986744	1.41E-11	4.31E-10
MtrunA17_Chr7g0275361	951	847	211	279	9.657585981	8.370137561	-1.28744842	1.43E-11	4.36E-10
MtrunA17_Chr4g0013381	30356	34164	23256	36064	14.6833318	15.14775213	0.464420334	1.55E-11	4.72E-10
MtrunA17_Chr7g0269421	48	45	101	234	5.671608749	8.05017811	2.378569361	1.60E-11	4.86E-10
MtrunA17_Chr3g0126851	3111	3388	1019	1674	11.39630977	10.7023997	-0.693910069	1.76E-11	5.36E-10
MtrunA17_Chr2g0290121	2780	2965	946	1375	11.2237367	10.50687064	-0.716866058	1.79E-11	5.45E-10
MtrunA17_Chr2g0290121	7241	8611	3009	4472	12.65591512	12.16850533	-0.48740979	1.80E-11	5.47E-10
MtrunA17_Chr4g0033631	7241	8611	3009	4472	12.65591512	12.16850533	-0.48740979	1.80E-11	5.47E-10
MtrunA17_Chr5g0428931	7056	6279	1158	1804	12.62082633	11.01699666	-1.603829668	1.89E-11	5.71E-10
MtrunA17_Chr7g0230101	1764	1640	465	685	10.51780666	9.531048095	-0.986758561	1.92E-11	5.82E-10
MtrunA17_Chr6g0485711	1748	1982	1502	2490	10.58963541	11.26631877	0.676683359	1.98E-11	5.98E-10
MtrunA17_Chr7g0244661	8770	8683	2928	4405	12.82705763	12.15632189	-0.670735742	1.98E-11	5.98E-10
MtrunA17_Chr1g0147261	1920	1792	400	802	10.65772076	9.571894995	-1.08582576	2.04E-11	6.15E-10
MtrunA17_Chr7g0218341	87580	102441	36347	57709	16.23600962	15.80664494	-0.429364681	2.04E-11	6.14E-10
MtrunA17_Chr2g0282171	3008	4051	2692	4137	11.48505363	12.0378157	0.552762073	2.08E-11	6.24E-10
MtrunA17_Chr3g0113231	2560	2571	803	1153	11.07655757	10.27295791	-0.803599653	2.09E-11	6.29E-10
MtrunA17_Chr3g0112371	538	770	153	196	9.162069866	7.880059145	-1.282010721	2.21E-11	6.63E-10
MtrunA17_Chr8g0371891	53	66	132	192	5.911050035	7.957948987	2.046898952	2.31E-11	6.92E-10
MtrunA17_Chr4g0065221	240	143	14	11	8.128881294	4.783616082	-3.345265212	2.35E-11	7.01E-10
MtrunA17_Chr7g0222951	172	264	23	28	7.907393193	5.440153378	-2.467239815	2.43E-11	7.26E-10
MtrunA17_Chr2g0323671	5505	7354	4737	7151	12.34527393	12.83446283	0.489188898	2.46E-11	7.31E-10
MtrunA17_Chr2g0323671	1921	2454	690	1100	10.81353478	10.11716927	-0.69636551	2.46E-11	7.31E-10
MtrunA17_Chr5g0400921	1921	2454	690	1100	10.81353478	10.11716927	-0.69636551	2.46E-11	7.31E-10
MtrunA17_Chr7g0234671	11525	14112	9036	13661	13.34189104	13.76201197	0.420120926	2.53E-11	7.52E-10
MtrunA17_Chr5g0436001	3674	3960	1274	1967	11.62505588	10.97295145	-0.652104425	2.54E-11	7.55E-10
MtrunA17_Chr4g0072631	597	754	163	230	9.195783734	8.019538626	-1.176245108	2.60E-11	7.72E-10
MtrunA17_Chr2g0319481	508	844	147	181	9.225060213	7.821555046	-1.403505167	2.64E-11	7.81E-10
MtrunA17_Chr4g0057231	827	932	216	350	9.560540395	8.507715158	-1.052825237	2.71E-11	8.01E-10
MtrunA17_Chr1g0212511	140	238	16	18	7.827426199	4.992579937	-2.834846261	2.78E-11	8.20E-10
MtrunA17_Chr2g0318081	686	761	715	1031	9.251062128	10.11755452	0.866492389	2.82E-11	8.32E-10
MtrunA17_Chr2g0318081	9398	8436	1575	2503	13.02965867	11.46548759	-1.56417108	2.88E-11	8.49E-10
MtrunA17_Chr4g0047231	9398	8436	1575	2503	13.02965867	11.46548759	-1.56417108	2.88E-11	8.49E-10
MtrunA17_Chr7g0267231	668	560	116	175	9.160543781	7.652194843	-1.508348938	2.92E-11	8.60E-10
MtrunA17_Chr7g0267231	239	328	38	57	8.133020132	6.160457319	-1.972562812	2.94E-11	8.64E-10
MtrunA17_Chr8g0339091	239	328	38	57	8.133020132	6.160457319	-1.972562812	2.94E-11	8.64E-10
MtrunA17_Chr8g0382191	211	292	318	463	7.777435182	9.02025731	1.242822127	2.99E-11	8.76E-10
MtrunA17_Chr8g0346721	651	726	152	251	9.233648216	8.041630703	-1.192017513	3.03E-11	8.87E-10
MtrunA17_Chr8g0391661	1942	2562	1740	2897	10.84548277	11.47618482	0.630702051	3.03E-11	8.87E-10
MtrunA17_Chr2g0327741	708	826	182	293	9.369823344	8.264880691	-1.104942653	3.15E-11	9.21E-10
MtrunA17_Chr2g0316891	5905	7056	2463	3563	12.36676514	11.86162715	-0.505137996	3.21E-11	9.36E-10
MtrunA17_Chr4g0049711	536	550	84	177	8.96376415	7.457165042	-1.506599108	3.33E-11	9.72E-10
MtrunA17_Chr1g0189551	9804	10588	3769	5463	13.03249801	12.48123642	-0.551261592	3.84E-11	1.12E-09
MtrunA17_Chr2g0322641	3677	3483	1135	1569	11.56376094	10.74720572	-0.816555218	3.95E-11	1.15E-09
MtrunA17_Chr4g0049411	5939	7848	4970	7699	12.44539088	12.92156519	0.476174311	3.98E-11	1.16E-09
MtrunA17_Chr6g0480181	757	1045	233	347	9.577164937	8.547695008	-1.029469929	4.01E-11	1.16E-09
MtrunA17_Chr4g0062291	837	1053	244	391	9.64391281	8.662279399	-0.981633411	4.05E-11	1.17E-09
MtrunA17_Chr1g0184761	105	152	190	325	6.883212096	8.476781969	1.593569873	4.06E-11	1.17E-09
MtrunA17_Chr4g0008811	1421	1464	421	601	10.25890606	9.351937389	-0.906968669	4.13E-11	1.19E-09
MtrunA17_Chr1g0181781	6575	7690	2729	3760	12.50933224	11.97758199	-0.531750251	4.14E-11	1.19E-09
MtrunA17_Chr3g0123501	2480	3353	2213	3651	11.21355687	11.81271475	0.599157879	4.18E-11	1.20E-09
MtrunA17_Chr1g0201461	4434	5934	1877	2812	12.03908601	11.49787953	-0.541206474	4.20E-11	1.21E-09
MtrunA17_Chr4g0042311	13621	15842	5286	8717	13.55201268	13.05889623	-0.49311645	4.34E-11	1.25E-09
MtrunA17_Chr4g0042311	1689	1792	496	814	10.51545274	9.681648803	-0.833803941	4.49E-11	1.29E-09
MtrunA17_Chr4g0045221	1689	1792	496	814	10.51545274	9.681648803	-0.833803941	4.49E-11	1.29E-09
MtrunA17_Chr4g0045221	8079	9679	6274	10428	12.81911636	13.31184329	0.492726927	4.56E-11	1.31E-09
MtrunA17_Chr4g0038271	8079	9679	6274	10428	12.81911636	13.31184329	0.492726927	4.56E-11	1.31E-09
MtrunA17_Chr1g0179301	824	938	866	1174	9.527107128	10.34338338	0.816276247	4.57E-11	1.31E-09
MtrunA17_Chr3g0113701	2680	3230	2249	3449	11.23575266	11.77607468	0.540322014	4.72E-11	1.35E-09
MtrunA17_Chr7g0262231	10032	13536	8451	12883	13.21594438	13.67424261	0.458298232	4.81E-11	1.38E-09
MtrunA17_Chr2g0332281	1629	2061	1512	2203	10.5603701	11.17300284	0.612632738	4.99E-11	1.42E-09
MtrunA17_Chr7g0220391	4962	5616	1939	2830	12.08224874	11.52754456	-0.554704174	5.04E-11	1.44E-09
MtrunA17_Chr7g0220391	4760	5569	3810	5828	12.03922372	12.53036568	0.491141961	5.38E-11	1.53E-09
MtrunA17_Chr4g0049351	4760	5569	3810	5828	12.03922372	12.53036568	0.491141961	5.38E-11	1.53E-09
MtrunA17_Chr2g0288341	4676	5348	1833	2704	12.00327953	11.45365089	-0.549628632	5.43E-11	1.54E-09
MtrunA17_Chr8g0340731	13594	14934	4946	8206	13.51432775	12.97196316	-0.542364594	5.63E-11	1.60E-09
MtrunA17_Chr7g0244641	813	1098	843	1305	9.624032438	10.39225781	0.768225369	5.91E-11	1.68E-09
MtrunA17_Chr2g0306221	363444	478982	287471	446459	18.3729393	18.77163653	0.398697229	5.99E-11	1.70E-09
MtrunA17_Chr4g0028271	1040	1340	1021	1525	9.93571997	10.63390524	0.698185271	6.25E-11	1.77E-09
MtrunA17_Chr4g0028271	9791	12604	4409	6072	13.14830602	12.66513864	-0.483167381	6.51E-11	1.84E-09
MtrunA17_Chr4g0028271	9791	12604	4409	6072	13.14830602	12.66513864	-0.483167381	6.51E-11	1.84E-09
MtrunA17_Chr4g0028271	9791	12604	4409	6072	13.14830602	12.66513864	-0.483167381	6.51E-11	1.84E-09
MtrunA17_Chr3g0120521	9791	12604	4409	6072	13.14830602	12.66513864	-0.483167381	6.51E-11	1.84E-09
MtrunA17_Chr8g0349941	7120	8446	2928	4492	12.62879341	12.15153513	-0.477258283	6.63E-11	1.87E-09
MtrunA17_Chr4g0061691	89	123	174	268	6.627432354	8.288113933	1.66068158	6.70E-11	1.89E-09
MtrunA17_Chr4g0058631	989	1282	287	506	9.897966776	8.963482326	-0.93448445	7.43E-11	2.09E-09
MtrunA17_Chr6g0449041	1658	1922	590	787	10.54295892	9.771144412	-0.771814508	7.56E-11	2.12E-09
MtrunA17_Chr8g0359641	1517	1866	1374	2057	10.43731065	11.05519649	0.617885833	8.05E-11	2.26E-09
MtrunA17_Chr1g0147051	3121	3732	1214	1835	11.4533563	10.87926575	-0.574090547	8.06E-11	2.26E-09
MtrunA17_Chr3g0136041	19511	23397	14819	22831	14.08527732	14.48824679	0.402969467	8.10E-11	2.27E-09
MtrunA17_Chr6g0451581	1222	1311	377	509	10.07014043	9.154069906	-0.916070522	8.32E-11	2.33E-09
MtrunA17_Chr8g0374321	282	314	335	555	8.017690364	9.175368366	1.157678002	8.33E-11	2.33E-09
MtrunA17_Chr4g0006841	1497	1533	435	667	10.32498052	9.447280688	-0.877699832	8.43E-11	2.35E-09
MtrunA17_Chr4g0006841	606	795	170	255	9.233731227	8.11448809	-1.119243137	8.70E-11	2.42E-09
MtrunA17_Chr6g0458091	606	795	170	255	9.233731227	8.11448809	-1.119243137	8.70E-11	2.42E-09
MtrunA17_Chr7g0276331	19584	28615	17661	28224	14.24801098	14.77845373	0.530442744	8.77E-11	2.44E-09
MtrunA17_Chr2g0316931	544	529	101	171	8.930532002	7.518885044	-1.411646958	8.83E-11	2.45E-09
MtrunA17_Chr2g0316931	506	750	144	197	9.095827394	7.834516958	-1.261310435	9.12E-11	2.53E-09
MtrunA17_Chr7g0252151	506	750	144	197	9.095827394	7.834516958	-1.261310435	9.12E-11	2.53E-09
MtrunA17_Chr2g0318011	2899	4267	1175	1779	11.51213164	10.84284289	-0.66928875	9.33E-11	2.59E-09
MtrunA17_Chr5g0436781	18945	21780	8007	11891	14.01600026	13.57617978	-0.439820482	9.67E-11	2.68E-09
MtrunA17_Chr5g0427801	577	890	177	230	9.309229357	8.088012288	-1.221217068	9.70E-11	2.69E-09
MtrunA17_Chr1g0153241	3666	2615	306	428	11.83545682	9.303406445	-2.532050371	9.83E-11	2.72E-09
MtrunA17_Chr5g0400751	35	42	95	162	5.369120643	7.688633901	2.319513258	9.87E-11	2.73E-09
MtrunA17_Chr5g0427811	1063	1328	1000	1555	9.942999685	10.63262386	0.689624172	9.91E-11	2.73E-09
MtrunA17_Chr4g0051551	3368	2370	268	353	11.74296954	9.107576296	-2.635393245	1.04E-10	2.87E-09
MtrunA17_Chr6g0463271	280	378	373	552	8.137990333	9.23404176	1.096051427	1.04E-10	2.85E-09
MtrunA17_Chr6g0463271	2900	3369	1066	1675	11.32988513	10.72391681	-0.605968322	1.06E-10	2.91E-09
MtrunA17_Chr2g0291201	2900	3369	1066	1675	11.32988513	10.72391681	-0.605968322	1.06E-10	2.91E-09
MtrunA17_Chr2g0291201	152976	164615	61914	84645	16.99060583	16.47518709	-0.515418743	1.09E-10	2.99E-09
MtrunA17_Chr2g0288891	152976	164615	61914	84645	16.99060583	16.47518709	-0.515418743	1.09E-10	2.99E-09
MtrunA17_Chr7g0250581	22	37	95	129	5.050862313	7.600020817	2.549158504	1.10E-10	3.00E-09
MtrunA17_Chr3g0105951	97	166	199	328	6.910286677	8.517885601	1.607598924	1.12E-10	3.06E-09
MtrunA17_Chr5g0403421	1335	1852	470	744	10.36250373	9.569720733	-0.792782992	1.21E-10	3.30E-09
MtrunA17_Chr4g0045141	523	511	83	168	8.89362078	7.401752633	-1.491868147	1.30E-10	3.55E-09
MtrunA17_Chr1g0148361	254	202	301	578	7.723489245	9.207440148	1.483950903	1.36E-10	3.70E-09
MtrunA17_Chr6g0464351	375	354	62	87	8.449918284	6.744083687	-1.705834597	1.38E-10	3.76E-09
MtrunA17_Chr2g0319291	8774	11844	3977	5664	13.02544456	12.54001372	-0.485430839	1.38E-10	3.76E-09
MtrunA17_Chr8g0366871	3009	3877	1247	1799	11.4548494	10.88339564	-0.571453764	1.40E-10	3.82E-09
MtrunA17_Chr3g0138191	458	501	97	149	8.752608256	7.37647279	-1.376135465	1.45E-10	3.94E-09
MtrunA17_Chr5g0399981	196	233	26	33	7.831549978	5.577191013	-2.254358965	1.48E-10	4.00E-09
MtrunA17_Chr4g0022111	1390	2095	518	763	10.49109193	9.661128597	-0.829963329	1.53E-10	4.16E-09
MtrunA17_Chr1g0171411	314	439	392	650	8.322229072	9.38399879	1.061769718	1.55E-10	4.20E-09
MtrunA17_Chr1g0171411	3765	4768	1576	2333	11.76093662	11.23566176	-0.525274869	1.61E-10	4.35E-09
MtrunA17_Chr2g0331031	3765	4768	1576	2333	11.76093662	11.23566176	-0.525274869	1.61E-10	4.35E-09
MtrunA17_Chr2g0302101	3757	3832	1197	1952	11.62561133	10.92915585	-0.696455483	1.70E-10	4.58E-09
MtrunA17_Chr7g0267751	543	641	134	209	9.013141539	7.816271925	-1.196869615	1.80E-10	4.84E-09
MtrunA17_Chr4g0047021	123	114	1	5	8.017791555	3.261330434	-4.756461121	1.86E-10	5.01E-09
MtrunA17_Chr2g0331881	6177	8242	5221	7827	12.50813453	12.96733804	0.459203511	1.87E-10	5.01E-09
MtrunA17_Chr4g0074741	47	62	121	174	5.78005548	7.822685866	2.042630387	1.87E-10	5.01E-09
MtrunA17_Chr6g0477101	474	692	133	182	8.991450903	7.721765245	-1.269685658	1.93E-10	5.17E-09
MtrunA17_Chr4g0058781	3614	4317	1424	2196	11.66075006	11.1209983	-0.539751752	2.10E-10	5.61E-09
MtrunA17_Chr4g0031081	335	423	408	602	8.332395176	9.347443014	1.015047839	2.24E-10	5.98E-09
MtrunA17_Chr2g0293021	5307	6416	4262	6322	12.21629617	12.66636191	0.450065736	2.29E-10	6.12E-09
MtrunA17_Chr2g0293021	199	220	280	391	7.536644691	8.815706322	1.279061631	2.38E-10	6.35E-09
MtrunA17_Chr2g0322971	199	220	280	391	7.536644691	8.815706322	1.279061631	2.38E-10	6.35E-09
MtrunA17_Chr7g0246501	17	34	79	135	4.87271302	7.545173988	2.672460968	2.42E-10	6.45E-09
MtrunA17_Chr1g0175751	0	0	49	155	1.042789914	10.65711426	9.614324345	2.46E-10	6.56E-09
MtrunA17_Chr7g0276341	2222	2881	2043	2883	11.02105654	11.57900346	0.557946914	2.49E-10	6.63E-09
MtrunA17_Chr4g0059161	359	422	68	115	8.480693241	6.970199558	-1.510493683	2.55E-10	6.79E-09
MtrunA17_Chr2g0332221	1695	2075	613	942	10.60091425	9.917456924	-0.68345733	2.58E-10	6.84E-09
MtrunA17_Chr4g0009511	113	144	8	6	7.587054239	4.0241837	-3.562870539	2.60E-10	6.88E-09
MtrunA17_Chr3g0129771	285	279	355	503	7.956557407	9.151974179	1.195416772	2.69E-10	7.11E-09
MtrunA17_Chr8g0386681	1552	1870	565	806	10.46744316	9.749290635	-0.718152529	2.69E-10	7.11E-09
MtrunA17_Chr7g0253221	2393	4002	969	1375	11.35773533	10.53693825	-0.820797085	2.69E-10	7.12E-09
MtrunA17_Chr3g0128871	3016	3774	2500	3858	11.42960691	11.92960148	0.499994568	2.75E-10	7.24E-09
MtrunA17_Chr6g0449921	2652	3362	1052	1614	11.26064557	10.68373485	-0.576910713	2.75E-10	7.24E-09
MtrunA17_Chr3g0123961	3327	3635	1159	1859	11.48786403	10.86218428	-0.625679742	2.80E-10	7.38E-09
MtrunA17_Chr3g0098001	916	1211	312	439	9.798440152	8.905649614	-0.892790538	2.89E-10	7.59E-09
MtrunA17_Chr4g0036891	9738	12280	7770	11452	13.119185	13.5248087	0.405623706	3.21E-10	8.43E-09
MtrunA17_Chr7g0226451	132	153	10	13	7.522648726	4.493030757	-3.029617969	3.22E-10	8.46E-09
MtrunA17_Chr5g0397981	2927	3059	1030	1244	11.29418382	10.51095984	-0.783223979	3.28E-10	8.59E-09
MtrunA17_Chr5g0397981	802	954	241	357	9.539258054	8.581408187	-0.957849867	3.29E-10	8.61E-09
MtrunA17_Chr8g0379171	802	954	241	357	9.539258054	8.581408187	-0.957849867	3.29E-10	8.61E-09
MtrunA17_Chr8g0389841	320	450	410	620	8.348992688	9.373393728	1.02440104	3.31E-10	8.64E-09
MtrunA17_Chr7g0269891	1586	1617	1359	2197	10.38385102	11.10887762	0.725026598	3.32E-10	8.68E-09
MtrunA17_Chr7g0252141	549	978	143	260	9.373168643	8.053617942	-1.319550701	3.44E-10	8.97E-09
MtrunA17_Chr7g0237941	1997	2808	1851	3004	10.93236706	11.54373286	0.611365797	3.48E-10	9.07E-09
MtrunA17_Chr6g0473021	5409	6406	2271	3279	12.23267621	11.74195876	-0.49071745	3.49E-10	9.09E-09
MtrunA17_Chr1g0171351	8936	9565	3329	5190	12.89119524	12.35383909	-0.537356156	3.57E-10	9.27E-09
MtrunA17_Chr7g0253961	347	466	84	103	8.529706704	7.032141669	-1.497565035	3.60E-10	9.35E-09
MtrunA17_Chr3g0115721	3481	4215	1434	2059	11.61685484	11.07868344	-0.538171397	3.72E-10	9.64E-09
MtrunA17_Chr3g0115721	2665	2817	917	1361	11.15218867	10.47273733	-0.679451337	3.75E-10	9.72E-09
MtrunA17_Chr3g0115721	2665	2817	917	1361	11.15218867	10.47273733	-0.679451337	3.75E-10	9.72E-09
MtrunA17_Chr7g0234651	2665	2817	917	1361	11.15218867	10.47273733	-0.679451337	3.75E-10	9.72E-09
MtrunA17_Chr4g0001981	531	511	102	169	8.880666741	7.507379663	-1.373287077	4.07E-10	1.05E-08
MtrunA17_Chr6g0481291	2055	2054	655	908	10.75664544	9.953895664	-0.802749772	4.26E-10	1.10E-08
MtrunA17_Chr2g0279321	1819	2161	686	864	10.69088081	9.94603838	-0.744842432	4.26E-10	1.10E-08
MtrunA17_Chr1g0195521	1176	1488	1081	1677	10.09305401	10.73812579	0.645071779	4.36E-10	1.12E-08
MtrunA17_Chr2g0329461	986	1389	1002	1558	9.927255229	10.6373702	0.710114969	4.39E-10	1.13E-08
MtrunA17_Chr3g0140871	675	537	110	187	9.137069039	7.660042056	-1.477026983	4.60E-10	1.18E-08
MtrunA17_Chr8g0369171	591	686	586	937	9.062261629	9.902251341	0.839989712	4.84E-10	1.24E-08
MtrunA17_Chr5g0425711	621	800	663	963	9.204900323	10.00354892	0.7986486	4.86E-10	1.25E-08
MtrunA17_Chr5g0415981	219	356	43	57	8.119548246	6.223663951	-1.895884294	5.26E-10	1.35E-08
MtrunA17_Chr4g0008421	3920	4070	1354	2083	11.69196058	11.05632866	-0.635631919	5.57E-10	1.43E-08
MtrunA17_Chr5g0411601	255	357	396	484	8.044593679	9.199737528	1.15514385	5.61E-10	1.43E-08
MtrunA17_Chr1g0205701	10407	11682	4215	6402	13.13737567	12.66907202	-0.468303643	5.69E-10	1.45E-08
MtrunA17_Chr8g0387041	399	570	109	132	8.750884248	7.372595365	-1.378288883	5.72E-10	1.46E-08
MtrunA17_Chr8g0387041	1151	1670	396	646	10.18897433	9.351523688	-0.837450644	5.78E-10	1.47E-08
MtrunA17_Chr4g0004261	1151	1670	396	646	10.18897433	9.351523688	-0.837450644	5.78E-10	1.47E-08
MtrunA17_Chr2g0295571	3731	4176	2974	4564	11.65937205	12.1778385	0.518466443	5.80E-10	1.48E-08
MtrunA17_Chr3g0101061	4615	5817	1993	2927	12.04754449	11.56494024	-0.482604249	5.84E-10	1.49E-08
MtrunA17_Chr4g0073561	1386	1676	1237	1857	10.29395406	10.90502313	0.611069067	5.92E-10	1.50E-08
MtrunA17_Chr8g0392741	2349	2698	892	1255	11.0219264	10.38880088	-0.633125527	6.00E-10	1.52E-08
MtrunA17_Chr1g0189711	365	825	102	134	9.084837533	7.405976605	-1.678860928	6.20E-10	1.57E-08
MtrunA17_Chr1g0189711	875	1400	251	475	9.905058303	8.846637578	-1.058420725	6.40E-10	1.62E-08
MtrunA17_Chr8g0356021	875	1400	251	475	9.905058303	8.846637578	-1.058420725	6.40E-10	1.62E-08
MtrunA17_Chr1g0177141	3400	3590	1208	1793	11.49763918	10.86511875	-0.632520428	6.48E-10	1.64E-08
MtrunA17_Chr8g0374331	2367	3085	981	1355	11.12160659	10.51014951	-0.611457077	6.64E-10	1.68E-08
MtrunA17_Chr1g0175471	633	628	150	213	9.120842843	7.912087393	-1.20875545	6.69E-10	1.69E-08
MtrunA17_Chr3g0134351	298	233	37	44	8.130816936	6.004248708	-2.126568228	6.74E-10	1.70E-08
MtrunA17_Chr7g0259991	1752	1832	576	813	10.55212355	9.777343898	-0.774779652	6.76E-10	1.70E-08
MtrunA17_Chr7g0259991	660	762	664	972	9.213380942	10.01185797	0.798477027	6.81E-10	1.71E-08
MtrunA17_Chr5g0441891	660	762	664	972	9.213380942	10.01185797	0.798477027	6.81E-10	1.71E-08
MtrunA17_Chr8g0382691	706	854	666	1178	9.34387906	10.16095624	0.817077178	7.16E-10	1.80E-08
MtrunA17_Chr7g0275281	164	269	19	40	7.824986525	5.539907949	-2.285078576	7.51E-10	1.88E-08
MtrunA17_Chr8g0351211	951	1051	278	432	9.725796744	8.816170504	-0.90962624	7.51E-10	1.88E-08
MtrunA17_Chr1g0163441	31	37	86	142	5.194078951	7.523845698	2.329766747	7.74E-10	1.94E-08
MtrunA17_Chr3g0143811	136	149	212	296	7.014868032	8.44810619	1.433238158	7.81E-10	1.95E-08
MtrunA17_Chr6g0452171	1014	914	251	345	9.721913658	8.61297652	-1.108937139	7.95E-10	1.99E-08
MtrunA17_Chr2g0278631	729	778	711	1048	9.304626209	10.11782939	0.813203184	8.24E-10	2.06E-08
MtrunA17_Chr1g0146211	14641	17397	11004	16909	13.66377999	14.05621656	0.392436571	8.82E-10	2.20E-08
MtrunA17_Chr3g0145751	8207	8676	3132	4572	12.76086239	12.21841759	-0.542444804	8.86E-10	2.21E-08
MtrunA17_Chr5g0430701	790	923	762	1132	9.473359661	10.2134309	0.740071244	9.03E-10	2.25E-08
MtrunA17_Chr5g0430701	94	116	179	235	6.606284782	8.199408065	1.593123283	9.26E-10	2.30E-08
MtrunA17_Chr6g0480091	94	116	179	235	6.606284782	8.199408065	1.593123283	9.26E-10	2.30E-08
MtrunA17_Chr6g0480091	2384	3549	934	1505	11.23965955	10.55942928	-0.680230265	9.94E-10	2.47E-08
MtrunA17_Chr4g0039301	2384	3549	934	1505	11.23965955	10.55942928	-0.680230265	9.94E-10	2.47E-08
MtrunA17_Chr1g0201941	4255	4748	3320	5231	11.84595945	12.3552076	0.509248158	1.00E-09	2.49E-08
MtrunA17_Chr8g0377631	459	588	115	184	8.832650076	7.618317263	-1.214332813	1.09E-09	2.69E-08
MtrunA17_Chr6g0451831	4192	4645	1580	2442	11.82354306	11.27368168	-0.549861378	1.12E-09	2.77E-08
MtrunA17_Chr4g0053781	1427	1487	454	640	10.26006301	9.439235977	-0.820827029	1.13E-09	2.79E-08
MtrunA17_Chr3g0130061	37346	42107	15790	23802	14.97987475	14.56480069	-0.415074057	1.15E-09	2.84E-08
MtrunA17_Chr4g0058931	5263	6175	4185	6137	12.18301698	12.63178095	0.448763975	1.19E-09	2.94E-08
MtrunA17_Chr8g0334501	1221	1686	1221	1758	10.21367735	10.8593297	0.645652359	1.21E-09	2.99E-08
MtrunA17_Chr8g0334501	247	283	36	64	8.005626193	6.177321317	-1.828304876	1.22E-09	3.01E-08
MtrunA17_Chr8g0334501	247	283	36	64	8.005626193	6.177321317	-1.828304876	1.22E-09	3.01E-08
MtrunA17_Chr2g0309181	247	283	36	64	8.005626193	6.177321317	-1.828304876	1.22E-09	3.01E-08
MtrunA17_Chr7g0268781	189	244	272	386	7.559790902	8.770469695	1.210678792	1.22E-09	3.01E-08
MtrunA17_Chr1g0200531	115	207	223	359	7.16428272	8.629557644	1.465274925	1.24E-09	3.05E-08
MtrunA17_Chr5g0447691	1819	2359	706	1070	10.7395015	10.10511237	-0.634389135	1.24E-09	3.03E-08
MtrunA17_Chr8g0350201	605	680	590	928	9.071837482	9.897945492	0.82610801	1.28E-09	3.13E-08
MtrunA17_Chr1g0155411	157	299	22	40	7.884439577	5.617210813	-2.267228765	1.29E-09	3.15E-08
MtrunA17_Chr3g0113651	174	209	259	348	7.401185131	8.674888162	1.273703031	1.29E-09	3.15E-08
MtrunA17_Chr7g0271931	1165	1935	383	676	10.33135625	9.381166475	-0.950189775	1.31E-09	3.20E-08
MtrunA17_Chr5g0402701	2602	3035	2153	3186	11.16816298	11.68512479	0.516961816	1.36E-09	3.32E-08
MtrunA17_Chr1g0209531	409	521	102	150	8.677148052	7.394886291	-1.282261761	1.36E-09	3.31E-08
MtrunA17_Chr4g0051171	129	204	17	17	7.582081603	4.93464386	-2.647437743	1.36E-09	3.32E-08
MtrunA17_Chr7g0230421	1737	2185	1494	2334	10.64254299	11.20127428	0.558731285	1.39E-09	3.38E-08
MtrunA17_Chr4g0074051	514	575	543	777	8.841684768	9.716252234	0.874567466	1.39E-09	3.38E-08
MtrunA17_Chr4g0074051	791	763	183	302	9.403936173	8.293443384	-1.110492788	1.45E-09	3.52E-08
MtrunA17_Chr6g0460061	791	763	183	302	9.403936173	8.293443384	-1.110492788	1.45E-09	3.52E-08
MtrunA17_Chr2g0287451	0	0	34	137	0.901076119	10.23549303	9.334416915	1.46E-09	3.53E-08
MtrunA17_Chr2g0287451	414	473	448	671	8.551572434	9.479665903	0.928093469	1.48E-09	3.58E-08
MtrunA17_Chr3g0126491	414	473	448	671	8.551572434	9.479665903	0.928093469	1.48E-09	3.58E-08
MtrunA17_Chr2g0304561	1333	1120	320	459	10.06911584	8.988870502	-1.080245337	1.51E-09	3.66E-08
MtrunA17_Chr8g0384721	2658	3538	2348	3445	11.29420086	11.8029122	0.508711333	1.53E-09	3.69E-08
MtrunA17_Chr4g0013081	614	1015	192	298	9.433473162	8.314660835	-1.118812327	1.59E-09	3.85E-08
MtrunA17_Chr4g0013081	2739	2861	943	1419	11.18155682	10.52102075	-0.660536079	1.59E-09	3.85E-08
MtrunA17_Chr7g0249161	2739	2861	943	1419	11.18155682	10.52102075	-0.660536079	1.59E-09	3.85E-08
MtrunA17_Chr2g0282081	14419	35149	1511	2721	14.86899755	11.94080961	-2.92818794	1.62E-09	3.89E-08
MtrunA17_Chr2g0296981	10520	14268	4612	7371	13.28767227	12.83506216	-0.452610106	1.62E-09	3.89E-08
MtrunA17_Chr6g0480521	1510	1979	1401	2035	10.47409008	11.05768188	0.583591798	1.65E-09	3.97E-08
MtrunA17_Chr6g0480521	1074	1392	356	586	9.99767383	9.200057651	-0.79761618	1.65E-09	3.96E-08
MtrunA17_Chr6g0480521	1074	1392	356	586	9.99767383	9.200057651	-0.79761618	1.65E-09	3.96E-08
MtrunA17_Chr6g0480521	1074	1392	356	586	9.99767383	9.200057651	-0.79761618	1.65E-09	3.96E-08
MtrunA17_Chr6g0484911	1074	1392	356	586	9.99767383	9.200057651	-0.79761618	1.65E-09	3.96E-08
MtrunA17_Chr7g0271251	570	622	580	846	8.970207221	9.821825169	0.851617948	1.66E-09	3.99E-08
MtrunA17_Chr4g0052521	1156	1307	370	571	10.00734311	9.207405431	-0.799937676	1.69E-09	4.05E-08
MtrunA17_Chr1g0203511	6553	7997	2789	4334	12.52608015	12.08774361	-0.438336539	1.70E-09	4.08E-08
MtrunA17_Chr1g0174161	2910	3817	2500	3714	11.41207187	11.90071746	0.488645585	1.78E-09	4.25E-08
MtrunA17_Chr4g0031001	2329	2598	844	1280	10.98777949	10.36277661	-0.625002875	1.80E-09	4.30E-08
MtrunA17_Chr5g0439251	307	526	77	110	8.552279805	7.022216149	-1.530063657	1.81E-09	4.31E-08
MtrunA17_Chr8g0376971	3002	4166	2687	4050	11.50168796	12.01751241	0.515824445	1.89E-09	4.50E-08
MtrunA17_Chr7g0264231	561	677	615	829	9.016104522	9.847431301	0.831326779	1.93E-09	4.59E-08
MtrunA17_Chr8g0374841	5957	7169	4633	6987	12.37731138	12.79645809	0.419146709	1.94E-09	4.60E-08
MtrunA17_Chr4g0068301	40	45	102	143	5.457269482	7.585714304	2.128444822	1.96E-09	4.66E-08
MtrunA17_Chr2g0279651	10186	12124	4284	6791	13.14351946	12.72054067	-0.422978799	2.01E-09	4.78E-08
MtrunA17_Chr5g0434671	2574	3091	971	1564	11.17760416	10.60459081	-0.57301335	2.09E-09	4.96E-08
MtrunA17_Chr4g0048581	1894	2061	1599	2384	10.66982768	11.26950343	0.599675749	2.09E-09	4.96E-08
MtrunA17_Chr4g0048581	335	379	66	104	8.348727372	6.865158534	-1.483568838	2.11E-09	4.99E-08
MtrunA17_Chr1g0197171	335	379	66	104	8.348727372	6.865158534	-1.483568838	2.11E-09	4.99E-08
MtrunA17_Chr7g0260671	1356	1800	495	780	10.34127148	9.630732772	-0.710538709	2.12E-09	5.01E-08
MtrunA17_Chr1g0158861	1194	1291	1057	1589	10.00823104	10.68704645	0.678815419	2.15E-09	5.08E-08
MtrunA17_Chr4g0054151	602	631	137	235	9.071759007	7.915085744	-1.156673262	2.17E-09	5.13E-08
MtrunA17_Chr8g0360371	9274	11898	7180	11783	13.06260801	13.491662	0.429053989	2.21E-09	5.22E-08
MtrunA17_Chr4g0044271	374	404	460	578	8.38493998	9.412119766	1.027179785	2.22E-09	5.22E-08
MtrunA17_Chr3g0122351	2787	3388	2237	3554	11.29419189	11.79061425	0.496422354	2.26E-09	5.32E-08
MtrunA17_Chr5g0403541	5171	5207	1741	2783	12.07026682	11.44616493	-0.62410189	2.26E-09	5.32E-08
MtrunA17_Chr4g0025591	156	122	10	13	7.513570624	4.492648785	-3.020921839	2.29E-09	5.39E-08
MtrunA17_Chr1g0153151	365	346	413	587	8.271427831	9.350798282	1.07937045	2.36E-09	5.53E-08
MtrunA17_Chr1g0153151	8110	8044	2939	4061	12.70943083	12.09507121	-0.614359623	2.39E-09	5.60E-08
MtrunA17_Chr5g0430641	8110	8044	2939	4061	12.70943083	12.09507121	-0.614359623	2.39E-09	5.60E-08
MtrunA17_Chr5g0410641	485	496	111	156	8.772303236	7.48573009	-1.286573147	2.45E-09	5.72E-08
MtrunA17_Chr8g0391901	2066	3129	823	1285	11.04856915	10.35471362	-0.693855535	2.51E-09	5.86E-08
MtrunA17_Chr2g0298571	2134	2789	855	1305	10.97082576	10.38183459	-0.588991165	2.51E-09	5.86E-08
MtrunA17_Chr4g0046841	37	51	95	155	5.483983601	7.58342461	2.099441009	2.70E-09	6.31E-08
MtrunA17_Chr4g0072681	1005	1563	367	546	10.05494704	9.177846602	-0.877100435	2.76E-09	6.43E-08
MtrunA17_Chr4g0072681	366	730	112	111	8.961705769	7.343136464	-1.618569306	2.81E-09	6.54E-08
MtrunA17_Chr3g0122671	366	730	112	111	8.961705769	7.343136464	-1.618569306	2.81E-09	6.54E-08
MtrunA17_Chr6g0478741	359	515	483	629	8.523675912	9.495956432	0.97228052	2.95E-09	6.87E-08
MtrunA17_Chr7g0218101	855	923	254	362	9.561527685	8.625885545	-0.93564214	3.03E-09	7.04E-08
MtrunA17_Chr8g0360711	1962	2093	690	957	10.719948	10.01646248	-0.703485519	3.07E-09	7.12E-08
MtrunA17_Chr4g0046791	5131	6413	2263	3304	12.19176085	11.74143888	-0.450321972	3.12E-09	7.25E-08
MtrunA17_Chr8g0379001	68	62	125	191	6.001369963	7.861439802	1.860069839	3.21E-09	7.42E-08
MtrunA17_Chr4g0009821	1039	1082	296	469	9.810763205	8.918878881	-0.891884324	3.21E-09	7.44E-08
MtrunA17_Chr5g0415541	8570	9804	3612	5351	12.8682997	12.42616011	-0.442139592	3.25E-09	7.52E-08
MtrunA17_Chr6g0457581	6418	7730	2736	4211	12.48638197	12.05264121	-0.433740753	3.26E-09	7.52E-08
MtrunA17_Chr4g0064081	1366	1636	1224	1769	10.26499932	10.86082682	0.595827505	3.27E-09	7.54E-08
MtrunA17_Chr7g0265901	834	1095	286	411	9.653236079	8.790952628	-0.862283451	3.35E-09	7.71E-08
MtrunA17_Chr1g0184541	380	478	431	634	8.495013214	9.407916361	0.912903147	3.40E-09	7.84E-08
MtrunA17_Chr4g0069241	1620	2072	635	917	10.56398982	9.918033246	-0.645956569	3.44E-09	7.90E-08
MtrunA17_Chr1g0200341	4257	4883	1715	2573	11.86523547	11.36547341	-0.49976206	3.57E-09	8.21E-08
MtrunA17_Chr8g0378831	2519	2667	899	1296	11.06880636	10.41961153	-0.649194828	3.67E-09	8.42E-08
MtrunA17_Chr3g0086241	1287	1687	1162	1821	10.24449053	10.84499438	0.60050385	3.78E-09	8.67E-08
MtrunA17_Chr2g0284321	2002	2452	710	1208	10.83476071	10.20144465	-0.633316058	3.97E-09	9.10E-08
MtrunA17_Chr5g0414001	297	239	43	45	8.10628971	6.100742474	-2.005547236	3.98E-09	9.11E-08
MtrunA17_Chr4g0030161	235	360	51	69	8.115849184	6.42790355	-1.687945633	4.03E-09	9.22E-08
MtrunA17_Chr2g0310571	354	456	85	126	8.488982455	7.149827612	-1.339154843	4.04E-09	9.22E-08
MtrunA17_Chr1g0198601	553	837	177	251	9.20552197	8.123793707	-1.081728263	4.21E-09	9.60E-08
MtrunA17_Chr1g0212061	561	523	123	177	8.919914362	7.648475237	-1.271439125	4.21E-09	9.60E-08
MtrunA17_Chr4g0074711	563	783	178	248	9.159514799	8.113177585	-1.046337214	4.33E-09	9.86E-08
MtrunA17_Chr7g0214561	6498	8213	5201	7607	12.53711458	12.93995048	0.402835901	4.36E-09	9.93E-08
MtrunA17_Chr5g0442931	588	813	621	968	9.176243202	9.958105757	0.781862555	4.46E-09	1.01E-07
MtrunA17_Chr6g0487201	2575	3310	2147	3303	11.22012919	11.70647523	0.486346043	4.55E-09	1.03E-07
MtrunA17_Chr8g0355271	2207	2126	654	1053	10.83099153	10.05748803	-0.773503501	4.63E-09	1.05E-07
MtrunA17_Chr8g0353141	576	807	179	267	9.193640684	8.167770703	-1.025869982	4.72E-09	1.07E-07
MtrunA17_Chr8g0353141	443	594	536	708	8.760698023	9.641865458	0.881167435	4.83E-09	1.09E-07
MtrunA17_Chr7g0271851	443	594	536	708	8.760698023	9.641865458	0.881167435	4.83E-09	1.09E-07
MtrunA17_Chr3g0145581	4778	5612	3713	5605	12.04312349	12.47911007	0.435986576	4.91E-09	1.11E-07
MtrunA17_Chr4g0069501	329	407	77	105	8.370497129	6.961358243	-1.409138886	5.03E-09	1.14E-07
MtrunA17_Chr4g0038031	7026	7538	2760	4023	12.54376974	12.03214559	-0.511624145	5.12E-09	1.16E-07
MtrunA17_Chr6g0452901	241	246	283	442	7.732568307	8.88754424	1.154975932	5.21E-09	1.18E-07
MtrunA17_Chr7g0230061	1195	1542	1071	1694	10.12651958	10.73515991	0.608640334	5.36E-09	1.21E-07
MtrunA17_Chr7g0230061	885	955	271	377	9.607244178	8.697873053	-0.909371125	5.55E-09	1.25E-07
MtrunA17_Chr2g0294061	885	955	271	377	9.607244178	8.697873053	-0.909371125	5.55E-09	1.25E-07
MtrunA17_Chr8g0345201	306	418	74	101	8.345210942	6.90998721	-1.435223733	5.68E-09	1.28E-07
MtrunA17_Chr7g0247431	5493	6817	4330	6444	12.2816046	12.68831071	0.406706107	5.74E-09	1.29E-07
MtrunA17_Chr1g0179021	541	536	124	187	8.89300411	7.682398872	-1.210605238	5.91E-09	1.33E-07
MtrunA17_Chr1g0179021	10200	11777	7570	11877	13.12328892	13.53312883	0.409839909	6.04E-09	1.35E-07
MtrunA17_Chr8g0380731	10200	11777	7570	11877	13.12328892	13.53312883	0.409839909	6.04E-09	1.35E-07
MtrunA17_Chr2g0278481	447	499	468	689	8.639668561	9.523597762	0.883929201	6.05E-09	1.36E-07
MtrunA17_Chr4g0055841	457	587	117	194	8.816620894	7.659789247	-1.156831648	6.07E-09	1.36E-07
MtrunA17_Chr1g0148401	1740	1891	619	860	10.55860154	9.860281948	-0.698319596	6.13E-09	1.37E-07
MtrunA17_Chr2g0321331	2157	2281	771	1056	10.8484961	10.16543595	-0.68306015	6.15E-09	1.37E-07
MtrunA17_Chr2g0321331	209	163	18	31	7.693579058	5.322617848	-2.37096121	6.21E-09	1.39E-07
MtrunA17_Chr4g0057241	209	163	18	31	7.693579058	5.322617848	-2.37096121	6.21E-09	1.39E-07
MtrunA17_Chr8g0386301	118	122	7	12	7.301647619	4.21960368	-3.082043939	6.24E-09	1.39E-07
MtrunA17_Chr5g0401451	1593	1798	543	865	10.45383069	9.770040445	-0.683790248	6.29E-09	1.40E-07
MtrunA17_Chr6g0478201	335	293	37	87	8.26370741	6.453585778	-1.810121632	6.30E-09	1.40E-07
MtrunA17_Chr5g0433371	1405	1503	463	685	10.24539752	9.493386984	-0.752010538	6.38E-09	1.42E-07
MtrunA17_Chr4g0072251	474	613	514	755	8.821757187	9.648147024	0.826389837	6.41E-09	1.42E-07
MtrunA17_Chr8g0389111	3840	3758	1225	1991	11.62761324	10.95690703	-0.670706212	6.48E-09	1.44E-07
MtrunA17_Chr8g0389111	4127	4815	1712	2513	11.83132007	11.34578906	-0.485531012	6.55E-09	1.45E-07
MtrunA17_Chr4g0006851	4127	4815	1712	2513	11.83132007	11.34578906	-0.485531012	6.55E-09	1.45E-07
MtrunA17_Chr4g0006851	728	787	194	318	9.336813367	8.350516128	-0.986297239	6.65E-09	1.47E-07
MtrunA17_Chr4g0006851	728	787	194	318	9.336813367	8.350516128	-0.986297239	6.65E-09	1.47E-07
MtrunA17_Chr1g0193211	728	787	194	318	9.336813367	8.350516128	-0.986297239	6.65E-09	1.47E-07
MtrunA17_Chr8g0382221	11311	14141	5146	7806	13.32691277	12.9492883	-0.377624469	6.76E-09	1.50E-07
MtrunA17_Chr1g0207561	3084	3660	1270	1838	11.42603457	10.90744977	-0.518584802	6.81E-09	1.50E-07
MtrunA17_Chr3g0128861	1918	2481	768	1159	10.80954325	10.21882482	-0.590718435	6.82E-09	1.50E-07
MtrunA17_Chr7g0225311	133	273	24	25	7.756802677	5.37032727	-2.386475406	6.83E-09	1.51E-07
MtrunA17_Chr4g0065011	0	0	51	64	0.698977853	9.599499569	8.900521716	6.88E-09	1.52E-07
MtrunA17_Chr1g0203831	3150	3047	907	1609	11.34263814	10.59980925	-0.742828884	6.99E-09	1.54E-07
MtrunA17_Chr6g0473981	91	147	9	4	7.439235212	3.928696302	-3.51053891	7.13E-09	1.57E-07
MtrunA17_Chr7g0255191	451	791	126	214	9.06443508	7.804140314	-1.260294767	7.13E-09	1.57E-07
MtrunA17_Chr1g0201891	8142	8268	3029	4408	12.72417668	12.16918547	-0.554991208	7.44E-09	1.63E-07
MtrunA17_Chr1g0201891	6482	7585	2676	4211	12.48088369	12.03785808	-0.443025604	7.46E-09	1.63E-07
MtrunA17_Chr1g0201891	6482	7585	2676	4211	12.48088369	12.03785808	-0.443025604	7.46E-09	1.63E-07
MtrunA17_Chr2g0316431	6482	7585	2676	4211	12.48088369	12.03785808	-0.443025604	7.46E-09	1.63E-07
MtrunA17_Chr2g0318581	2398	3036	1986	3047	11.10619287	11.5920265	0.485833631	7.62E-09	1.67E-07
MtrunA17_Chr1g0189891	1490	1601	475	766	10.33031378	9.592982957	-0.737330826	7.69E-09	1.68E-07
MtrunA17_Chr1g0212131	20801	23151	15572	23232	14.12636352	14.53698756	0.41062404	7.77E-09	1.70E-07
MtrunA17_Chr3g0093681	204	156	16	30	7.664664111	5.241748891	-2.42291522	7.95E-09	1.73E-07
MtrunA17_Chr1g0200091	756	1020	740	1178	9.510353025	10.2174219	0.707068875	7.95E-09	1.73E-07
MtrunA17_Chr3g0115661	883	966	761	1367	9.590097337	10.35930631	0.769208976	7.95E-09	1.73E-07
MtrunA17_Chr8g0350271	2419	2913	2072	2906	11.08506492	11.59046116	0.505396242	7.96E-09	1.73E-07
MtrunA17_Chr8g0373961	121	185	9	24	7.450295617	4.810486596	-2.639809021	8.03E-09	1.75E-07
MtrunA17_Chr1g0148241	4106	4193	1497	2113	11.74576939	11.13612476	-0.609644632	8.09E-09	1.76E-07
MtrunA17_Chr4g0064781	3473	4260	2760	4200	11.61423828	12.0575221	0.443283819	8.11E-09	1.76E-07
MtrunA17_Chr4g0064781	3731	4583	2896	4764	11.71994554	12.18675514	0.466809601	8.53E-09	1.85E-07
MtrunA17_Chr7g0237991	3731	4583	2896	4764	11.71994554	12.18675514	0.466809601	8.53E-09	1.85E-07
MtrunA17_Chr1g0192761	35915	48736	29340	43021	15.054652	15.43643208	0.381780085	8.80E-09	1.91E-07
MtrunA17_Chr1g0168081	592	999	762	1128	9.35817856	10.22715836	0.868979802	9.05E-09	1.96E-07
MtrunA17_Chr5g0400681	26	52	93	141	5.324620738	7.530267016	2.205646278	9.06E-09	1.96E-07
MtrunA17_Chr5g0400681	2236	2588	824	1316	10.95000935	10.36289952	-0.587109825	9.28E-09	2.00E-07
MtrunA17_Chr4g0065191	2236	2588	824	1316	10.95000935	10.36289952	-0.587109825	9.28E-09	2.00E-07
MtrunA17_Chr4g0064801	1896	2379	766	1102	10.77116727	10.1802275	-0.590939772	9.28E-09	2.00E-07
MtrunA17_Chr1g0207711	865	1105	804	1263	9.658844154	10.32236026	0.663516105	9.61E-09	2.07E-07
MtrunA17_Chr5g0405241	451	568	118	188	8.780999973	7.638346526	-1.142653447	9.88E-09	2.13E-07
MtrunA17_Chr7g0223111	726	1127	265	343	9.601398839	8.624127088	-0.977271751	9.97E-09	2.15E-07
MtrunA17_Chr1g0195661	395	543	427	749	8.614744087	9.52633309	0.911589003	1.02E-08	2.20E-07
MtrunA17_Chr1g0203231	13024	14317	5373	8004	13.44475212	13.0030737	-0.441678426	1.03E-08	2.20E-07
MtrunA17_Chr3g0100051	231	291	313	413	7.809417111	8.89976836	1.090351249	1.04E-08	2.24E-07
MtrunA17_Chr4g0049371	336	591	496	725	8.600857914	9.622463113	1.021605199	1.09E-08	2.33E-07
MtrunA17_Chr7g0216961	1706	1865	584	908	10.53010309	9.855683583	-0.674419503	1.10E-08	2.35E-07
MtrunA17_Chr3g0115951	358	420	392	584	8.359779529	9.282113569	0.92233404	1.11E-08	2.38E-07
MtrunA17_Chr3g0099231	1227	1979	479	705	10.36396009	9.545874992	-0.818085093	1.11E-08	2.38E-07
MtrunA17_Chr4g0075921	803	991	268	389	9.551056306	8.702799161	-0.848257145	1.12E-08	2.38E-07
MtrunA17_Chr5g0429051	117	143	5	18	7.348033908	4.394589144	-2.953444764	1.12E-08	2.38E-07
MtrunA17_Chr5g0429051	9528	12452	7380	11947	13.11360679	13.51932046	0.405713675	1.12E-08	2.38E-07
MtrunA17_Chr1g0194191	9528	12452	7380	11947	13.11360679	13.51932046	0.405713675	1.12E-08	2.38E-07
MtrunA17_Chr1g0179541	2775	3524	1167	1752	11.32134	10.81112136	-0.510218641	1.12E-08	2.39E-07
MtrunA17_Chr7g0266121	7728	10346	6288	9445	12.82963245	13.23289276	0.403260309	1.12E-08	2.38E-07
MtrunA17_Chr2g0316311	4549	4847	1649	2647	11.91501511	11.36374732	-0.551267799	1.12E-08	2.39E-07
MtrunA17_Chr7g0243581	6628	8414	5104	8032	12.5681077	12.96576429	0.397656594	1.15E-08	2.44E-07
MtrunA17_Chr2g0308461	2110	2630	846	1280	10.91694082	10.35738545	-0.559555372	1.16E-08	2.46E-07
MtrunA17_Chr8g0339771	1280	1755	511	696	10.28461983	9.570357011	-0.714262821	1.22E-08	2.59E-07
MtrunA17_Chr8g0340771	11	3	42	91	3.514314122	7.263048688	3.748734566	1.24E-08	2.63E-07
MtrunA17_Chr3g0087051	2820	3153	1067	1637	11.2582734	10.70252233	-0.555751067	1.29E-08	2.73E-07
MtrunA17_Chr8g0337361	201	261	35	52	7.794335314	5.987289125	-1.807046189	1.29E-08	2.73E-07
MtrunA17_Chr3g0128691	991	1181	879	1360	9.801681203	10.43694363	0.635262425	1.35E-08	2.85E-07
MtrunA17_Chr3g0139301	155	218	27	21	7.635600495	5.339148754	-2.296451741	1.35E-08	2.85E-07
MtrunA17_Chr3g0121381	5450	6572	4116	6578	12.25000428	12.66846727	0.418462988	1.42E-08	2.99E-07
MtrunA17_Chr3g0121381	10746	13229	7977	12870	13.24215047	13.62772677	0.385576293	1.46E-08	3.07E-07
MtrunA17_Chr2g0321521	10746	13229	7977	12870	13.24215047	13.62772677	0.385576293	1.46E-08	3.07E-07
MtrunA17_Chr1g0192771	1004	1043	311	432	9.757750279	8.889571751	-0.868178528	1.47E-08	3.10E-07
MtrunA17_Chr8g0381731	588	851	187	290	9.241613654	8.253605008	-0.988008646	1.48E-08	3.11E-07
MtrunA17_Chr8g0350231	2378	3104	1021	1431	11.12327845	10.57218453	-0.551093915	1.50E-08	3.16E-07
MtrunA17_Chr8g0367751	96	189	12	14	7.398299491	4.591716148	-2.806583343	1.52E-08	3.18E-07
MtrunA17_Chr1g0170871	0	0	31	83	0.633575296	9.428150612	8.794575316	1.53E-08	3.21E-07
MtrunA17_Chr4g0050621	601	768	606	902	9.143698456	9.883932302	0.740233846	1.55E-08	3.25E-07
MtrunA17_Chr8g0375861	4323	5525	3393	5405	11.95863366	12.38806852	0.429434862	1.57E-08	3.29E-07
MtrunA17_Chr1g0209361	9	23	52	111	4.285057973	7.219115829	2.934057856	1.62E-08	3.39E-07
MtrunA17_Chr3g0137071	193	242	248	384	7.551972951	8.685622209	1.133649258	1.66E-08	3.48E-07
MtrunA17_Chr2g0281451	1159	1666	1105	1815	10.16787982	10.81201425	0.644134432	1.67E-08	3.48E-07
MtrunA17_Chr4g0038681	3850	4747	3163	4490	11.76673649	12.20367165	0.436935158	1.68E-08	3.51E-07
MtrunA17_Chr7g0255531	907	1081	284	470	9.695254757	8.881061826	-0.814192931	1.69E-08	3.52E-07
MtrunA17_Chr3g0110261	725	772	692	988	9.288599262	10.04889975	0.760300493	1.71E-08	3.56E-07
MtrunA17_Chr1g0176501	2077	2457	1700	2559	10.85164478	11.35553256	0.50388778	1.73E-08	3.59E-07
MtrunA17_Chr7g0234701	621	727	188	265	9.162129604	8.189163564	-0.97296604	1.74E-08	3.61E-07
MtrunA17_Chr8g0371711	4662	5956	3651	5735	12.06639496	12.48237692	0.415981956	1.79E-08	3.72E-07
MtrunA17_Chr5g0434811	563	640	581	796	8.974112791	9.772376766	0.798263975	1.81E-08	3.75E-07
MtrunA17_Chr7g0226291	312	510	417	652	8.426505288	9.415995862	0.989490574	1.83E-08	3.80E-07
MtrunA17_Chr4g0065171	1330	1686	1159	1789	10.26355197	10.82644774	0.562895772	1.86E-08	3.84E-07
MtrunA17_Chr7g0247821	2969	2919	933	1544	11.26037614	10.57923116	-0.681144979	1.87E-08	3.87E-07
MtrunA17_Chr2g0315151	8809	9044	3326	4975	12.84168015	12.32074332	-0.520936838	1.88E-08	3.88E-07
MtrunA17_Chr7g0244521	1562	2000	590	941	10.50871081	9.88360074	-0.625110067	1.91E-08	3.94E-07
MtrunA17_Chr2g0322351	4630	4436	1559	2333	11.88129294	11.24004795	-0.64124499	1.93E-08	3.99E-07
MtrunA17_Chr4g0004241	26	62	109	143	5.478093017	7.644888566	2.166795549	1.95E-08	4.02E-07
MtrunA17_Chr2g0285931	3911	5114	3152	4899	11.8314035	12.26364185	0.432238351	1.96E-08	4.03E-07
MtrunA17_Chr8g0347191	15	24	60	101	4.485314579	7.126102543	2.640787964	1.96E-08	4.04E-07
MtrunA17_Chr5g0404721	1359	1247	365	581	10.11795336	9.224750241	-0.893203119	1.97E-08	4.04E-07
MtrunA17_Chr1g0192591	2103	2895	1861	2846	10.98204712	11.49818807	0.516140954	2.00E-08	4.10E-07
MtrunA17_Chr7g0266081	6606	6939	2448	3878	12.44114171	11.9207992	-0.520342503	2.04E-08	4.19E-07
MtrunA17_Chr1g0198921	3056	3239	1050	1736	11.34222234	10.74028289	-0.601939449	2.08E-08	4.25E-07
MtrunA17_Chr8g0385411	2370	2630	873	1351	11.00482787	10.42215772	-0.58267015	2.08E-08	4.25E-07
MtrunA17_Chr2g0328461	1035	1236	886	1481	9.865629899	10.50727115	0.641641246	2.11E-08	4.31E-07
MtrunA17_Chr6g0485681	2668	3393	1096	1719	11.26536907	10.75325861	-0.512110458	2.11E-08	4.31E-07
MtrunA17_Chr5g0425531	1393	1773	536	801	10.34194123	9.698333215	-0.643608015	2.11E-08	4.31E-07
MtrunA17_Chr8g0373201	4130	4587	3254	4746	11.79690589	12.26667572	0.469769832	2.17E-08	4.44E-07
MtrunA17_Chr5g0396271	4589	5070	1868	2611	11.94920658	11.43894615	-0.510260432	2.18E-08	4.44E-07
MtrunA17_Chr3g0116491	1276	1313	400	604	10.08451453	9.301608135	-0.782906391	2.19E-08	4.46E-07
MtrunA17_Chr8g0346531	415	653	132	165	8.848625693	7.636065917	-1.212559776	2.25E-08	4.58E-07
MtrunA17_Chr3g0111371	3416	3691	1275	1966	11.51102165	10.96249885	-0.548522801	2.26E-08	4.59E-07
MtrunA17_Chr5g0413841	2660	3677	1165	1688	11.32673823	10.78535295	-0.541385284	2.28E-08	4.62E-07
MtrunA17_Chr5g0411581	4089	5330	1856	2597	11.89701207	11.42651195	-0.470500114	2.33E-08	4.74E-07
MtrunA17_Chr1g0182931	663	875	699	961	9.308289334	10.03108802	0.722798687	2.38E-08	4.82E-07
MtrunA17_Chr1g0189421	3452	3540	1179	1905	11.49701342	10.89034944	-0.606663982	2.39E-08	4.84E-07
MtrunA17_Chr2g0279711	2777	3629	2359	3439	11.33975954	11.80115404	0.4613945	2.39E-08	4.84E-07
MtrunA17_Chr7g0271961	923	1187	836	1344	9.754383124	10.39324042	0.638857294	2.41E-08	4.87E-07
MtrunA17_Chr5g0405841	199	206	252	357	7.472364878	8.654695707	1.182330829	2.46E-08	4.97E-07
MtrunA17_Chr5g0429711	7051	8984	3249	4775	12.66035033	12.26404801	-0.396302315	2.53E-08	5.11E-07
MtrunA17_Chr5g0429711	633	854	662	949	9.257747522	9.982184033	0.724436511	2.59E-08	5.22E-07
MtrunA17_Chr5g0423551	633	854	662	949	9.257747522	9.982184033	0.724436511	2.59E-08	5.22E-07
MtrunA17_Chr4g0056941	359	407	383	574	8.338243829	9.251762072	0.913518243	2.60E-08	5.24E-07
MtrunA17_Chr1g0185241	9033	10181	3821	5686	12.93252188	12.50917047	-0.423351415	2.68E-08	5.40E-07
MtrunA17_Chr1g0157471	1976	2203	1611	2413	10.74130466	11.27739558	0.536090925	2.69E-08	5.41E-07
MtrunA17_Chr1g0160791	757	1049	250	409	9.551831121	8.69356439	-0.85826673	2.73E-08	5.49E-07
MtrunA17_Chr2g0328851	1643	1902	621	898	10.51061642	9.885140763	-0.625475655	2.75E-08	5.51E-07
MtrunA17_Chr4g0010991	6035	6692	2517	3484	12.34467492	11.86019318	-0.484481734	2.84E-08	5.70E-07
MtrunA17_Chr2g0322991	1335	1765	1204	1804	10.30015323	10.85901321	0.558859979	2.89E-08	5.80E-07
MtrunA17_Chr2g0279401	102	138	173	243	6.746892032	8.151277087	1.404385055	2.91E-08	5.84E-07
MtrunA17_Chr3g0131911	1147	1656	419	688	10.16732203	9.425208451	-0.742113576	2.93E-08	5.87E-07
MtrunA17_Chr3g0131911	76	70	119	206	6.127470667	7.845455512	1.717984845	2.95E-08	5.89E-07
MtrunA17_Chr3g0142751	76	70	119	206	6.127470667	7.845455512	1.717984845	2.95E-08	5.89E-07
MtrunA17_Chr5g0395041	676	668	167	271	9.180881957	8.136619621	-1.044262337	2.98E-08	5.95E-07
MtrunA17_Chr4g0039781	3033	2930	962	1548	11.27984122	10.6017113	-0.678129922	3.00E-08	5.99E-07
MtrunA17_Chr4g0039781	286	465	394	584	8.298695397	9.296372949	0.997677552	3.05E-08	6.09E-07
MtrunA17_Chr4g0044531	286	465	394	584	8.298695397	9.296372949	0.997677552	3.05E-08	6.09E-07
MtrunA17_Chr4g0044531	2113	2767	850	1350	10.95420496	10.39979942	-0.554405543	3.07E-08	6.11E-07
MtrunA17_Chr3g0098721	2113	2767	850	1350	10.95420496	10.39979942	-0.554405543	3.07E-08	6.11E-07
MtrunA17_Chr3g0127211	3105	4008	1335	2032	11.49274061	11.01268713	-0.480053478	3.10E-08	6.18E-07
MtrunA17_Chr4g0075911	964	1011	296	437	9.70089813	8.858684104	-0.842214026	3.16E-08	6.28E-07
MtrunA17_Chr1g0150321	81	94	3	2	7.457027017	2.94702685	-4.510000167	3.18E-08	6.33E-07
MtrunA17_Chr4g0070711	3128	3750	1327	1901	11.45130339	10.96098054	-0.490322851	3.25E-08	6.45E-07
MtrunA17_Chr8g0387561	97	163	13	8	7.336857192	4.387708075	-2.949149117	3.28E-08	6.51E-07
MtrunA17_Chr2g0316921	5281	7834	2408	3587	12.36811033	11.85089895	-0.517211372	3.30E-08	6.55E-07
MtrunA17_Chr1g0181401	894	1031	310	359	9.668285456	8.765752365	-0.902533092	3.34E-08	6.61E-07
MtrunA17_Chr1g0183131	1710	2043	673	957	10.58822409	9.986412083	-0.601812002	3.36E-08	6.64E-07
MtrunA17_Chr4g0039381	655	845	199	332	9.296509711	8.387757112	-0.908752599	3.39E-08	6.70E-07
MtrunA17_Chr8g0351061	3570	4571	2803	4599	11.68528233	12.13635019	0.451067859	3.40E-08	6.71E-07
MtrunA17_Chr7g0271411	369	622	96	172	8.746272372	7.46036521	-1.285907162	3.41E-08	6.74E-07
MtrunA17_Chr3g0087931	1355	1526	1123	1759	10.20818656	10.79454476	0.586358197	3.43E-08	6.75E-07
MtrunA17_Chr4g0049471	186	304	33	60	7.856879548	6.059135153	-1.797744395	3.44E-08	6.77E-07
MtrunA17_Chr6g0449881	8612	10605	3848	5950	12.92261346	12.54413475	-0.378478713	3.44E-08	6.78E-07
MtrunA17_Chr7g0224361	804	1086	778	1190	9.595020967	10.25445232	0.659431351	3.47E-08	6.82E-07
MtrunA17_Chr4g0037461	564	678	172	241	9.044172851	8.058395231	-0.98577762	3.48E-08	6.83E-07
MtrunA17_Chr3g0132111	4322	4238	1483	2272	11.79330373	11.18194148	-0.611362251	3.49E-08	6.85E-07
MtrunA17_Chr5g0447941	2447	2473	851	1231	10.99682807	10.34350214	-0.653325932	3.52E-08	6.91E-07
MtrunA17_Chr4g0009481	222	332	37	79	8.006199551	6.329205602	-1.676993949	3.63E-08	7.12E-07
MtrunA17_Chr1g0189381	1681	2259	1494	2235	10.64166027	11.16597798	0.52431771	3.64E-08	7.12E-07
MtrunA17_Chr2g0305061	9278	11118	4214	6093	13.01137372	12.62691383	-0.38445989	3.67E-08	7.18E-07
MtrunA17_Chr2g0316011	1121	2060	458	604	10.36158449	9.421642983	-0.939941507	3.67E-08	7.18E-07
MtrunA17_Chr1g0146221	6158	8250	2846	4230	12.50383871	12.0827521	-0.421086609	3.73E-08	7.28E-07
MtrunA17_Chr4g0061211	1347	1488	469	693	10.19932125	9.503958152	-0.695363096	3.73E-08	7.28E-07
MtrunA17_Chr4g0051351	2340	2488	843	1268	10.96037956	10.35322949	-0.607150076	3.79E-08	7.40E-07
MtrunA17_Chr8g0338741	4070	4600	1608	2520	11.78861657	11.30356627	-0.485050297	3.80E-08	7.40E-07
MtrunA17_Chr7g0267701	123	242	20	29	7.562454259	5.297879149	-2.264575111	3.88E-08	7.55E-07
MtrunA17_Chr7g0255711	15670	17050	6630	9235	13.70518258	13.25905308	-0.446129497	3.89E-08	7.56E-07
MtrunA17_Chr1g0195171	1186	1518	1022	1690	10.10738829	10.69952419	0.592135902	3.91E-08	7.60E-07
MtrunA17_Chr5g0437671	322	376	73	110	8.281267132	6.943074305	-1.338192827	4.20E-08	8.15E-07
MtrunA17_Chr4g0057641	1912	2476	797	1161	10.80323003	10.24334101	-0.559889018	4.24E-08	8.23E-07
MtrunA17_Chr3g0111521	71	122	3	7	7.18876042	3.518119537	-3.670640883	4.25E-08	8.23E-07
MtrunA17_Chr1g0169461	28	97	396	570	6.50173897	10.12206081	3.620321842	4.34E-08	8.41E-07
MtrunA17_Chr1g0209991	789	1039	735	1185	9.548460641	10.21229076	0.663830114	4.42E-08	8.56E-07
MtrunA17_Chr5g0439331	254	265	26	74	7.983662252	6.136158559	-1.847503693	4.60E-08	8.88E-07
MtrunA17_Chr1g0190671	1398	2158	546	871	10.50339269	9.782115803	-0.721276888	4.72E-08	9.12E-07
MtrunA17_Chr1g0194011	451	580	129	195	8.783875626	7.71341231	-1.070463315	4.75E-08	9.16E-07
MtrunA17_Chr7g0271941	499	624	503	763	8.862947479	9.632914042	0.769966564	4.76E-08	9.19E-07
MtrunA17_Chr5g0434531	1831	2246	1517	2287	10.69506486	11.19156041	0.496495547	4.84E-08	9.32E-07
MtrunA17_Chr5g0434531	1143	1209	1016	1435	9.928395005	10.58251432	0.65411931	4.87E-08	9.37E-07
MtrunA17_Chr3g0102691	1143	1209	1016	1435	9.928395005	10.58251432	0.65411931	4.87E-08	9.37E-07
MtrunA17_Chr5g0413531	1896	2415	1584	2419	10.77219538	11.26269882	0.490503432	4.94E-08	9.49E-07
MtrunA17_Chr3g0140081	1125	1169	345	542	9.909817896	9.118970901	-0.790846995	4.94E-08	9.50E-07
MtrunA17_Chr4g0065361	108	81	3	7	7.234770798	3.535082821	-3.699687977	5.01E-08	9.63E-07
MtrunA17_Chr1g0157191	9621	11476	4390	6207	13.06097978	12.67049244	-0.390487347	5.04E-08	9.66E-07
MtrunA17_Chr8g0379911	120	186	19	18	7.374939388	4.976521802	-2.398417586	5.05E-08	9.69E-07
MtrunA17_Chr2g0281371	14281	16310	6342	8973	13.6008764	13.20238577	-0.398490635	5.08E-08	9.72E-07
MtrunA17_Chr4g0050591	212	299	41	68	7.885156726	6.253803604	-1.631353122	5.14E-08	9.83E-07
MtrunA17_Chr3g0144931	134	231	24	29	7.535733163	5.390770944	-2.144962219	5.15E-08	9.84E-07
MtrunA17_Chr4g0073551	1029	1535	1081	1547	10.02766851	10.67984577	0.652177256	5.16E-08	9.86E-07
MtrunA17_Chr4g0035081	353	401	79	128	8.381439415	7.100788052	-1.280651363	5.19E-08	9.90E-07
MtrunA17_Chr7g0250491	1844	2394	783	1059	10.75647198	10.16771982	-0.588752159	5.20E-08	9.92E-07
MtrunA17_Chr5g0403231	201	277	253	419	7.671478993	8.755355064	1.083876071	5.20E-08	9.92E-07
MtrunA17_Chr4g0057391	713	868	656	1026	9.346895926	10.02784231	0.680946384	5.21E-08	9.92E-07
MtrunA17_Chr1g0183741	1008	1195	367	485	9.839765663	9.078006946	-0.761758717	5.27E-08	1.00E-06
MtrunA17_Chr1g0183741	1747	1959	652	950	10.57598532	9.960072462	-0.615912853	5.30E-08	1.01E-06
MtrunA17_Chr5g0420771	1747	1959	652	950	10.57598532	9.960072462	-0.615912853	5.30E-08	1.01E-06
MtrunA17_Chr5g0420771	7401	8232	2936	4714	12.6376307	12.18721503	-0.450415668	5.32E-08	1.01E-06
MtrunA17_Chr3g0132391	7401	8232	2936	4714	12.6376307	12.18721503	-0.450415668	5.32E-08	1.01E-06
MtrunA17_Chr3g0144311	554	971	181	291	9.326153344	8.248631833	-1.077521511	5.44E-08	1.03E-06
MtrunA17_Chr5g0398081	4105	4308	1554	2303	11.75601253	11.21789695	-0.538115583	5.49E-08	1.04E-06
MtrunA17_Chr4g0067311	77	174	8	12	7.281012504	4.270209739	-3.010802765	5.53E-08	1.05E-06
MtrunA17_Chr6g0479471	1420	1776	1177	1967	10.34712655	10.90834422	0.561217675	5.53E-08	1.05E-06
MtrunA17_Chr6g0479471	446	559	464	690	8.706803616	9.505822262	0.799018646	5.58E-08	1.06E-06
MtrunA17_Chr3g0138141	446	559	464	690	8.706803616	9.505822262	0.799018646	5.58E-08	1.06E-06
MtrunA17_Chr5g0407431	80	108	138	215	6.416838018	7.923901139	1.507063121	5.59E-08	1.06E-06
MtrunA17_Chr6g0476511	894	924	278	376	9.588814612	8.710336897	-0.878477715	5.59E-08	1.06E-06
MtrunA17_Chr4g0064991	136	203	210	313	7.201348859	8.436550591	1.235201732	5.76E-08	1.09E-06
MtrunA17_Chr2g0288251	2250	2205	758	1083	10.86004713	10.17173833	-0.688308801	5.88E-08	1.11E-06
MtrunA17_Chr2g0288251	8489	9272	6284	9647	12.82167692	13.24989929	0.428222362	5.94E-08	1.12E-06
MtrunA17_Chr1g0198781	8489	9272	6284	9647	12.82167692	13.24989929	0.428222362	5.94E-08	1.12E-06
MtrunA17_Chr4g0063551	2174	2478	848	1244	10.89689114	10.33839011	-0.558501025	5.95E-08	1.12E-06
MtrunA17_Chr8g0343841	713	1015	704	1162	9.466474737	10.17246757	0.705992833	6.04E-08	1.14E-06
MtrunA17_Chr3g0105311	1709	1886	644	854	10.53896123	9.880182588	-0.658778647	6.07E-08	1.14E-06
MtrunA17_Chr3g0120791	88	93	4	6	7.10284322	3.511235128	-3.591608092	6.20E-08	1.16E-06
MtrunA17_Chr3g0125941	1070	1281	917	1440	9.911058217	10.5046285	0.593570283	6.27E-08	1.18E-06
MtrunA17_Chr6g0484451	101	133	6	16	7.150555868	4.306066538	-2.844489331	6.29E-08	1.18E-06
MtrunA17_Chr4g0061711	843	1080	820	1147	9.622933373	10.26418014	0.641246765	6.37E-08	1.19E-06
MtrunA17_Chr8g0388831	2052	2510	1639	2611	10.8560583	11.34315267	0.487094377	6.39E-08	1.19E-06
MtrunA17_Chr7g0243751	1127	1457	1015	1517	10.04040237	10.61215501	0.571752637	6.43E-08	1.20E-06
MtrunA17_Chr8g0373781	181	214	239	334	7.419702678	8.559896072	1.140193394	6.45E-08	1.21E-06
MtrunA17_Chr2g0304151	2361	3041	1902	3107	11.09540178	11.57599322	0.480591437	6.46E-08	1.21E-06
MtrunA17_Chr4g0065751	1292	1698	1147	1739	10.2474156	10.79678582	0.549370225	6.63E-08	1.24E-06
MtrunA17_Chr8g0379191	4769	5415	1975	2970	12.01807721	11.56686706	-0.451210152	6.65E-08	1.24E-06
MtrunA17_Chr8g0379151	303	271	48	80	8.079743692	6.47943604	-1.600307652	6.69E-08	1.25E-06
MtrunA17_Chr8g0379151	23341	27212	17199	25334	14.32047529	14.66699232	0.34651703	6.83E-08	1.27E-06
MtrunA17_Chr6g0480031	23341	27212	17199	25334	14.32047529	14.66699232	0.34651703	6.83E-08	1.27E-06
MtrunA17_Chr1g0168471	104	144	8	18	7.168909985	4.493732814	-2.675177171	6.94E-08	1.29E-06
MtrunA17_Chr1g0210461	72	82	125	185	6.164373104	7.768445672	1.604072569	7.15E-08	1.33E-06
MtrunA17_Chr5g0402491	11149	13141	5015	7438	13.26353767	12.89523776	-0.36829991	7.15E-08	1.33E-06
MtrunA17_Chr7g0262541	837	973	743	1141	9.541940514	10.19049156	0.648551044	7.19E-08	1.33E-06
MtrunA17_Chr4g0064521	171	280	262	390	7.589675281	8.737328929	1.147653648	7.37E-08	1.37E-06
MtrunA17_Chr1g0192131	3285	3683	2593	3773	11.47266604	11.93694878	0.464282744	7.44E-08	1.38E-06
MtrunA17_Chr3g0117071	501	740	593	808	9.00035175	9.796686206	0.796334456	7.49E-08	1.39E-06
MtrunA17_Chr3g0128491	1933	2646	1664	2650	10.85531408	11.36637926	0.51106518	7.53E-08	1.39E-06
MtrunA17_Chr8g0344151	956	1079	310	486	9.727581094	8.95982486	-0.767756234	7.64E-08	1.41E-06
MtrunA17_Chr2g0292891	4356	5017	1751	2794	11.89746098	11.43785075	-0.459610233	7.70E-08	1.42E-06
MtrunA17_Chr8g0365241	690	881	690	964	9.336254782	10.01898153	0.682726751	7.78E-08	1.43E-06
MtrunA17_Chr3g0141941	87	136	155	241	6.6370608	8.072407477	1.435346678	7.79E-08	1.44E-06
MtrunA17_Chr3g0141941	437	459	99	166	8.616148759	7.433647344	-1.182501415	7.80E-08	1.44E-06
MtrunA17_Chr2g0320281	437	459	99	166	8.616148759	7.433647344	-1.182501415	7.80E-08	1.44E-06
MtrunA17_Chr3g0080771	516	792	594	885	9.071483007	9.861502123	0.790019116	7.82E-08	1.44E-06
MtrunA17_Chr3g0124761	66	102	133	195	6.264811112	7.843070467	1.578259355	8.01E-08	1.47E-06
MtrunA17_Chr3g0145541	2033	2609	842	1278	10.88198536	10.35017382	-0.531811542	8.09E-08	1.49E-06
MtrunA17_Chr8g0381741	666	878	229	330	9.33133497	8.471836543	-0.859498427	8.11E-08	1.49E-06
MtrunA17_Chr8g0383591	137	276	274	380	7.480540157	8.782083985	1.301543827	8.28E-08	1.52E-06
MtrunA17_Chr3g0118621	81	82	2	3	7.330987383	2.88733673	-4.443650653	8.31E-08	1.52E-06
MtrunA17_Chr4g0034081	2025	2017	707	927	10.72148159	10.01340338	-0.708078204	8.36E-08	1.53E-06
MtrunA17_Chr2g0326421	131	122	12	16	7.202664203	4.613031229	-2.589632973	8.40E-08	1.54E-06
MtrunA17_Chr5g0442961	0	2	46	53	1.823178477	8.101722477	6.278543999	8.41E-08	1.54E-06
MtrunA17_Chr6g0485321	339	363	370	517	8.220677434	9.15537153	0.934694096	8.55E-08	1.56E-06
MtrunA17_Chr6g0450741	1042	1580	430	530	10.07958592	9.265832957	-0.813752959	8.55E-08	1.56E-06
MtrunA17_Chr1g0191161	7616	8870	3397	4768	12.70855295	12.29684642	-0.411706527	8.68E-08	1.58E-06
MtrunA17_Chr8g0369421	1921	2289	733	1168	10.74861137	10.1895461	-0.559065268	8.87E-08	1.62E-06
MtrunA17_Chr2g0323651	836	919	263	396	9.524135818	8.7000097	-0.824126118	8.97E-08	1.63E-06
MtrunA17_Chr4g0008721	185	286	23	63	7.826726906	5.934032446	-1.89269446	9.02E-08	1.64E-06
MtrunA17_Chr8g0368761	303	390	372	490	8.189846622	9.1207038	0.930857179	9.05E-08	1.64E-06
MtrunA17_Chr8g0368761	59	69	102	181	5.922493913	7.64161173	1.719117817	9.06E-08	1.64E-06
MtrunA17_Chr2g0323271	59	69	102	181	5.922493913	7.64161173	1.719117817	9.06E-08	1.64E-06
MtrunA17_Chr1g0193371	1500	1824	1233	1942	10.40300399	10.9273021	0.524298107	9.18E-08	1.67E-06
MtrunA17_Chr1g0150481	4411	4842	1771	2635	11.88478932	11.40423469	-0.480554633	9.21E-08	1.67E-06
MtrunA17_Chr3g0136611	1087	1169	366	518	9.879937729	9.122619182	-0.757318547	9.36E-08	1.70E-06
MtrunA17_Chr3g0117271	2386	2770	1880	2859	11.03557394	11.50539375	0.469819813	9.41E-08	1.70E-06
MtrunA17_Chr5g0407141	59	81	110	184	6.027727225	7.688531006	1.660803781	9.54E-08	1.73E-06
MtrunA17_Chr2g0277181	936	1026	874	1180	9.666439238	10.33538337	0.668944132	9.55E-08	1.73E-06
MtrunA17_Chr2g0279731	2977	3930	2487	3660	11.44562615	11.88223577	0.436609616	9.59E-08	1.73E-06
MtrunA17_Chr2g0328001	247	328	313	432	7.926617166	8.912424036	0.985806871	9.76E-08	1.76E-06
MtrunA17_Chr8g0381591	5365	6653	4053	6316	12.24490073	12.62477643	0.3798757	9.79E-08	1.76E-06
MtrunA17_Chr3g0130691	3889	4293	1540	2343	11.70730406	11.21954443	-0.487759634	9.89E-08	1.78E-06
MtrunA17_Chr3g0095001	2893	3993	2431	3864	11.43977576	11.90821994	0.468444185	1.00E-07	1.80E-06
MtrunA17_Chr2g0296401	6668	7151	4974	7582	12.4623779	12.90887393	0.446496034	1.01E-07	1.82E-06
MtrunA17_Chr4g0031921	621	838	623	933	9.226295993	9.922689466	0.696393473	1.02E-07	1.84E-06
MtrunA17_Chr2g0319921	194	275	42	53	7.777505711	6.096590731	-1.680914981	1.02E-07	1.83E-06
MtrunA17_Chr3g0115891	451	570	132	195	8.766465239	7.724476096	-1.041989142	1.03E-07	1.85E-06
MtrunA17_Chr4g0061721	743	849	683	1000	9.361723229	10.03737385	0.67565062	1.03E-07	1.84E-06
MtrunA17_Chr3g0138231	6444	7798	2784	4412	12.4926908	12.09674473	-0.395946069	1.04E-07	1.87E-06
MtrunA17_Chr5g0396581	631	776	212	282	9.209601009	8.309511977	-0.900089032	1.04E-07	1.87E-06
MtrunA17_Chr4g0052651	10813	11507	4426	6413	13.15535636	12.70422473	-0.45113163	1.06E-07	1.90E-06
MtrunA17_Chr4g0074981	882	1668	355	474	10.0466758	9.068462492	-0.978213305	1.10E-07	1.96E-06
MtrunA17_Chr2g0324161	2225	2751	937	1363	10.98374463	10.47163173	-0.512112902	1.11E-07	1.99E-06
MtrunA17_Chr3g0096261	796	1037	279	427	9.56757029	8.790158053	-0.777412237	1.12E-07	2.00E-06
MtrunA17_Chr8g0368011	138	173	190	290	7.085342961	8.307897093	1.222554133	1.13E-07	2.02E-06
MtrunA17_Chr4g0048031	31432	35091	13313	20829	14.72183448	14.34333273	-0.378501754	1.15E-07	2.04E-06
MtrunA17_Chr5g0430181	708	800	223	326	9.30925302	8.445589444	-0.863663576	1.18E-07	2.10E-06
MtrunA17_Chr8g0344331	3069	3852	2420	3704	11.45067419	11.87028606	0.419611868	1.18E-07	2.11E-06
MtrunA17_Chr5g0398711	2020	2268	771	1151	10.78105283	10.21467374	-0.566379087	1.20E-07	2.13E-06
MtrunA17_Chr5g0396691	1017	1521	386	608	10.02249659	9.275544287	-0.746952299	1.21E-07	2.16E-06
MtrunA17_Chr6g0450601	6592	7551	2861	4172	12.48850992	12.07629929	-0.412210629	1.25E-07	2.22E-06
MtrunA17_Chr3g0096001	6303	6344	2374	3460	12.34676368	11.81647806	-0.53028562	1.26E-07	2.23E-06
MtrunA17_Chr1g0208981	17	13	56	79	4.187878394	6.941647031	2.753768637	1.28E-07	2.26E-06
MtrunA17_Chr3g0077401	3561	4499	2733	4572	11.67111072	12.11402979	0.442919066	1.30E-07	2.29E-06
MtrunA17_Chr4g0062001	2611	3439	2127	3333	11.25501847	11.70345987	0.448441397	1.31E-07	2.32E-06
MtrunA17_Chr7g0252631	347	439	84	143	8.417189634	7.212220052	-1.204969582	1.34E-07	2.37E-06
MtrunA17_Chr6g0462891	138	143	13	25	7.248634673	4.928581762	-2.320052911	1.36E-07	2.40E-06
MtrunA17_Chr6g0462891	1364	1751	1175	1784	10.3058826	10.83044985	0.524567253	1.37E-07	2.42E-06
MtrunA17_Chr6g0462891	1364	1751	1175	1784	10.3058826	10.83044985	0.524567253	1.37E-07	2.42E-06
MtrunA17_Chr1g0151431	1364	1751	1175	1784	10.3058826	10.83044985	0.524567253	1.37E-07	2.42E-06
MtrunA17_Chr4g0056611	840	1037	756	1151	9.587014187	10.20565074	0.618636549	1.38E-07	2.44E-06
MtrunA17_Chr1g0187601	950	1276	354	540	9.837650859	9.123043573	-0.714607286	1.40E-07	2.46E-06
MtrunA17_Chr3g0127021	2050	2750	895	1269	10.92835113	10.38916501	-0.53918612	1.41E-07	2.49E-06
MtrunA17_Chr2g0308241	1968	2330	809	1105	10.78090334	10.21948465	-0.561418685	1.41E-07	2.49E-06
MtrunA17_Chr4g0058391	849	1144	320	453	9.684128277	8.927627439	-0.756500837	1.42E-07	2.49E-06
MtrunA17_Chr5g0430631	647	784	636	884	9.206520897	9.899220409	0.692699512	1.44E-07	2.53E-06
MtrunA17_Chr4g0049981	296	365	73	102	8.194264746	6.881146379	-1.313118367	1.44E-07	2.52E-06
MtrunA17_Chr8g0382701	1723	1988	1491	2036	10.56795696	11.09951784	0.531560873	1.45E-07	2.54E-06
MtrunA17_Chr7g0220751	123	197	17	30	7.353301235	5.188447768	-2.164853467	1.47E-07	2.57E-06
MtrunA17_Chr3g0110331	435	608	525	672	8.758198649	9.58233774	0.824139091	1.47E-07	2.58E-06
MtrunA17_Chr3g0110331	507	535	484	725	8.771255641	9.573250413	0.801994772	1.48E-07	2.59E-06
MtrunA17_Chr3g0140091	507	535	484	725	8.771255641	9.573250413	0.801994772	1.48E-07	2.59E-06
MtrunA17_Chr4g0051111	131	144	15	22	7.210282285	4.907432436	-2.30284985	1.55E-07	2.71E-06
MtrunA17_Chr1g0207781	219	228	40	51	7.735495254	6.039445918	-1.696049337	1.55E-07	2.71E-06
MtrunA17_Chr3g0129851	165	209	24	44	7.508382566	5.631422172	-1.876960394	1.57E-07	2.75E-06
MtrunA17_Chr2g0292971	2461	2747	978	1396	11.05961649	10.52250171	-0.537114775	1.60E-07	2.78E-06
MtrunA17_Chr1g0190491	158	229	266	305	7.391303734	8.593672518	1.202368784	1.62E-07	2.83E-06
MtrunA17_Chr3g0089211	93	188	15	15	7.289099162	4.725064251	-2.564034911	1.62E-07	2.82E-06
MtrunA17_Chr8g0389941	129	230	241	314	7.28040389	8.546872798	1.266468908	1.64E-07	2.85E-06
MtrunA17_Chr8g0390941	6166	6614	2527	3562	12.35227755	11.8779314	-0.47434615	1.66E-07	2.88E-06
MtrunA17_Chr7g0223311	1291	1380	425	676	10.11531167	9.417309065	-0.698002608	1.68E-07	2.92E-06
MtrunA17_Chr8g0349961	264	281	325	406	7.873861036	8.908354875	1.03449384	1.68E-07	2.92E-06
MtrunA17_Chr8g0353741	1095	1182	363	551	9.888728647	9.15858372	-0.730144927	1.69E-07	2.92E-06
MtrunA17_Chr3g0105451	16662	18893	12039	18325	13.81569658	14.17699329	0.361296711	1.70E-07	2.95E-06
MtrunA17_Chr8g0360381	16304	18726	7135	11001	13.79322355	13.43172395	-0.361499603	1.70E-07	2.95E-06
MtrunA17_Chr2g0298901	223	211	221	506	7.591323396	8.862787219	1.271463823	1.71E-07	2.96E-06
MtrunA17_Chr1g0155061	885	1152	792	1269	9.699680018	10.30958338	0.609903362	1.73E-07	2.99E-06
MtrunA17_Chr4g0027691	1717	2412	744	1050	10.71244545	10.12383403	-0.588611416	1.74E-07	3.02E-06
MtrunA17_Chr4g0027691	1526	1832	1223	2002	10.41840878	10.94479754	0.526388759	1.76E-07	3.04E-06
MtrunA17_Chr4g0008451	1526	1832	1223	2002	10.41840878	10.94479754	0.526388759	1.76E-07	3.04E-06
MtrunA17_Chr1g0195151	3674	4253	1571	2229	11.65638668	11.19542175	-0.460964926	1.77E-07	3.05E-06
MtrunA17_Chr8g0388651	6135	7467	2808	4046	12.42596863	12.0388535	-0.387115132	1.79E-07	3.09E-06
MtrunA17_Chr8g0391721	1376	1609	525	757	10.26139509	9.640249476	-0.621145616	1.84E-07	3.17E-06
MtrunA17_Chr8g0340461	2678	2987	1063	1563	11.1788727	10.66229721	-0.516575489	1.86E-07	3.20E-06
MtrunA17_Chr2g0304251	27	33	63	123	4.96600878	7.163697423	2.197688643	1.86E-07	3.21E-06
MtrunA17_Chr7g0271321	2873	3642	2259	3531	11.36284219	11.7867583	0.423916103	1.95E-07	3.36E-06
MtrunA17_Chr4g0029681	118	269	261	381	7.392817874	8.76277742	1.369959546	1.95E-07	3.36E-06
MtrunA17_Chr5g0403941	1643	1782	584	899	10.46481771	9.842485393	-0.622332314	1.97E-07	3.38E-06
MtrunA17_Chr3g0123791	3260	4059	2532	3893	11.5309996	11.93801106	0.407011464	2.01E-07	3.45E-06
MtrunA17_Chr3g0123791	734	1007	744	1049	9.476008951	10.13065096	0.654642004	2.02E-07	3.46E-06
MtrunA17_Chr1g0203471	734	1007	744	1049	9.476008951	10.13065096	0.654642004	2.02E-07	3.46E-06
MtrunA17_Chr1g0181071	2449	2625	939	1334	11.0277146	10.46314641	-0.564568197	2.05E-07	3.52E-06
MtrunA17_Chr2g0333911	2231	2968	1850	2874	11.03657285	11.49663284	0.460059994	2.06E-07	3.54E-06
MtrunA17_Chr8g0373121	1292	1480	482	689	10.15887554	9.513408101	-0.645467437	2.08E-07	3.57E-06
MtrunA17_Chr8g0373121	28	36	68	119	5.036069124	7.16408208	2.128012956	2.09E-07	3.58E-06
MtrunA17_Chr1g0177051	28	36	68	119	5.036069124	7.16408208	2.128012956	2.09E-07	3.58E-06
MtrunA17_Chr1g0177051	250	305	49	87	7.969525137	6.521737167	-1.44778797	2.10E-07	3.59E-06
MtrunA17_Chr5g0411491	250	305	49	87	7.969525137	6.521737167	-1.44778797	2.10E-07	3.59E-06
MtrunA17_Chr5g0411491	691	832	232	335	9.313538169	8.487843481	-0.825694688	2.15E-07	3.67E-06
MtrunA17_Chr7g0254251	691	832	232	335	9.313538169	8.487843481	-0.825694688	2.15E-07	3.67E-06
MtrunA17_Chr7g0237921	174	202	22	47	7.522573556	5.640049992	-1.882523564	2.16E-07	3.68E-06
MtrunA17_Chr2g0286061	592	599	552	810	8.964599939	9.74526309	0.780663151	2.16E-07	3.68E-06
MtrunA17_Chr1g0208141	32260	39053	23328	35028	14.81164474	15.11825209	0.306607356	2.18E-07	3.71E-06
MtrunA17_Chr8g0388871	511	754	545	860	9.020632312	9.77503291	0.754400598	2.18E-07	3.72E-06
MtrunA17_Chr3g0109751	172	262	37	48	7.6720374	5.944962097	-1.727075303	2.19E-07	3.72E-06
MtrunA17_Chr1g0183211	3979	4948	3032	4732	11.81645788	12.20796336	0.391505476	2.22E-07	3.77E-06
MtrunA17_Chr4g0040381	1488	1868	575	912	10.4198514	9.837872637	-0.581978763	2.24E-07	3.80E-06
MtrunA17_Chr3g0137551	974	1506	1028	1510	9.976380202	10.62553316	0.649152953	2.29E-07	3.89E-06
MtrunA17_Chr4g0047631	608	1010	210	338	9.39422495	8.442715612	-0.951509338	2.30E-07	3.90E-06
MtrunA17_Chr1g0169681	4927	5631	2143	2958	12.06987032	11.62300532	-0.446864998	2.34E-07	3.96E-06
MtrunA17_Chr4g0059331	6683	8137	4958	7590	12.54711274	12.9008174	0.353704661	2.37E-07	4.01E-06
MtrunA17_Chr8g0334651	10373	12569	4811	7123	13.17761829	12.83258526	-0.345033026	2.37E-07	4.02E-06
MtrunA17_Chr7g0271351	172	137	21	21	7.398985784	5.120717879	-2.278267904	2.39E-07	4.05E-06
MtrunA17_Chr1g0179561	48454	57487	22452	34108	15.38455978	15.07181394	-0.312745834	2.40E-07	4.05E-06
MtrunA17_Chr8g0336691	2679	4045	1237	1688	11.40917081	10.83283336	-0.576337446	2.40E-07	4.05E-06
MtrunA17_Chr4g0057571	1967	2126	1586	2317	10.7126796	11.23570819	0.523028596	2.45E-07	4.13E-06
MtrunA17_Chr2g0297001	249	399	64	98	8.160695702	6.774153306	-1.386542396	2.50E-07	4.21E-06
MtrunA17_Chr4g0063621	172	198	221	311	7.324176071	8.449124872	1.1249488	2.56E-07	4.31E-06
MtrunA17_Chr4g0063621	1264	1718	1179	1671	10.24157178	10.78751281	0.545941024	2.60E-07	4.38E-06
MtrunA17_Chr2g0322421	1264	1718	1179	1671	10.24157178	10.78751281	0.545941024	2.60E-07	4.38E-06
MtrunA17_Chr4g0049381	83	100	3	10	6.965088001	3.704652152	-3.260435849	2.60E-07	4.38E-06
MtrunA17_Chr4g0056711	751	965	270	390	9.473841876	8.69962329	-0.774218586	2.66E-07	4.47E-06
MtrunA17_Chr5g0437251	2241	2091	720	1071	10.82407982	10.12767205	-0.696407773	2.70E-07	4.54E-06
MtrunA17_Chr5g0445331	20392	26321	9700	14968	14.19722279	13.87304801	-0.324174785	2.73E-07	4.57E-06
MtrunA17_Chr5g0445331	418	484	113	171	8.599721052	7.524672533	-1.075048518	2.73E-07	4.57E-06
MtrunA17_Chr2g0303701	418	484	113	171	8.599721052	7.524672533	-1.075048518	2.73E-07	4.57E-06
MtrunA17_Chr2g0323761	3479	4336	1557	2265	11.62769194	11.19775147	-0.429940464	2.75E-07	4.61E-06
MtrunA17_Chr3g0127941	1130	1028	322	473	9.842635546	8.979813748	-0.862821798	2.75E-07	4.61E-06
MtrunA17_Chr3g0127941	3451	3534	1279	1907	11.49040718	10.94233919	-0.548067991	2.76E-07	4.62E-06
MtrunA17_Chr2g0303521	3451	3534	1279	1907	11.49040718	10.94233919	-0.548067991	2.76E-07	4.62E-06
MtrunA17_Chr3g0117931	6049	6914	2609	3882	12.36235182	11.95733672	-0.405015094	2.77E-07	4.63E-06
MtrunA17_Chr1g0151581	680	956	234	376	9.403538361	8.579328918	-0.824209443	2.79E-07	4.67E-06
MtrunA17_Chr8g0352311	584	737	175	299	9.1121324	8.218916568	-0.893215832	2.93E-07	4.89E-06
MtrunA17_Chr2g0313871	288	328	57	105	8.1037029	6.749158105	-1.354544795	3.24E-07	5.41E-06
MtrunA17_Chr2g0313871	2906	3469	1268	1723	11.34204353	10.85756231	-0.484481223	3.27E-07	5.44E-06
MtrunA17_Chr4g0027851	2906	3469	1268	1723	11.34204353	10.85756231	-0.484481223	3.27E-07	5.44E-06
MtrunA17_Chr7g0242961	259	312	315	412	7.919939313	8.88109329	0.961153977	3.28E-07	5.46E-06
MtrunA17_Chr3g0142671	3067	3662	1291	1978	11.41600752	10.96702382	-0.448983702	3.34E-07	5.56E-06
MtrunA17_Chr8g0349321	15048	16643	6520	9589	13.65325364	13.26890894	-0.384344705	3.36E-07	5.59E-06
MtrunA17_Chr5g0436701	603	727	196	286	9.123487434	8.257913129	-0.865574305	3.38E-07	5.61E-06
MtrunA17_Chr2g0307971	62023	65719	25234	39405	15.66893192	15.26603826	-0.402893663	3.40E-07	5.64E-06
MtrunA17_Chr3g0078771	1310	1552	509	722	10.19940217	9.583163818	-0.616238355	3.41E-07	5.66E-06
MtrunA17_Chr5g0440591	10538	12608	4926	6892	13.19284521	12.82768123	-0.365163981	3.47E-07	5.75E-06
MtrunA17_Chr2g0321321	15620	18031	6794	10719	13.73452255	13.37776275	-0.3567598	3.50E-07	5.80E-06
MtrunA17_Chr2g0321321	122	110	5	19	7.132591806	4.374637848	-2.757953957	3.56E-07	5.89E-06
MtrunA17_Chr2g0321321	122	110	5	19	7.132591806	4.374637848	-2.757953957	3.56E-07	5.89E-06
MtrunA17_Chr3g0112771	122	110	5	19	7.132591806	4.374637848	-2.757953957	3.56E-07	5.89E-06
MtrunA17_Chr6g0453671	527	436	117	156	8.751902408	7.515072745	-1.236829663	3.62E-07	5.99E-06
MtrunA17_Chr6g0453671	188	187	29	42	7.516399195	5.700806164	-1.81559303	3.68E-07	6.08E-06
MtrunA17_Chr4g0035371	188	187	29	42	7.516399195	5.700806164	-1.81559303	3.68E-07	6.08E-06
MtrunA17_Chr3g0091641	1497	2256	1528	2109	10.568652	11.14603664	0.577384645	3.68E-07	6.08E-06
MtrunA17_Chr3g0091641	3539	4384	1520	2392	11.64693605	11.2206749	-0.42626115	3.75E-07	6.19E-06
MtrunA17_Chr1g0208421	3539	4384	1520	2392	11.64693605	11.2206749	-0.42626115	3.75E-07	6.19E-06
MtrunA17_Chr8g0345171	606	705	182	293	9.105920022	8.22727428	-0.878645742	3.75E-07	6.19E-06
MtrunA17_Chr1g0202121	1424	1575	525	764	10.27261888	9.647629927	-0.624988949	3.78E-07	6.23E-06
MtrunA17_Chr3g0119641	575	533	143	211	8.912324618	7.845137163	-1.067187455	3.78E-07	6.23E-06
MtrunA17_Chr8g0342881	1466	2185	1384	2152	10.52709027	11.08699444	0.559904168	3.79E-07	6.24E-06
MtrunA17_Chr4g0060621	115	117	149	247	6.700321219	8.045794122	1.345472903	3.79E-07	6.24E-06
MtrunA17_Chr4g0003581	272	443	365	529	8.218940665	9.160854667	0.941914001	3.80E-07	6.26E-06
MtrunA17_Chr6g0451061	2007	1866	634	957	10.66398862	9.956283489	-0.707705126	3.87E-07	6.35E-06
MtrunA17_Chr1g0155011	8	15	45	69	3.823808554	6.745378551	2.921569997	3.87E-07	6.35E-06
MtrunA17_Chr1g0146881	3663	4975	2948	4703	11.76436114	12.18558397	0.421222833	3.88E-07	6.36E-06
MtrunA17_Chr3g0135971	931	992	286	468	9.650508594	8.877251027	-0.773257567	3.97E-07	6.51E-06
MtrunA17_Chr4g0049391	7613	9179	5544	8644	12.72762917	13.0750794	0.347450234	3.97E-07	6.51E-06
MtrunA17_Chr8g0336451	936	862	853	1166	9.563575328	10.32006297	0.756487644	4.01E-07	6.56E-06
MtrunA17_Chr8g0370691	5731	6988	4261	6519	12.32653261	12.68191542	0.355382805	4.06E-07	6.64E-06
MtrunA17_Chr8g0370691	1035	1335	878	1490	9.915494128	10.49948444	0.583990316	4.06E-07	6.64E-06
MtrunA17_Chr8g0384611	1035	1335	878	1490	9.915494128	10.49948444	0.583990316	4.06E-07	6.64E-06
MtrunA17_Chr3g0088011	1033	1418	395	622	9.969245492	9.299654515	-0.669590977	4.08E-07	6.67E-06
MtrunA17_Chr7g0255791	96	174	13	21	7.167761217	4.796587932	-2.371173285	4.11E-07	6.71E-06
MtrunA17_Chr2g0289141	1348	1588	1141	1643	10.22718108	10.74996147	0.522780397	4.19E-07	6.84E-06
MtrunA17_Chr4g0069841	281	467	86	109	8.349432017	7.045424338	-1.304007679	4.22E-07	6.88E-06
MtrunA17_Chr8g0366351	2011	1942	676	983	10.68634281	10.01707458	-0.669268229	4.22E-07	6.88E-06
MtrunA17_Chr8g0374391	1714	2197	721	1060	10.63530919	10.10292372	-0.532385468	4.28E-07	6.96E-06
MtrunA17_Chr3g0126391	465	530	132	197	8.73041839	7.726308597	-1.004109793	4.28E-07	6.96E-06
MtrunA17_Chr1g0185011	55	105	0	3	7.578817012	2.42775814	-5.151058872	4.30E-07	6.99E-06
MtrunA17_Chr1g0151411	507	680	178	212	8.971281364	7.993645926	-0.977635438	4.31E-07	7.00E-06
MtrunA17_Chr1g0203111	1358	1449	1081	1715	10.17340424	10.74804304	0.574638795	4.34E-07	7.05E-06
MtrunA17_Chr7g0266771	173	225	34	46	7.552539039	5.847994562	-1.704544478	4.35E-07	7.06E-06
MtrunA17_Chr1g0180531	576	754	142	307	9.134606166	8.130120713	-1.004485453	4.37E-07	7.08E-06
MtrunA17_Chr2g0281981	1388	1503	467	765	10.22298322	9.570422496	-0.652560721	4.39E-07	7.11E-06
MtrunA17_Chr3g0145621	3905	4788	2917	4698	11.77931855	12.17602573	0.396707179	4.41E-07	7.13E-06
MtrunA17_Chr5g0409801	3632	4348	1388	2434	11.66393573	11.17737242	-0.486563312	4.41E-07	7.14E-06
MtrunA17_Chr4g0040391	5331	6173	2312	3474	12.18859025	11.78968725	-0.398902998	4.47E-07	7.22E-06
MtrunA17_Chr4g0059811	1725	2050	717	913	10.59763006	10.00052582	-0.597104247	4.48E-07	7.24E-06
MtrunA17_Chr4g0003031	1582	2192	1545	2028	10.58021097	11.12442408	0.544213107	4.51E-07	7.28E-06
MtrunA17_Chr2g0324421	3375	3494	1290	1865	11.46424452	10.93101898	-0.533225545	4.52E-07	7.28E-06
MtrunA17_Chr2g0329091	999	1458	402	589	9.972380143	9.274377714	-0.698002429	4.56E-07	7.35E-06
MtrunA17_Chr8g0384121	282	402	334	498	8.155834504	9.04572107	0.889886566	4.60E-07	7.41E-06
MtrunA17_Chr8g0384121	2103	2258	1675	2444	10.80345423	11.31234635	0.508892125	4.60E-07	7.41E-06
MtrunA17_Chr8g0392081	2103	2258	1675	2444	10.80345423	11.31234635	0.508892125	4.60E-07	7.41E-06
MtrunA17_Chr6g0454021	475	575	145	210	8.79748927	7.832714384	-0.964774886	4.61E-07	7.42E-06
MtrunA17_Chr5g0437771	2122	2343	797	1246	10.83802796	10.29462028	-0.543407681	4.68E-07	7.51E-06
MtrunA17_Chr6g0468771	438	753	147	224	8.969098375	7.905354012	-1.063744363	4.70E-07	7.56E-06
MtrunA17_Chr5g0446321	1739	2056	712	993	10.60030113	10.04894267	-0.551358459	4.73E-07	7.59E-06
MtrunA17_Chr3g0136551	367	475	403	564	8.451581793	9.260182421	0.808600627	4.78E-07	7.67E-06
MtrunA17_Chr1g0196761	185	268	38	61	7.699714065	6.108040175	-1.591673891	4.83E-07	7.74E-06
MtrunA17_Chr2g0312771	610	1055	755	1102	9.409822017	10.19155695	0.78173493	4.85E-07	7.76E-06
MtrunA17_Chr6g0484481	5917	9302	2859	3995	12.57923817	12.0538713	-0.525366871	4.85E-07	7.76E-06
MtrunA17_Chr7g0268161	11345	12014	4687	6857	13.2195664	12.79199881	-0.427567586	4.87E-07	7.79E-06
MtrunA17_Chr8g0365441	218	213	38	53	7.67607895	6.020093236	-1.655985714	4.88E-07	7.79E-06
MtrunA17_Chr2g0333961	503	659	155	251	8.929627795	8.006262375	-0.92336542	4.90E-07	7.83E-06
MtrunA17_Chr1g0193801	671	872	643	940	9.3037192	9.944657859	0.640938658	5.03E-07	8.03E-06
MtrunA17_Chr3g0097891	1328	1575	533	676	10.22461358	9.575219602	-0.649393974	5.03E-07	8.03E-06
MtrunA17_Chr4g0044911	28928	33485	13387	19344	14.62436693	14.29103043	-0.333336504	5.06E-07	8.07E-06
MtrunA17_Chr1g0200421	145	259	31	43	7.58101883	5.762339202	-1.818679628	5.15E-07	8.20E-06
MtrunA17_Chr7g0219921	2662	3496	2134	3326	11.27892754	11.70234011	0.423412576	5.15E-07	8.19E-06
MtrunA17_Chr3g0134071	3502	4270	2610	4318	11.61946065	12.03740074	0.417940088	5.17E-07	8.22E-06
MtrunA17_Chr3g0134071	1224	1328	1021	1496	10.03528864	10.60704511	0.571756471	5.22E-07	8.28E-06
MtrunA17_Chr4g0039791	1224	1328	1021	1496	10.03528864	10.60704511	0.571756471	5.22E-07	8.28E-06
MtrunA17_Chr7g0261561	265	322	288	447	7.949449774	8.866381673	0.916931899	5.22E-07	8.28E-06
MtrunA17_Chr8g0347871	2098	2399	839	1242	10.84392666	10.32587552	-0.51805114	5.23E-07	8.30E-06
MtrunA17_Chr5g0413411	1318	1388	446	690	10.13224184	9.46266945	-0.669572389	5.29E-07	8.39E-06
MtrunA17_Chr7g0273601	201	239	38	60	7.66902489	6.092632969	-1.576391921	5.35E-07	8.48E-06
MtrunA17_Chr1g0194141	1048	1179	356	566	9.847838741	9.160130687	-0.687708054	5.36E-07	8.48E-06
MtrunA17_Chr6g0454031	1199	1265	396	623	9.999440913	9.306498889	-0.692942024	5.36E-07	8.48E-06
MtrunA17_Chr6g0452381	606	624	161	268	9.033128403	8.087173653	-0.94595475	5.56E-07	8.79E-06
MtrunA17_Chr5g0403551	422	616	148	147	8.805025597	7.645338773	-1.159686824	5.58E-07	8.82E-06
MtrunA17_Chr3g0093341	103	101	2	15	7.06424649	3.977448183	-3.086798308	5.81E-07	9.18E-06
MtrunA17_Chr4g0059061	7525	9073	3421	5195	12.71126879	12.35952198	-0.351746805	5.84E-07	9.22E-06
MtrunA17_Chr5g0408061	3020	3559	1278	1924	11.38435475	10.93920785	-0.445146899	5.89E-07	9.28E-06
MtrunA17_Chr1g0165761	61	84	109	173	6.052677823	7.60928903	1.556611207	5.89E-07	9.28E-06
MtrunA17_Chr4g0072611	376097	444828	261531	446597	18.3416932	18.70398003	0.362286833	5.89E-07	9.28E-06
MtrunA17_Chr4g0072611	96	105	6	14	6.918080237	4.149638648	-2.768441589	5.91E-07	9.30E-06
MtrunA17_Chr8g0377551	96	105	6	14	6.918080237	4.149638648	-2.768441589	5.91E-07	9.30E-06
MtrunA17_Chr1g0195611	568	633	514	795	8.960255631	9.671689882	0.711434251	5.93E-07	9.32E-06
MtrunA17_Chr8g0387941	483	625	495	705	8.836087411	9.557989069	0.721901658	5.95E-07	9.35E-06
MtrunA17_Chr7g0242291	441	535	420	678	8.660054024	9.417665898	0.757611874	5.95E-07	9.35E-06
MtrunA17_Chr1g0153881	6380	7178	4790	6946	12.42714726	12.8142173	0.387070036	6.02E-07	9.45E-06
MtrunA17_Chr1g0153881	768	733	663	1019	9.297203142	10.03826426	0.741061116	6.03E-07	9.46E-06
MtrunA17_Chr1g0185191	768	733	663	1019	9.297203142	10.03826426	0.741061116	6.03E-07	9.46E-06
MtrunA17_Chr5g0401491	8142	9309	3584	5346	12.78916184	12.41511427	-0.374047572	6.04E-07	9.46E-06
MtrunA17_Chr4g0048381	2451	2690	1886	2849	11.03563467	11.50521482	0.46958015	6.23E-07	9.76E-06
MtrunA17_Chr2g0298801	809	1062	735	1133	9.575535991	10.17150326	0.595967273	6.24E-07	9.76E-06
MtrunA17_Chr8g0335111	157	181	198	291	7.193510555	8.322249063	1.128738508	6.29E-07	9.83E-06
MtrunA17_Chr8g0338731	946	1011	328	428	9.677764612	8.908745378	-0.769019234	6.29E-07	9.83E-06
MtrunA17_Chr4g0033711	11883	15532	5741	8596	13.42801558	13.0948754	-0.333140172	6.29E-07	9.83E-06
MtrunA17_Chr8g0382131	4334	5117	1911	2815	11.9039646	11.50067871	-0.403285884	6.37E-07	9.95E-06
MtrunA17_Chr2g0323521	262	300	284	426	7.893307429	8.823480695	0.930173267	6.43E-07	1.00E-05
MtrunA17_Chr8g0347451	5768	6350	2470	3422	12.27101038	11.83018448	-0.440825896	6.55E-07	1.02E-05
MtrunA17_Chr2g0282951	1704	2149	1413	2090	10.60902653	11.07239676	0.463370227	6.66E-07	1.04E-05
MtrunA17_Chr5g0440381	114	81	7	10	6.983951153	4.025712673	-2.95823848	6.68E-07	1.04E-05
MtrunA17_Chr3g0144421	1782	2340	1458	2326	10.70318954	11.17379273	0.47060319	6.71E-07	1.04E-05
MtrunA17_Chr4g0040601	2545	3006	2065	2889	11.13921557	11.57852829	0.439312723	6.82E-07	1.06E-05
MtrunA17_Chr5g0425471	81	123	6	14	6.913747902	4.146691974	-2.767055928	6.86E-07	1.07E-05
MtrunA17_Chr6g0485761	535	679	524	765	8.964915147	9.653995263	0.689080116	6.93E-07	1.08E-05
MtrunA17_Chr8g0360121	6257	7645	2767	4387	12.45530042	12.08643335	-0.36886707	6.97E-07	1.08E-05
MtrunA17_Chr5g0414131	33291	37733	23121	37990	14.81395495	15.17501649	0.361061545	7.12E-07	1.10E-05
MtrunA17_Chr3g0126401	10030	12250	4600	7130	13.13383917	12.80064962	-0.33318955	7.29E-07	1.13E-05
MtrunA17_Chr3g0129101	1411	1229	1173	1748	10.11682437	10.83595133	0.719126959	7.33E-07	1.13E-05
MtrunA17_Chr3g0121531	1537	1720	1213	1883	10.37892117	10.89224281	0.513321645	7.35E-07	1.14E-05
MtrunA17_Chr5g0447581	8022	9220	5948	8673	12.77043044	13.12864056	0.358210114	7.49E-07	1.16E-05
MtrunA17_Chr2g0323571	734	1225	869	1221	9.639359921	10.35973427	0.720374346	7.58E-07	1.17E-05
MtrunA17_Chr4g0046831	2715	3596	1238	1781	11.31684924	10.8607158	-0.456133432	7.58E-07	1.17E-05
MtrunA17_Chr4g0039391	80774	95393	36320	58055	16.11872608	15.80325427	-0.315471812	7.63E-07	1.18E-05
MtrunA17_Chr4g0065851	50	43	89	133	5.514542344	7.34799077	1.833448426	7.87E-07	1.21E-05
MtrunA17_Chr4g0064461	599	725	558	827	9.090083585	9.75280327	0.662719685	8.00E-07	1.23E-05
MtrunA17_Chr4g0064461	8278	9663	3780	5416	12.82713759	12.46241028	-0.364727312	8.00E-07	1.23E-05
MtrunA17_Chr4g0064461	8278	9663	3780	5416	12.82713759	12.46241028	-0.364727312	8.00E-07	1.23E-05
MtrunA17_Chr1g0162811	8278	9663	3780	5416	12.82713759	12.46241028	-0.364727312	8.00E-07	1.23E-05
MtrunA17_Chr1g0162811	452	523	120	206	8.697537033	7.696299297	-1.001237736	8.02E-07	1.23E-05
MtrunA17_Chr1g0162811	452	523	120	206	8.697537033	7.696299297	-1.001237736	8.02E-07	1.23E-05
MtrunA17_Chr4g0049501	452	523	120	206	8.697537033	7.696299297	-1.001237736	8.02E-07	1.23E-05
MtrunA17_Chr5g0420811	1386	2234	1428	2165	10.51361363	11.11790495	0.604291319	8.05E-07	1.24E-05
MtrunA17_Chr5g0433901	102	128	143	233	6.664276765	7.962092082	1.297815318	8.06E-07	1.24E-05
MtrunA17_Chr2g0325821	17781	20222	7878	12030	13.91048693	13.56650382	-0.343983108	8.07E-07	1.24E-05
MtrunA17_Chr5g0405011	77	136	142	228	6.556043432	7.962961423	1.406917991	8.11E-07	1.24E-05
MtrunA17_Chr6g0464251	741	844	250	362	9.368643048	8.591487822	-0.777155225	8.11E-07	1.24E-05
MtrunA17_Chr4g0004371	42	86	0	0	8.532072068	0.751635887	-7.780436181	8.24E-07	1.26E-05
MtrunA17_Chr4g0032351	238	209	43	50	7.741812029	6.07474895	-1.667063079	8.25E-07	1.26E-05
MtrunA17_Chr4g0072871	928	1054	328	479	9.681730781	8.980071549	-0.701659231	8.35E-07	1.28E-05
MtrunA17_Chr7g0267471	4483	5656	2010	3130	11.99864356	11.61297254	-0.385671028	8.38E-07	1.28E-05
MtrunA17_Chr5g0437471	4843	4985	1832	2848	11.97740071	11.4862094	-0.491191307	8.44E-07	1.29E-05
MtrunA17_Chr2g0283581	357	484	100	164	8.485973317	7.409403413	-1.076569904	8.48E-07	1.30E-05
MtrunA17_Chr5g0406221	20513	23812	9552	13579	14.13074116	13.79277958	-0.337961582	8.54E-07	1.30E-05
MtrunA17_Chr2g0311861	418	660	151	180	8.834401504	7.770920706	-1.063480798	8.54E-07	1.30E-05
MtrunA17_Chr2g0311861	10	12	57	50	3.799125268	6.745370153	2.946244885	8.54E-07	1.30E-05
MtrunA17_Chr7g0271211	10	12	57	50	3.799125268	6.745370153	2.946244885	8.54E-07	1.30E-05
MtrunA17_Chr7g0271211	1329	1590	1066	1702	10.2153746	10.72645211	0.511077504	8.54E-07	1.30E-05
MtrunA17_Chr2g0333051	1329	1590	1066	1702	10.2153746	10.72645211	0.511077504	8.54E-07	1.30E-05
MtrunA17_Chr5g0428961	17	26	60	82	4.52772188	6.870651967	2.342930087	8.66E-07	1.32E-05
MtrunA17_Chr3g0117641	291	373	71	119	8.175215248	6.959382995	-1.215832254	8.67E-07	1.32E-05
MtrunA17_Chr8g0386841	5813	6879	2652	3764	12.32801148	11.94542859	-0.382582897	8.68E-07	1.32E-05
MtrunA17_Chr8g0393111	241	309	275	414	7.853603322	8.778156626	0.924553304	8.69E-07	1.32E-05
MtrunA17_Chr5g0442881	622	694	549	855	9.088294955	9.768075908	0.679780953	8.85E-07	1.34E-05
MtrunA17_Chr2g0323611	56449	64501	25980	38014	15.57927125	15.25595967	-0.323311579	8.86E-07	1.34E-05
MtrunA17_Chr7g0246741	72	119	7	10	6.855462263	3.986307779	-2.869154484	8.86E-07	1.34E-05
MtrunA17_Chr4g0003801	256	434	338	534	8.164813051	9.114021486	0.949208435	8.87E-07	1.34E-05
MtrunA17_Chr1g0198751	1102	1460	433	667	10.03065644	9.410329283	-0.620327153	8.87E-07	1.34E-05
MtrunA17_Chr1g0165321	672	635	176	279	9.128610896	8.178682297	-0.949928599	8.91E-07	1.35E-05
MtrunA17_Chr7g0264371	881	1014	315	449	9.617590274	8.905267934	-0.71232234	8.92E-07	1.35E-05
MtrunA17_Chr5g0414991	1000	1274	880	1306	9.85452889	10.39853726	0.544008367	9.05E-07	1.37E-05
MtrunA17_Chr4g0002141	1342	1639	1085	1719	10.24348713	10.74525509	0.501767965	9.22E-07	1.39E-05
MtrunA17_Chr4g0008141	3616	4129	1494	2319	11.62112174	11.18636888	-0.434752856	9.23E-07	1.39E-05
MtrunA17_Chr2g0286441	70	122	6	11	6.864265022	3.975190416	-2.889074606	9.39E-07	1.42E-05
MtrunA17_Chr8g0359921	2713	2902	1025	1599	11.16865538	10.65334967	-0.515305717	9.42E-07	1.42E-05
MtrunA17_Chr8g0359921	108	88	6	13	6.925696471	4.10261443	-2.823082041	9.45E-07	1.42E-05
MtrunA17_Chr3g0131651	108	88	6	13	6.925696471	4.10261443	-2.823082041	9.45E-07	1.42E-05
MtrunA17_Chr7g0263041	1375	1878	584	848	10.36901873	9.793629237	-0.575389498	9.45E-07	1.42E-05
MtrunA17_Chr3g0113911	884	1463	350	540	9.907105944	9.123197532	-0.783908412	9.55E-07	1.44E-05
MtrunA17_Chr3g0116011	1639	2117	1319	2176	10.57104677	11.05582438	0.484777615	9.56E-07	1.44E-05
MtrunA17_Chr2g0322451	203	310	55	61	7.858297792	6.355133931	-1.503163861	9.66E-07	1.45E-05
MtrunA17_Chr8g0371221	2688	3200	2127	3055	11.22173819	11.63805678	0.416318595	9.72E-07	1.46E-05
MtrunA17_Chr8g0371221	318	411	74	141	8.301474841	7.117060008	-1.184414833	9.82E-07	1.47E-05
MtrunA17_Chr3g0083901	318	411	74	141	8.301474841	7.117060008	-1.184414833	9.82E-07	1.47E-05
MtrunA17_Chr5g0398571	56601	72774	41585	62444	15.66523439	15.95119741	0.285963022	1.01E-06	1.51E-05
MtrunA17_Chr5g0403961	1361	1486	1039	1863	10.19309719	10.78661827	0.593521076	1.01E-06	1.51E-05
MtrunA17_Chr5g0445161	19595	24806	9680	13627	14.12559476	13.804083	-0.321511762	1.02E-06	1.52E-05
MtrunA17_Chr7g0263161	228	280	54	72	7.835177344	6.431957795	-1.403219549	1.04E-06	1.56E-05
MtrunA17_Chr4g0066701	517	490	139	179	8.774457723	7.706860749	-1.067596974	1.04E-06	1.55E-05
MtrunA17_Chr8g0337211	2378	2690	930	1468	11.01449998	10.52002803	-0.494471944	1.05E-06	1.56E-05
MtrunA17_Chr2g0291941	1171	1165	377	568	9.931228017	9.207119182	-0.724108835	1.05E-06	1.56E-05
MtrunA17_Chr6g0460691	1859	1879	679	916	10.59875199	9.966099	-0.632652988	1.06E-06	1.58E-05
MtrunA17_Chr2g0303901	129	157	17	30	7.167595621	5.145698661	-2.02189696	1.06E-06	1.58E-05
MtrunA17_Chr4g0068901	279	447	351	532	8.234282015	9.129678744	0.895396729	1.07E-06	1.60E-05
MtrunA17_Chr4g0065151	1805	2059	720	1049	10.62666067	10.09483935	-0.531821324	1.09E-06	1.62E-05
MtrunA17_Chr4g0048001	2670	3590	2148	3405	11.30076248	11.72430077	0.423538293	1.11E-06	1.65E-05
MtrunA17_Chr7g0275981	1358	1290	428	641	10.11646111	9.386515807	-0.729945301	1.11E-06	1.64E-05
MtrunA17_Chr8g0346251	734	682	201	300	9.241653781	8.32050907	-0.921144711	1.11E-06	1.66E-05
MtrunA17_Chr6g0475251	790	684	206	301	9.312081823	8.347362279	-0.964719545	1.12E-06	1.66E-05
MtrunA17_Chr1g0211401	9661	12734	7286	11374	13.13548121	13.46920419	0.333722988	1.12E-06	1.67E-05
MtrunA17_Chr1g0182161	11843	12483	4873	7289	13.2774204	12.86313946	-0.41428094	1.13E-06	1.67E-05
MtrunA17_Chr8g0348701	304	510	94	139	8.444604447	7.26012499	-1.184479457	1.13E-06	1.68E-05
MtrunA17_Chr4g0058791	8410	9594	3729	5543	12.8337562	12.46921255	-0.36454365	1.14E-06	1.70E-05
MtrunA17_Chr6g0481271	235	288	58	73	7.873707473	6.49014527	-1.383562202	1.15E-06	1.70E-05
MtrunA17_Chr6g0450881	866	1222	344	501	9.739899966	9.044888544	-0.695011421	1.18E-06	1.75E-05
MtrunA17_Chr1g0209861	400	436	110	154	8.49435291	7.427277295	-1.067075615	1.19E-06	1.77E-05
MtrunA17_Chr1g0165751	285	344	75	101	8.107831252	6.876772065	-1.231059187	1.19E-06	1.76E-05
MtrunA17_Chr4g0076261	183449	221996	127475	209430	17.31942331	17.63513226	0.315708946	1.20E-06	1.78E-05
MtrunA17_Chr2g0290141	9379	9898	3541	5963	12.94401342	12.49349096	-0.450522451	1.21E-06	1.79E-05
MtrunA17_Chr8g0343491	2494	2896	1020	1572	11.09929062	10.63297295	-0.466317668	1.21E-06	1.79E-05
MtrunA17_Chr3g0093721	217	294	255	396	7.747029008	8.695527959	0.948498951	1.22E-06	1.79E-05
MtrunA17_Chr4g0070541	2437	2914	1874	2858	11.08281551	11.49867076	0.415855245	1.22E-06	1.79E-05
MtrunA17_Chr2g0295671	775	1137	298	453	9.614904707	8.87474028	-0.740164427	1.23E-06	1.81E-05
MtrunA17_Chr6g0487481	6064	6779	2542	3946	12.35000555	11.95051709	-0.399488451	1.24E-06	1.82E-05
MtrunA17_Chr3g0097991	1736	1235	225	299	10.56115845	8.62991634	-1.93124211	1.24E-06	1.82E-05
MtrunA17_Chr6g0461741	576	667	514	808	9.002801914	9.67947932	0.676677406	1.24E-06	1.82E-05
MtrunA17_Chr8g0357211	1784	1804	629	931	10.53711934	9.920167682	-0.616951661	1.25E-06	1.84E-05
MtrunA17_Chr2g0287111	477	563	131	229	8.780848368	7.829008987	-0.95183938	1.25E-06	1.83E-05
MtrunA17_Chr1g0184151	667	817	595	923	9.249083339	9.874784787	0.625701448	1.26E-06	1.85E-05
MtrunA17_Chr6g0476261	3237	3840	2470	3663	11.48521283	11.87486439	0.389651561	1.27E-06	1.86E-05
MtrunA17_Chr7g0272311	180	160	28	33	7.405073046	5.522416751	-1.882656295	1.27E-06	1.85E-05
MtrunA17_Chr5g0406301	372	429	358	569	8.383879431	9.180995368	0.797115937	1.28E-06	1.87E-05
MtrunA17_Chr4g0063131	436	440	121	146	8.576761218	7.469104893	-1.107656325	1.28E-06	1.87E-05
MtrunA17_Chr7g0246981	1571	1693	556	889	10.39261414	9.79736509	-0.595249055	1.29E-06	1.89E-05
MtrunA17_Chr1g0190711	439	395	437	594	8.475892346	9.370796596	0.894904251	1.30E-06	1.89E-05
MtrunA17_Chr7g0249461	646	832	595	914	9.240052434	9.86744737	0.627394937	1.30E-06	1.89E-05
MtrunA17_Chr4g0008731	656	695	560	897	9.130569687	9.818856382	0.688286695	1.30E-06	1.89E-05
MtrunA17_Chr5g0401071	2161	2718	1733	2577	10.94652558	11.36756714	0.421041559	1.31E-06	1.91E-05
MtrunA17_Chr3g0115561	3122	3488	1309	1859	11.39719683	10.93321659	-0.463980244	1.32E-06	1.92E-05
MtrunA17_Chr5g0442081	4253	5644	1991	2973	11.96074586	11.5686201	-0.392125759	1.34E-06	1.95E-05
MtrunA17_Chr4g0073971	5102	6586	2397	3576	12.20116275	11.83414513	-0.367017625	1.34E-06	1.94E-05
MtrunA17_Chr7g0220221	23394	27409	16493	25233	14.32489184	14.63166681	0.306774976	1.36E-06	1.98E-05
MtrunA17_Chr6g0478481	2180	2311	858	1126	10.85420731	10.27867158	-0.575535729	1.37E-06	1.99E-05
MtrunA17_Chr5g0427221	61	76	110	152	5.976309821	7.519746469	1.543436647	1.38E-06	2.00E-05
MtrunA17_Chr3g0104361	1263	1498	490	730	10.14342582	9.560610265	-0.582815554	1.40E-06	2.03E-05
MtrunA17_Chr3g0104361	347	414	354	523	8.309458157	9.111380021	0.801921864	1.42E-06	2.06E-05
MtrunA17_Chr3g0146061	347	414	354	523	8.309458157	9.111380021	0.801921864	1.42E-06	2.06E-05
MtrunA17_Chr4g0048051	2597	3064	1975	3018	11.16469075	11.57553436	0.410843609	1.45E-06	2.10E-05
MtrunA17_Chr2g0325301	454	555	423	688	8.703442613	9.429651836	0.726209223	1.45E-06	2.10E-05
MtrunA17_Chr2g0325301	2116	2789	930	1399	10.95450583	10.48177081	-0.472735025	1.46E-06	2.11E-05
MtrunA17_Chr1g0181131	2116	2789	930	1399	10.95450583	10.48177081	-0.472735025	1.46E-06	2.11E-05
MtrunA17_Chr5g0448211	2216	2523	877	1366	10.91706457	10.42516218	-0.491902389	1.46E-06	2.12E-05
MtrunA17_Chr7g0220011	1265	1476	1096	1500	10.12967997	10.65651216	0.526832185	1.47E-06	2.13E-05
MtrunA17_Chr1g0154301	136	188	189	274	7.119831601	8.243292432	1.12346083	1.48E-06	2.13E-05
MtrunA17_Chr4g0064501	253	264	60	60	7.894291924	6.413109723	-1.481182201	1.49E-06	2.15E-05
MtrunA17_Chr3g0116641	7179	8546	5216	7902	12.63312383	12.96513039	0.332006559	1.49E-06	2.15E-05
MtrunA17_Chr4g0005601	396	304	78	102	8.328189138	6.947163633	-1.381025504	1.51E-06	2.17E-05
MtrunA17_Chr8g0345651	968	1157	862	1197	9.76364065	10.32304399	0.559403335	1.52E-06	2.19E-05
MtrunA17_Chr7g0269801	1251	1609	1013	1768	10.1825203	10.72341706	0.540896763	1.53E-06	2.20E-05
MtrunA17_Chr2g0279571	388	501	372	649	8.523115415	9.305136959	0.782021545	1.54E-06	2.21E-05
MtrunA17_Chr4g0029011	197	224	34	62	7.602395478	6.043854307	-1.558541171	1.54E-06	2.21E-05
MtrunA17_Chr2g0334191	1881	2112	737	1108	10.67411025	10.15077269	-0.523337565	1.54E-06	2.21E-05
MtrunA17_Chr1g0157211	4209	5554	3342	4940	11.93999102	12.30694604	0.36695502	1.55E-06	2.23E-05
MtrunA17_Chr5g0409431	192	248	232	343	7.541684352	8.529806034	0.988121682	1.58E-06	2.27E-05
MtrunA17_Chr4g0040061	8253	10347	6206	9077	12.87087802	13.18963087	0.318752849	1.60E-06	2.29E-05
MtrunA17_Chr8g0391761	587	803	573	861	9.149953877	9.798936146	0.648982269	1.60E-06	2.30E-05
MtrunA17_Chr5g0428881	1716	2574	1559	2502	10.75559801	11.27894952	0.523351518	1.60E-06	2.29E-05
MtrunA17_Chr1g0195441	8140	9500	3638	5566	12.80134203	12.45354422	-0.347797817	1.60E-06	2.29E-05
MtrunA17_Chr3g0120171	250	303	265	424	7.86135674	8.767371892	0.906015152	1.61E-06	2.31E-05
MtrunA17_Chr8g0361111	0	0	97	48	0.929784299	10.29391467	9.364130374	1.61E-06	2.30E-05
MtrunA17_Chr6g0451031	3172	3742	2354	3690	11.45186103	11.84645022	0.394589184	1.61E-06	2.30E-05
MtrunA17_Chr6g0465321	91	126	13	12	6.914652308	4.438742275	-2.475910033	1.62E-06	2.31E-05
MtrunA17_Chr2g0277431	1088	1329	425	620	9.952296027	9.342444073	-0.609851954	1.62E-06	2.31E-05
MtrunA17_Chr3g0124891	2013	2500	1590	2422	10.83506405	11.26133174	0.426267683	1.64E-06	2.34E-05
MtrunA17_Chr4g0011121	2895	3247	1157	1817	11.28983897	10.82846941	-0.461369558	1.75E-06	2.50E-05
MtrunA17_Chr7g0217321	716	783	249	290	9.304930087	8.446904715	-0.858025372	1.75E-06	2.50E-05
MtrunA17_Chr2g0278531	221	269	49	75	7.778378665	6.390545042	-1.387833623	1.76E-06	2.50E-05
MtrunA17_Chr1g0172721	2353	2702	1000	1362	11.01105963	10.51746411	-0.493595518	1.76E-06	2.50E-05
MtrunA17_Chr6g0481771	8099	9319	5881	8750	12.7839165	13.12577648	0.341859977	1.77E-06	2.52E-05
MtrunA17_Chr7g0225841	845	1200	764	1313	9.698657961	10.3110634	0.612405438	1.77E-06	2.51E-05
MtrunA17_Chr1g0168511	1581	1903	1320	1859	10.46839794	10.93997069	0.47157274	1.79E-06	2.55E-05
MtrunA17_Chr4g0058461	395	614	124	206	8.726905703	7.717191235	-1.009714468	1.80E-06	2.56E-05
MtrunA17_Chr1g0194101	29771	32886	12634	20122	14.63478945	14.27953527	-0.355254184	1.81E-06	2.57E-05
MtrunA17_Chr1g0173381	3492	4712	1593	2466	11.69013085	11.27495234	-0.415178512	1.84E-06	2.61E-05
MtrunA17_Chr7g0262201	5709	5860	4212	6285	12.20925456	12.65337879	0.44412423	1.84E-06	2.61E-05
MtrunA17_Chr3g0104681	481	653	161	244	8.886554283	8.004058186	-0.882496097	1.85E-06	2.61E-05
MtrunA17_Chr4g0060121	7037	8068	3121	4666	12.57996613	12.21653965	-0.36342648	1.85E-06	2.62E-05
MtrunA17_Chr6g0460621	1062	1205	362	602	9.86843697	9.214821538	-0.653615432	1.88E-06	2.66E-05
MtrunA17_Chr3g0118551	3687	4093	1521	2305	11.63005344	11.19458713	-0.43546631	1.88E-06	2.66E-05
MtrunA17_Chr4g0044181	534	708	195	248	9.019698535	8.152577391	-0.867121144	1.88E-06	2.66E-05
MtrunA17_Chr2g0305031	1816	2086	713	1104	10.63794366	10.12400339	-0.513940278	1.91E-06	2.69E-05
MtrunA17_Chr2g0331871	182	231	206	353	7.454331204	8.474517242	1.020186037	1.92E-06	2.71E-05
MtrunA17_Chr2g0328341	35	49	74	124	5.334910323	7.163003386	1.828093063	1.92E-06	2.71E-05
MtrunA17_Chr2g0328341	380	568	118	192	8.640190846	7.629804843	-1.010386004	1.93E-06	2.73E-05
MtrunA17_Chr6g0487461	380	568	118	192	8.640190846	7.629804843	-1.010386004	1.93E-06	2.73E-05
MtrunA17_Chr5g0442991	4741	5278	1954	3060	11.99300783	11.57864426	-0.414363573	1.95E-06	2.74E-05
MtrunA17_Chr4g0032951	1007	1172	850	1251	9.799460568	10.34282873	0.543368158	1.95E-06	2.74E-05
MtrunA17_Chr4g0076591	149	192	195	280	7.191091923	8.274625854	1.083533931	1.95E-06	2.74E-05
MtrunA17_Chr1g0179761	16251	19400	7625	11495	13.81237553	13.507814	-0.304561537	1.98E-06	2.78E-05
MtrunA17_Chr5g0448371	1782	2436	1516	2290	10.73284776	11.18829168	0.455443914	1.98E-06	2.78E-05
MtrunA17_Chr8g0334471	1459	1964	1300	1835	10.43579571	10.92018841	0.484392698	2.00E-06	2.81E-05
MtrunA17_Chr1g0148121	279	210	45	64	7.862747657	6.264947094	-1.597800563	2.00E-06	2.81E-05
MtrunA17_Chr4g0020051	330	427	352	512	8.295622192	9.09055514	0.794932948	2.04E-06	2.86E-05
MtrunA17_Chr7g0268481	2803	3322	1131	1861	11.28032544	10.83002417	-0.450301272	2.05E-06	2.87E-05
MtrunA17_Chr8g0389561	3347	4200	2506	4049	11.57283237	11.958569	0.385736624	2.05E-06	2.87E-05
MtrunA17_Chr7g0249061	773	1065	276	464	9.55882098	8.838885795	-0.719935185	2.07E-06	2.90E-05
MtrunA17_Chr8g0336611	2008	2751	869	1366	10.90905786	10.41798959	-0.491068261	2.10E-06	2.94E-05
MtrunA17_Chr1g0157251	3953	4716	2936	4452	11.77561775	12.13861366	0.36299591	2.11E-06	2.95E-05
MtrunA17_Chr3g0088521	3055	3706	2272	3624	11.4170877	11.80795809	0.390870397	2.11E-06	2.95E-05
MtrunA17_Chr8g0386821	5477	6201	3908	6215	12.21014603	12.58725113	0.377105093	2.13E-06	2.97E-05
MtrunA17_Chr7g0221191	2190	2467	888	1311	10.89306999	10.40340319	-0.489666802	2.13E-06	2.97E-05
MtrunA17_Chr2g0311341	4182	4657	1797	2546	11.81389125	11.38596765	-0.427923598	2.14E-06	2.98E-05
MtrunA17_Chr4g0043461	764	911	666	1000	9.422180459	10.00957825	0.58739779	2.14E-06	2.99E-05
MtrunA17_Chr4g0020741	2730	3531	1203	1876	11.30420183	10.87641851	-0.427783321	2.14E-06	2.98E-05
MtrunA17_Chr8g0353271	2919	3737	2223	3618	11.39105991	11.79218105	0.401121141	2.16E-06	3.01E-05
MtrunA17_Chr2g0293681	2721	3182	1083	1786	11.22872629	10.76988768	-0.458838608	2.16E-06	3.00E-05
MtrunA17_Chr7g0268611	1124	1531	470	680	10.07857974	9.479956363	-0.598623376	2.18E-06	3.02E-05
MtrunA17_Chr1g0213121	383	535	458	571	8.570225745	9.363570876	0.793345131	2.19E-06	3.04E-05
MtrunA17_Chr2g0307631	4819	5690	2156	3220	12.05485462	11.68265989	-0.372194724	2.20E-06	3.05E-05
MtrunA17_Chr7g0251981	1498	1440	497	730	10.25942838	9.581630451	-0.677797933	2.22E-06	3.08E-05
MtrunA17_Chr1g0155971	3139	4209	2492	3876	11.53010998	11.9223104	0.39220042	2.24E-06	3.11E-05
MtrunA17_Chr6g0483131	292	332	71	110	8.092001141	6.895108522	-1.196892619	2.25E-06	3.12E-05
MtrunA17_Chr4g0061421	1360	1430	500	691	10.17358493	9.541220166	-0.632364765	2.26E-06	3.13E-05
MtrunA17_Chr7g0257981	2558	2978	2049	2848	11.13546557	11.56182872	0.42636315	2.27E-06	3.14E-05
MtrunA17_Chr3g0084971	1534	1845	1191	1943	10.42302502	10.89971362	0.476688603	2.27E-06	3.15E-05
MtrunA17_Chr1g0178531	136	154	187	239	6.983277634	8.14988237	1.166604736	2.28E-06	3.15E-05
MtrunA17_Chr5g0406071	213	324	51	87	7.886319697	6.525578195	-1.360741502	2.28E-06	3.15E-05
MtrunA17_Chr2g0299681	6132	6536	2455	3847	12.33582085	11.90920339	-0.426617451	2.31E-06	3.18E-05
MtrunA17_Chr3g0129541	5677	7334	4259	6622	12.35380231	12.6919465	0.338144188	2.37E-06	3.27E-05
MtrunA17_Chr2g0309821	128	145	21	23	7.11003094	5.094459591	-2.015571349	2.39E-06	3.30E-05
MtrunA17_Chr2g0329951	900	1141	336	527	9.708600881	9.06122976	-0.647371121	2.42E-06	3.34E-05
MtrunA17_Chr7g0262051	555	551	161	220	8.884992192	7.939802963	-0.945189229	2.42E-06	3.34E-05
MtrunA17_Chr3g0112381	1011	1412	904	1426	9.938644741	10.48180208	0.543157337	2.43E-06	3.35E-05
MtrunA17_Chr2g0327661	41	54	76	137	5.491535243	7.235573233	1.74403799	2.44E-06	3.35E-05
MtrunA17_Chr2g0327901	3	3	22	51	2.414875848	6.558957145	4.144081297	2.46E-06	3.38E-05
MtrunA17_Chr1g0210361	293	347	73	116	8.119973972	6.949306612	-1.170667361	2.46E-06	3.38E-05
MtrunA17_Chr6g0455481	1491	1663	589	807	10.34023403	9.765303806	-0.574930228	2.48E-06	3.41E-05
MtrunA17_Chr5g0402991	3625	4882	1704	2523	11.74215669	11.33861026	-0.403546432	2.48E-06	3.41E-05
MtrunA17_Chr2g0301421	5616	6133	2352	3543	12.22407191	11.81693256	-0.407139349	2.50E-06	3.43E-05
MtrunA17_Chr2g0280531	101	125	158	198	6.639773821	7.914903201	1.27512938	2.50E-06	3.43E-05
MtrunA17_Chr2g0323681	1957	2352	817	1236	10.77463766	10.29965398	-0.474983671	2.52E-06	3.46E-05
MtrunA17_Chr4g0051951	587	996	243	289	9.359981326	8.434411257	-0.925570069	2.56E-06	3.50E-05
MtrunA17_Chr5g0419041	442	536	127	214	8.688043545	7.752375694	-0.935667851	2.58E-06	3.53E-05
MtrunA17_Chr8g0369651	1498	1934	1234	1880	10.43965496	10.89804122	0.458386264	2.59E-06	3.55E-05
MtrunA17_Chr6g0474411	32524	38671	15603	22806	14.8099564	14.51792941	-0.292026983	2.59E-06	3.54E-05
MtrunA17_Chr7g0254231	134	143	164	251	6.918467035	8.088136182	1.169669147	2.66E-06	3.64E-05
MtrunA17_Chr4g0058281	167	215	34	50	7.461695703	5.878701827	-1.582993875	2.68E-06	3.66E-05
MtrunA17_Chr4g0075311	81	114	9	13	6.776293582	4.237580309	-2.538713274	2.69E-06	3.67E-05
MtrunA17_Chr5g0398551	846	841	256	401	9.46875322	8.685522969	-0.78323025	2.69E-06	3.67E-05
MtrunA17_Chr8g0391161	397	470	406	556	8.493279773	9.249169977	0.755890204	2.69E-06	3.67E-05
MtrunA17_Chr2g0288581	653	808	232	341	9.24126955	8.490735022	-0.750534527	2.69E-06	3.67E-05
MtrunA17_Chr8g0357951	5420	5647	2151	3268	12.14433719	11.6972781	-0.447059089	2.69E-06	3.67E-05
MtrunA17_Chr4g0022431	3496	4597	2683	4321	11.67008778	12.05434336	0.384255582	2.70E-06	3.67E-05
MtrunA17_Chr8g0369251	1224	1339	441	675	10.04488709	9.432092171	-0.61279492	2.73E-06	3.71E-05
MtrunA17_Chr4g0036041	94	109	10	15	6.810349631	4.381885762	-2.428463869	2.76E-06	3.74E-05
MtrunA17_Chr4g0036041	5268	7002	4065	6239	12.26772988	12.61566941	0.347939536	2.76E-06	3.75E-05
MtrunA17_Chr7g0222381	5268	7002	4065	6239	12.26772988	12.61566941	0.347939536	2.76E-06	3.75E-05
MtrunA17_Chr6g0485111	3158	3316	1278	1729	11.3758848	10.86840804	-0.507476762	2.77E-06	3.76E-05
MtrunA17_Chr7g0276451	107	110	137	217	6.591377945	7.877650137	1.286272192	2.78E-06	3.77E-05
MtrunA17_Chr7g0276451	3400	4245	2622	3868	11.5911944	11.9554046	0.3642102	2.79E-06	3.78E-05
MtrunA17_Chr3g0130731	3400	4245	2622	3868	11.5911944	11.9554046	0.3642102	2.79E-06	3.78E-05
MtrunA17_Chr3g0134551	1063	1683	446	677	10.12373913	9.447568456	-0.676170678	2.82E-06	3.82E-05
MtrunA17_Chr2g0323941	1927	2406	1512	2336	10.77558145	11.19895672	0.423375274	2.85E-06	3.85E-05
MtrunA17_Chr5g0413551	6803	6946	2655	4076	12.45924106	12.00882209	-0.450418972	2.86E-06	3.86E-05
MtrunA17_Chr4g0037821	3366	4313	1490	2366	11.59735554	11.19672427	-0.400631266	2.87E-06	3.89E-05
MtrunA17_Chr3g0142491	932	961	793	1130	9.612641884	10.22708119	0.614439311	2.89E-06	3.91E-05
MtrunA17_Chr4g0004681	2645	2940	1077	1614	11.15394877	10.6906028	-0.463345973	2.97E-06	4.01E-05
MtrunA17_Chr7g0266411	606	875	587	943	9.236404105	9.882835852	0.646431746	2.99E-06	4.04E-05
MtrunA17_Chr8g0360481	3901	4973	1753	2760	11.80522974	11.42354265	-0.381687088	3.00E-06	4.05E-05
MtrunA17_Chr7g0276361	902	975	746	1130	9.593341817	10.17998035	0.586638536	3.01E-06	4.05E-05
MtrunA17_Chr7g0276361	1356	1203	1104	1627	10.0647319	10.73469752	0.669965618	3.02E-06	4.08E-05
MtrunA17_Chr7g0248871	1356	1203	1104	1627	10.0647319	10.73469752	0.669965618	3.02E-06	4.08E-05
MtrunA17_Chr4g0073741	256	340	72	95	8.021040765	6.800633143	-1.220407622	3.06E-06	4.12E-05
MtrunA17_Chr4g0073741	4010	5782	3365	5198	11.9402846	12.35175259	0.411467989	3.07E-06	4.13E-05
MtrunA17_Chr7g0237801	4010	5782	3365	5198	11.9402846	12.35175259	0.411467989	3.07E-06	4.13E-05
MtrunA17_Chr1g0155531	731	1044	691	1083	9.493875514	10.09489784	0.601022325	3.10E-06	4.16E-05
MtrunA17_Chr7g0237841	2232	2595	905	1421	10.93975138	10.47428932	-0.465462061	3.12E-06	4.20E-05
MtrunA17_Chr4g0011111	552	1145	222	314	9.459394156	8.43838635	-1.021007806	3.15E-06	4.24E-05
MtrunA17_Chr6g0474471	47	52	0	0	8.044489252	0.591635837	-7.452853415	3.16E-06	4.25E-05
MtrunA17_Chr3g0114351	11891	13166	8677	12507	13.31229444	13.66491981	0.352625371	3.22E-06	4.32E-05
MtrunA17_Chr4g0004361	2137	2123	776	1122	10.78260851	10.20244851	-0.580159999	3.23E-06	4.33E-05
MtrunA17_Chr4g0026941	131	131	15	28	7.061772246	5.019569441	-2.042202805	3.23E-06	4.33E-05
MtrunA17_Chr5g0398211	60	103	2	10	6.746200425	3.541770004	-3.20443042	3.31E-06	4.43E-05
MtrunA17_Chr2g0326661	8216	8584	3328	5070	12.74419327	12.32660957	-0.417583702	3.32E-06	4.45E-05
MtrunA17_Chr1g0195011	262	249	57	72	7.860709552	6.470898695	-1.389810856	3.36E-06	4.49E-05
MtrunA17_Chr6g0460861	354	643	112	193	8.713645974	7.614124471	-1.099521503	3.36E-06	4.49E-05
MtrunA17_Chr3g0133951	270	242	54	75	7.870391693	6.464237207	-1.406154487	3.38E-06	4.51E-05
MtrunA17_Chr7g0261511	1118	1512	455	702	10.06316787	9.479162542	-0.58400533	3.43E-06	4.58E-05
MtrunA17_Chr8g0348361	553	727	188	298	9.051480904	8.250373944	-0.80110696	3.43E-06	4.58E-05
MtrunA17_Chr4g0074281	53	74	89	162	5.860044714	7.424361677	1.564316962	3.45E-06	4.61E-05
MtrunA17_Chr5g0403161	1443	1744	596	864	10.34400984	9.81770928	-0.526300557	3.49E-06	4.65E-05
MtrunA17_Chr1g0155521	234	341	64	94	7.967323669	6.714585997	-1.252737672	3.50E-06	4.66E-05
MtrunA17_Chr1g0155521	3971	4358	1640	2490	11.72851089	11.30384019	-0.424670703	3.50E-06	4.66E-05
MtrunA17_Chr1g0155521	3971	4358	1640	2490	11.72851089	11.30384019	-0.424670703	3.50E-06	4.66E-05
MtrunA17_Chr4g0073221	3971	4358	1640	2490	11.72851089	11.30384019	-0.424670703	3.50E-06	4.66E-05
MtrunA17_Chr3g0080021	1180	1421	474	678	10.05581514	9.482018259	-0.573796881	3.55E-06	4.73E-05
MtrunA17_Chr4g0069251	1598	1655	1233	1892	10.38409601	10.90841415	0.524318142	3.56E-06	4.74E-05
MtrunA17_Chr3g0129631	6059	7237	2804	4116	12.391745	12.04749475	-0.344250256	3.58E-06	4.76E-05
MtrunA17_Chr3g0098771	2566	3336	2063	3029	11.21670944	11.60766214	0.390952694	3.59E-06	4.77E-05
MtrunA17_Chr7g0222881	1527	1841	629	932	10.42234422	9.91018899	-0.512155227	3.63E-06	4.82E-05
MtrunA17_Chr5g0417551	281	263	60	84	7.938210892	6.605626804	-1.332584088	3.68E-06	4.88E-05
MtrunA17_Chr3g0117471	133	134	158	248	6.871688495	8.056195496	1.184507001	3.70E-06	4.90E-05
MtrunA17_Chr2g0279431	1829	2166	760	1132	10.66741992	10.18455292	-0.482867002	3.71E-06	4.91E-05
MtrunA17_Chr1g0155551	607	513	144	228	8.926962034	7.901054168	-1.025907866	3.71E-06	4.91E-05
MtrunA17_Chr7g0274311	1123	1744	1111	1666	10.17646621	10.74404508	0.56757887	3.72E-06	4.93E-05
MtrunA17_Chr8g0350321	4628	4737	1801	2726	11.9063129	11.43990262	-0.466410277	3.78E-06	5.00E-05
MtrunA17_Chr8g0350321	1251	1301	457	620	10.04763574	9.40014026	-0.647495476	3.78E-06	5.00E-05
MtrunA17_Chr8g0350321	1251	1301	457	620	10.04763574	9.40014026	-0.647495476	3.78E-06	5.00E-05
MtrunA17_Chr8g0350321	1251	1301	457	620	10.04763574	9.40014026	-0.647495476	3.78E-06	5.00E-05
MtrunA17_Chr4g0032461	1251	1301	457	620	10.04763574	9.40014026	-0.647495476	3.78E-06	5.00E-05
MtrunA17_Chr2g0285851	232	294	248	403	7.784549203	8.681866717	0.897317514	3.82E-06	5.04E-05
MtrunA17_Chr5g0403031	1321	1519	514	764	10.18409475	9.625680756	-0.558413992	3.82E-06	5.04E-05
MtrunA17_Chr5g0420841	408	673	454	780	8.789807108	9.580527055	0.790719947	3.85E-06	5.08E-05
MtrunA17_Chr4g0064931	9112	10618	4266	5885	12.96389783	12.60965935	-0.354238475	3.87E-06	5.10E-05
MtrunA17_Chr8g0343061	2522	2753	897	1579	11.07673529	10.55415339	-0.522581893	3.87E-06	5.11E-05
MtrunA17_Chr4g0003411	2155	2968	1767	2798	11.01044556	11.44234001	0.431894455	3.89E-06	5.12E-05
MtrunA17_Chr2g0325481	362	423	350	535	8.350222112	9.115063994	0.764841882	3.90E-06	5.14E-05
MtrunA17_Chr4g0010141	16403	21736	8311	11411	13.90362677	13.56749267	-0.336134106	3.91E-06	5.14E-05
MtrunA17_Chr5g0413291	1638	1755	615	921	10.44579436	9.890012897	-0.555781462	3.92E-06	5.16E-05
MtrunA17_Chr4g0021321	1074	1409	439	652	9.982919467	9.399308191	-0.583611276	3.93E-06	5.17E-05
MtrunA17_Chr7g0251781	2597	2080	467	711	11.07478307	9.647623176	-1.427159894	3.98E-06	5.23E-05
MtrunA17_Chr4g0005641	704	930	272	383	9.393397256	8.683576012	-0.709821243	4.03E-06	5.30E-05
MtrunA17_Chr7g0259681	4143	4947	1916	2600	11.84740035	11.44609903	-0.401301318	4.06E-06	5.32E-05
MtrunA17_Chr7g0259681	453	526	133	214	8.689507592	7.779216324	-0.910291268	4.09E-06	5.36E-05
MtrunA17_Chr7g0270541	453	526	133	214	8.689507592	7.779216324	-0.910291268	4.09E-06	5.36E-05
MtrunA17_Chr8g0341471	3814	4496	2791	4297	11.71527185	12.07662848	0.361356638	4.11E-06	5.39E-05
MtrunA17_Chr7g0245261	4073	5188	1888	2859	11.866179	11.50063017	-0.365548837	4.13E-06	5.42E-05
MtrunA17_Chr5g0417111	883	1118	823	1103	9.67310186	10.23121177	0.55810991	4.20E-06	5.50E-05
MtrunA17_Chr1g0213751	8634	10011	6518	9058	12.88195192	13.22591095	0.34395903	4.22E-06	5.52E-05
MtrunA17_Chr1g0156021	1239	1412	951	1604	10.0806052	10.60476133	0.524156132	4.23E-06	5.53E-05
MtrunA17_Chr5g0402171	4152	5588	3274	4960	11.93450226	12.29465517	0.360152916	4.24E-06	5.55E-05
MtrunA17_Chr6g0460211	10	8	34	60	3.51526429	6.459389395	2.944125105	4.25E-06	5.55E-05
MtrunA17_Chr1g0204521	7721	9616	3625	5581	12.76962679	12.45118796	-0.318438831	4.29E-06	5.61E-05
MtrunA17_Chr1g0191181	396	380	359	568	8.355999205	9.186939632	0.830940427	4.33E-06	5.65E-05
MtrunA17_Chr7g0227601	3695	4079	1541	2314	11.62850229	11.20578168	-0.422720609	4.36E-06	5.68E-05
MtrunA17_Chr1g0187811	9149	11101	6545	9993	12.99485761	13.29656233	0.301704717	4.36E-06	5.69E-05
MtrunA17_Chr1g0187811	259	280	60	89	7.899026214	6.633433949	-1.265592265	4.38E-06	5.71E-05
MtrunA17_Chr1g0187811	259	280	60	89	7.899026214	6.633433949	-1.265592265	4.38E-06	5.71E-05
MtrunA17_Chr2g0318611	259	280	60	89	7.899026214	6.633433949	-1.265592265	4.38E-06	5.71E-05
MtrunA17_Chr1g0211831	1718	2865	793	1136	10.85320762	10.23014946	-0.623058159	4.41E-06	5.74E-05
MtrunA17_Chr7g0262971	3105	3372	1236	1919	11.36847887	10.91464293	-0.45383594	4.48E-06	5.82E-05
MtrunA17_Chr4g0064601	2583	3237	1164	1713	11.20092675	10.78534997	-0.415576787	4.51E-06	5.86E-05
MtrunA17_Chr7g0262511	636	731	217	315	9.152932289	8.387494281	-0.765438008	4.53E-06	5.89E-05
MtrunA17_Chr3g0095461	4818	5111	1979	2921	11.9852918	11.55477022	-0.430521584	4.53E-06	5.89E-05
MtrunA17_Chr1g0147921	3329	3564	1282	2065	11.45998193	10.99572431	-0.464257611	4.53E-06	5.89E-05
MtrunA17_Chr2g0315991	1645	2008	714	967	10.53954677	10.02852024	-0.511026528	4.55E-06	5.91E-05
MtrunA17_Chr3g0088031	8829	11626	6575	10284	13.00391803	13.32160465	0.317686615	4.55E-06	5.90E-05
MtrunA17_Chr3g0137371	172	331	39	76	7.811743669	6.285180272	-1.526563397	4.56E-06	5.91E-05
MtrunA17_Chr4g0003921	4103	4764	1760	2755	11.8115364	11.42550647	-0.386029929	4.57E-06	5.92E-05
MtrunA17_Chr6g0480131	481	414	98	183	8.617627427	7.494191402	-1.123436025	4.59E-06	5.94E-05
MtrunA17_Chr1g0178831	190	230	43	58	7.572385767	6.122316573	-1.450069194	4.60E-06	5.95E-05
MtrunA17_Chr1g0155141	17	28	50	89	4.542979639	6.761297941	2.218318303	4.62E-06	5.98E-05
MtrunA17_Chr3g0097091	2790	3381	1204	1876	11.28700147	10.87603951	-0.410961967	4.67E-06	6.03E-05
MtrunA17_Chr3g0133941	1586	1777	612	938	10.42684186	9.897522655	-0.52931921	4.68E-06	6.05E-05
MtrunA17_Chr2g0308991	327	339	86	112	8.186411664	7.036090172	-1.150321492	4.69E-06	6.05E-05
MtrunA17_Chr5g0399801	234	212	41	67	7.685113321	6.206661874	-1.478451447	4.74E-06	6.12E-05
MtrunA17_Chr7g0221391	2436	2727	945	1542	11.04007917	10.5664835	-0.473595664	4.75E-06	6.12E-05
MtrunA17_Chr7g0243441	4470	4613	1734	2688	11.86080092	11.40216042	-0.458640498	4.80E-06	6.18E-05
MtrunA17_Chr4g0058331	614	835	554	938	9.206736376	9.838105857	0.63136948	4.80E-06	6.18E-05
MtrunA17_Chr4g0058331	2096	2534	1611	2454	10.87253458	11.27894652	0.406411938	4.86E-06	6.25E-05
MtrunA17_Chr4g0058021	2096	2534	1611	2454	10.87253458	11.27894652	0.406411938	4.86E-06	6.25E-05
MtrunA17_Chr5g0399821	3753	3933	1477	2256	11.61872286	11.15989205	-0.458830818	4.89E-06	6.29E-05
MtrunA17_Chr8g0345831	192	259	40	73	7.653843022	6.242440602	-1.41140242	4.91E-06	6.31E-05
MtrunA17_Chr8g0386481	142	206	27	46	7.334741208	5.678918014	-1.655823195	4.91E-06	6.31E-05
MtrunA17_Chr4g0035451	961	1083	347	525	9.719093043	9.080316731	-0.638776313	4.94E-06	6.35E-05
MtrunA17_Chr6g0460271	139	165	168	263	7.031094912	8.124887351	1.093792439	4.95E-06	6.35E-05
MtrunA17_Chr4g0042731	121	107	16	15	6.949501005	4.683192757	-2.266308249	4.97E-06	6.38E-05
MtrunA17_Chr7g0250201	3870	4796	1778	2664	11.77258813	11.40637447	-0.366213656	5.01E-06	6.43E-05
MtrunA17_Chr8g0387981	2791	3303	2033	3355	11.2697557	11.67427431	0.404518605	5.05E-06	6.47E-05
MtrunA17_Chr8g0373131	180	222	29	64	7.525000632	5.975678257	-1.549322375	5.09E-06	6.52E-05
MtrunA17_Chr8g0373131	18	18	51	70	4.295394562	6.642672416	2.347277854	5.13E-06	6.56E-05
MtrunA17_Chr1g0211421	18	18	51	70	4.295394562	6.642672416	2.347277854	5.13E-06	6.56E-05
MtrunA17_Chr8g0350031	2285	2822	981	1527	11.01410972	10.58133586	-0.432773858	5.13E-06	6.56E-05
MtrunA17_Chr7g0265551	3842	5210	1837	2703	11.83024695	11.44150673	-0.388740223	5.17E-06	6.61E-05
[truncated: 48,174 more rows]
