# Supplementary material for: RNA sequencing data for heat stress response in isolated medicago truncatula seed tissues
Source: Data Brief. 2021 Jan 21;35:106726. doi: 10.1016/j.dib.2021.106726 (PMC7856423; doi:10.1016/j.dib.2021.106726)
Supplement: Supplementary file 5 — Table S5: Reference transcriptome, from Medicago truncatula genome version 5, used in this study and available at https://medicago.toulouse.inra.fr/MtrunA17r5.0-ANR/downloads/1.7/MtrunA17r5.0-ANR-EGN-r1.7.fastaFiles.zip [file mmc5.zip]

Archive with 1 entries (1 files):
- mmc5.fasta
