# Supplementary material for: RNA sequencing data for heat stress response in isolated medicago truncatula seed tissues
Source: Data Brief. 2021 Jan 21;35:106726. doi: 10.1016/j.dib.2021.106726 (PMC7856423; doi:10.1016/j.dib.2021.106726)
Supplement: Supplementary file 5 — Table S5: Reference transcriptome, from Medicago truncatula genome version 5, used in this study and available at https://medicago.toulouse.inra.fr/MtrunA17r5.0-ANR/downloads/1.7/MtrunA17r5.0-ANR-EGN-r1.7.fastaFiles.zip [file mmc5.zip › mmc5.fasta]

>MtrunA17_Chr1g0160791 len=1578 end=11157474 strand=- chr=MtrunA17Chr1 gn=MtrunA17Chr1g0160791 type=mRNA begin=11153271 def=hypothetical protein
GCAAGTATTTTGACTTGTTGGAGTTGAATAAAGAAGACATCAAAGGATTAGTAGTCCCAT
ACAACAAATAATAGCTGGTTTGATTGGTGCGTGAAATTAGAGTGATCCAAAATAAGCCGA
ATATGCGTGGAGCGATATAGAAGATTCCCGACTTAAGTAAGCATCTTCCTCTCTCTTATT
CTATCCCTTTTTCCTTTTTTGTTTCTTCTCAAAATCAAAACGCGCTTTTCAGTAAAAAGC
GCTTCTTCTTGATTATTTTTTTACCAACTGAAATCAACCGCCACTACCTAATCTCACTTC
CCCTATAAATAAACACATATTCTCATTTCTTCATTTTAGTATTTTACTACTTCTCAGTAT
TAATTTATTTACTTTCCTTCAGGTTCAGAATTATTGAGTAGCATACAGCACTCTTGAACC
AACTGGTGCCAGCAAGAAATTGCTGGCCCAGAAGTTGAATTGCATCTGGTCTAGTCAAGC
ACATGAGTCAACAGAGGACACTGAATCATAGTAGAGCCCTTGAGGGTGTCCATGGGGTTC
ACGTGGTGCCTCATTCACCGTTTTCTTTGACAGAGAGTAATCAAACTGGAGGTCTTCATC
CATCAACAGGTGGACCTTCAACTACCGAAGCAAATCAGCTTCTGTTAATGCAACGGGTAT
GGCAACAAAGACCAGCATGCTTGAGACCCATCCATTGCAGTGCTAGTTGTCATGGTGATC
AACATCTTGCTGAAACAATTGCAAATGTGCTTACTTCAATTCCTTTTATAGCTCTTGGAG
TGAATGCCCCAAGGAAGAATCTCAGTTGTAAGTTGTATGCCAATTCATTAATTGGAGTTG
GAGTGGCGTCAAGTGTGTATCATTGTTCAAGAGGGAAACTGAGGAAATATTTGAGATGGC
TTGACTACACAATGATAGCTACAACAACTGTTTGTCTGTCAAGAGCTCTCAGAAACGAAA
ACCCGAAGTTGCTGATGGCGGCATCTGCAGCATTTCTTCCAGTTAATCCATTAATGGTTA
CACTTATTCACACTGGGATGATGGAGGTAGCATTTGCTAAAAGGGCATTGAAAGATCCAG
ACTTGAGAATGGCTCACACTGTGCACAAAATGTCATCATTAATGGGGGGCATGCTTTTTG
TAGCCGATGATTTATTCCCTAAAACTCCATACCTTCATGCTGCATGGCATCTTGCTGCTG
CTGTTGGTGTAGGCACCTGCAATAAGCTTCTTGAGTAGATGTGCATACTCTAATAAAATT
GTGGAAAGCATCCATTATGTGCAGAGTATGAACAGCATCAACATAATTTGTCGAATTCAC
CGTGTAACAAGCAATGGTTAAGATTATAAAGTAGTTCATTATCATTTTGGGTTATGTTTA
TATTGTAGCTGGGTTTATTTCAGATTAGTTTCCCCAGTATTTTTTTTTTACTTTCTTCAG
TTGTAGTTGGATGTTCATTAGTTAATTTATTGGAGAAAGGGATTTGCATAGAAAAAACTG
GCCGTTAATATTGTTCCTTAATGAAATTCCAATTATTAAACATCTTCCATTATAATTTCT
ATCTTAATCTATATTGTT
>MtrunA17_Chr3g0138831 len=602 type=mRNA chr=MtrunA17Chr3 gn=MtrunA17Chr3g0138831 strand=+ begin=53682642 end=53683243 def=hypothetical protein
TATAACAGAAAAAACAATAAGATTGCGGGAAGTCTGGCGCCTGGATCGTGATCTCCTGGT
GACTCGAGCAATAACAGTAGCTTCCTCTTTAGAAATATGTTTAAGGCGCTTCTCAAAATC
ATCGCCGTGTAACCTAAAAATCCCATTCCAAATTCGGGAAATGAATCCTTTGCGCTTCTT
CTTTACATTCCCAGAAGCAGTAGCAGTAGGACTTGTCTCCTTCTTTTCACCTTCCTCAAC
TGCTTTGTCATCGGCCATTATTTCCCCCCTCCTGTTTCCTAAAAACACAAACAGAAATCA
AACGGATCAACAATCACACTCACAAGACAACAACACAGATAGGAATTAATCGTTCTACTT
AACTAATTAAGCGATTAATTAATTAATAAAATTGCTGAAGAAAAAGGAAAGTAGGCGTGA
AATGGAGAAATTAACCTCCTCCTGAGGTTGATTATTGAGTGGATTGTTGGGATCTTGCTA
TTGATTGAATATGTAAACGTTGGATTGGATTGGATTGCCGGGAGGAGGAAGCAAAATCGG
GGGAGTTAGTATTTTTGGAGTTTCCAAACACGTCGTGAACACGTAGCACGAGGATCGTAA
TC
>MtrunA17_Chr1g0180931 len=956 begin=31983331 chr=MtrunA17Chr1 gn=MtrunA17Chr1g0180931 strand=- type=mRNA end=31984286 def=hypothetical protein
TTATTTTAGTGTGCAAGGATATTTTTTTCTTTCATAGATTTAAATATGTTGTAATGATTT
TTTTTTTAAACATGTATAAAACAAAGTAGTATTCCAATCAATGCAATGCTGTTTCACATG
AAAATCTTTCAATGTTACCAATCACAATAATGAATACCAACTGTAACACAAAATGAGGAG
AGAGAAAGAAGAGAGAGAGGGTGTGAGGGATTCTCGAGAGAGGGGGAAAAGGACATCTAA
GGGTCACAAATATGAGGGCGGTGGTCAGCGGCCAGAGTCTTCCCGGCATGGCGGCAACCA
TGTGGATAGAGTATCAACATCTTATTCCCAGAGGAGGTTTCCAACACAGATTCAACATCG
GAGGGAGGAGGTGGTGCAGAAGAAGGTGGAAGCTGGGTTGTCTTACAGTGGAGTGGTGTT
GGGGGAGAGGCGGCCGGAGAAGGTAGGAGGAGAGAGTCCTGTTTTGCCAGTTTTGGAAAT
CCTTCCGGCGGAGGATCTCTTGTCAGAGTTAGAATCTTGCTTCGTCGGCCGGTTATTTCA
ACACTTGGAGGTGGAAGCTTTGCAAACTTGTTTATTCATTGAAGGATGGAGAGGAATCAA
GGTGGTGCCATTGGGTGAAAAACTGGTGCTGCTGAAGGGTAACAATATGCAGGATATTGT
CAAGGCAAGGGAGGAGAAGCAAGCTTGGTGGAGTGCAACATTTTCAGAAGTGGTACCTTG
GTCCCCTAACCTGGTGGCTACGATTAGAAGGGTGTGGATCCAACTTAGAGGTATTCCCCT
ACATATCTAGAATGAAAATTTCTTCAAGAAATTGGGGGCTCTCTTTGGTGTTTTCATTGA
CTTTGATGAGGATACAGTGAGCAGGAAAAGACTAGATGTTGCTAACATTCTCATTTCCCC
TAGTAAGATGGGGAGAATTGATGAGTGGGTTAAAGTTATGGTCATGGGGGCGGTGT
>MtrunA17_Chr4g0049661 len=279 chr=MtrunA17Chr4 gn=MtrunA17Chr4g0049661 strand=+ type=mRNA begin=44902684 end=44903716 def=hypothetical protein
ATGAGTTTCTCTAAGGCTTCAGTTCCATTCTCTTTCATATATATCTCTGCATGCATTAAA
AAGTTATCTTTCTCAAAAAACCACTTCTTCCAGGAGTTATTTAACCCCCATGTGACTATG
TGCGGTTTCAGAAAGCGACTGAGTTTATTATAAACATAAGAAGCTCGTCCAAAGTCTGGT
ATGATGAGCCAGAAGATGATCATTAGCTTAGTGTAGGGCCAGAGCTGAAACCTGATAAGG
TTCATAAAAGCATATTCAAAGAGGTAAATTAAGGAGAGA
>MtrunA17_Chr7g0263181 len=1441 end=47113567 type=mRNA chr=MtrunA17Chr7 strand=+ gn=MtrunA17Chr7g0263181 begin=47112127 def=Putative tetratricopeptide-like helical domain-containing protein
GTAGGAGCATTTTAGTTTCCATAGAGCCTATGGTATACTACCACCCCCCTCATTTTGGTT
ACCCTCTTCTTCATTTTCTTCAACACACTCACTCAATCTCACTCACCATGAATTCCATAC
CCAACCTCCGTCACTCCAACCTCTCACTCAATCACAACCGTCCATCTTTTCCCTTATCAC
CCTCCCTCTCCTTCCGTTCCCATCCACCACCACAATTCCTCCCTCCATCCTCCTTTAAGC
TTCCACCAATCAAATCCTCATCTTCCCAAAACGACCCTGCCTTCCAAAAACCCCAAAATA
ACCCTACTCCACCAAACCCTTTCCAAACCCTAACCTCTCTCTTCTCCCCCGTTGTTGAAA
CCACATGCATCGTTATCGCCGCTACCGCTTTCTTCTTCATGCGCTTCCATCACACTCCCG
TCATCGCCGCAACTCTCTCCCCTCCGACCACTGTAACGGAAAATGCTACGATGGAGGAAG
ATGCTGAAAAGGTAATTCAAGAGAAATTGACTGAAAATCCAAATGATGCTGAAGCTCTAC
GTGCTCTAATGGAGGTGAAAATCAAAGCAAGGGAAATTGATGAAGCTATTGGTGTTATAG
ACCGTTTGATTGAAATTGAACCTGAAGAAATGGAGTGGCGGTTGTTGAAGGCGAATATGT
ATATCTACAACGACGACCATGAATCTGCTAAGAAATTGTTTGAAGAGATTTTGAAGAAAG
ATCCACTTCGAGTTGAAGCTTTTCATGGACTTGTAATGGCGAGTTCTGAATCGAATGAAC
AATCGGATGAACCTTTGAAAGGATTGTTGAAGAGAGTTGAAAAAGCAATGGAGTTGTGCA
AGAAACAGAAGAAGGTTTCGGATGTTAGGGATTTTAGGTTATTGGTTGCTCAGATTAAGG
TGATGGAAGGGAATTTTTCAGAGGCGCTTAAAGCTTATCAGGATTTGGTGAAAGAAGAAC
CTAGAGATTTTAGGCCTTATCTGTGTCAGGGTATTATATATACATTGCTTAGAAAGAAAG
ATGAAGCCGAGAAGCAATTCGATCAGTTCCGAAAGCTTGTCCCGAAGAATCATCCTTATA
AAGAGTATTTTGATGATAACATGAATGGTACAAATTTTTTCCCGCAGAAATTCGAGAGGG
AAGAAGCTGGTGCTAGGAGTTGAGATTGAGCAGAAGATTCTACTGAGAGGTCCTTATATG
AGTTTTTGTCGATTTACTTTTGGTGCTCTATGGTTTTAGTTGAATGCTTTTTTGGATAGT
AATCAATGTGTTGTTGTAGGTGATTAGTTTAGTTGTTTATTTTAGCAATGGTTGTTTAAA
ATTATTGCTGGATGGTTTTATTGTGGATATATATAGAACTAGCTTTGATGAACTTCTATA
ATAACAACCGTGGATAAAGAAATATTGAAAGAATCTTTCCATAACTATGAGTTTTTTCTA
T
>MtrunA17_Chr5g0418071 len=3669 end=18650248 gn=MtrunA17Chr5g0418071 strand=+ chr=MtrunA17Chr5 type=mRNA begin=18645543 def=Putative post-transcriptional gene silencing PAZ-Argonaute family
TAAAAAAACCGCCAGGAACAAAAGCCCAAAACAAAGTTCCTTTAATATATCTCACTCTCT
CAAGTCACACCTCTTCTCTGTTTCTGTTCCCACCACCCTTTCTGTCTCTTGTTTTGTTCT
TCATATTCATCTCTCTCTCTCTCTCTAAAAACAGTAACTGTAGTTTCTGTTCTTTGTCAC
ATCTTCAAACTATAACATCACAAAAACCAAACCAACAACAATATTCTCTCTTTCTCACTT
CCCATTTTCTTATTCCAAAATCAACAAAATCATGGAACAACAAGAAAACTCAACCAACAA
CACTAACCAAAACAAAACAACCACTTTCATCACAAAAAATGGAACAAACTCTCATCAACA
TCATCATTACTATAATCACTATCAACAGCAACAAGAACAACAACAGTATCAGAATCATCT
TCAACAATATCAAACTCAACTTGGTTTCTACAACAACTACTACCAAAACAAGTATCAAAG
ATATTACCCTGCTCTTCTTCCTTTACCTTCACTTCAACAACTACCTTTCATTCCATCTTT
CCCTCAAAATCTCAAAACCCATTTGCACAAACTTCCATGCAAACTCAATACTTCTCCTTC
ATCTGAATACAATCTTTCTCAACTTTCACTTGATCCTGCTCCAAAGGAACTTCAGAAACA
AACTAGACCATCCTTTAAAGAAGTTGATGGGAAGAAGCTTATTTCAACAAGGAAGCCACA
TGAAGTAATTGTTGCAAGGAGACCAGATTCTGGTGGACAAGAAGGTCCTGTGATTTCTCT
CCTTGCCAACCATTTTTTGGTGAAATTTGATTCATCACATAAAATATATCATTACAATGT
TGAAATTACTCCTCATCCCTCTAAGGATGTTGCTAGAGAAATCAAGCATAAATTGGTAAA
TAACAATGCTGAGATTTTATCGGGCGCTCTGCCGGCATATGACGGGAGGAAAAATCTTTA
TAGTCCAATTGAATTCCAAAATGATAAGCTTGAGTTCTACATAGGCCTCCCGATCCCGAC
TAGCAAATCGACATCACCTTATGAGAAACGTGAACAACATAAACTTTTTCGGATAAATAT
CAAACTAGTCTCGAAGATTGACGGGAAGGGGTTGACTAATTACTTGAGCAAAGAAGGTGA
TGAAGGGATTCCGCTTCCGCAGGATTATCTACATGCTTTGGATGTAGTTTTGAGGGAAAG
TCCGACTGAGAAATGTATACCTGTTGGAAGGTCATTCTATTCGAGTTCAATGGGGAGAAG
CAAAGATATCGGTGGAGGAGCTGTTGGATTGAGAGGCTTCTTTCAGAGTCTTAGACCAAC
ACAACAAGGACTTGCTCTCAATGTGGATTTCTCGGTAACTGCTTTCCATGAGAGTATAGG
AGTTATTCCGTATTTGCAGAAACGTCTCGAGTTTCTTAGAGACCTTTCTCAGAGGCAGAC
AACTCAGCTAACTTGTGAAGAAAGGAAGGAAGTAGAGAAAACGTTGAAGAATATCAGAGT
CTTTGTTTGCCATAGAGAAACTGTTCAGAGATACCGTGTCTATGGCTTAACTGAGGAGGC
AACTGAAAATCTTTGGTTTCCTGATAGAGATGGAAAGAATCTGAGGCTTATGAGTTACTT
TAAAGATCACTATAACTACGACATTCAATTCAGGAAGTGGCCATGCTTGCAAATTAGTAG
AAGTAAACCTTGTTATCTCCCTATGGAGCTTTGTGTGATCTGTGAAGGACAGAAGTTCCT
TGGGAAACTGTCGGATGATCAGACGGCAAAAATACTCAAGATGGGCTGTCAAAGACCAGG
AGAACGGAAAGCCATCATCGAAGGCGTCATGAGAGGAAATGTTGGTCCTACCAGTGGTGA
TCAGGAAAAGGAATTTAAACTCCAAGTCTCAAGAGAAATGACAAAGTTGACTGGGAGAAT
TCTTTACCCTCCAAAACTAAAGCTTGGAGATGGAGGTCATGTGAGAAATCTGACTCCTTC
ACGTCATGATCGCCAGTGGAACTTTCTAGATGGCCATGTCTTTGAAGGAACTACAATTGA
AAGGTGGGCACTAATAAGTTTTGGAGGCACACCTGAGCAAAAGTCTCATATCCCAAGATT
CATAAACCAGTTAACTCAAAGATGTGAACAATTAGGCATTTTTCTCAACAAGAACACAAT
TATTAGTCCACAGTTTGAATCAATCCAAGTTCTTAACAATGTCACAGTTTTGGAATCTAA
GCTCAAAAGAATCCAGAGTATTGCCTCAAACAATCTACAGCTTCTTATTTGTATAATGGA
GAAAAAACACAAAGGGTATGCAGATTTGAAAAGAATTGCCGAGACAAGTGTCGGTGTTGT
AAGCCAGTGCTGCTTGTATCCGAATCTCATCAAATTAAGTTCACAGTTTTTGGCTAATTT
GGCTCTCAAGATCAATGCTAAAGTTGGTGGATGCACTGTTGCTTTGTACAACTCGCTTCC
TTCTCAATTACCGCGTCTTTTCAACATCGACGAGCCGGTGATGTTCATGGGAGCCGACGT
CACGCATCCTCATCCGCTCGACGATTCAAGTCCATCTGTCGCTGCTGTTGTTGGTAGCAT
GAACTGGCCAACAGCAAACAAATATATTTCAAGAATAAGGTCTCAAACACACAGGCAAGA
AATTATTGCAGATCTCGGTGCAATGGTAGGAGAATTGCTTGAAGATTTTTATCAAGAAGT
GGAAAAACTCCCAAACCGAATAATTTTCTTCCGAGACGGTGTTAGCGAAACTCAGTTTTA
CAAAGTTCTGCAAGAGGAACTACAATCAATAAAACAAGCATGTTCATCAAGGTTTCATGG
TTATAAACCTTTTATTACTTTTGTAGTTGTGCAAAAGAGGCATCACACAAGGTTGTTTCC
TGCCGACACCGATCAATCTTCGATGCACAACAATTTTCACTTTCAATATGAAAATATTCC
ACCAGGGACTGTGGTTGATTCAGTGATTACTCATCCAAAGGAATTTGATTTCTATCTATG
TAGTCATTGGGGTGTGAAGGGAACAAGTAGGCCAACTCATTACCATGTCTTGTTGGATGA
AAATAAGTTTACTTCAGATGAACTGCAAAAGCTTGTTTACAATTTGTGTTTTACTTTTGT
TAGATGTACTAAGCCAATTTCATTAGTTCCTCCTGCATATTATGCACATTTAGCTGCATA
TAGAGGTAGACTCTACCTTGAGAGATCGGAGTCCTTAGGTTTGTTCAGAAGTGCTTCTAC
ATTATCAAGAGCTGCTACGCCGAAGACACCACCTCTACCTAAACTTAGTGAAAACATCAA
GAAGCTTATGTTTTACTGCTAGTGATAGCTAATCTATGTAGCACCAACACTTTAGATTAA
GATCACATTTGATATGTGTTGGTGTCTGACACTGGGACTTGTGGTTACATACTATTAGTT
CTATTTTTTCAAAATTATTACCGGTGTCCACGTGTTGGTGTTTGTATTTTTGTTGGTGCT
TCATAGGTATCTATTATGCAAATGTAATTTGATTTTTAGATTGTTTAATTACATGATCAA
GCTTTTGATTTCTGTGACAAAGAAGAGAATGAAACACATGGCAAATATAGTATTGTGCAA
GAACAAAGATCAGTGGAAGATAAGAAAAACATATATGTAATCTTTAAAGGCCAAAGATGT
TGGTTAGTC
>MtrunA17_Chr3g0105461 len=1065 end=29404133 type=mRNA strand=- chr=MtrunA17Chr3 gn=MtrunA17Chr3g0105461 begin=29402092 def=Putative tripeptidyl-peptidase II
ATGAAAAGAAATCCAATTTTCTTGATACTAACATTTTACTCTCTCTTCCTTCTTGGAGAG
TTAAAATCATCTTTAGCTACTCAACCAAAGAATGAAAATCAAGTTTATATTGTGTACATG
GGAGGTGTGGATTCAACTAATGGTTCCCTTCGTAAAGATCATGATCATGTTTTAAACATG
GTGTTAAGAAGGAATGAAAAAGCTCTAGTACACAACTACAAATACGGATTCTCAGGCTTC
GCAGCTCGTTTATCAAAAAATGAAGCAAATTCAATTGCTCAACAACCTGGAGTTGTGTCT
GTGTTTCTGGATCCCATCCTAAAGCTTCACACAACACGTTCTTGGGATTTTCTCAATTCG
CAAACTTATGTCGAAATTGACAACACACTCTCTAGTTCCACACCGTCATCATCGGACATT
GTAATCGGCATGTTAGACTCAGGTTCGAAGATAATAGGAGCAAGGTATTACCCTAACCTT
GATGGAGGTGATGATAACGATGTGGCGGGCACACCAAGGGATATGCATGGGCATGGAACC
CACACAGCGTCAACCGCGGCGGGGAACGTCGTGAGTGGTGCATCATACTTTGGTCTTGCA
GCAGGAACGGCAAAAGGTGGATCCCCCGGATCAAGGTTGTCAATTTACAAAGTGTGCAAC
TTTGGTTGCTCTGGCTCTGCCATCCTTGCGGCTTTCGACGATGCAATTTCTGACGGAGTT
GATATACTTTCAGTCTCCCTTGGCGGGTCTCCAGACCCCCAACCTGACTTGAAAACGGAC
GTAATAGCAATTGGAGCTTTCCATGCTGTAGAGCGCGGCATTGTGGTGATTTGCTCTGCT
GGGAATTCTGGACCGGAGCAAAGTACAGTTGTTAATGACGCTCCTTGGATACTAACGGTT
GCTGCCACTACCATTGATCGTGACTTTCAGTCCAATGTTGTCTTGGGTAATAACAAAGTT
GTCAAGGTACACTTTACCGCACTCACTATGCAATGTTTCTTTTTTACATCTTTGTCGTGG
GTAATAGCATTTTTGGGAGTTTTATTTTTCAAAACAAAAAAATAA
>MtrunA17_Chr2g0288861 len=1748 strand=+ chr=MtrunA17Chr2 gn=MtrunA17Chr2g0288861 type=mRNA begin=8514163 end=8522073 def=Putative IGR protein
CTTCCACGGTTTTAATGCTCTTTATTCAACGGTGAAGGAATAAATTCATCATTAGCAAGA
AGATAGATGGTAAACATTATTTGAGCATATAGTTGGAGAGGAACAGAAGTGTGGGGGGAA
AGCAAAAAGGCATAGCGTGAAGAAGCAAGTATGTATGACATTGCCAAGAAGCAAAGCCAC
AGCTTGTGAAGGAATGATAGAAAAGAGAGGGGGAGTGAGGTAAGCAGGCTTACCCCACTG
AGGAGTGTTTGGGAGTGCAAGTAAGAAAGGTTGCTAAAGTATTTCACTAGTATATATATA
GTCATATAAAAAAAATATAACGTTCAAATCACGACCCAATTACAAAACTTAAGTTAGAAT
AAAGCTAATATATCTTGTACCATTATGAAAGATGAGTCCATGTGGTTATGAGTTAAGCTT
TTTAGAGTTTAAGAAATGAGATGAAACGTATGTATTAAATTGGTGGATTTGGTACATTTA
TAGTGAGCTCGAATGACCAAGTTATTCAAAGAGGATCAGAATTCAAATCATATATAAATA
TTGAAAAACGGCTTCAGATACCCTAATCATCTTTCTCGTGCGATCTCCGCCGCCGTGCAC
TTCCCGTCCGGCCAAGCCACGTCATTCCGGTGCTCTCTCGCCCATCACTCGCTCACCGCC
ACCCCGGTCCTCCTTATACTTCCAGGTTGAAGATCGAAAGCAATATGGCAATGTCGTTAT
GGTTGCAGATGCACAGAGTCATAAGAAACGGAAGTGTTAATTTGATTTCCACACACCCAC
ATTCTTCGGCTTACTTTTCTTCGAGATCCTACTCCAAATCAACACCATACGTTGTCAAGG
TTGGAATACCGGAATTTCTTAATGGAATTGGAAAGGGAGTCGAATCTCATGTCGCTAAGC
TCGATTCTGAAATTGGTGACTTCCAGAAGCTTCTGGTTACTCGAACCCTCAAACTCAAGA
AGCTTGGTATTCCTTGCAAACATAGGAAGCTAATATTGAAACATGCACACAAGTACAGGC
TTGGATTATGGAGGCCACGTGCTGAGCCGATCAAAGCATGATTTGTTTCTATGTAGTAAG
TAGCCTTTCGTTGTGAAATCATATTGGAAATGTGTAGCCATTTTAGAAGGACAGGGCTCG
ACTTTGCATGAAAATAGGAAGTTTTTGGCTCTGGATACCTCCCATCCTTTTTCATCACAT
TAATATTTGTCATTTGCACCAGTCAAGAACGCTGGGTTAATCTTAATTGCTGTTTGTGAT
TTCACATGTCTAATAATTTCACTGCATTTTTTGTCTTGTATCACTCTTGGCAAAAGAGAA
TTAACTTTGGGATTAAGAGTTCGCAATGGTTCATTTATTTTGGTCTAGTTAAATCTAATG
ATGCGCTTCCCACCTTTCATTCCCCTTGCTAATTATCCCATGATTGATCTAGTACACTCT
TTGTTGTTCACGATTTAAGTCTACTTTGGAGAAGGTTGGTGATGATCCCATGTTGTTTGG
TCTTGTTTGTGACAAAGCAACCTTTTTAGAGAGTATTGAAAGGGTTAAATTGCAGTCTTC
CCCACTTTTCAGCTTTTTCATATTTTGGAATAATTTAATTGTTTTATTATAAGAGAAACT
ATTAAGAAAGATTTAGAGGTTAACAATTTGGATTGAAATATGATATATATGATAGAACAT
TATGACGTTGTTTGATACATGTAGCCAACTTTATTAAGTGGGATAAAACTTGTTGTATTA
TAATTGTA
>MtrunA17_Chr2g0290661 len=1692 begin=9953402 type=mRNA gn=MtrunA17Chr2g0290661 chr=MtrunA17Chr2 strand=- end=9959666 def=Putative CRAL-TRIO lipid binding domain, CRAL/TRIO domain-containing protein
TTACATTCACTTCAGAATATATAAGCTTAGATATTGTCCTTTTTTTTTTTTTCATCTTAC
TTTGTTGTGCTGTCTGTCCTGTTACTGTGTCTTTCACACAGACACAGTGAAACACAGGAC
ATACACTGAGTGAAGCTAAAGCTACATACAAATCCAACACCTAGAAAAACAAAATCTAGT
GTATTCTTTAAGGTTCTTGCTTTTTCCTTTGCTGTTTTTCTCATCACAATGGGGATTGTC
TCTCAGGATGCCCTTAACCAACTACAGGCTCTCATAGATCAAGTTGAAGAGCCACTTCAG
AAAACATTTCAGAATGTTCATCAAGGACATGTAACTGAAACCTTGATTCGGTTTCTGAAA
GCAAGGGAATGGAATGCTTCAAAGGCGCATAAAATGTTGATTGATAGTTTGAACTGGAGG
GTACAAAATGAGATTGACAAAATATTATCGAAACCAATAATCCCTCAGGATCTATATAGA
GGTTTGCGCGATTCTCAACTCATAGGATTGTCAGGGTACTCAAGAGAGGGCCTGCCTGTC
TTTGCAATCGGTGTTGGGCTTAGCACATTCGACAAAGCATCTGTCCATTATTATGTTCAG
TCTCACATTCAAATTAATGAATATCGTGATCGTGTAATCTTGCCTTCTGCATCGAAGAAG
CATGGTCGCCCTATTACAACATGTGTGAAGGTTTTGGATATGACTGGTCTGAAGCTGTCA
GCCCTGAATCAGATTAAGTTATTAACAATAATATCGTCCATTGATGATCTGAACTACCCT
GAGAAGACAAATACTTATTACATTGTAAATGCCCCATACATATTTTCAGGTTGTTGGAAG
GTTGTGAAGCCACTTTTACAAGAGAGGACTAGGAAAAAAGTGCAAGTCTTACAAGGCTGT
GGGCGAGATGAGCTGCTGAAGATCATGGATTACGCATGTCTACCACATTTTTGTAAAAAA
GAAGGCTCTGGATCATCCAAACATTCAGGTAGTGGGAGTGAAAATTGCTATTCCTTGGAT
CACCCCTTCCATCAAGAACTCTACAACTACATCAAGGAACAATCCAGAATGAATGAAGAT
AGGAAACCAATCAAGCACGGATCTTTCCATGTAGAATTTCCTGAACCTTCTGCCGATGAT
GGAGAAATTGCGAAGACTATAGAGTCAGAGATACACAAGTTTGAGAACAGTCATGGGAAT
GTGATTGATGGTTGATACTATTTATGAGTTTATTGTCAACGGTGTCTTCACCTTCTGGTC
TTTTTGCCAATCCTATAAGTCTTGTTAATTATTTGAACCAACCAATCCTTTGTAGTTGTA
CAAAGGTTACACCTTCGTATTTATCAGATTCTGCAGTAGTTGTTAGTTTCATAAATTTAG
GGAATAGTCGGAATAATACCGATAAGAGCTTTGCTTTGTGTCATAATGCTAGATAGAAAT
GTCAAATATATTACTTTACTATTATTACTATGTGGTTTCTTCTCTAAGTTTCGCCTTTTG
CATTTTTTTTTTTGTTAAAATGGTTGGCATGCCATGGAGCTACAAGAGATGGCTAGCCAT
GTGATTTTGGTTAGCAACTTTCATCGCCTAGCGTTTTATAGAAACCACTGATGTTTTTGA
AAGTGCACGCTAGTAGACTTTTGGACAACACAAAATATGTTTTTTTGGTGTGTACATCTG
AAGTGATATTGT
>MtrunA17_Chr1g0213121 len=5403 end=56102522 begin=56096234 strand=- gn=MtrunA17Chr1g0213121 chr=MtrunA17Chr1 type=mRNA def=hypothetical protein
ATTTCATTCAATCAATAAATTCGGCGTTAAATCACAAACCCTAGTTTTTTTCAAAGAGAG
CGAGCGAGCGAGTGTGTGCGCGCGTGAGAATAAAGAGATTCGTTTATATCTCTTTCTTCG
CACTTTTTTCGTGGAAGTTGCAGAACAACAACACCCCAAAACCCTTTTTCTCACATCACA
ACCTTGTTTTTCTTATCAGGTTCCCGCTACTTTATTTGAAGTGAGGCTAAGGATAGTGGA
ACAAGTATTTTAAAAGGTTGAACAGATCTCGAACGAAATGTTTAAGAATAGTTTATTCGA
TGCAGGAATTTTCTGTTAACTTGAATATTTTTTATTGAGGATTTGTTGCTATTGAATCAT
CATCATAACTGAAGTAGTTTGAAAGAAAGTTTTTGACTTGTGAGCGTTCTTATAGCGAAG
ATTGGAATCATGCCCATCTCAGGCCGTGAAGAGAGTGGGATAAAGTCCTTTGCTGGGCAG
TTTAGTGATTTAGTTGCAGGTGTGCCAATCAAGAAAAGGAGGTATCCGCCTTTGATCCAG
TCTCCTTCACCTCCTCGTACGGAAGAAACTGATTTACAACAAAAAGAAAATTCAAGCACT
TCTCAAGGATCAACTCTATCAAATGTTAGTATTGCAGGTGCACCTATCAAGAAAAGGAGG
TTCCCTCCTTCACTTCAAGCTTCTTTGGAAGAGGCTTCGGTTCAGGAAAAGAGTCATACT
ATGCAAAAGGAACATTCAACCACATCACTGGGTTCAACCCTTTCTACCAGTTCTGCCGGA
TTATCTGATACCATTGGAAACCCGATAATTGAAAAAATGAAATCAAGTTCCGATGTTACA
AATGTTGACATGGTGCAAAAAAGTTCTTTGCTTATGCCCAAGCGGGAGGAATCAAACCCT
ACTTTGGATGTTGTGAATAGCAAAGAAAAGGTGATGCTCAATGAAGGTAATGAGAAAAAT
TCAGGATCCCAAACAATTAAGGCAAATCCCGAACTCTTATTGGCTGCAAAAGATGGTCTA
GCACTTAGCATTGGAGCGGATCTGAGTAAACAAATTGTTCAAGACACAGTTAAGCAAGAG
AGTCCTATAGTTCCTGGAAGTACTACTTTATCTTTAAGCATGAAGAAGCACTTGTTTTCG
TCTGTTACAAGTTCGGATATTAATAAGATACAACCCAATATGGAGAAAGGAGAACCTGTC
TCATTAGAATTATCTTTAAGCAAGGAGGAAAGTAGTACTCACAGTTCAAATACGGATGCT
AAAAGTGATAGTGACACTACTCGTGTGCATTCTAGCAGGGCAAACTGGGATCTGAATACT
ACAATGGATGCATGGGATGAAGGGAGTGATGCCAGTTCTGTTAAAACTTCTATTGATGGG
TTGAATATTAGTCACAGTGCACTTGGTGAGAAACAGTTAACGTGCTCGACTGGGATGACA
CCACCAACAAGTGCTGTGTCTGTAAACCAAACACGCAAAGAGAGTCAGAGCAAAGCTTTC
GTTACTTCAACTGGTCTGTACGGACAGCAGTATAAATGTGCGGATCCACGTAATCTATGT
CTTTCGCCTTTTGTTCAGAAGTATGTCGAGGAACCCTCTAGAGTATCTGTTAAACTAAAT
TCAGGTGTTGCGGCTCCTCTTGTTAGTTTGCCAAGTCTGGCAGCTACTGCTGGTGATGCA
AATACTTCTAGTGTTAGGTTGGTAAAGCCAGAACCGTATGATGAGAACTTGAAAAAGAAT
TTGAAAAAAGCCAATGCCCATCTTGTAGGTTCATTAGATAGTGTTGCTGTCAAAAAAGAA
TTTATTCAGCATTCAGTTATCAAGCCATCTAATGTCGATTCTACATTCATTAAATCCGAA
CCAAGTCACGAGGGTAATCAAGAAAGATCCAAAACAGCAGAGAGTACTACAACAAATCAG
TTGGGTAAAGTGTTGCCTCAAATGTCATTATGTTCATCTTCCATGACAGTGCCAGTCATG
TTGAATTCAACACAAGTTTTTGCAGAGGTGGTTCATCCTGCTGTGAAACCTGTGTGTACA
GCAGTATTAACTACTGGTAAAAATATAGTAGGTCAACTGGAAAATTATAGCTGTGCTAAA
GGAGTCAATGTTGAGAAAGTATGTGACGTAGTTTCCTCAAATTCTGAGCAGGTTCCGCTG
GTAACAGTTGCTATTTCTAATCCTATGGTTACTACTGGCTTGAAATATTCTTCTATTGTA
ACCAAGAAAGAAGTTGCCGATGAACATGATGGTTGCAGATTGAAACTCATGAATGAGCCT
ACTGATGCACGAGACAGCGGTGTAGGCTGTGTTAGTGATGAAGAAAAGATAACCTTGTCA
ACTGATATGTTGGAAGACGATTCTTTTGGTTCTGGTCTCGAGTCCGATGAAAACCATGCT
GTAACTGTTGCTGTAGACACTGAGCGATACACTGAAGATGATGATTATGAGGATGGTGAG
GTTCGAGAACCACTGGAACCTTCCAAAGTGGAGGATACCATATGCGAGGTAAGAGAAACA
GAACATCCTGACTTAAGTAACTATGATAATAAACCAGTGGAGAAAGGAGTGGTGGTGAGT
AGTGATTATCCCACTTCATCTCGTGTGATGGAAAATGACAATATGACTGTAATCCACAAT
GAAATAGTTAGTAAAGATGACGTGGACATTCAAATGAATGAGAAACCTGGTAAAGTCATT
GATAAAAATGTGTGTGTGCAAGAGTCAATGGATGGTGAAAAATCTGATATTGCTGCTGAT
AAGAGACCAGTTAATGTTTCGCAAGGGAAACCATTAGATCTTTTAGAAAGAATAATTGTC
TCTGAAACTCAGGAGACTGAACAACCTTGCAATCAAGCCACTGATGGAAGACATGTGATA
GATGTTCTATGTGCTGATGAGGTTGTGAAAACAACTGACACTGTTAGAGAAACTGACTTA
GATTTTCCGAAGATGGAAGGATCTGCTAATACTGAAGATATAACCAAAGATGTTACTAAC
AGTAGTAATCAAGGAAGAATCATAGATCTGTCACGAGCTGCCAGTTCGTCATCCCCTAGT
AAAACCAGGCCTATTTCAGGCAGATCGCTGCCAACTCGAGCTGGAAGAGATGTATTTCCT
GACACACTTGACGGTGACAAGTTATACAGAGGAAGGGATGAAGTTTACATTGATGCTCCC
CACAGATTTTCAAGAGAAAGACATCAAGACATGTCCACTAGAAATTCTAGATTGAATTTT
GGGCGTGGTAGAGGAAGAGTTAATAGCCGAGGTCGTGGTGACTGGGAATCTGAGCGTGAA
TATTCTGGTGAATTTTACAATGGTCCAAATCAACAGTACCGTGGCGCAAGGTCAAAATAT
TCATCTGCTATTGCTGATAATGATCTGGAGTACAATAATGCTGGACCCGATGATTCATAT
GTTAATGGTCGGTTAGGTAGAAAGCCATTGAATGATGGCTCATATATTGCACCACGAAGG
AGGTCACCAGGAGGAGTAAGAGATGGCATTCAAATGGGTCATAGGAATCAAAGACCTGTT
AGTCCTAGTGGTAGATGTATTGGAGGGGATGGTTCAGAGTTAGGTGGCATGAGGCATAGT
GAGAAATTTATGAGAGGTTTTAATGATGATACTCTAGATTCTGTGTATACACGTCCCCAA
CAATTTGAGGGAATGGATGGTCGGTTTTCAAGAGGAAGAGGAAGGGGTAGGAATTTTTCT
TCCATGCAGAGAAGGGGTGGTCTTTCTCGAATGCGTTCAAAATCACCCATCAGATCGAGG
AGTCGTTCACCTGGTCAGTGGACATCTCCTAGAAGGAGGTCCCCCAGAAGAAGATCTCCA
GATGGTTTTGGTGGACACCCTGAAATCACTCATAGAAGATCACCATTATACAGGGTTGAC
AGAATGAGATCCCCTGATCGACCTGTTTTCACTGGGGAGAGAGTGGTGAGGAGACATGGC
TCGCCTCAATTTATATCACGACCCTCTAATGATATGAGGGACATTGACTCTGCAAGGGAC
CATGGTCATCCAAGGTCTGTCATTTCCAATAGGAGTCCATCTGGTAGAATTTTAATCAGA
AACAGAAGATTTGATGTTGTAGATCCCCGAGATCGATCTGATAATGATGATGAATACTTT
GGTAGTGGAGGGCCTATGCATTCTGGTAGGATGGTTAACATTAACAATGGTGAAGGAAAT
GGTGAGGAGAGGAGGAGGTTTGGTGAAAGAAGAGGTCCTGTGCGTTCTTTCAGGCCTCCT
TATAACAATGGCAATAACAATGCCGGTGAGAACTTTCATATAAATGCTGAAGACGGGCCT
AGACATTATAGATTCTGTTCAGATGATTCAGATTTTCATGAGAGAGGCAATAACTTGAGG
GAAAGGGACTTTGATAGAAGGATCAAGGGTAGGAATGGAAATGGGCCACCTAGAAGAACA
AGAAACATGGATGAGCAGGAAGATAATTTCAGGCATGGTGGACAAGTTTGGAGTGATGAC
AGTTTTGATGATATTTCCAGAGTGAAGAGGAAAAGATTTTGAATGATTTCCCCTTAATCT
GAATTAGTCTTCTGCTGGAGGACAATGGAATTTGTATTTTGCAGTTTTTCATCTACAAGA
TTAGACTTAGTTTTTAGTAATAAATTAATCAGTTATTATTATTCCTTGCTGCATAGCTTT
AGCTTAAGCCATTCTAAGTGGTGGAAAAAAAAAATCAAGTTCTGGTTGTAAAAGCAGCGT
GCATGAAAGTGCGAGCAGATTGTTTTGTCAAGGAAAGGAATTTGAAAACGAAAGTTGCTC
TGAACAAGTAAAATTTAGTTGGGACTTCGGTATGGGACCAAACTCTTGCTATCTATCTAG
AAACTGAACCTATAAACAAATGGCAAGGGTGGGTGGTGTGATTGAAGAGAAGCTATACCT
GTTCCTAATAATTTAGTACTTATTTATTGGAGTACTTGGCTGTTGGTTCTTTTCTGGTTT
CCTACCAACATTTAATCATTCAACCAACCGATTATCATTGCTATGACTTGGTCAGTTTTG
GCCCTTAAATGAATAGACACACTAAAGTAAAATAAAGCAACTTAAAAACGAGTAAATGCA
GAAAAGTAAACAGATGTGGAAAAATCTCTCATTGATTGACTTGTCTTTAATTCAAATGTA
GAAAAATCTATTGAGGACTTATGTATTGTAGTAAATTTGGGTGAGGATTGGAAATGTACA
ATCTTTTAATTAATTAAAAACTTTGACATATTATTTAACGTGACATTGGAATGTTACACC
GTAAATTTCCACCGGATGCCGGCAAGGATCTGTCATAATTAACTAGTAAATAAATGTATG
TTAAAGAAGTCCTATAATTAACATAAGCCGTGACAATCGAGTGACACTGACTTGTTGAAG
ACT
>MtrunA17_Chr3g0113021 len=849 begin=34845312 type=mRNA strand=- chr=MtrunA17Chr3 gn=MtrunA17Chr3g0113021 end=34846160 def=hypothetical protein
AACATTGTCTTTTATTTTTGTATGTTGTATCTGTGTCAGTTAAATCTAGTTTTTGATCAC
TGGGACGGGAGAATAAACTTTATCTCTCCAGCCAAATTTGAACTGGGGAAAACATTTGTT
TGGTTCAAGTTAGCAAAAGTTTCATCAATAGTTTATTCTAATCAAGAGTCCTAAACTAGT
TATATCACTTATCTAGTCTCCACTCCTATAAGAGGCTAGATCACCTGAAATGAGAAAATG
TAACATATAGCCAAAATGTAGAATCTGCTGTGTCCATTTGTCAATAATTGCCCGAATGAG
TAAATCTAATTACTATAAATCTGCAGTTCTGCACGGTTACCCTGAACTAGAATGTCTTGG
TTTCCTTGTTGCTATGTTTTAACATATATCTTATTCTGAATGTAGGTGACAGTAGAAAGC
CAGGCCTATCACAAATCATGTTTCAAGTGTTCACACGGTGGTTGTCCTATAACTCCATCA
AATTATGCAGCCCTTGAGGGCATTTTGTATTGCAAGCACCATTTCTCTCAGCTTTTTAAG
GAGAAAGGGAGCTACAATCATCTTATCAAGTCTGCATCAATCAAACGTGCAGCAGCCTCC
GTTCCAGAATCTTGAATGTTGGTGCCTTCTAATTGCCTTTGTTCTGTTTTGAAAGAAGAG
GGTATTTTGATCTTTCAAGCAAGTGTTTGTTGTATGTGTGGTTTTCTTTTTCCTTCATAA
TTGTTCCATCATTACTTGTCATTTTTCTGATGTTTACTTATACATGTGTGGTGTGCAAAT
CTTGTGTGATTTATTTATCCAGTGCACATTCAGTACTGACATGAGAGATTGACTTGCAAA
ATGTATCTT
>MtrunA17_Chr3g0122161 len=4480 chr=MtrunA17Chr3 gn=MtrunA17Chr3g0122161 strand=- type=mRNA begin=41770848 end=41775327 def=Putative RNA-directed DNA polymerase
ATGGTGAAATTTGTGATTTCACCTGATATTCCACCGGTTTTTCTCACAGATGCAGCGCGC
GAAGCTGGAACGGAGAATCCTGCTTACACTGAATGGGAAGAACAAGATTCATTGCTCTGC
ACCTGGATTCTTTCAACGATTTCGCCTTCGCTACTTTCGCGATTCGTTCTCCTTCGCCAC
TCATGGCAGGTTTGGGATGAGATCCATAGTTACTGCTTCACGCAGATGAAGACGCGTTCG
CGTCAACTTCGATCTGAACTTAGATCCATTACGAAAGGTTCACGCACTGTCGCTGAATTC
ATTGCTCGAATTCGCGCAATTTCAGAGTCTCTTGCTTCAATTGGAGATCCGGTCTCTCAC
AGGGACCTAATTGAAGTTGTTCTTGAAGCACTTCCTGAAGAGTTTGACCCTATTGTTGCT
AGTGTGAATGCAAAATCTGAGGTTGTTTCTTTAGATGAACTTGAATCTCAGCTTCTCACA
CAAGAATCTAGAAAGGAGAAGTTCAAGAAAGCTGCTATCAGTGAACCTGTTTCAGTTAAT
CTCACTGAAACTGCAAATTCAGAATCCCAATCTCATGGTCCTAATTCTCAAAACCACAAT
TATACTGATGGCACCGGAAACAATCAGTTTCCTAACTCTAACCCTAATTTTGGAGGAAGA
AATGGCCAGTTCAGAGGACGTGGTGGCCGTTTTGGTGGTAGATTCAGAGGACGTGGTGGC
CGTTTCGGTGGAAGATCCAATGTTCAATGCCAAATATGTTCAAAAACTGGTCATGATGCA
AGCTATTGTCACTACCGTTTCTTTGCCCCACAAAATGATTACTACAGTCCCTATGGCTCA
CCAGGAGGCTATGGTGCACCTCCAAATGTATGGATGCAGAACATGTCACGTCCTCAACAT
TCTGGACAGTTTCTTAGGCCTCCCACACAGGCTGCGAATCAGAGAGGTCAAGCTCCCCAG
GCCTTCTTAACTGGCTCAGATCCATACAATTCATTCAACAATGCCTGGTACCCTGACTCA
GGTGCTACTCATCATGTCACCCCTGATGCATCCAACCTCATGGATTCCACGTCTCTTTCA
GGTTCTGATCAGGTCCATATTGGAAATGGACAAGGTTTGGCTATTACCTCTGTTGGTTCC
TTACAATTTACTTCTCCTTTACATCCTCAAACTACTCTAAAACTAAATAATCTCCTTCTT
GTTCCCTCTATAACCAAAAATCTTGTTAGTGTGAGTCAATTTGCTAAAGATAACAATGTT
TACTTTGAGTTTCATCCTAATCATTGTTTTGTCAAATCTCAGGATTCTTCTAAGGTGCTT
TTAAGAGGTATTCTAGGACATGATGGTCTCTATCAATTTGAGCACACCAAATCATTCAAG
ACCACTGCTCCTGTCTCTCAAAATTCTAGTGTCAACACTGTTTGCAATAAAGTTCCAGCA
CAAACTGATAATTCTGCCTCTTTTCATTTAAGTCCCTCAACTGGTTTCAATTTCAATAAT
TTTCAATGCAATAATGTTGAACATTTACCTAGTAGTTCAACATCTAGTTCTACTCAGTCT
TTTCCTTCCATGTATGGTATCTGGCATAGCAGACTTGGACATCCTCATCATGAGGTGCTC
CAAAGTATTATCAAACTTTGTAATATAAAATTACCAAATAAAAGCTTGTCAGATTTCTGT
ACTGCTTGTTGTCATGGTAAGGTTCATAGACTGCCTTCTTTTGCATCTCAAATGACATAT
ACTAAACCTCTTGAATTAATTTTCTGTGATCTTTGGGGACCTGCACCAGTTGAATCCTCG
TGTGGATATACCTATTTTCTTACTTGTGTGGATGCTTATTCTAGATACACATGGATATAT
CCTCTGAAACTCAAATCTCACACACTTTCTACATTTCAGAATTTTAAAACCATGATTGAA
TTGCAGTTAAATCACAAAATTACTTCTGTCCAAACTGATGGAGGTGGTGAGTTTTTACCT
TTCACAAAATATCTCAATAGCCTTGGCATCACTCACAGATTCACTTGTCCACACACTCAC
CATCAAAATGGCTCAGTTGAAAGGAAACATAGACATATTGTTGAAACTGGTCTCACTCTT
TTATCTCATGCACAAATGCCATTAAAGTTTTGGGACCATGCCTTTTTAACTGCAACTTAC
CTTATCAACAGGTTACCTACACCAGTTTTAGCAAATAAATCACCCTTTTTCTTACTTCAC
CTTCAATTTCCAGACTATAAATTCCTTAAAAGCTTTGGTTGTGCATGTTTTCCCTTTTTG
AGACCCTATAACTCTCATAAGTTTGATTTTCATTCAAAGGAGTGTGTTTTCTTGGGATAT
TCCAACAGTCACAAAGGATATAAATGTTTAGATGCTTCAGGTAGAATTTTTATATCCAAA
GATGTTGTGTTTAATGAGGTAAAATTTCCTTATCTTGACTTGTTTCCATCTCAGAAAGTG
TGTTCTGTTTTACCAGATGGTCCCACTTTATCCACTTTTCTTCCCACTCCTGTCTCAACA
ACCTTTACTGTAAACTCACATACTCCCCAAAATTCTCATTCTGAGTCTGGTCCTCACACT
GTTAACTCACCTACTCCCCAAACTTCTCATTCCGAGTCTGTTCCTACTACTCCCATATCA
AACACCCCTCAGACTCCATCTATTAGTTCTCATCACTCCGAGTCCTCACACAGAAATAAT
GTGGTCCTAAATCCCACACCCATCACCATTCTATCTCCCTCTGCATCTCAAAATTCCTCA
CCTGAGTCATCTGCTAGTGTTACTAGCTCTCAATCTACTAATTCTGAGTCTCCTCCTCCT
GTTCCTCACAGAATTCATCCTCAAAACTGTCACACAATGAGAACCAGAGGTAAACATGGA
ATTGTGCAGCCCAGAATTAACCCTACACTCCTTTTGACTCATGTTGAGCCCACTACTTAC
AAAACTGCTCTTCAGGATCCTAAGTGGCATTTAGCAATGCAAGAAGAATATAATGCTTTA
CTTCATAATCAGACATGGTCTCTAGTATCTCTTCCTGCAAACAGACTGGCCATTGGATGT
AAATGGGTATTTAGGGTAAAAGAAAATCCAGATGGCACTGTAAACAAGTACAAGGCACGT
TTAGTGGCTAAGGGTTTTCATCAACAAACAGGTTTTGACTACAATGAGACTTTTTCCCCT
GTAGTCAAACCTGTTACAGTGAGGACAGTTCTGACACTTGCAGTTACTTATAACTGGACT
CTTCAGCAGTTGGATGTGAACAATGCATTCCTAAATGGAGTGCTAACTGAGGAAGTCTAC
ATGGTGCAGCCTCCTGGCTTTGAATCTTCTGACAAGAACCTTGTATGCAAACTACACAAG
GCTCTCTATGGGTTAAAACAGGCTCCCAGAGCATGGTTTGAGAGATTGAAATCATCTTTA
CTTAGCTTTGGGTTCAAGTCAAGCAGATGTGATCCTTCTTTGTTTACTTTGCACACTCAA
GCTCACTGCATTTTTATATTGGTTTATGTTGATGATATTATCATCACTGGAAACTCAAAA
CTGGCTATTCAGAATCTAGTTCATCAGCTCAATTCTGAGTTCTCCCTTAAAGATTTGGGT
ATACTAGATTATTTTCTCGGCATAGAGGTGCATCACTCACCATCTGGCTCTTTACTTCTT
TCTCAAACCAAATATATCAAGGACCTTCTTCAGAAAGCTAACATGATTAATGCTAATAGC
ATGCCTTCACCAATGGCATCTAGTACAAAATTGTCTAAATTTGGTTCAAGTACAGTCTCA
GATCCTACATTTTTCAGGTCAATTGTTGGTGCATTGCAATATGCAACCATAACAAGACCT
GAAATATCCTACTCTGTGAACAAAGTTTGTCAGTTTTTATCAAATCCCCTTGAAGATCAC
TGGAAGGCAGTCAAGAGGATACTTAGATATCTGCAGGGTACTTTACACCATGGGTTAATG
CTTACACCTGCCAGCTCTACTGAACCTATTGCAATCACCGGATTTTGTGATGCTGACTGG
GCTTCAGATCCTGATGACAGAAGAAGCACATCAGGAGCCTGCATATTTCTGGGCCCCAAT
CTAGTTTCCTGGTGGGCAAGGAAACAGACCCTTGTAGCTAGATCTAGTGCAGAGGCTGAA
TATAGAAGCCTTGCACAAGCTTCGGCTGAGATTATTTGGATCCAATCTCTTCTCAATGAA
TTGCAAATTAAGAGTAAAATTCCTCATGTCTATTGTGATAATCTCAGTGCAGTTTCTCTT
GCTCACAACCCAGTCCTGCACTCAAGAACCAAGCACATGGAATTGGATATTTTCTTTGTG
AGAGAAAAGGTTATAAGGAAGGAACTGAATGTCTCGCATGTGCCTGCTCAAGACCAGTGG
GCAGATGTCTTAACTAAGCCTCTGTCCACTGCCAGATTCCTTTATCTTAGAGACAAACTG
AGGGTTTGTGACACCCTCCGTTTGAAGGGGGACTGTTAGA
>MtrunA17_Chr4g0041611 len=3798 begin=39199339 strand=+ gn=MtrunA17Chr4g0041611 chr=MtrunA17Chr4 type=mRNA end=39204727 def=Putative toll-like receptor, P-loop containing nucleoside triphosphate hydrolase
AAATACTCCCTCCGTTTTTAACATAATATTTTTTTTTGTATTGGAAGAAGACAAAACAAG
TTCTTCCACTCTCTCTCTTCGTTGACGAAGCCAAAATGAGTTACTCATCTAGCTACTGCC
ATTGCACTGTTGATGCTGCTGATGAGACTTTCAGCTTCACAGCAACGGTGCAAAATACAT
CATCCTCAGCAAGTTAGTTTTGGCTTTTACAATTGCAATGACAATGGCTTGTAATAGCAT
CCGAAGTATCTCTTCACCTAAGATGAAATGGAAATATGATGTGTTTGTGAGCTTTAGAGG
TGGCGACACACGCAACAATTTCACTGATCACCTTTTTGGCACTCTCCATAAAAAAGGCAT
TGTTACCTTCAGGGATGATACAAAGCTCAAGAAAGGGGAAAATATATCATCTGAGCTTCT
ACAAGCTATTGAAGGATCCCGTATTTTGATTGTTATCTTTTCAAGGAACTATGCTTCTTC
AACGTGGTGCTTGAAGGAACTAGTAAAGATTGCTGAATGCATTGAAGTAACAGGACAAAT
TGTTCTACCTATTTTCTATGATGTGGATCCATCTGAGGTGCGAAAGCAAAGCGGAGATTA
TGAAAAAGCCTTTAGGGATCATGAAGAAAGATTCAAAGGAAATTTAGAGAAAGTGCAAAG
ATGGAGAGGAGCCCTAGCACAAGTAGCCGAACTCTCTGGTTGGGATGTAAGGGATCAGCC
ACAATATGCAGAGATTGGAAAAATTATTAAAGAGGTAACATGCTTATTGAGTCACAAATC
TTCAACTTTACCTAACGATATAGTTGGGATGCACTCACGAGTCGAAGAATTAGAAAAGCT
TTTGATTATGGACTCAGATGATGATGTTCGAGTGGTAGGGATTTGTGGAATGGGTGGAAT
AGGGAAGACTACTCTTGCTACTGCTTTGTATGATAGAATCTCTAATCAATTTGATGCTTG
CTGCTTTATTGAGGATGTAAGTAAAATTTACGGAGACCATGGCCCGATTGGAGTGCAAAA
GCAACTTCTTTGTCAAACTCTAAATGAAGAAAATCTTCAGATATGCAATCTTTTCATGGC
ATCTAATCTGATACGCACTAGGCTATGTCAAATAAAATCCCTTATAGTTCTTGATAATGT
TGATCAAGTTGAACAACTGGATAAATTGGCTATGACACGAGAATGGCTAGGCACAGGGAG
TAGAATCATCATAATTTCTAGAGATGTTCATATCTTGAGAGAGCATGGAGTAGATGAAGT
GTACAAAGTTCGACTCTTGGATCATAATAATGCCCTTCAATTGTTTTGTAGGAAGGCTTT
CAAGAGTGATGATATCATGAGCGGTTACATATACTTGACAGATGATGCACTAACATATGC
CAATGGCCTTCCATTAGCAATTAAAGTTTTGGGCTCATTTTTGTATGGCCGAGATGTCTC
TGAATGGAGAAGTGCATTGGCAAGGTTAAGAGAAAACCCAAGGACAGATATTATGGATGT
ACTTCGAATTAGTTTTGATGGACTAGAGGATACAGAAAAGGATATATTTTTAGATATTGC
TTGTTTCTTTTATAAAAAATCGGAGACATACGTGAATAAAGTTTTAGATTTTCGTGGATT
TCATCCTGAAATTGGTTTAAGAGTTCTTGTTGATAAGTCATTCATAACCTGTGAGAACGG
GAGAATTTTTATGCATGATTTGTTCAAAGAACTAGGCAAGAGTATCGTTAGGGAAAAATC
ACCCAAAGAACCAAGAAAGTGGAACAGGATGTGGGACTACAAGGATGTCCACAATGTTAT
ATCAGAAAACATGGCAACATCAAACCTTGAAGCCATAGTTCTGAGGCGTTATCCAGAAAA
TATTGAAGAAATACAGGGGATGACAACATTGAGAACTGAAGCTTTAGCACAAATGAGTCG
CCTTAAATTGCTCATGCTGTGGAATTTGAATTTCTCAGGAAGTCTCAATTTTCTTTCTAG
TCATTTGGGGTATCTCTGTTGGGATAAATATCCTTTCACTTGTTTGCCATCAAGTTTCCA
GCCGGATAAACTTGTTGAACTGGTCCTACCTCGTAGCAACATCAGGCAACTATGGGAGGG
CACAAAGTGTTTACATAATTTGACACATATTGATCTCTCTCACTCGGAAAATCTTATCAT
GATGCCCGATTTCTTGGAGATTCCAAATCTTGAGTTGCTAGATCTTGAAGGATGTATAAA
ACTCCAGCAGATCGATCCATCCATTGGTATCTTAAGAAGGCTTTCCAAATTAAATTTGAA
AAATTGTAGAAATCTGGTAAGTATTCCTAGCAATATTTTTGGTCTGAGTTCTCTCAAACA
TCTAAATCTCTCAGGCTGTCCAAATTTACTTAATAATAAGATGTTAGAGAGACAAAGGCA
AAATGAACATTTGGAGATGCTTGATATTAAAGAATGTACTACTCAATACCAACCAACATC
CTTCATCTACAAAGTTCTAAAGCCGCACTTTCCATTTTCTTTTTTTCGAAAACGCGAAGA
TTCGGTTGGTTTATTGTTGCCTTCGTTGTCTTGTCTGTCATGTCTGCAATATCTTGACCT
AAGTTTCTGCAATCTTTTTCAAATCCCTAATGCAATTGGAAGGCTACATTGCTTAGAAAT
TCTAAATGTGGGAGGAAACAATTTTGTTACTCTACCTTCTAGCATCAAGGAACTTTCCAA
ACTTAGACAGTTGAACTTGGAGCATTGTAAACAGCTGAAATATTTGCCTGAGCTCTCATC
AAATACTGTCTTGCCAGTAGGAAAAACATTTTTTGGTAGATATGTAGCTGGATTATATAT
TTTTGACTGCCCCGGTTTAATTGAGATGGAATGCTGTTATAGAATGGCTTTTTCTTGGAT
GATACAACTCCTGAAGGTGCACATGCAATCCTACCTCCCAATGGGTCAGATAAATTTTGT
TATTCCCAAAACTCAAATTCCAACGTGGTTCAACAAACAAAATGTAGGTAGTTCAATAAG
CATTGACCCATCACCTGTTATGCATGACAATTTGATAGGCGTTGCTTGCTGCTTAACTTT
TGTAGCACGTGATGGTCCAACTAATTTAAGTGAGACAGGTCAATATCAGGATAATCCGAC
TAATTTAGGTGCAGGATGGTCACCTTATATTGGATTTGGTTTTAAAAGTAAACATTGTGG
ACGCTTTCCCATTATTCCCATACATCTTGGAAAAGATCTGGTCACAGTTGATTTAGATCA
CTTGTTGCTAATTCTTTTCACTAGGGAAGAATTTATTAATTATTATATGAATTATATAAC
AAAGGGATTGCATGATATTAGTGGTATTGAATTGACAGCTGTAGTTGAGCAGCCCCTTGG
TTTGCATTTGGAGGTAAAAAATTGTGGTTATCATTGGATATTTAAGGAGGATCTGGAACA
TTTAAACCCACAAATGATGTACAGTGGAAATTCCTCAGTTCAGCCATAAGTGTTTCTATT
TTATAGATGATATTAAGCTGATTTTTTTGACAGTTCTCTTTTTATGCGTGTCAATATTAA
TGTACATTGTTACAATGATAATGAACATGCTTAGTGATTGACTGTCTCTGAAGATCTATT
GCTAAATGACTGAGTCTTGGATTTATTTATCTTAATGTTAAGTCGAAGTTATTGGGTGTC
TCTCTCTTTTCATTGGTTAATGGTTAACTTGTTCATTAGTTTTAAAACATAGGTATGAAC
ATGAAAGAAAGTCTTATGCACATTTTTTCTTGGCATTATGCCTCTAAAATCCCTTGTCAC
ACTCATGTTGCTGGCTTC
>MtrunA17_Chr8g0382171 len=621 chr=MtrunA17Chr8 strand=- gn=MtrunA17Chr8g0382171 type=mRNA begin=41928599 end=41929219 def=hypothetical protein
TTAATGTTAGCATAATTAACGAGCATTTTACATTTCATTGTGTTTCTAATGTTGGTTGAA
AACAATTGCAACCATGAATACATATTGTCGGCAAAATTTCCACCATATATATACTGCTCT
TATTGTGAGAAAGGAGAGAAGAAAAAGGACAGTGCTACCACCATCCACTGTACATGCCAA
CCACCTAAGTATACATTTCACAACACAACCTGTATTGCTATAAAGGAAGCAACAGCTCCC
TCACAATCCCTCCCAACAGGTTGAATAATGGTATAACATGAAAATAAATAGAGGAACTAG
ATGGAAAAAAAACAGGTCCAAATGATTTGAGTACCTAAAAGTCGGGCAGCACACCTCCAT
CTAGTTACTGTTACCGGGCCCAATGCTCTCATAGAACAAAATATACCCATGGTCGGTGTT
AGTTGAATATTCCTGTGGTGATCCAAAGAACGTCTGCACGGCAGACTCATCAATCATCTC
AACATTTTCGTCATCAAAAAATAACCAGTGGTTATGACTTTTCACAAGGCTAACATAATG
CCCATGGTTGGGACCACTACCAACATGAACAACTACCGCAAATAGAGAATACTCAATATC
TGCATCTTCAACAGTATTGCT
>MtrunA17_Chr1g0171851 len=1813 type=mRNA chr=MtrunA17Chr1 gn=MtrunA17Chr1g0171851 strand=+ begin=20570868 end=20573499 def=Putative peptidase S10, serine carboxypeptidase, alpha/Beta hydrolase
GTAGATCAATCTTCTACTACTTTGTAGAGGCAGATGTAGATCCTGCTTCAAAACCAGTTG
TACTCTGGTTAAACGAAGGACCTGACATCTCATCAGTTGGCCAAGGTGCCTTTTCAGAAC
ACAAAGGGTCAACAACAAAGGGTCTTGTCAAAAACCCCTTCAGTTGGAGCGAAGTTTGGA
AGCACACATGATCAACAACTTACATAATCAGCCAAAGGTCGGTTTAAAACAATATTCTGG
TTATGTCAAGATTGGTGAAACAAGACTAAGTAGATCAATCTTCTACTACTTTGTAGAGGC
AGATGTAGATCCTGCTTCAAAACTAGTTGTACTCTAGTTAAATGGAGGACCTGGCTGCTC
ATCAGTTGGCTAAGGTGTCTTTTCAGAACACGCTCCTATCCGGCCAACAACAAAGGGTCT
TGTTAAAAACCCCTTCAGTTGGAGCAAAGTAGCTAACATGATCTATTTTTGTGACATTGT
GAGAGTGTACCTTTTTCGATATAATCAAATTTGTTAGTACGTGACCCCTTCAATATATTT
ATGTATATGTATGTATGTACATACATACGTATGTAAGTAAATATGTGCGCGCACGCACGC
ACGCGCGCGTGTTGAAAAATATATTTAATATAGACATTATTACCAATTGTTAGAGATCTT
AAAATAAAAGAATAATATTGAAATGATACAAATATAAATTATTATTTTTTCTTTTTAAAT
TTTGATTACCACTACTTATCTTAATTTAAGTTTGGAAGCAGACAGGATCAACAACTTACC
TAAATAGCCAAAGGTCGGTTTCAAACAATATTCAGTTTATGTTAATGTTGGTGAAACAAG
TCCAAGTAGATCAATCTTCTAATACTTTCTAGAGGCAGATGTACATCCTGCTTCAAAACC
AGTTGTACTTTGGTTAAATGGAGGACCTGGCTGCTCATCAGCTGGCCAAGATGCCTTTTC
AGAACATGGTCATTTCCGGCCAACAACAAAGGGTCTTGTTAAAAACCCCTTCAGCTGGAA
CAAAGTAGTTAACATATCTATTTTTTAATTCAAAAATGTTAGATTTTCTTCATTTTCTTT
TGGAATTTTTCTGGGATTCTTGTTGTTGAAGGTTGATGCAGATGATATGAAGATGAAAAA
GAGGAGGAGAAGATGAAGAAAACCTAACATTTTTGAATTAAAACTAACGGAAATGACCAA
AATGTGTAAGAGAAAGAAGTTAAAGGACCAAAATAAATCAAATTTTATTTAAGAGACCAA
AGTGATACTACCTAAATAGTTAAGGGACCAAAAATGCAATTTATCCTATTTTTTAAATTG
GTAGATTCATAAATCAATTTGTCATAACAAAATAAATCAGTTAGTTAAATAAAGATTGTT
ATCGAGCAATTTATATTTTTTGTCATATGCTTTAGTTTTTGAGTCGGATTTTCTTTCAAA
ATGTACAGATTCATCTTTTTAATTGAACTACATATTTACAAAATTCATATAATAAACAAC
TTCAAATTAAAATTCACGTTGAAATAAACTTGATATAGGACCATGAAGAATAGAAGAAAA
CAGAATTTAAAGTGCAGTCTGGGTAAAAAAAAAAAATCAACATATGGAGGACTTCATGGT
AAAAGAAAAATTACAAAGTTATTAAACAGTGTTAAAGTGGAAGGGTGATGTTTGTTAATT
TAATAATAAAATAAGGGAGGTTTGTATTTAGTTTAAAACTAGAGGAGGTGTTTGTGCTAT
TTAACTAAAACCTCAATGGAATTTAGTGTAATTTACCCTATGATTTTTAAATTTAAATTC
AGATTCATCTTGC
>MtrunA17_Chr5g0425561 len=3170 end=27539948 begin=27536779 gn=MtrunA17Chr5g0425561 strand=+ chr=MtrunA17Chr5 type=mRNA def=Putative transcription factor AP2-EREBP family
TCAAGGTACTCAAGTACTATATAAATGTGTTTGTGTCACAATGACAAATCCAAGAGTGGC
TGAGAGTTTTACACCAAACAAAGTTTCTGAGTGAGAGAGAAAAAAAGAGTGTTCACAATT
TTCAGTGGTTCTTATTGTTCTATAATCTTCATTTTTACACCCCCCCTTTCTCTTTACACC
CCGCTTCTCTGTATCCCTTTCTGTTAATCATCTGTGTTTTCATGTTATCAATTTTTTTGA
GTTTTTTCTCTTAAAAAACAAGCATACCCAGAAAGCCAGGTGTTTTCAGAATCGAGATCC
AGTTTTTTTTTTTAATTTTAATTTTGAATTTTTTATTTATTGTTTTTTAGTTTAATTTTT
CTCATCTTTGAATCAGCTAAAGAGGGTTGTTTTTGATCCCTTAAAAGCTTTCATTTTTAT
TTTTTTAAAATATTTTCTGGTACAAAGAGGTTGTCTATTTTAAACCTCTTTCACCAATTT
CTTTTTATTTTAATTTTATCTTAAAAAATTTCAAATTTTTTTTGAAGTTTTTAAGCAACA
CAGGTTAATTTTATCTAAGATCTGTGTAATTTTTTGTTGATAAATTAATTAATTATATTT
CAGGTAGAATGGATTTCTTCAACAATTCACAAGATCCATTCAATGGTGAGTTAATGGAAG
TTCTTGAACCTTTTATGAAGAGTTCTTCCATTTCTCCTTCATCACCCCCTTCTCTAAATT
CACACCTCCCTTCAACTTCTTCTTCATCATCATCACCTTTTTACTCTTCTACACCCCCCT
TTTTCCAACCTTCTTTCTCTCCTCAATCTTCTTCTTCTTCTTCTTCTTTTCCTCCACAGC
CCAATTTCTACACAGAAAATGGTTACTGTTCATCCATGATGAATTACCAATTTCCTTCTT
TAGGTAATTCATCAACTAGCCAAAATAATTTCATTGGCTTTGAACAACCACAACAACCAA
ATTCTGTTATTGGGCTAAACACCTTAACCCCATCTCAAATTAACCAGATCCAAGCCCAGA
TCCAGTTTCAACAAACCCAAAGTAACAACTCAAGCTTGAACTTTCTTGGGCCTAAGCCCA
TCCCAATGAAACAGCCTGGTGTACCTCCAAAGCCCACAAAGCTTTATAGAGGTGTAAGGC
AAAGACATTGGGGAAAATGGGTTGCTGAGATAAGACTACCCAAGAATAGAACAAGGCTTT
GGCTTGGTACTTTTGACACTGCTGAAGAAGCTGCTTTGGCTTATGATAGAGCTGCTTATA
GATTAAGAGGTGATTTTGCTAGACTTAATTTCCCAAACATGAAAGACCAACAACAAGGTG
GTATGTTTGGTGAGTTTAAGGTTTTGCATTCATCTATTGATGCTAAACTTGATGCTATTT
GTGAGAGTTTAGGTAACAACAATAGTAGTGATAATGTCAAGAACAAGAAACAAGGGAAGG
GTTCAAAGAAGAGTTTGAAGAAAGAGGTTGAAGCTCAACCTCAACCTCAACCATTGGTTG
TTGTTGAAAATAATAATGATGATAACAACAATACCAATACCAACAAGGTTGTTGTTGAAT
GTGGTTCTTCTTTGTCTTCACATAGTGAAGGTGGTTCTGATGATTCTTCTCCACTTTCTG
ATCTTACTTTTGGTGAATTTGCTGAGCCACAATGGGAAAATGGTTTTGAACAATTTAATT
TGCAGAAATTTCCTTCTTATGAGATTGATTGGGCTTCTCTTTGAAATATGGATGATGATG
GATGAATTTGGTGTAGGGTTTATTAGTGGCTACTACAATTTGAGTTTTTGAAAATTGTAG
TGCTTCTTCTTCTTCTAGGAATTTGGAGAATTATTTATTGTTATTATTATTATTATTATT
ATTACTATGTCAATATGTTGTAAATCTGTCTACCTTAGTCAGCTGGCTTTTTTACTTGCT
TGGCTAAGGAGAATGACTTTGGCTTAGGTCTTATTTATGTAATGGTCCATAGTCTATTTG
GTCAAATTATGGTACATTATTATTGATGTAATTCAATTCTATTATTTGTATTTCAAATTA
TTAGAATGAGAATATAGTATTATATTAGTAATTTGTTACTTGTATGATAGACCTTTAGTT
TTCTTACTATGACTGAAATGGATTGCATGTTTGAATTGACGGTGAATTTAGCAGAATCCT
GCTGACTGCTGATCCACCGAGATTTTGCAAAAGTTCGCAAGTGTGATCTGTGCCGTGATA
TTATGATTGTTTTTTTTATGTTGCCATTGCCATGATAACAAAGCTTTGCAAGTGAACCTG
GATTTGATTGCAATTTTTAACAAAATCAAAGAATCGTGATGCAACCAGTGCTTTTTAAAA
CCTTGAGTGTAACTTGTAACTAGGTCTTTTTCTTTTTATATCTAAGCTGAGATAAGCAAA
CTTGAGAGAAAATTACGATATTTCTTAAAAGGGACCAATCAACGTAGAGTTGAGCTTGAG
TCTTATAATTTTGTCCTTAAAAGGCACTTCAATGATGTTTTTAAATTACTTTAAAGTTCA
AACTTGATTTTCAAGCAATATGCATGACTTATATGAGCTCTTAGACCTCATTCTAGCACC
ACTTTTTTTTTGTTGAGATATTGTCAATTTTGCAGTTTATGTGTAGTCGCAATTTTGATT
GAGGAGCGTGAATGTTTATAAATTATCCTTAAACTCGAGGTTAATTTAATTCCACCGTAC
ACAAGTAAAGTAATGTTACATCGTGTACAAGTTTAATTTCTACCACTATATCAATAAATT
TCATCACATCTCACTTAATTTAGTGGAAACAGACTTGTGTGCAGTACAACACGCCGTTTT
CAATAGAACGAAGGTACGTATTTTGAAACAATGTTACACTTATTTCCCACCAAAACATAA
TCTTTATCAAATTTATACATTTTTATAGGGAAGTTGATTTGACACTATTCTAAGCTTGAT
TAATCTTGGAAACTACGTTAAGACTATTTTTATAGGTCACATTAGCTGAACCACTTGTGT
ATTTATCTTCTGATTTCTTCCATTATATTATTTGTTTTTAGATTATTGACTATTACTACA
TTAATTCACTGCTTCTATTTCAAATTGGTTTTGCTAGGTTCTTGATTTGTCTGTGATACG
GTGAATTTCGTGACCCATAAAACAATAGATTATGTTTGTGTCCTTGAGTA
>MtrunA17_Chr2g0309431 len=1473 end=32174826 begin=32167518 gn=MtrunA17Chr2g0309431 chr=MtrunA17Chr2 strand=- type=mRNA def=Putative mediator of RNA polymerase II transcription subunit 22
CGACACACGTCATGAAGTGACAGATTTGACTGACATTCGGTAAATTCAGGGATTTACTTG
GGTACTTACTCCTTCTCTCCCACTCTTCTTCTCTAATCACACCAAACACCGTGAGACACC
CACTCTTCTTCTCGCCTCACGACTCTGTTCTTACTCAGTCACGTTTCCCGCCGCTGGTTT
CTCTTCTCTCGCCTCTTGTTGTCAGAAAAGGGAAAGATTCAAAGAACCAACTTCTTGGCT
TTGTCAGGAGGAACCCCAATTTCAGTATATATAACTACGACAAGAAAAATTCGATAAAGA
CACTGCTATCACACTTTGCCTTTTTCACGACTTTGTTGTTCTTTAATTGGTTAGCCGACC
CCTCAAGAAAAGAACACAAGTTCTTCCCTCTTCTCTTCTTCGTTCCTCCATCTATACACA
ACAACAAACCACCAATTCTCAAAATTATATTCTTCCACCATTCCCCAACTTGAAGCACTT
GATTACAAAGTCAGGAAGTTAGAAACAAAGAGGAGCTTTTGAATTAGGGTTCAATTGAAG
AGGAGAAATTAGGAAATAAAGCTTAGAGCAAAGAATTAGAGAAAGAGTTCGCATCAAAGG
AAGAGTTAAGGAGCTAGCATCACCATCTCATTTATCAATTAAGAGTTTCATCACCGAGTG
GAGAATAAGAGAATGAACAAAGGTGGACCAGGCGGAGGTGGGCCCACTGCGGCAGCGGCG
GCAGCGGCTGCTCAGAAACAGAAGACGTTGTTGCAGAGAGTGGAAGGTGATATCGCCAAC
ATTGTGGACAATTTCAGCCACCTCGTCAATGTTGCCAGGGTAAATGATCCACCTGTTAGA
AATTCACAGGAAGCTTTTATGATGGAGATGCGTGCTGCTAGGATGGTCCAAGCAGCTGAT
TCGTTACTTAAATTGGTATCGGAGCTGAAGCAGACTGCAATATTTTCAGGATTTGCTTCC
CTTAATGACCATGTAGAACAAAGAAGGCTTGAGTTTAACCAACTGGCAGAAAAAACAGAC
CACACATTATCTACGATTGGAGAGGAAGCTGCAGCTAGCCTGAAAGAACTTGAATCCCAT
TATTCCTCTTCTGCGCAGAAGACTATTCAAGATGTACAACCCTAGTTGAGATCAAATCAA
TGTTGCTGGCATCTGTAACTTGATGTAAGATATCTTTAGTATAAAAGTAGGTTGTATTTT
TTTGTTTAATGATAGTGAATCTCAACGCAGTGGTTAGAGACAGAGTTGTTTGTGTGACTT
GGAGGTTGTAGGTTTGTGGAATAGACTCACAAACTTGTCAACTTTTAATTTAAAAATATT
TATAATTTCCTTGTTTGGATGACTGTATAATTTCTCACAAATCTACATTTCCATCCAATC
TAGTGCTAGGTACTCCCTCCGGTCTCCAATTATACATATCGGATTCAATTTTTTAATCAA
ATACATCAACTTTAACTTCTTTTTTTCTTCTTA
>MtrunA17_Chr7g0246201 len=192 begin=35024633 strand=- chr=MtrunA17Chr7 gn=MtrunA17Chr7g0246201 type=mRNA end=35026191 def=hypothetical protein
ATGTGTCAATCAATTATTTGCCCTTATTATTGGTCTAGTAAAAATGACATATGTTTTTTT
TTTCTTACGGAAGCATATGTTAATGATTCTGAAAAATATAAGTACTTATTTAAAAAAATT
AATTCACATAAAGTGTTTACCTTTTTGCAAATTAAATTAACACAATTTACAATACAAATT
TTTTATGTTTAA
>MtrunA17_Chr4g0047011 len=917 type=mRNA gn=MtrunA17Chr4g0047011 chr=MtrunA17Chr4 strand=+ begin=43152537 end=43153944 def=hypothetical protein
TTGACAAACAAAAAAAAAAAAGAAAAAAGGCCCGTATCATTCACGAGATAACAAAACACT
CACCAGGGGCTCCATTGAAGGGGAGGAAAGAAAGAAAAAAAATACAGCCGTTCGTTTGTG
GCACTGAACTGAACTCTCAACTGCCCGGAAAACGCCGCCGCAGCTGCTCATCGGCCTCTC
TAGAAGCGCTTTCTTTTCAAGCCAATGACGAATAAGAAATCCCCAACGACCCCGAAAAAG
TTGCAAGAGAATAATGCCATTAAGGAAGAGCCAAAGCCTTCTTCTGCACCAAAAAAAACA
GTTAGTGAAATTGACGAAATATTCGCTGGGAAAAAGAGAAAGAAATCTGATGTGAAAAAG
ACTGGAAAAGCCCGTGAAGCAACTAAAAGTAATGATAAAACTAACAAGAAGAAACCAAAA
CGGCTAGATGAGAGTGAGTTTGTGGACCGGCCTTCTCGATCAAGAAAGAAAACAGAAGAT
GGGCTTACCATCTATACGGAAGAGGAGTTAGGTCTTAGTAAAGGGGATGCTGGAAATACC
CCGTTGTGTCCATTTGATTGTTCTTGCTGCTTTTGATGGAAGCTTCATAATGGTTTTTGA
ACTCATTTCCTTGATCCAATGGACGAAGTTGTTGTGATTGTATTACATGCTTTATTATAT
TTATAGTTGGGCCAATTAATTTCAATTTGGCAACTGTTTTAGTTCAGCTCTTATAGGATT
CATCCCCTTGAAACGGAATTGTTCATGTGTAATGTCTCTGCGAGACGGTTTGGTTAGAAA
ATGGAAGAAATGTTTTGGTGTGGTTGAATGATGTTATAGTTTGTCTTTCTTCTATTTGAT
TTTAACATGTTTTCATCTTCAATCAAAACAAGTATTTACAAATTATTCTGTTTTTATACT
CTCCTTTTTTATTATCT
>MtrunA17_Chr5g0422551 len=564 begin=24302312 type=mRNA gn=MtrunA17Chr5g0422551 strand=+ chr=MtrunA17Chr5 end=24302875 def=hypothetical protein
ATGACTGAGGAAAATCGTAATCGGTTGTTTTACCGTTGCAAACACGAGAAACCAGAAGAA
AATTGTGGATTTTTTCTATGTTGTGAACCTATTGGATGTGAAACAGAAACTACACAAAAG
GTGGATAGTAGAATGATGGAGATTGATGATGAATTGGATGGTGCACTAGCTGATCAAGCT
TTGAAGTTTGATGCTATGAAGAAAGAACTTGAAGGTAAGTTGGCTGAGATGAAAAAGGTA
ATGGAGGAAGAGATCGACACTGTGAAGAAGGAATTTGGGTTGGAGATTTTAAAAATGAGT
AAAATCTTAGAAGCTCAAGTGCATTTGGCCGACGAGGAAAACAAAGAAAATTTGCTTGAA
GTGAAAAAAAATGTGGATCTGGAAATTGCCATTTGTAAGAAGATTGCCATGGAGGAGTTG
TTTTTAGTAAAAGAAAGTCTAGATGATGAGGTATCTTTGCTGAAGGAAGAGGTAGGATGG
TCAAATAGTTCATTGTGGAAGCTGAAATTGGTTGTGCTCATGATGATGTTCATGCTTGGT
TGGCTGGTATTCCTTAAAACTTGA
>MtrunA17_Chr2g0302371 len=232 end=19909713 type=mRNA strand=- chr=MtrunA17Chr2 gn=MtrunA17Chr2g0302371 begin=19909380 def=Putative Late nodulin
ATGCAAAGGAGAAAAAATATGGCTCAAATTCTCTTTTATGTTTATGCTTTGATCATCCTT
TTTTCTCCATCTCTTGTTGTACCACTAAAAGTAATAATTCCGTCAAGTACCTGTGATTCT
GACTATGATTGTTTACGTTACGAAGAAGCACTCAATGTTATTACATGTTGCAATAATGGC
CTTTGTGTGATGTTTTGCCCAGACTTTGATTGAAAAGAACATGAGAAAATTG
>MtrunA17_Chr3g0082441 len=1149 end=4234744 begin=4233596 type=mRNA chr=MtrunA17Chr3 strand=- gn=MtrunA17Chr3g0082441 def=Putative F-box domain-containing protein
ATGGCTTATTCTGATAGCGATAGGCATGATAAAAAATGGCATCGTGTCTGCGATTCACTT
CACGAGCTACCGCCTCTCCCAACTCTTCCTTCCGACGTCATTCTAGAAATCATATGTAGG
CTACCGGTAAAGTTCATCCTCCGATTCCAATGTGTTTGCAAGTCATGGAATTCTCTAATA
TCTGATCCCAAATTCGTCAAGAAGCAACTCTGTGTGTCCACCACTCGGAACCTCCACTTC
CTAAACTATGCCTATGACTCAAGAAAGTACATTCTCACATCTTACCCACTCGACTCTGAT
TTCACAGACATAAACTCTAACTTCACACAATCTGATTGGCCTTATGCCAAGTTTTATCGC
TTCATTGGTTCTTGCAACGGCATTGTGTGTATTGCAGACAACGAATATACAAGCTTAGTT
ATATGTTGGAACCCTTCAACAAGAAAATTCAAGGAGTTGCCCCTTTTTGAAAAGCCCATG
ACTGGTGTAAATGTCATGACGTTTGGCTTTGGCTATGATTCTTCAAAGGATAATTACAAG
GTGGTTGTTGTTCTTGAATACCTAGTTCTTGATGAGGATGATAGTTTTTTTAACAAAACT
CAAGTAAAGGTTCATACTTTGGGTACTAATATTTGGAGAACCATTCAGGACTATCATTTT
GGCGGTCTTATTGTTCCCATGAAGGGGGAATTTGTGAGTGGTACGATTAATTGGTTGTTC
TCTAAAGAGCAGTTCTGGGAATATCCATGCTTTATTGTTTCATTTGATTTGGCAAAGGAG
TCTTATCAAAAGATTTCACCTCCTAATTTGGGAGGGGTGGATGTGTGTGACTTGTCGGCT
TTGGGTGTTTTGAGGGATTGCTTGTGCGTGACCACTTCTGGTTATGATGTTTGGCTTATG
AAGGAATATGGAAATAAAGAGTCTTGGACTAAATTGTTCACTATCTCTTACAAGAGACAT
CCTTCTAAATTTAAGGCTTTTGCCAAGGCAATATATGTTTTTGAGGATGATCAAGTGTTG
CTGGAGTTGTATGATTCTGACTTGAATTTGGTCCTTTACAACCCCAGGAGCGGCACTTTG
AAGGCTACTAATTTTAAACTAATTCCTGAAGTATGTATTGAAAGTTTAATATCACCTAGT
TCTCTATAG
>MtrunA17_Chr3g0079841 len=1346 begin=2214338 type=mRNA strand=- gn=MtrunA17Chr3g0079841 chr=MtrunA17Chr3 end=2220285 def=Putative transcription factor & chromatin remodeling ARID-HMG family
GATCATTTTTTCCATGATTAATGTTGTATCGTATCATTATATATTTTCCGATAGATCGTC
ATATCATATGACATGCAGTATATAAAGTGTGTTTTTATAAACCGTATGATATGATATGGT
TTTAGATTAATTAATGTAAGAAAGTGAATTGAGTACTTTGTAGTGTGAATGCATACATAG
ATTATTATAGGATTTAGAAATAAAAATGTCAATTAATCAAAATCAAAATCAAAATCAAAA
TCCAAATCAAAATCAGTGTGAGAGTGAATCAAAATCAAACACAAACCCTTATCCTCCTCC
AACCGCACCTTACTCTGATCTTGTTCGTGATTCTAATCTCTTCCAACAAAAGCTTCAATC
TTTTCATGATTCGCTTGGTACCAAATTAAAGATTCCTACTATAGGGGGGAAGCCACTAGA
TCTGCATCACCTCTTCGTTGAAGTAACATCTCGTGGTGGTATTGAAAAGGTAATTGTAGA
TCGTAAATGGAAGGAAGTAATAATGAGCTTCAACTTCCGAGATACCATAACAAGCGGATC
ATTCATGGTGCGCAAGACCTATCTATCGTTGCTTTATCATTTTGAGCAAGCGTATTATTT
TTGCAAGCAAGTCCCTCCCTCAACACCTGATGCTTTGAGTGGGAACGTTGCCAATAGCTT
CACAACGAATACGGACGGTGCTGCTATCAATGATTCACCTGTCCAGGTTAGTCCAATTAG
TCCAGCACAGACACTTGGTTCTTCAGTGCGTGGAACAATTGACATGAAATTTGATGACGG
ATATATAGTTACGGTAGACCTGGGTTCTGAACAGCTGAAAGGTGTCCTGTATCATGTTTC
AAGTAATGCATCTAAGGGTTCTTCTATTGAAGAAGGATCAATTAGCAGGAAAATTGGGTT
TATGAGGAGGAATCTGACAGACCCAGAAAGACAGGTTTATCAGGAGAAAAGGTTGAGAGA
TAAAGAAAGATATAGGATTGAAATGTTGAAGTACAAATCCAACGGTTCAGCTCCTCAATG
GACTCTTTGATATGGAATCCTCAGATCTTTTTCTTTTGCCTTTATTCTTGTTATAGTTGA
TTTTATTTTTCTTTATACAGAGAATTTCCCCGTGAGAAAACGGATAGCTTAGAAGGGTAG
CTTTTTGACATATCTGGTGTAGATTATGGCGGCAAATGATTTTGCAAAACATGTAGTAGT
TCACTTTGTTGTAGTTTTTCTTAAATCATGGATCCCCTTATTTTATAAGTTTTTAGTTAA
TCAGTGAATGGTTGTCTTAGCACATGATAAGCAATGTATTATAATTCAAGGTTTGTTAGT
ACTATCATTTCTAGTTAAGATTTTTA
>MtrunA17_Chr2g0288961 len=1155 strand=+ chr=MtrunA17Chr2 gn=MtrunA17Chr2g0288961 type=mRNA begin=8599826 end=8602507 def=Putative COG0325 protein family
TTCAATTATTCTTGCATCGATGTTATTCGTATTTCGTACCTATAAAACTGCGATGACATG
GCATTTACAATTTATTACAAATAAAAAATGACATCATCCTCACAGGGCGGCGCAGCGGCG
TCGCTAAAGGCGGTGCTTGATCGCGTCCACCATGCCGCGGAGAGATCGAGCCGAGACGTG
AAAGAAATCCGGGTGGTGGCGGCGAGTAAGACGAAGTCAGTTTCCATGCTCCGGCAGGTG
TATGACGCCGGACATCGTTGCTTCGGTGAGAATTACGTTCAGGAAATAATTGAGAAAGCT
CCTCAGCTTCCTGAAGATATTGAGTGGCATTTTATTGGGAATTTGCAGAGTAATAAAGTT
AAGCCTCTTCTTGCTGGTGTTCCGAACCTTGCTTATGTAGAGAGTGTAGATGATGAGAAG
ATAGCAAACCTTCTTGATCGCGCCATAGCCAAAATTGGCAGGAAACCATTGAAAGTTTTT
GTTGAAGTGAATACAAGCGGAGAAACATCTAAATTTGGTGTTGAACCAGCACAGTGTCTA
GATCTTGTAAAACATATTTTTACAAATTGCCCAAACCTTGAATTTTGTGGTCTAATGACA
ATTGGCATGCTCGATTATTCATCTACCCCGGAAAATTTTAAGACATTATCCAAATGCAGA
AGTGAAATTTGTGCGGCACTTGGAATATCAGAAACACAATGTGAGCTGTCAATGGGCATG
ACTGCAGACTTTGAGCAAGCTATTGAGATGGGAAGTACAACTGTTAGGATTGGAACCGCA
ATATTTGGGGCCAGAGAGTATCCACAGAAAGAAGAGAAGTAGCTGCTTTCATTTTGCAGT
CTTATTTAGGTGATATTGTGGTGCTTATAGATTCATATGTCAAAGTCGTAGAGCACCATA
AACAAATTATTTTAGCTGGAAATAAATATGCTCTTGAGCATGATGTGTTTTCAGAATAAT
CGTCAAGGCTGAACATTATTTTGTATTGTTGCTTGTAAAATGTAAAAAACAACCTTTTTT
ACTGAACCAGAACGAATATAGTCTATTTTTGACAAAAGAATTATGATAATCTTGAAAAGC
CACATTGTATAATCATTATGGCAAAGTTTGTTATCATCTTTTGCACCCCGGATTTGGAAA
GTTGATGCTCTTAAG
>MtrunA17_Chr5g0411221 len=887 type=mRNA chr=MtrunA17Chr5 strand=+ gn=MtrunA17Chr5g0411221 begin=12778750 end=12779636 def=Putative gamma-glutamylcyclotransferase
TCTCTTCCTTTGTCCTTTTGAGGCGAAAGCCCATGGGCCTTGAAAACGAAAATAAACACA
TGAAAATGAAGAATTGCGCGACACTGCAAAGGAGAAAGAAAAGAGAGAGAAACAATGGCG
AAAGCGAAACCGCATCTAATCTTCGCATACGGAACATTGAAACAAGGATTCCCCAACCAC
GGTTTAATGGAAGATCTTAAAACCAAAGACGACGCCGTTTTCATGAATACATACTCCACA
CAGAAACCGTATCCACTGGTGATTGGACCCCACGGAATACCGTACCTGATCAACCTACCC
GGGTCGGGTCATAAGGTGAAGGGAGAAGTTTACGCGGTTTCGGATGACGCTGTGGTTAAG
TTGGATGAGTTCGAAGGTGTGGGAAGTGGGTTTTATGAGAGGGTTCCGGTGGTGGTTGTG
ACGGAGGGAGGGGAGAAGGTGGAGGCGGAGGGGTATTTTGGGCATAGAAGTTTTGGGGAG
AAGCTGTGGAAGATGAAGGGGGAGGTTGGGTTGGTTGAGTATGGTGAGAATGATGCGAGG
GAGTATGTGAGGAAAGATGATAGACCTGGTTGTAGAAACACTATTCTTGATTTTGTAAGT
CGTTAGTTTTTGTTGTGTTCATCGTATGAACAATAGATCAACATGTTGTAATCATTTTAT
AAGAATTTTATGTATATATTGGTGATGTATGATTGTCCATGAATCACAGACACATATATC
TGACACTCCAACAAAGATAATGCTTTGAGAAAATAATATAATTCAATGTAATAATATGTA
TCTCTGTCGGACGGACATGATAAGTATCCGATATTGGAACACGTCTAACTTTGCTTCATA
GATGATTGTATTAATTCTATGTTGTTGTACTATGAGTAGAATCTTAT
>MtrunA17_Chr5g0425661 len=717 begin=27650862 chr=MtrunA17Chr5 strand=- gn=MtrunA17Chr5g0425661 type=mRNA end=27651578 def=Putative transcription factor B3-Domain family
ATGCTAATCACCATCTCAAATCGTGCTCAGAGTTCTGCCCTGTTAAGTGATACCGGGGAG
CTACATTCCGAAGCATTCCCCACAAAATCTATATTTACCATCCCCACCAAAATCTGGCAG
AAATGTGTCGGAGCCTCAGTCAAGATTCCGAAGCTACATTCTAAAGTTTACTACTTCCCA
CAAGGTCACTTAAAACATGTCTCCCCTCACACAATCATCACCCTTCTTCATTGTTATCCT
CCTTCCATTTCCTGCATCATCTCAGCCGTTGATCTCCTTGTTGATCCTCACACAGATGAA
GTCTTTGCCAAACTGCTCCTCACTCCCGTAATGGATGGCCATGGCCACGAACAAGAAGCT
CCTCCGGAGGTTCCTGCCGAAGACGACGATGGTTACAATGTTGTTTCCTTTGTCAAGATT
CTCACACAATCTGATTGCAATAGTGGCTGTGGATTCATTGTACCTCTCCCTTGCGTTGAC
TTGATCTTGCCGAAGCTTAGCTTGGACGATCCAATGCCATCTCAGAAACTCTCCGTCACT
GACATTCAAGGCCGAATCTGGCAGTACACACATATCTACCGCGGTAAATCCAAGAGACAC
CTTTTCAGTAGGGGATGGACTTCCTTTGTCAACAACAAGAAACTCGTCGCTGGTGATTCA
TTTGTTTTTATTAAAAACTCAGCATGGTGGTTGATGTTAAATTGGCATCATCACTAA
>MtrunA17_Chr7g0232671 len=759 end=22918394 begin=22917636 gn=MtrunA17Chr7g0232671 strand=+ chr=MtrunA17Chr7 type=mRNA def=Putative transcription factor C2C2-GATA family
ATGGCTATATTCGACTTCAACTCAAAAAGTAAATATCATGAGGAAAACCATGCAGAGCAA
TTTCATTATTATATCCCAAAGGAGGTGCTACAAAATTTGGAAACCTACCCTACTTTTTGG
GATACCATGGAGAATAGTTTGCAAGAGGATTCCAATTATTTTCTTTTTTGTGACACTTAT
GAGAAAGAAAAGGTCAAATTCAATCAATTGGGTGAAGGAAATACACAATCTTTCGATGTA
ACAAATGTTCAAATAAATCAAGAGGAGAATATTGATACATATTTGTCTAATGATTTCGTG
TGGCCAAATATTTATGAGAGAGAAATTATCAATTTGGAGCAACAAAACCTAAAGGTTCCT
TTCTTGGATGTGTCAAATATTCATGCCATCAATCAAGAGAATCTACCAAAGGAGAAATTG
GATACAATAATACATAAAGAGAATATGAAAGAAGAGCAATATGGTAAAGGAAATACTCAA
AAGCCTCTACAAAGGACTAAAGTGAAGTCAAATTCTATTAAGAAGAATAGAGATAAGATC
ATAGATATATATAAAGAGAGAAGTTGCAGTCATTGTGAGACCAAATACACAACTCAATGG
AGATTGGGTCCTTTGGGGAAAAATACTTTATGCAATGCATGTGGATTAAGATACAAGTCA
AATCGATTGGTTAAAGGGTATAGACCTGTGGCAAGTCCATCCTTTGATTTTAACAAGCAT
TCAAATTTTCATAAAATCTTGTTGAGAAAGGAAGGATAA
>MtrunA17_Chr1g0160201 len=798 end=10732440 begin=10729984 strand=+ gn=MtrunA17Chr1g0160201 chr=MtrunA17Chr1 type=mRNA def=Putative heavy metal-associated domain, HMA
CCCCAATATTTTTGTACTAAATAAACCCCTTTTGCCCTTTCTCTCTGTCACACACACAAA
TAAAGATATTCTGTTCTGTTTCTTTGCTTGAAAAGAGAGAAAAAATGGGTGTTCTTGATA
AACTATCTGATTATTTCCCTGAATACTCATCAACTGGAAAAAAACACAAACCAATGCAGA
CGGTTGAAATCAAGGTGAAAATGGACTGTGATGGATGTGAAAGAAGAGTTAGGAATTCTG
TTGCTTACATGAAAGGTGTGAAGCAAGTGGAGGTAAATAGAAAGCAAAGCAAAGTAACTG
TTAGTGGCAACGTTGACCGAAATAGAGTGTTAAAGAAAATACAGAACACTGGAAAAAGAG
CAGAGTTTTGGCCATATATTCCATACAACTTGGTGGCTTATCCTTATATATCTCAAGCTT
ATGACAAGAAAGCACCTTCTGGTTATGTGAAAAACTCAATTCAAGCACTATCTAGCCCTA
ATGCAATGGATGAGAAACTCACCAACATGTTTAGTGATGAAAACCCTAATGCATGTTCCA
TCATGTAACAGTGCATTAATTATGGTGATATAGTAGTATTATGTTATGTCACATGGATTA
ATGTTTGAGAGTACTTTAATTACTAGATTTAGGAAGTTTTGTAATTGAGGAGTGTGTAAA
AGGAACCATGTTTTGATGTTGGGCTAGGAGAATAAAATAGAGGATGTATAATTCTATTTA
ATTACCATTATTATACTTGATGTCTATCTTGTATAATTTCCTTCTTTTATGAGTTCAATT
AGTTTGAAAAGTGTTACT
>MtrunA17_Chr5g0415381 len=2293 type=mRNA chr=MtrunA17Chr5 strand=- gn=MtrunA17Chr5g0415381 begin=16253441 end=16258245 def=hypothetical protein
GAATCAGATGCCTGGACTTTTGGTTGTACATTGGTAAAGAAGTGCACGCGCGCCATTCCC
TACATTGCATCTTTAAGCGACCTTGTTAAGGGCTTTGTATCAAATGTGCCGGAGGCTTCC
CCAGTACCTGAATTAGAGCTTCCGGTAGACCAAATCTGATGGGGATGTCACTGGTGTTAG
GTTGGTGTCCAAATTTTTATGGCATGAGCTAGCTTTCTTGCCAAAGCTGCATCGGAAAAT
GAAAGCAACTTCAAATCTTCTATATTGGAAGCTCTAAATGCTGATGGGCAAACGGCTCTC
GACTTCGCTTGGGGACTGGTATTATCTTGATGACTTGCAGTTGCATTTGGGTGACTGGTA
TTTTCTTGATGGTTTGGGGCGCGAAAGAGGGCCATCATCGTTTTTAGATCTACAGTCTTC
AGTAGACCAATGTATTATAAAGAAGTATAGCAGGAAATGTGATAAACTCTAGGTTTCTGT
TACCTCTTCCACAGAAACTTATGATGTCAGTCTCAAAAGCCACCAAGAAAGCAGTTCAGT
GTGGCAAATTTTCTGGACAGCTTATACCCACAGGTTGTTGGTTATACTCGTGGGAAAGTA
CATGAATTAGTAATTAAATCATATAAGAGCCGGGAATTTGCTGCAGTAATAAATGAGGTT
TTATATCCTTGGATCAATGCAAGACAGCCAAAGAAGGAATTTAAAAAACAAATATATATT
GGAAATCAGAAGGTGACACACATGCTTCGAAAAGAGCTCGAGTGCTGGTCGATGATAGTG
ATGAAGAGGGTGGTTTTGAAGATTGCAGCTTTATTATTGAGAACAATGAATCCACTGTTG
AAGCTCTGTCTGGTGATGTTACTTTCTCTAGAGAAGAAAGCGGCATTACTGTTTCCAAGG
AGGGAAGATGGGGCTTATTGGATGGTCGAATGTTGGCACGAATCTTCCACTTCTTGAGGT
CTGATCTGAAGTCCCTCGTCTTTGCGTCCATGACATGCAAGCATTGGAAGAAGCATCGAT
AAATGTCAACTTGTCATCCCTTGGTCATTCTTGCACTGATTCCATACGGTGGAACATTGT
GAATGCTTATGAGAAAGACAAAATCAAATCTATGATTCTAATGGGTTGTACCAATATTAC
TGCTGACATACTAGAGAAAGTACTTTAGAGGGTGCAATCAGTTTGAGGAGCTGACTCCTA
AATTATTCAAGCGTTCAAAATTATATGATGCTAGAAAGAATGGAAGAGTTTCTAGTTTCA
AGACTGAGGGAAATTATGAAGGCAAATGCTTGTGACTTTTTTGTGCCCAAGGTTGCAGTA
ATTGAGGCATGGGTTGAGCTCTGTGAAGGAGGGCATAAGCAGAATGTGCCGTGATGCAAT
GAAAATCTCTCTTTCCATAATGGAAACTATGCTTCTGATACAGAAATCAGAAGGCATTTA
TCAAAAATAAAAAATCTATCGATTCAGACAGCGAGACATCTGATGACCTTGATGTGTCTT
CTGAAGTGAAGTTGGCAATAGTGATGATGATACTTACTCAGACAGCGAGACATCCTCCAA
TACTGATAGTTACTCAGAAGTTCATTTAGAAAATCGAACCAGGGAATCAAAAGGTAATGG
ATACTGCATACCTACCTTATAATGGGTTGGATTTCATTAGTGATGAATGTGAATGGGGAC
ATTGCATGACGAAAGCAAGTCTGGTTTCTCCTGTTACTCGGAAATATGATGTCATTGATC
AATATGTGATTGTAGCTGATGAGGTACTGAATGAGTATGATATGAAACACACTCCTAGAA
AGAAATCTTGAAAATGAGGTCATTGAGCAAGAGGTTTATGGAATTGATCCCTCTACACAC
AATCTTTTACTTGATTCTATGCCAGCCGAGTTAGATTGGTCTCTACAAGAGAAGACACAG
TCCTTCGGACATTGGATATGCAAGTTAGGCATTTTAGTGGAACTGGAACCACTCCAATGA
GTTACTCTTTGCAGCCTGTTATCCTAGAGATTGAAAGGTGTGCCGAGGATCAGTATGTGT
CAAGGTATCCTAAAAGCCATGGACAAACGTCCTGATGACAAATATGTAGCTTATAGAAAG
GGACTTGGGGTTGTTTGCAACAAAGAAGAAGGCTTCGCTGAAGATGATTTTGTTGTTGAG
TTTCTTGGAGAGTTGTATCCTGTGTGGAAGTGATTTGAGAAGGTCAAAGATTCAGCACCA
GAATTTTATAACATATACCTTGAGAGGCCAAAGGGTGATGCTGATGGTTATGACTTAGTT
GTTGTTGATGCCA
>MtrunA17_Chr3g0090971 len=1473 end=12219229 gn=MtrunA17Chr3g0090971 chr=MtrunA17Chr3 strand=+ type=mRNA begin=12217757 def=Putative H(+)-transporting two-sector ATPase
ATGAGACTAACTCCTACCACTTCGGATACTGAGGTTTCTGGACTTGAAAAAAAAAATATA
GGACGTATCACGCAAATAATTGGTCCGGTACTCGATGTAGTTTTTCCACCAGGGAAGATG
CCTAATATTTACAACGCTCTGATAGTTCAAGGTCGAGATACTGTTGGCCAAGAAATTAAC
GTAACTTGTGAAGTACAGCAATTATTAGGAAATAATAGAGTTAGAGCTGTAGCTATGAGT
GCTACAGATGGTCTAAAGAGAGGAATGGTTGTGATTAACACGGGAGCTCCCCTAAGTGTT
CCAGTCGGCGGAGCAACCCTAGGTCGAATTTTCAACGTGCTTGGAGAGCCTATTGATAAT
TTAGGTCCTGTAGATACTGGGACAACCTCTCCTATTCATAGATCCGCGCCTGCCTTTATA
CAGTTAGATACAAAATTATCCATTTTTGAAACAGGAATTAAAGTTGTAGATCTTTTAGCT
CCTTATCGCCGTGGCGGAAAAATAGGACTTTTCGGTGGAGCTGGGGTAGGTAAAACAGTA
CTGATTATGGAATTGATCAATAACATTGCCAAAGCTCATGGAGGTGTATCCGTATTTGGC
GGAGTAGGTGAGCTTACTCGTGAGGGAAATGATCTTTATATGGAAATGAAAGAATCCGGA
GTAATTAATGAAAAAAATATTGCGGAATCAAAAGTAGCTCTAGTCTACGGGCAAATGAAT
GAACCGCCCGGAGCTCGTATGAGAGTTGGTTTAACTGCCCTAACTATGGCAGAATATTTC
CGAGATGTCAATGAACAGGACGTCCTTCTATTTATCGACAATATCTTCCGTTTTGTCCAA
GCCGGATCCGAAGTATCTGCCCTATTGGGCCGAATGCCTTCCGCTGTGGGTTATCAACCC
ACCCTGGGTACTGAAATGGGTACTTTACAAGAACGAATTACTTCTACCAAAGAAGGGTCT
ATAACTTCTATTCAAGCAGTTTATGTACCTGCAGACGATTTGACCGATCCTGCTCCTGCC
ACGACATTTGCACATTTGGATGCTACTACTGTACTATCAAGAGGATTAGCTTCCAAAGGT
ATCTATCCAGCAGTCGATCCTTTAGATTCAACGTCAACCATGCTCCAACCTCGGATCGTT
GGTGAAGAACATTATGAAACTGCGCAAAGGGTTAAACAAACGTTACAACGTTACAAAGAA
CTTCAGGACATTATAGCTATTCTTGGGTTGGACGAATTATCCGAAGAGGATCGTTTAACC
GTAGCAAGAGCACGAAAAATTGAACGTTTCTTATCCCAACCTTTTTTCGTAGCAGAAGTA
TTTACAGGTTCCCCAGGGAAATATGTTGGTCTAGCAGAAACAATTAGAGGGTTTAAATTG
ATTCTTTCTGGAGAATTAGATAGTCTTCCTGAACAAGCCTTTTATTTGGTGGGTAATATC
GATGAAGCTACTGCGAAGGCTGCGAACTTGTAA
>MtrunA17_Chr8g0365911 len=1974 end=29896588 begin=29894615 chr=MtrunA17Chr8 strand=- gn=MtrunA17Chr8g0365911 type=mRNA def=Putative tetratricopeptide-like helical domain-containing protein
ATGAGTATCTTAACCAAACAATTACAAACTAAATGTTGCCGAAAACTCAAAAACACCATC
ATCGTCAGAGCCATAACAACATCTACACAAATGCTGCAAAGTGACTATGTTTACATTAAC
AATCGCCAAATCGATGCTTTTATAAAATCAAATAACCCAAACTCAGCACTTGATCTTTTC
CACAACATGCAAATCCGTGACACTGTCACCTACAATTTACTCATTTCATCCTCTTGCTTG
CCACCCAAGAAAGCTTTTCAACTTTATTCCGAAATGGGGTTGTATAGAATAAGAGAAACC
GCGACTACGTTTGCTTCTGTTGTAGCTCTTTGTACAAATAATGGGTTTTGTAGAGAAGGT
TCTCAGGTTCATTCTAGGGTTGTAAAGTTTGGATTTTTGAATAATGTGTTTGTTGGTGGT
GCACTTGTTGGGTTCTATATGAATCTTGGGCTAAGTGGGGTTGCACTGAAGTTGTTTGAT
GAGTTGTCAGAGAGAAATTTGGGTGTGTGGAATGTGATGTTTCGTGGGTTTTGTGAAATG
GGTTGTGTGGAAGTTGAAGAGTTGCTTGGATTTTACGCTAGGATGTGTTTTGAAGGTGTA
GAAGCAAATGGGGTTACTTTTTGTTATTTGCTTAGGGGGTGTAGTAGTAAGAGAAGGTTT
CATGAAGGGGAGATGATTCATAGCTGTGTTTTGAAGATGGGTTTTGTGGAATATAATGTT
TTTGTTGCTAATGCTTTGGTGGATTTTTACTCTTCATGCGGGTGTTTCGTTAGTGCAAGG
AAGTGTTTTGAAGGGATAAAGGTTGAGGATGTTATTTCGTGGAATTCTATGGTTTCTGTT
TATGCTGACAATAATTTGGTAAATGATGCTTTGGAGTTTTTTAATTTTATGCAAATGTGG
GGTCATAGGCCATCAGTTCGTTCGTTCATCGGTTTCTTGAATTTGTGCAGTAGAAATAAA
GAGATTGGTTTGGGGAAGCAGATTCATTGTTGTGTTATGAAATTTGGTTTTGATGAAAGG
AGTGTGTATGTTCAATCTGCTTTGATAGACATGTATGGAAAATGTTTGGACATTCAGAGT
TCTGTGAATGTATTTGAATGGCTTCCTAAGATGACATTGGAATGTTGTAACTCATTGATG
ACATCTTTGTCTCATTGCGGTTGTGTTGAAGATGTGGTGGAATTGTTTGGTTTAATGGTT
GATGAAGGTCTTATGCCAGATGAAGTAACCGTCTCGACGACACTGAAGGCGTTATCGGTG
TCTGCTTCAGCAAGTTTTACTAGCTCTCAGTCACTGCATTGTTTTGCATTGAAATCTGGT
GTTGAAGGAGACACCACGGTTCTGTGTTCTCTTATGGATGCATATTCAAGATGTGGACAT
TGGGAACTTTCTCATCGGATATTCGAGACCATTCCAACACCAAATGCTATTTGCTTCACT
TCAATGATCAATGGTTACGCTCGAAATGGGATGGGGAAAGAAGGACTTCTGTTGCTTCAT
GCTATGATTGAGAAAGGCGTAAAACCGGACGAAGTTACCTTCTTATGCGCATTAACAGGG
TGCAGTCACACTGGACTGATCCAACAAGGGAGAATACTCTTTAACTCGATGAAATCTCTT
CATGGTGTCCACCCAGATCGGCGACATATTTCATGCATGGTGGATCTTTTATGCCGTGCA
GGACTTCTACATGAAGCCGAAGAGTTTCTTCTAAAGGCTCAAGGAAAAGGAGACTGTTTT
ATGTGGAGCTCTTTGCTCCAAAGTTGCAGGGTTTACAAGAATGAAGAGGTTGGAACAAGA
GCAGCACAAATGTTAGTTGATCTACACCCAAATGACCCTGCAGTGTGGTTGCAAACTTCA
AATTTTTACGCTGAGGTAGGAAAATTTGACGAATCAAGACAACTAAGAGACGTCGCTCTA
GCAAGGAAGATGTCTAGGGAGATTGGTTGTAGTTTAATTGAGATAAGAAAGTGA
>MtrunA17_Chr8g0377831 len=1451 begin=39045855 type=mRNA strand=+ gn=MtrunA17Chr8g0377831 chr=MtrunA17Chr8 end=39050282 def=hypothetical protein
TTTTTAATTATCCTCTTCCCAAACACAAAAGCCTTCGATATCCCCCACTCCACCTCTCTG
CAACAACCGCAAAGGAACCCAGAAACCAAAATGAACTTCGAGAATTTCCAGAAAGCACTA
TCAGAATTCCAAACCCATTGCAACAACGTAGTCCAGAATCTCACCGCCAACCTAAACCTC
CGTCCAAACCCTCCTCCGTGGGCCCGGATAGCCCAAAACGCCGTCAAACCCATGTCAACG
GAGGCAATTGAGAAGCGCCTCGAAGGCGTACCCGTTTACGCTCTCAGCAACGCTACCGAC
GAGTTCTTATTGGTCTCCGGGGCCTCCACCGGAAAAAATCTCGGTCTATTTTGCTTCAAA
AAAGAAGACGCTGAAGCGTTGCTTCATCAAGTAACCACTATTGATCCTCTTATGCCGAGT
GGTTCTAAAGTTGTTCCTGTTGCTCTTAACAAGGTGTTTCAACTTAAGGTTAATGGTGTT
GCGTTTAGATTGATACCGGAGTTTGATCAAGTCAAGAATGCTATGCATGAGAGGGAAAAA
TCTGGCATTCCTTCCGGTGACTTTTTCGGTGTTCCAGTTTTCCAGTCCAGAAGTCTGGTA
TTGAAGAGCCAGAGTAAGAGATATCGTCCACTTTTCTTCAGAAAGGAGGATTTGGAAAAT
TCACTTGAAAAGGCAGCTGGTCAGCTTAATAGAATAAAATCTGGTGACATCGAGGTTTCT
GCTCTAGAGGATGTAATAAAGGAAATGAAGGAAAATTCTACATCAAAATGGGATGATGTT
ATTTTTATACCTCCTGGATTTGATGTTTCAACTGACTCCAATGGGCAATAGTGCATGATG
ATCTATAGATGAAATTGGTCAGTCATGTCACTGTTTGTATTTCTACTTTCTAGTATTAGC
TTTTAAGATTAAACTCATGGCACATGACAATCAATTATTTAGGTTTATTGAATATGACAA
ACTTCTGATTGCAAATGCATAGTCTTAAATACTAACTGCCATATGAATTGTTAATGGAGA
GTTTGGATTTTTCATCTTCTTTGTTTTCACTGTCAAATTGGCTTGAGAGGACTTGGCTGT
AAGATCTCACATGGTTTTCTCGGCGCCGTCTCCCGTGCGAGATTGGCATAGGTCATGCAC
CGGTGGGAGATGATTTCTGTTACTTTACATGCAGCTGTAGGTCCAGGACTGTGTTTTACC
TATTGCAGTGGGTAAACCTTATTATTGAAATTATATAAATTAGGGTTAATAGGCTTTTAC
ATAGGTCATTTTTGGTTTTCCCTTTGTAAAATTTTTTTGTCAGATTCTGTCTGGTAATTT
TTTTGTTTTGTTTTGGAATACCCCCTAGGCCAGCTGACTGTGCATTTTCGCTGATGTGGC
ACGCAGAGTTACCGTTTTCTGATGACGTGGCGCGCTGACTGTATAATTTTAATAATTTTA
TTTTTTATTGT
>MtrunA17_Chr5g0402161 len=744 type=mRNA strand=+ chr=MtrunA17Chr5 gn=MtrunA17Chr5g0402161 begin=6266981 end=6267724 def=Putative transcription factor bHLH family
ATGGATGAAGACATACTGAAAAATTTGGGAAATGTTGAAAGCAACATGGACATGATGACA
ATGATGATGCAAATGGAAAAATTCTCTGATTCATATGAACCTTTTTATAGCAACACTCTC
AATCTCAATCTCACCAACAATGATTTCCCTTATGGAAACTCAAATGTAACTTCATCACTC
ACACCTTCATTGATCAATCCACCATTGTCTTATCCTCTTCAACAACCAATGACACCACCG
TTGCTTCAACCCAACAGAGTTCAAACTCAAATCCCATCAGGGAGAAACAACAATTCTTCA
CTCTCCTATCCGGAGAAGAAGAATTCAATGTCAGCAATGAGAGAAATGATATTCCGTATG
GCGGTTATGCAACCGATTAACATAGACCCAGAAACCATAAAACCACCAAAGAGAAAGAAT
GTGAAGATTTCAAAGGATCCACAAAGTGTAGCAGCAAGACATAGAAGAGAAAGAATTAGT
GAAAGAATAAGGATATTACAAAGATTAGTACCTGGTGGAACAAAAATGGACACTGCTTCT
ATGTTAGATGAAGCAATACATTATGTGAAGTTTTTGAAGAAACAAGTTCAAACGTTGGAA
CAAGTTGGGGCAAATAGACCTTTGAATGTTGTTGGGTTTCCAGGAGTGGTTTCTAATGCT
AATTTTAGTTATTCTTCTTTGATTAGAGGTTGTTCCCAACCTTGTCAAATGGTGGGTCCC
ACTTCCAAACAAATGCTTAGTTGA
>MtrunA17_Chr1g0180521 len=1619 end=31660899 chr=MtrunA17Chr1 strand=+ gn=MtrunA17Chr1g0180521 type=mRNA begin=31657164 def=Putative ribonuclease PH, bacterial-type, PNPase/RNase PH domain, exosome complex component RRP45
CAGCTCCATGAAAAACAAATATTCAGCCGCTGCCACTTTTGCTTTGGACTTGAAGTCGCG
GCACTGAACTCGACTGCCAGAATCAGCGTCAAACCGTCCATTGGATAGTAGCAGTGCAGA
CGCACGTAGCTGAGCACAATCAACGCTTTTGGTCGCTACGGGTTCACTTCCTTCCTCTCT
TCCCTTCCTCTCTTCAGGGAGGCATGGAGCAGAGATATGCTAATTGTTGGCGGTTGACAG
TTAATGAAAAAAAATTCATCGAAAGTTCCCTATTATCAGAGCTTCGAGTGGATGGTCGTG
GCTCTTTGGAGTATCGCAAGTTGAGCATTAAATTTGGGAAAGATAATGGTTCCGCTGAGG
TCCAATTGGGTGAGACACGTGTAATGAGTTTTGTGAGTGCTGAACTTGTGCAACCTTACA
AAGATAGGCCTAATGAAGGTACACTTTCCATCTTCACTGAGTTCTCTCCCATGGCTGATC
CTTCCTTTGAGCCTGGCCGTCCTGGAGAATCTGCCGTTGAGTTAGGACGCATTATAGACC
GCGGTTTACGTGAAAGCAGAGCCATTGACACTGAATCACTCTGTGTTCTTTCTGCCAAGC
TTGTCTGGGCCATTCGCATTGATATCCATATACTTGACAATGCAGGGAATCTTGTTGATG
CTGCAAATATTGCTGCATTGGCTTCTCTATCAACATTTAGAAGATCTGAATGCTCGTTAG
GAGGAGAGGATGGTCAACAAGTTGTAGTGCATCCTCCCGAGGTGCGTGAACCCCTCCCTT
TGATTATACATCATCTTCCGGTTGCTGTCACCTTTGGATTTTTCAGTAATGAAAATCTTG
TGGTCTTGGATCCGACCTACCATGAAGAGGCTGTAATGACCGGAAGTATGACTGTAACAC
TTAATGCAAATGGCGATGTTTGCGCCATTCAAAAACCTGGGAGGCAAGGAATCTTTCAAA
GGGTTATCATGCATTGCTTGAAACTAGCTCATGTTAAAGCTGCTGATATTACAACCAAGA
TAATTGATGCAGTTGAAAAACACAACATTCAAAGGGAAGTACAGAAGGTTAAACGTCATT
CTAACTGTTTTACTGACTAACGAAGTGAAGACTCTGAAGGATGCTGTCAAGCCCAACATG
AGGAGAAAAAAACATCTTCCAATAATGAAAATTAAGTGATGAAATTGTAGTCAGTTGATG
ATTGCTGCTATAATTGACAGGGCGGAAGATTGCTAGCTCCTATCATGGACCGCATGTTTA
ATTAGAGCTATTTCACTTAGGTGTGTTTGATCTGCTAAAGAGTATGTGTTAGAACGATCA
CAAGACAAAATAAAATAACACAATACAGGGCGGCACAACACAAATCAATCACAACTACAC
AAGTCAACCACAATTGTAACTTAACAATCCCATTAAGTCGCATAAGAGTAAAACAGTTTT
ATTCAAAAATATTTCATTACAAAACAGTGTTTCAGCTATTTTAATGTTTTCTTTAACTCT
TATCGTCCTTAAACTTTTCGAGGTGAGTTACAATGTTCTACCTTTAGAAAGCCATAAACA
TGTAATATATTGAGACATTCAATTGTTTTTAAAATGTATTTTCAATAATTGCAAGTGAA
>MtrunA17_Chr5g0444201 len=700 end=41729970 chr=MtrunA17Chr5 strand=- gn=MtrunA17Chr5g0444201 type=mRNA begin=41728339 def=Putative eukaryotic translation initiation factor SUI1
TATAGTAGTAATATCTAACATTGCCTAAATTACTTGTTCATATTGCCTCACTCCCTATAT
ATACCCACCACAACATTCCCAATCTCTTCAACTCTCCTCTATTTGTCTTCTAGCTTTTCT
ATCTCTATCTGCAGACTTCAGTTTCTTAAGAGCTAATCACAAAGAAAGTGTACATGGTTG
ATATTCAGATCCCAAGCACATTTGATCCATTTGCTGAGGCTAAAGAATCAGATGCACCAG
GTGCAAAAGAGTATGTGCATATTAGGATACAACAAAGGAATGGAAAAAAGAGCCTAACAA
CAGTGCAAGGACTGAAGAAAGAGTTCAGCTATGAGAAGATCCTTAAAGATCTCAAGAAAG
AGTTTTGTTGCAATGGAAATGTTGTGAATTGCAAGGATCTTGGCAAGATTATCCAACTTC
AAGGTGATCAACGCAAGAATGTTTCTCACTTCCTCATTCATGCTGGTCTTGTTAGAAAGG
ACAACATCAAGATTCATGGTTTTTAATCAAGATTTATTCATGTTTGTGATTTCTATATGC
ATGCTTGTAATAATAAAAGTTGCTCAAGTTTGATTTAAGACGAGAGTGATATTTATTAAA
TAAGTAAACAAAGATTTGGATTAATTGGAATATTTTTATTTATAGATTGGATTAGAATAT
CGTGATTATGCTTGAATTAATGAATGCAAGACACCTTCCC
>MtrunA17_Chr1g0164091 len=2306 strand=+ gn=MtrunA17Chr1g0164091 chr=MtrunA17Chr1 type=mRNA begin=13954668 end=13957013 def=Putative P-loop containing nucleoside triphosphate hydrolase, leucine-rich repeat domain, L
ATGGAAATTTTAATTTCTATTGTTGGAAAAATAGCAGAATATACCGTTGTGCCTATTGGA
CGTCAAACAAGTTACTTGATATTCTACAAAGGTAACTTCAAGACGTTAAAGGATCATGTT
GAAGACCTTGAGGCTGCAAGAGAAAGAATGATCCATTCAGTTGAAAGTGAAAGGGAAAAT
GGTAAAGAAATTGAAAAAGATGTTCTGAATTGGTTGGAGAAAGTGGATGGGGTCATTAAA
GAGGCGAATCAGCTTCAAAACGATTCTCGCAATGCAAATGTTAGGTGCTCACCATGGTCA
TTCCCAAATTTAATTTTGCGTCATCAACTAAGTAGGAATGCCAGAAAAATTGCAAATAAT
GTTGTTGAAGTTGTTCAAGGGAAAGAAAAGTTTAATTCAGTTGGTCACTTTCCCCCTCTA
GATGTAGTAGCGTCCTCCTCAACAAGAGATGGTGAAAAGTATGACACAAGGGAGTCGCTT
AAGGAGGACATTGTGAAGGCTTTAGCAGATCCTACTTCACGCAACATTGGGGTCTATGGG
TTGGGTGGAGTGGGGAAGACCACTCTGGTGGAGAAAGTTGCTCAAATAGCCAAGGAACTT
AAATTGTTCCATAAAGTGGTTAAGACAGAAGTTTCTAAAAATCCAGACATTAAAAGAATT
CAAGGGGAGATTGCCGATTTCATGGGTCTGCGATTTGAAGAGGAGACTATTCTTGGCAGA
GCACAACGCCTAAGACAAACAATCAAGATGAAGAAAAGCATCCTTATCATTCTAGATAAC
ATATGGACCATACTTGATTTGAAAGAAGTGGGGATACCAGTTGGTGATGAACATAATGGT
GATGAACATAATGGATGCAAATTGTTGATGACAAGTAGAGATGAAGATGTGTTGCTTCAA
ATGGATGTCCCAAAGGATTTCACTTTCAAAGTTAAACTTATGCGTGAAAACGAGACATGG
AGTTTGTTTCAATTTATGGCAGGGGATGTGGTTAAAGATAGCAATTTGAAAGATCTACCA
TTTCAAGTGGCCAGAAAATGTGAAGGTTTGCCTCTTAGGGTAGTGACAGTAGCGCGTGCA
ATGAAAAATAAGAGGGATGTTCAGTCTTGGAAAGATGCATTAAGGAAATTACAAAGTAAT
GATCATACAGAGATGGACCCGGGAACTTATTCTGCTTTGGAATTGAGTTACAACTCATTG
GAGAGTGATGATATGAGGGCTCTCTTCTTGCTTTTTGCATTATTCCTAGATGAACAAATA
GAGTACTTTCTCAAAGTTGCAATGGGGTTGGACATATTGAAGCATCTTAATGCCATAGAT
GATGCAAGAAACAGACTTTACAGAATAATCAAATCTTTGGAGGCGGCTTGTCTTTTGCTT
GAAGTTAAAACAGGTGGAAAGATCCAAATGCATGACTTTGTTCGTGATTTTGCTATCTCC
ATAGCACGTAGGGACAAGCATATATTTCTAAGAAAACAATCTGATGAGGAATGGCCAACC
AATGATTTTCTAAAAAGGTGCACACAGATCTTTCTAAAAAGATGTCATACACTCGAGCTT
CCTCAAACGATTGATTGTCCAAACGTTAAGCTTTTCTATTTGGGCAGTAACAATTCTTCT
TTCAAAATCCCTGATGCTTTTTTTGAGGGTATGAGAAGCCTTAGAGTGCTAGATTTAACG
CACTTGAACTTGTTATCATTACCCACATCGTTTCGGTTATTAAGAGACCTTCAAACATTG
TGTTTGCATCAATGCGTTTTGGAAAATATGGATGCACTAGAAGCTTTGCAAAATTTAGAA
ATTCTTTGCCTTTGGAAATCTTCAATGATCAAGTTGCCAAGAGAAATAGGGAAATTGATT
CGATTGAGAATGCTTGACTTGAGCCATTCAGGAATAGAAGTAGTCCCACCCAACATCATA
TCAAGCTTGACTAAATTGGAGGAGTTGTACATGGGTAATACCTCTATTAATTGGGAAGAT
GTGAGTTCAACGGTTCATAATGAAAATGCTAGTCTTGCCGAGCTTCGAAAACTACCCAAC
TTGACAGCTCTAGAATTACAAATTCGTGAGACTTGGATGTTGCCAAGGGACTTGCAATTG
GTGTTTGAGAAGCTGGAAAGATATAAAATAGCTATTGGAGATGTATGGGATTGGTCTGAC
ATCAAGGATGGAACCTTAAAAACATTGATGCTCAAACTTGGTACAAACATACATTTGGAG
CATGGAATTAAAGCATTGATTAAAGGTGTTGAGAATTTGTATTTGGATGATAAGGATTTA
CATTGCTGAAACATCTCCACGTCCAA
>MtrunA17_Chr6g0478841 len=4570 end=33493937 gn=MtrunA17Chr6g0478841 chr=MtrunA17Chr6 strand=+ type=mRNA begin=33488644 def=Putative TIR domain, P-loop containing nucleoside triphosphate hydrolase
TCCAAATTCTTTCAATTCTCATGGCTATGCAATCACCTTCCCGAGTGTTCCTCAGTTTCA
GAGGCAGTGACACTCGCAACACTTTTACCGGTAATCTCTATAAGGCTCTTGTTGACAAGG
GAATTCGTACCTTCTTTGATGATAATGATCTTCAAAGAGGAGATGAAATCACACCATCAC
TTGTCAAGGCCATTGAAGAATCTAGGATTTTTATTCCCATATTTTCTGCCAACTATGCAT
CTTCTTCATTTTGTTTGGACGAACTTGTCCACATCATTCACTGCTACAAGACAAAGAGTT
GCTTAGTATTGCCCGTTTTCTATGATGTGGAACCTACTCACATACGACATCAGAGTGGGA
GTTATGGTGAGTATCTTACTAAGCATGAAGAGAGGTTTCAAAATAACGAGAAAAACATGG
AGCGATTGCGTCAATGGAAGATAGCTCTTACCCAAGCTGCTAACTTGTCCGGCTATCATT
ATAGTCCTCATGGATATGAATACAAGTTTATTGAGAAGATAGTCGAAGACATCTCCAACA
ATATCAATCATGTTTTTTTAAACGTAGCCAAATACCCTGTTGGATTACAGTCCCGAATAG
AACAAGTGAAATTGCTTCTTGACATGGGCTCTGAGGATGTGGTCCACATGGTAGGACTTT
ATGGTACTGGAGGCATGGGTAAATCAACACTTGCAAAAGCAGTTTATAATTTTGTTGCTG
ATCAATTTGAAGGTGTATGTTTTCTTCATAATGTCAGAGAGAGTTCAACTCTTAAGAACT
TGAAACATCTCCAAAAGAAGCTCCTTTCAAAAATAGTTAAATTTGACGGTAAGTTAGAAG
ATGTTAGTGAGGGAATACCAATCATAAAGGAAAGACTATCTAGAAAGAAGATTCTTTTGA
TTCTTGATGATGTTGACAAACTGGAGCAGCTAGAGGCTTTGGCTGGAGGACTTGATTGGT
TCGGTCATGGAAGCAGGGTCATCATTACCACTCGTGATAAACACTTACTAGCCTGTCATG
GGATTACAAGTACACATGCAGTAGAAGAATTGAATGAGACAGAAGCTCTTGAATTGTTGA
GGCGAATGGCTTTTAAAAATGACAAAGTTCCTTCAACTTATGAAGAGATTTTAAACCGTG
TAGTTACTTATGCATCTGGGCTGCCCTTAGCAATAGTAACAATAGGGGATAATTTGTTTG
GAAGGAAGGTAGAAGATTGGAAGCGTATATTAGATGAGTATGAAAATATTCCCAATAAAG
ATATCCAAAGGATACTTCAAGTTAGCTATGATGCTTTGGAACCAAAGGAGAAGAGTGTCT
TTCTAGACATTGCTTGTTGCTTCAAAGGGTGTAAATGGACAAAGGTTAAAAAAATACTTC
ATGCTCATTATGGCCATTGCATAGAACATCATGTTGGAGTGTTGGCTGAAAAATCTCTCA
TAGGCCATTGGGAATATGACACTCAGATGACCTTACATGACTTGATAGAGGACATGGGTA
AAGAAATCGTCCGACAAGAATCTCCCAAGAACCCTGGAGAACGCAGTAGGTTGTGGTTTC
ACGATGATATATTTGACGTTTTAAGAGATAATACAGGAACTGAGAATATTGAAATGATAT
ATCTCAAATATGGCTTAACGGCAAGAGAAACAGAGTGGGATGGAATGGCTTTCAATAAGA
TGACAAATCTCAAAACACTTATCATTGATGATTATAAGTTTTCTGGGGGTCCTGGGTATC
TTCCAAGTAGTTTGAGATATTTGGAATGGATAGATTATGATTTCAAGTCTCTGTCTTGTA
TTTTGAGCAAGGAGTTCAACTATATGAAAGTCTTGAAATTGGATTATAGTTCAGATTTAA
CCCATATACCCGATGTCTCGGGTCTTCCAAATCTAGAAAAGTGCTCATTTCAATTTTGTT
TTAGTTTAATTACAATTCACAGTTCGATTGGACACCTAAATAAACTTGAAATCTTAAATG
CATATGGTTGCAGCAAACTTGAGCATTTCCCACCCTTACAGCTGCCCTCTCTTAAGAAAT
TTGAAATCTCTAAGTGTGAGAGTCTCAAGAATTTTCCAGAATTATTATGCAAGATGAGAA
ATATAAAAGATATCAAGATATATGCCATTTCCATAGAAGAATTGCCATATTCATTTCAAA
ATTTCAGTGAACTTCAACGGTTAAAAATATCTAGATGCTACCTACGGTTCCGAAAATATT
ATGATACAATGAATTCAATAGTGTTTTCAAATGTGGAACATGTTGACCTCGCAGGCAACC
TCCTCTCAGATGAATGTCTCCCAATACTTCTCAAGTGGTTTGTTAATGTGACATTTCTAG
ATTTATCCTGTAACTACAATTTCACAATTCTTCCCGAGTGCCTTGGTGAATGTCACTGTC
TTAGGCATCTTAATTTGAGGTTTTGCGGGGCTCTTGAGGAAATTAGAGGGATTCCACCAA
ATCTTGAAAGCCTTTTTGCAGACAACTGTGATTCATTGAGTTCCTCAAGTAGAAGAATGT
TAATGAGTCAGAAACTACATGAATCTGGATGCACCCATTTTCACTTCCCAAACACAACGG
GAAGGATTCCTGATTGGTTTGAGCACCAAAGCAGGGGAGAGACAATTTCTTTCTGGTTTG
ATAAAGAACTCCCTTCTATTAGTTTTACTTTTATTATTATTCGTCCCCAGGACGAGTACC
GGTACCCAACAGTCAAATTATTTGTGAATGGATATGAAAAAGAGATAAGTTGCGACGTAT
TCACTGGGAAATTCGGTGAGCTAGTGGATAATAAAACTGTGTTGGATAACCATACAACTT
TGTTGCATATAAAATTGGAAGAAGATAATGAACCTGGTGAAAGACTTTTGAAAAATGAAT
GGATCCATGTGGAGTTTATGTTTGAGAGTTATTTTTGGTTCGATGTCAGAAATACGCAAA
TGGGAATCCACGTGTGGAAGGAGAAAAGCAACACGGAGGGGGGTGTGAGATTCATTGATC
CTTCAGAGAAAGGGGAGGAGGAGGGTTTTAGTGACACGGAGGGAGGAGGATGGAATATTA
AGCAGTGCACAAGATGAAAGAAAGATGTTGGGTACATTCCTTGGTTTAGGTCTGAAGGTG
AGAAAAACACAAGAAGGGGGGGTTGAATTGTGTTTTCTTTTTCTCTCTTTTTAATCTTCT
TCTAATAAAACTTCAGAAGCAGTTTGTGAGTGCTTCTGATGAAGTGATCAGAATTAGATA
TGCAGCGGAAAAGAACAGAGCAGAGAAAAGAACGACAAAGACACAAGCAGTTATCCTGGT
TCCTTCCACAACACGGAAGTAGTCCAGTCCCCCTTGCACTTCCAAGGAGATTTCACTATA
ATCACAAAGATTACAACTGCTCAATACTTTCTAAGTATGAGACTTCACAAAAATGCTCAA
GCACACACGCATGAGTCTTCCAATGCTCAAGCACTAAGCAAGAGACTTCTAATGCTCAAG
CACGCAGGCAAGAGACTTCTGATCAAACAAAAATACAGAGAATTGAGTTTGACTTGAACA
CTTGATATACAATCAGTGGTGTTCTCAATACAATACAGAGAATTGAGTTTGACTTGGACT
TTGAATTTCTAAGATGTATCAAATCAGTGCAGAAATTCAGTGTGCTTTGTAGAATCAATT
TGACAGAGTTTTGGCGCTTTTGAACTTTTATATCTCTATCTACAATCTTCAAGTCTTCAC
TCCTTTATATAGAGGCGTCAAAGAGACGTTGAGATAATCAGTACGTCTAAAGAGTCGTTT
GAAATCCTTTGATCATTCACCAGTAATCCTTTGCCTGATTTGGGTGTAGTCCTTTGAAGA
ATCAGCTTCAAATTTATTCCCATCTTGAAGGCACAAATTCTGCAGGCATAGCTGTTGTCT
TGTCTTGTAGCGTGGACAAAAACAGAGTAGTGGAGTGAAGAATATTGGATGGAGAGAGTC
TTGGAGCAAAAGAAAGGGATTTGGAGCAGATTGGACACAAAAACATGAAGATTGGGAAAC
AAAATATATCTCCCACAAGTCAGAAGCTTGGCACGGCCCGTGCTAGCCTTGGCACGGCCG
TGCCACCCTCTAGATGCCTTTTGCTGCTTTTGCTTTGACTCAAAGCTATTCTATTTTGGC
GCACAATCTACCGAGGAATATTCTAGGAATATACTTGCTTAGATTTTAAGTCAATTGTGT
ACTATAAATAGAGTAGCTAGCCATCACTAAACATTCATCTTTACTTGGAATACAATAAGT
GACATTTGCTTTTCTAAATAAAGTTCTTTTCCTTTCCTTTATTTTATTGTCTTTTACTTT
CATGCTTTCTCTCTTCTCCCCCATGTATACGATGAACATGAGTGAGTAGACTTCTTCTTG
TCTTGGGATTGTTGGATAAGTCTAAATGACATAATCCTAATCAAACCAAGCCCTAAGCCC
TAATCTTATGTAACCCTAATTTCTTATCTGAATTCACCGTCTTAACATGGATTAACCATT
ATCAAACTGTGGAAATGAAAGTGGAGGGTTTGATAATTGTTCGTCCATTATTCCAAATAT
CAATTCATAA
>MtrunA17_Chr5g0447361 len=542 gn=MtrunA17Chr5g0447361 strand=+ chr=MtrunA17Chr5 type=mRNA begin=43661294 end=43663437 def=Putative small nuclear ribonucleoprotein Sm D2
GTTTGTCATCTGCTGCTGCTTTCAGGAATTTGGCATCTGCCTAGAAGTCTCCTTCAATAA
AAGGAGCCAATGGAAGATGCAGTGATAATGAACCAGGAAGAGGAATTCAACATTGGACCA
CTATCTGTGCTCTACATGAGTGTTAGAAATAATACACAGGTACTGATAAATTGTCGGAAC
AACAAAAAGCTTCTAGGTCGTGTCATGGCTTTCGATAGGCACTGCAATATGGTTCTTGAA
AATGTTAGGGAAATGTGGACCGAGGTTCCAAAGACTGGTAAAGGAAAGAAAAAGGCTCAG
CCAGTAAACAAAGATAGATTCATAAGCAAAATGTTTCTTCGTGGAGATTCTGTCATCATT
GTTCTTAGGAACCCCAAATAAACTACTATCTCCATCATTCTTTCATAGTAATTGGCTCTT
GTTTTTGCCTTTGTTATCATGCATTCTTGTTCTTGATAATTAAAGCCTTCAAATTATATT
GTTATGTGGAGAACATGATTAAATGATTTGTGGATCTCTTTTTCAATTATGCATGTATTG
AC
>MtrunA17_Chr3g0143551 len=429 type=mRNA chr=MtrunA17Chr3 gn=MtrunA17Chr3g0143551 strand=- begin=57085559 end=57085987 def=hypothetical protein
ATGCGCATTGCACTCCTTTGCAATAGTCATCAGCTTCAGTTTTATATACAATTTCCATTT
CAGACACAACTCACATCTTTTGATTTTCTTCATGTTCATGTGATGGGAGACACAGAGAGT
TGTTGCAATATCAAAGCTATCAGTTCTGAATGGAATCAAAATGGAAAGCAGAAACAAAAG
ATTGAAGTTTACCTCAAAGTTCTTAGTCGACTTAGGGAATTGAATGTTCCTGAGATTATG
GCTCCCGGTTTTGAGGATGATCTTTGGGCGCATTTCTATCGTCTTCCCACTAGGTACCTT
CAAACCCATTCTCTCACCACTTCATCATTCTTGCTTCCCACATTCTTGCTTTATTCTGAA
TGTAGGTATAACGTTGACCGCGACATGTTTGAATATTCTATAGTTGAATTGATTTTAATT
GTAAAATAA
>MtrunA17_Chr7g0273021 len=891 type=mRNA strand=+ chr=MtrunA17Chr7 gn=MtrunA17Chr7g0273021 begin=53917720 end=53918610 def=hypothetical protein
ATGTATAACATCTTGGCGCACGATGGAGAATCTTCGAGGTCCAACTTACCAGGTAACAGA
AGAAGTCGCCGGAGAGGTGGTTTTGGTTTTTTACGTGGGCTCTTTGGAAAAAAGAAGAGT
AATAGAAGTAATAATGAGGATGATACTGATATCCATAATTATCCCAGTACTGACAATGGT
GGAAATAATGAAAATGAAAATTCAGACTCTGAGACATTAGAGCTCCATAGTAATACTAAT
ACTAGTGATGACCATGGAATCTCTCATGATCATGGTAATGACAATACTGGTCATGGAAGT
GGTATGGGTGAAACGATCCCAACTGATAATTATTACCCAATGAATAATCAAGAAGATCTG
TATTATGGTCAAGGGATGCAAATGCAACCTCCTCCTCCATTTGAACAGTGGCCGACTATG
AATCATTATGGTCAAGGGATGCAAATGCAACCTCCTCCTCCATTTGAACAGTGGCCGACT
ATGAATCATTATGGTCAAGGGATGCAAATGCAACCTCCTCCTCCATTTGAACAGTGGCCG
ACTATGAATCATTATGGTCAAGGGATGCAAATGCAACCTCCGTACTGGCCAGCTATGAAT
CCTGAGCATCAACAACAAGAAGAAGCTTATAATAATAATCAAGAACATTCATACTTGAAT
ATTTTTGATGGATTTCCGAATCATGATCAATATATGAAGATGCAACAACAACAACTGGGG
AATCAAGATCATCAACAACAAGATGCTTATAATAACATGTATCCACCAACCATGACGTAT
GGTGAACCATCTTCATCCATGAATTCCACGATGCAGCATGACTCCAATCTGGTTGATCCT
AAGCCCGTCTACAACGATGGCTACGTCTATAATTGGTGGAGTACCAATTAA
>MtrunA17_Chr4g0009631 len=1948 end=7483768 begin=7477819 strand=- chr=MtrunA17Chr4 gn=MtrunA17Chr4g0009631 type=mRNA def=Putative 3-methyl-2-oxobutanoate dehydrogenase (2-methylpropanoyl-transferring)
CCTATGACTCAAATACAGACCATACCTTATCTGCTCACTTCCTATCATTATTGACTTTCA
TTAGAAAAACGACAACCCGCAGTGAAACCTTAAGTTAAAACCTGATTGATTTTTTACTGT
TTATTGAAACCTTACACAACCTGCGGTGAACATAATAATAATAACGACATATTCTGAAAC
ATTAAACAATCCAAATCCATAATCTTTTCCTTTTTCTCATGTTTTTGTTTTTATCTTACT
CTTTTGGACAATTTCTTTGAAGCTCATCAACTTCTAAACAAGCCCAATTGCCTCAATTTT
AAGAACACGCTCAAGATTCATAGATTGAAGAGAAAAGACAAGAATTTTGGTATTTACTAC
CTTGTTTTTTATCAAGTTTTCTTCAATAGATTAAACATGTCACCATGTGTGAAGAGATTG
GGAAAATGGGTGTCTTTGGTTTCAAGGAGGGGTTTGTCAACTTCCATTGTTCAGAAGGAT
GCTGCTGCTGAGAATGGTGTTAAATCATTGAACCTTTATTCTGCTGTTAATCAAGCTCTT
CATATTGCTTTGGACACTGATCCTCGTGCGTATGTTTTCGGAGAAGATGTAGGCTTTGGT
GGCGTGTTCCGTTGCACAACCGGATTAGCAGATCGATTTGGTAAAAAAAGGGTTTTCAAT
ACTCCTCTTTGTGAGCAGGGTATCGTTGGCTTTGGAATTGGTCTAGCAGCTATGGGAAAT
CGAGCCATAGCAGAAATCCAGTTTGCAGATTATATTTTTCCTGCTTTTGATCAGGCATGC
TCTCTTTACAAGGCTTTTATTGTCAATGAAGCTGCTAAGTTTAGATACCGGAGCGGAAAC
CAATTTAATTGTGGCGGTTTAACAATTAGAACTCCTTATGGAGCTGTTGGCCATGGTGGA
CATTACCACTCTCAATCTCCTGAGGCTTTCTTCTGTCATGTTCCTGGTATCAAAGTCGTC
ATCCCTCGAAGTCCAAAGGAAGCGAAAGGGTTATTGTTATCTTGCATTCGAGATCCAAAT
CCTATTGTATTTTTTGAACCAAAGTGGCTTTATCGTTTGGCCGTTGAAGAAGTACCAGAA
GGTGATTACATGTTGCCTTTATCTGAGGCCGAGGTGATTCGAGAAGGAAGCGATATTACA
CTTGTTGGATGGGGAGCTCAATTGTCTATAATGGAACAAGCTTGTGTTGATGCTGAAAAA
GGAATTTCTTGTGAATTGATAGATCTGAAGACACTAATTCCTTGGGATAAAGAAACTGTG
GAGGCATCAGTAAAAAAGACAGGAAGACTTCTTATTAGTCATGAAGCTCCGGTGACCGGA
GGTTTTGGTGCTGAAATCTCAGCCTCGATTCTTGAACGCTGTTTCTCAAGGTTAGAGGCC
CCTGTAGCAAGAGTTTGTGGCCTAGACACTCCTTTTCCTCTGGTTTTTGAACCTTTCTAC
ATGCCAACCAAGAATAAGATATTGGATGCAATTAAATCAACTGTCAGCTACTAATGTGCT
TTACTACATTTACATGGGAGGAAACTCATTCATTGTGGCTTTTTCTTCCAATGTGAAACA
AAAAGGTCAACAAAAGAATAATGACCATGTAATGTAATAGTAATGTGAAGTATCTCCATT
ATGAATTCTCCTATAACAGATGTGCCCTATATATTGATCAGTAAAAATGTATTATTGAAT
TTTACTATGATGATGATGATGATAATAATCTTTTGGCCCTTTTCCTTTCTTCAGATGTTA
GGTTCAACTTCTACCTTCATTATAATGCATAATTATTTTTTGGGTCAAGTAAGCTAGTGA
CTAGATTCACACACCTTAATTGTGGAATCTTAAATTCAAACTCATACCTCTACATGGTGT
TTGTAGCTACCAATTGAAATGTATTTAGGACAAAATGCTAAATTTCAATTCATACAAAAT
TGAAAAATACATATGTAATAACATTGTT
>MtrunA17_Chr6g0451451 len=416 end=2017115 chr=MtrunA17Chr6 strand=+ gn=MtrunA17Chr6g0451451 type=mRNA begin=2016202 def=Putative ribonuclease H
AACAAATAATGTTGCTGAGTATCGCGCTTTGATTTTAGGAATGAAACAAGCCATCCGAAA
AGGATATCATCACATCGCTATCAAAGGGGACTCTGAGCTAGTTGTCAACCAGTTTAAGGG
TTCATGTAACATCTACAATGCAAATTTAAGGAGCTTATGTAACGAGGCTTTGGAGCTGAA
GGGTGACTTTCACTCATGCACCATCCAACACATTCGCAGGGAACTTAACACTGAAGCTGA
TGCTCAAGCAAACCAGGCCGTCTATCTCGGAGATGGTCAAGTTGAAGAAGATCGCATGAA
TTAATGTTCATATGACAGCATGCCACTGTCAAAAACTATTGGCAACTATGTTATCTTTCT
GTCTAACAAGTAACAATTTAGCACATTAGTGGTTTTATATGTGACCATGCATGTCA
>MtrunA17_Chr8g0335491 len=306 type=mRNA gn=MtrunA17Chr8g0335491 strand=- chr=MtrunA17Chr8 begin=1019027 end=1019332 def=hypothetical protein
ATGACCATTCAAATATCATTTTTCAATATAAATAAATATTATGATGTGATATTTGTTAAT
GCTAAAACAATGTCTGGGCTACACCGTTTTAAATTGTTAGGAATTTTTCTCGTCAGTGTT
GGGTTCCTTGCCATTCTTGATGGTTGCCCTCTTCTTGAATTTCTTGATTTGCACGTGTGT
GCTTCTTTGAGTCAAAATTTAGAACAAAGGTGTCACGAGCAAATTAAAGATTTACGACCT
CCAAAGCACTTTTTATATTATGATGATGGTGGTCATATTTATACGAAAAAACACTTTTTT
AGATAA
>MtrunA17_Chr8g0369541 len=867 type=mRNA strand=- chr=MtrunA17Chr8 gn=MtrunA17Chr8g0369541 begin=32742391 end=32743257 def=Putative 43kDa postsynaptic protein
GATTTGAATCTAGATTTGAAAACGATGGATTCATTCCATTGTAAACTTTATATATTTACC
AATACCAATATGATTGTGGCAGGTATTGTGTTTGAAGGTTGTGGACAAAGCGGTAAAGGT
CTTGCAGCTGCTATCAATGCTATCCTAGTTGAACCAAACCATGTTCCAAGCAAGATCTTG
ATGGGTTCTTTGATGCTGAAAAGTGGTTCAAAAGCATCACCTGTTTCTAGGAGTTTACTT
TCCGATGCACTTAGAATAGAACCAACTAATCGCAATGCTTGGTATCATCTCGGATTAACT
CACAAGGAAGATGGTCGAATGGGTGATGCTGCTGATTGCTTCCAGGCAGCTTCAATGCTT
GAAGAATCTGATCCCATTGAAAGTTTTAGTTGTATGCTTTGAATGGATTCATCCTAAATA
CTTAACTCTAAGTCACATTTAGTGCATGTTTGAATTGACGGTCAGTTTAGCAAAATCACA
CAGTGTAAACACTTTGATGTCGACGGTGTCATTATGATTTCATGAAACTCAATGTGATTT
CAAACATGCACTAAGTATACTAGTTTCTATTAGTTTTGAAAATGTCGCCATTTGTTTTTA
CATTTTAAATTCTTGGTATTCGAAACTAGACACTAAGGAAACAAATTGATTTGAAATTAT
TAATTAGGCAATAAGAAGATGAGAAAGAGGTTTGTCTTATTCAGCTGGTAGGGTGAATGA
ATTGTAAAGAACTTCATTTGTTTTTTTTTTTTTTTTTTGATGTGGTTCAGTTTCTTCTCA
GCCTTGTAAATGTATGATACTTATCATTTTGAATAGAGTAAACTGTAAAGATTCATTTTT
CGTCTTTTTATTTTACCTAGATTTTGT
>MtrunA17_Chr6g0460671 len=1059 begin=9868419 strand=+ chr=MtrunA17Chr6 gn=MtrunA17Chr6g0460671 type=mRNA end=9870399 def=Putative transcription factor MYB-HB-like family
ATGAGTTCACTAAACTTGAACAATGATGGTTATGGTTTCTCTTTGGACTTGAATATTTCT
TCCCTTCCATCTCCACTTCCTTCTTCATCTTCTACTCCTCTTTTGGGTCATATCGGTAAC
AATGAATCTAGAAAGTTCAAAATACCCTTTGGGATTTCTAACCCTTCAGTGATCCTTCCT
AATGAGAGCATGGTCAAAAATAATGAAGGGAATTTTGGGGATGAGAGAAAGAACTTGTCT
ATGAAAGGTTACAAGGAAGAAAATGAGAAATTTGGGAACACCAAGCTTTCCATTAGAGGT
CATTGGAGACCATCTGAAGATGCTAAGCTTAAAAAACTTGTTGATGAATTTGGTCCTCAC
AATTGGAACAACATTGCTGAACAAATACATGGAAGATCAGGGAAAAGTTGCAGATTAAGG
TGGTGTAATCAGCTAGATCCTAGAATTAATAGAGCAGCTTTTAGTGAGGAAGAAGAGGAG
AAGCTTTTGCATGCTCATACACTTCATGGTAACAAATGGTCACACATTTGCAAATTCTTT
CCTGGAAGGACAGACAATGCACTGAAGAATCATTTTCATGTGATTATGGCTAGGAAGCAA
AGGGAACTATTATCATCTATTTCAAGAAAGAGAAAGCTAACATTTCAAATCCCAGCAAAT
AATAATGTAGCTAGCAAATCAGCAATCACAAGTCCCTTTGATGAATCTAACTCAACTTGC
ACCAATCTCAACCTCACTACTAGGCCTTTGCTTAATTACCATGCCTATGGTTCACAAATG
AGCTTACTTAGAGAAAGAAAGGTAGAAGCAGTGGACTATGGTTTTGCCAAAATTTGCAGT
GCAATGAGAGGTTGTTCTCAAGGTCACATGGGAAAACTTAAGAGTGTGGACCAATCCAAT
CATTCATATTCAAACTCAGAAGTTTCAGTATCTGAGTCAGTTGCAACAAACATGAACAAT
GGATCAATTTTGGGGGAAAGTGAAAATGTTAGAGATAAGATTAAGGTGTCATTTATTGAC
TTTCTTGGAGTAGGTGATACATATGGAACTTTTTGTTGA
>MtrunA17_Chr4g0005931 len=731 begin=4656744 type=mRNA chr=MtrunA17Chr4 gn=MtrunA17Chr4g0005931 strand=- end=4657474 def=hypothetical protein
CTTCCTCTCCTTCTCTCTATTGTTTCTTTTTTTTTTCTTTTCTTTTTGGTACAACTATTG
TTTCTTTTTATTTAGTTTCATAACAATTTTCAGTTTCTAAGGCTACTTGTTTTTGGGATG
ATTTTTGTTGTTGTGATAAACATAATTCACTGTCATAACATTTATATAATTCTACTAAAA
AGACATTTTAAAAGAGCACACAACTAACCATTTTTCTTAAAAAAAAAGAGCACAACTAAC
CATTTTAAAAGAAATTTCAAACATGCCACATATTGGCAGCCTGCTAGGTCTGGTTTGTTA
AAATACACTGGATTCCACCGCAGATCAGACAATCAGTATGAGAGCGGTCTTATCAGACAT
TGGCAGACGGTTTGTAGGGACAATGACAGATGTTTTAAAAGCTTTTATGGTTCCGGCGGA
GAGTGAAGCTAATGGATCACAACTTTGGATCATCATGGGATTATTTTTAAATCAGACTGC
AAGATGTTATTTGATGATGTGTATTTTGATAGGAAGAATTACTCGATGTATGATTTAATA
GTTAAAGATTGCAACGATTTACTGCTTTTTCTTTTAACAACCATGAAATCGTGCTTACTA
GGTGTCAAGCAGACAGAAACGTCATGCGATTGCAGCCATGCTAAATTCTTCTGGTAGTAT
TTTTGATCTAATTTCAAGTTGTATTGGTAGTATTATTATTGATGAATTAATGAAATGTGT
TATGTTTGTTT
>MtrunA17_Chr4g0023071 len=3018 begin=23537477 type=mRNA strand=- gn=MtrunA17Chr4g0023071 chr=MtrunA17Chr4 end=23540494 def=Putative protein kinase RLK-Pelle-SD-2b family
TCCAGTTACATTACGTTACAACAATCATTTTCAAGTTTCAACCGTCTATGTTGACTTCAA
CAATAAGAACAAAATGGAAGATACTATTTTCTTTACTCCAAAAAGACCAAGTCATTGTTA
GACTCATTCTCCAATCCCTTCTTTTCTCATTCCTCACCCAACAATCACATACTAATATCT
AGCTTCTCTAACAATTGCATCTTGAAACCAAACCATTAACAACATTAACAATATGAAGAA
AAAACCACTGTTCTCCCTTTGTCTTCTCATCATCTTATTCTATTTACACACCTACCCTTC
ACTTTCTGCTTTGACCAGCATCTCATCAAACCAATCTCTTTCTGGTGATCAAACTCTTGT
CTCCAATGATGGAAACTTTGAATTGGGTTTCTTCAATAAAGGTAATTCCTCTAAGAACTA
CATAGGCATGTGGTACAGAAATATATCACCAAAGACATATGTTTGGGTAGCAAATAGAGA
TGATCCAGTTTCTGATAAAAATTCTTCCAAGTTTACTATATCTGATGGTAATTTAGTTCT
CTTGGATCAGTCTCAAAATCTAGTTTGGTCAACAAATTTGAGTTCTCCTAGTTCAAATTC
TGTAGTTGCTGTTCTTTTAGATGGTGGTAATCTTATATTAAGTAATAGGCTTAATGCGTC
GGTAACAGACGCTCTTTGGCAGAGTTTTGATTTTCCATCAGATACATGGCTTCCTGGTGG
AAAAATTAAACTTGATCATATAACAAAGAAGCCTCAATATCTCACTGCTTGGAAGAACAG
TGAAGATCCAGCAACAGGTTTATTCTCTCTTGAACTAGACCCTAATGGAACCGATTCATA
TTTGATTCTTTGGAATAAAACTCAACAGTATTGGACAAGTGGTCCTTGGAATGGACAAAT
ATTCAGTTTGGTTCCTGAAATGAGGTCAAACTATGCCTTTAATTTCAGTTTCGTGACTAA
TGAGAATGAGAGCTACTTCACATATTCTATGTACAACAATGATACTATATCTCGTTTCGT
GATGGATATCTCGGGGCAGATCAAGCAACTTACCTGGCTGGAAAGTACTCAGCAGTGGAA
TTTGTTTTGGTCACAGCCAAGAGGACAGTGTGAGGTTTATGCTTTCTGTGGTGCATTTGG
TAGCTGTAATCAGAACTCAAAGCCATACTGCAATTGTTTGTATGGTTATGAACCAAAGTC
ACAATCTGATTGGGTTCTTGAAGATTACTCACATGGGTGTGTGAAAACAAACAAGTTTCA
ATGTGAGGTATCTTCAAATCCTTCTACTGGTGACAAGGATAGGTTCTTAACCGAACTCAA
TTTGGCTTTGCCGGAACATGCACAACCTGTTGTGGAAGCTGGTGTAAGTGAGGATTGTGA
GTCAAAATGTCTGAACAACTGTTCCTGCACTGCATATGCTTATAACAGTAGTGGTTGTTT
CATTTGGATCGGAGAACTCTTGAATCTGCAACAGCTTTCTCAGGATGATAGTAATGGACA
GACATTGTTTCTCAAACTTGCAGCATCTGAGTTTCATGATTCTAAAAGCAACAAAGGAAC
AACTATTGGTATTGTTGCTGGTGCTGTTGGTGGTATAGGGGTTCTCCTTGTTCTTGTTCT
AATTGTTGTGATTAGGCGAAAGAGACTAGCTGGAGCAAGAACTTCTGTGGAGGGCTCATT
GATAGCATTTGCATACAGAGATTTGCAAAATGCCACAAAGAATTTCTCAGATAGACTCGG
AGGAGGAGGTTTTGGTTCTGTCTTCAAAGGAACATTACCTGATTCAAGTGTCATAGCAGT
GAAGAAACTTGAAAGCATTAGCCAAGGCGAGAAGCAGTTTCGAACAGAAGTTAGTACTAT
TGGGACTGTCCAACATGTCAACCTTGTTAGGCTTCGTGGTTTCTGTTCCGAAGGTGACAA
AAGGCTTCTGGTTTATGATTACATGCCAAATGGGTCTTTGGATTCACATCTGTTTCAGAA
CTCCAAGGTATTGGAGTGGAAAGTAAGATACCAAATTGCTCTGGGAATAGCTAGGGGATT
GACATATCTTCATGAAAAGTGTAGAGACTGTATCATTCACTGCGACGTGAAGCCAGAAAA
CATTCTCATAGATTCTGATTTTTGTCCAAAAGTTGCAGACTTCGGCCTTGCAAAGCTTGT
CGGAAGGGACTTCAGCCGGGTCCTCACTACCATGAGAGGAACAAGAGGCTATCTAGCTCC
AGAGTGGATTTCAGGAGTTGCTATAACCGCTAAAGCCGATGTTTACAGCTACGGAATGAT
GCTTTTCGAGCTAGTGTCAGGTAGAAGAAACTCCGATCCTTCTGAAGATGGCCATGTTAG
ATTCTTTCCTACCTTAGCTGCAAACCTAGTACACCAAGGTGGGAATGTGATTAGCTTATT
GGACTCTAGGTTGGAGGGAGATGCTGATGCTGAAGAGATCACTAAAGTCATCAAAATTGC
TTCTTGGTGTGTTCAAGATGATGAAGCTCATAGGCCATCGATGGGTCAGGTAGTTCAAAT
CCTCGAAGGTGTTCTGGACGTTTCTTTGCCTCCAATTCCTAGATCCCTTCAAGCTTTTGT
TGACGACCACGAGGACATTGTTTTCTTCACTGATTCAAGCTCCACTCATAGCTCACAAGT
GAAGAGCAATGTCTCAACAGCCTCCTCTCAAGCCAAAAACAACATCTCATCTACTAGCAC
CTAGTCTTTGAGACAAAATTTGCTGGACACGTTTTAGTGGTTTCTCTCAATTGCTTGTGT
TACAATAAGTTGTGCCATAGTTTTGATTTTGAGGTATTTAATTGTAATTTTTATGGTTTC
TTTAGAGGAGCTATTGAAAAGATTGCTTGTATATTCATCCTAAATAATGTTAAATGAAAA
TTCATATAATTTGCGTGCTAGTGCTTCATTGCGATATTGTATCAGACAAAACACCTATGT
TAGGTGCATGAAGCAATAATTTGTTAATATATAAACTTTTTTTTTTTGTTGAATCCACAT
TTTTTTCTCTTCCTGTTT
>MtrunA17_Chr3g0078191 len=1209 end=810206 type=mRNA strand=- chr=MtrunA17Chr3 gn=MtrunA17Chr3g0078191 begin=808901 def=Putative F-box domain, leucine-rich repeat domain, L domain-containing protein
ATGAATTTCATTTCATTTCCATCCACATGCCTAATAACTAACAATCAATACCTTCTCCCA
TTTTCATTTTCTTGTAGAATTCTTTGTTTATTTCTCAAACAACAATGGAGACACATAAGA
GGCAAGGACAACAAAAATAAACACACAATCAATGACTTGACAGATGATGTTCTCCTTCAC
ATACTATCTTTTTTGAAAGCCAAAGAGGCAGTCCAAACTTGCATTTTGTCCAAAAGATGG
ATCAATCTCTGGAAAATTCTACCCACTCTTACATTAAGTTCTTCACACTTTAGAACCTCC
GACAGTTTTGAAGAATTCGTTTCTCAGATTTTGTCTCTTCGTGATGGCTCAATCACTATC
CGTGTTCTTGACTTTCAGCGCAATTATTGTATGGAGCATAGCCTACTCCAAAGGATTATT
AAATACGTTGTTTCACACAATGTCCAGCACTTGATAATGGATTTCCCCTGTGATATTAAT
CATTTTCCATCATGCTTCTTTTCATGTCAAACTTTAACGTCTCTTAATCTTTCTGGTTTC
CATATATTGTTTGGTCACAAACTCATATTTCCAAATTTTTTGAATTTACCAGCATTAACA
AGCTTGTCTCTGAAGTATTTTGCCTTTCAGCGCGGTGATGATAATGTTTGTGTCGAGCCA
TTTTCAACATTTAAAATGTTGAATAGTTTGATCATTGATTGTTGTATAGTTATGGATGCA
CAAAACCTTTGCATATCAAGTACCAAACTTGTTAGTTTTACTATCCTTATGTGTGATTGT
GATCTTGAGACCTATATCGGAACTTATTTTGAACTCGAGCTATATGCTCCATGTCTTCAT
ACCTTTTCTTTTACGGGTCTTTATATTCCAAAACTTTTTGGGAGCAAGAGCTTTCTTTAT
TCCATCAAACATCTAAATATTCATTTATGGTGTTATTGGAACTTGAAGTCGGCGGAAACT
TCACCACTTCTACTCAATTGGCTAGTTGAGCTTGCTAATATCGAATCACTGACAGTGTCT
TCAAATACTCTTGAGGTTCTTTCCTTGGTTCCTGATTTATTGAACGTTGAACTCTCTTAC
TTGTGTAACTTGAAGTCATTGAAAATAAAAACATACCTATCTTCATCAATACCTGACGGA
ATGATAGACTTATTGATTCAAAACTCACCATCGGCAAAGGTTGATATCTTACAAGATATT
ATAAGGTGA
>MtrunA17_Chr6g0457281 len=885 end=7069455 begin=7068184 strand=+ chr=MtrunA17Chr6 gn=MtrunA17Chr6g0457281 type=mRNA def=Putative transferase
ATGTTTCCCACTAGCAAATCATCACTCTATGATGAATATCTTGATGATTATATGTCAAAA
ATAGCAATGGAACATTTACCACAAGATAGACCACTATGGGAAATTCATATTATTAAATAT
CCAACAAAAAATGCAGCTGGTACCTTAGTATTCAAACTTCATCATGCACTTGGAGATGGT
TACTCTCTAATGGGAGCTCTTCTATCATGTTTAGAAAGAGCTGATAACCCTTTTCTTCCA
TTCACATTACCATCAAGTAAAATTAGACCTAAATCAATTTTTAATACCAAAGCATTTTTC
AAGAGATCATTTCCCTCAATTTTCTCCAAAGTATTTGATACTATATCTGATTTTGGATGG
AGTATGTTAAAAAGTAGTTTGGTTGAAGATGATGTAACACCAATTAGGTCTTGTGAGGAT
GATATCAAGCTAAGGAAAATTAATATCTCAAGTGTCTCATTCTCTATGGATCGCATCAAA
GAAGTGAAATCAAGACTTGGAGTGAGCACAAATGATGTGATTGCTGGTCTAATTTTCTTT
GGAATTCGACTATACATGCACCAAATGAATCAAGATTCAAGCAAAAATCAATCCACAGCA
TTGGTTTTATTGAATACAAGAAACATTGGAGGTTATAAGTCAGTTAAGGAGATGGTTGAC
ATTAAGAACAATAATGATGGTTCAGCTTGGGGAAATCAATTTGCATTTTTGCATGTTTCA
ATTCCAAAGCTAAGTGACAAAAAATATGAAAATCCAATTGAATTTATATGGGAAGCTCAT
AAAGAAATCAACAGGAAGAAAAATTCCTTGGCCACACCTCTTACTGGTATGATCTTAAAT
ATGGTGAAGAAATTGAGAGGCCCCGAGGTAGGTAGCTATGCTTAG
>MtrunA17_Chr4g0047231 len=1700 end=43317355 chr=MtrunA17Chr4 strand=- gn=MtrunA17Chr4g0047231 type=mRNA begin=43315111 def=hypothetical protein
CCCCTCACCAACACATGTTGTATCAAAATCACTCACTCTTCTTACATATGCGCGGCGATT
AGAGAGAGATTGTCCCACCTTACATTTTTTTCTTGTATAAAAAGAGATCCATTGTTCATT
CTATTTTCCACACACAACATTTGAGTCAAAACATAATCATGGGTGCAACCTCTTTGTCCC
GTGTTACTAGGTATTTGCCTGTTGGTTTTCGTAGGGAATTGTCTAGGCAAAAACTACAGC
AATATGCAGACACAAATCTTGGTGATGTTGAATTTGAATTTCTTGATGATTGTGATATGG
GTTTAGGTAATAGTAATAGTTCAAGTAGTGATGAGTTTCATCATGATAATCATATGGAGT
TAGATATTGAAGATGAGGAGGATAAATCTAGTGAGAGGGTTAATGAAGGTTGTAACAATG
AAGAGAATAGAAATTTTTGGGACAACCAACTTCAGCTTTTGCAGACAAACCTATATAGAA
CAAGTTCTGTTGAAATAAGCATAAGGAATGCAACGAAAGAAGCAATTGAGGAAATAGATA
GATCAAAATTAGAGTGTTGTTGTAGTAGACAGAGTGGTGAAGCCAGATCTTGTCCAAACT
GTTTCATGAGACAAGTCTCTAGCTACCTTCAAAATGGTGGTTTTAACAGTGCCATTTGTA
ATACTAAATGGACAAGTTCACATAATCTTCCATCAGGGGAACATACATTTTTGGATGTGC
TGCATAGTACAAGCAAAGAGAAAGGAGATATTAGGGTGATAATAGAACTAAACTTTCGAG
CACAATTTGAGATGGGAAAAGCAAGTGAGGACTATAACCGTCTTGTGAGGAAACTCCCTG
AGGTTTATGTAGGAAAAGCAGAGAGATTAAGTAACATAATCAAGATTATGTGTATGGCAG
CTAAAAGGTGTTTGAAGGAAAACAAAATGCACATGGGACCATGGAGAAAACATAAATACA
TGCAAGCTAAATGGTTAGGTCCATTTAAAAGGAACACTTCAACAAATTCACTTTCATTGG
GATATTCTGAGAGGAATATTAATCCAAAGCAGAAGCCAAAGGCATCAATGTTAACAGTGG
ATTTGCTAGAGAAGTTTCCTGATATGCATTGCACTGCTATTGAAGTTGTGTAGATTGATA
CTATTTTTTGTTTTTTGGTAGATAGGTTTTTTTTTTTGGTTTAGTTTTATTTATTTATTT
CTATAGTGAGAAAGGTGTGAATCGAATATCGTTTCATAAGAATGTATGAATTATTTATAG
CAATACATAGGCCCTTTGAACCTGCTTTGAATTCCCAAGATCAAATAAGACATACACATA
TTTTTGTTGATTGATAAGGTAGCATTTGACTTGAGAACAGTATAGAATGCGGCAGTTTGT
TATGTTGTTCAACTCTATTTATTTGTACCTTTTTATGTAAAAATAAAGATATATTTTTTT
TTAAAGAAATTAAATTGACCCATCTAAATTGGTACTAGGTAGAATTGAATCTGAAACTTT
AAGGAGAGAAGCATACTCCTATGTCTCAAGTCAATACCACTTAATAAATATTGTTTTCTT
AAGTTCAAGGTCGTAAAGGTCATGGACATTGAAGAAAGGTAGAGATAATAGTTACAGGAT
GCAGAGAATTTGAAATAAAACTTTTGTATATTTCACATGAAAATAAATAAATAAATGCGT
ACTTTGCTTGATTTTACGTT
>MtrunA17_Chr8g0353381 len=1433 begin=15206963 type=mRNA strand=+ chr=MtrunA17Chr8 gn=MtrunA17Chr8g0353381 end=15208674 def=hypothetical protein
ATGTTACTGATTCAGGAGTTGCACGAGGCTGGAAATAAGAGCTTTTGTTTGCCCGGAACA
CAAATGCCGGATTGGTTTGAGCACCGTAGCAAAGGACATTCGATTTCTTTCTGGTTTCGT
GGCAAGTTCCCTGCACTATCTCTCTGTTTTGTTGGACTCATGCATAAAATCCCTACCGGG
TTCAGACCCATTGTGATCATCAATGGCAATATAATGAAAACAATGTTGCCAGCTGAAAAA
TGGTTTGATTTTGAGTTCCCAGTGTTAACTGATCATATATTTATTGTTGGTGAAAGACAC
ATAAAATTTGAAGATAATATGGATGAAGTACTTTCAGAAAATGAATGGAATCATGCGGTG
ATTTCTATTGATATTGATTTTAAATGGAGCTCAAGTGGACTGTTTGCTGCGTGGATTGGA
CTCCATGTGATCAAACAAAAATGCAGCATGGACAGAATTCAATTCACCAATCCTTGCAAC
TGCTGAAAGAAAAGCATTTACTGGGGAACACAGTAGATTCTCAGAGACTATTGGATCGGC
TGCAAAAATAAACGACTTCATTTTATATATTGCAACCATATTTAAAACAGGGATGATAGT
GGCTTTCACCTCTAGCACTTCTAGCATTATATGTTCTCTATCTATCTGTCTGCAATGGCT
GAAGTTGTGGAATTAGCTTTTTGCAAATGTATGGTAGGGAAGGCAGTCTGTAATTGCAAT
AGATCCTTAATGATTTGAAGACCAAACCATGGCTTCTTTGTTGCATGCCTTGAGATTTGG
CCACAGGAAGAAAGGTCACACTGTAAGACCCAGGTGTGGAAATAGCAACTTCTGCAAGTA
CAACAAAGGAATAGCTAATAGCAACTTGATCTTCGTCAAAGGGACCAATAGAAGCAAAAG
CGGGAACCACATTAATTTTACAAGTGTTGATTGATAGCAAAGGCGAGAGTGAACTGCAAT
TGAACGTTTGGGTTGATAAGTCTAAGAATTTCATGTAGAGAGAAAAGTGAAAAATATGAA
GAAAAGCGATTATGATTCAAATTATGAATTCGGTTACAGCTTAGTGTTTATATAGAAGCT
AGAAATGACACCTCATCATAACTAATTTCTAACAAACGAAATGCAACTGAAATGAAACTC
AAATGTAAATAATGACAAATGAAAAACTAGTAGCTTGCGCCTTAAGCTATCTCAAGCTTT
AGTTGCAACTTTCAATTTATATTCGGTTTTGTTTCTATCTTCTAATACCCCTCGCAAGCT
GGAGGTTGGTAGATGTCTACCATACATAGCTTGGTGATGCACTCATGGATCTATATTGGT
CCTGCAGCTCTAGTAAAGACATCTGCTGATTGGTTCCTAGACGAAACAAGTAATAACCTT
ATCACACCGGAAAAACTTACGTACAATTCCTTACGTGCTTTTCGTATGGTTCT
>MtrunA17_Chr1g0159571 len=1667 chr=MtrunA17Chr1 gn=MtrunA17Chr1g0159571 strand=+ type=mRNA begin=10235330 end=10238829 def=hypothetical protein
TTTCTTTAAAAAACTTAGTCACCAAGAAATTTAAAAAGCTTCTTTGTCACCTTTCAATGT
GTTGTAGTGGTTGTGAAGATACTATACTATATATTAAAATAAATATTATTAATCCCTTCA
CCATTCCTACCCTCTTTCAAAATCTTTCAAAACCTAACACAAAATATTACTCATATTAAT
TTCTCTTCTTGAAAAAAAAAAGTATATGTTATAAAATATAATATAACAAAAATGCTTGAT
CCACGAAGATACCATTACCAACCCACAATTTCTTTTCCAGTTTCTGATGATAGAATACAA
CAAAAAACTCATACCAAAAACTACAACAATTTTCATCATCATCATCATGATCAACATGTT
GAAGATGAATCTGGTATGTGTTCTCCACCTTTATGGACAACAAAGAGTAAAAGCAACAAC
TATAGAAGTCTTTCACCTGAATCAAAGACACAAGCCATTGAAAGAGGTCAAAGAGAGTTA
ATGGAAATGGTTAAGAACATGCCAGAATCAAGCTATGAACTTACTTTGAAAGATCTTGTT
GAGGAACATCATGTTGAAGAAAATAACAAGGTAAAAGAGAGGAATTTGAGCAACAAAAAC
ACACGAAAAAGAGAAGGAATTAGGGCTAGTAGAAATATGGATAAGAAGAATATTGATAGT
GGAGGGCTTTATTTGAAAATGGTTTTTCCAATTTCTTTGGGATCATCTAAGAAACATGAT
AAGAAGAAAGAGTTATTGGTTAGTAATAAAAGTAGTAGTAATTCAAAGGTTTCACCAAGA
GCATCTGTTTCTGATGGATCTGTTACTAAGGATTGGTGGAAGAAGAAACTGGGGAGTAGT
GGTTCAGAATGTGGGGGTGATCAAAGTGATCATAGTGGTGTATCTAGCATGAATGGTAGC
ATCAAAAGATATGGTAGTAGCACAACCAGTAGTTGCAGTAGCAGGAGTAATAGCAGGCAT
GAAATGAGTACCAGCAGATGTTGGCCTTTCATAAGAAGATCCCAAATTCTATCAGAGAAG
TAATGGTGGATCAAAAGCTACACATTTGAGCTTCTAGAATTTATGGTGAGAGAAATCTAA
ATTCTAGTGACATTGTCCACCACTCAACCAAACACAACATTATAAGTGTTGCCACTTTTT
TTTTTTTTTGAGAATTCTAAGTGTTGCTTTGCTTGTAATGTTTCTGATGCCAAAGTATTT
CAAATATACTATAATTATTTGGAATTTAGACATGAGAGTAGATAAAAGTAAGTTTGCAAA
TTAACATTGTATTTGGACTATTGTATGAAATATGTATTCATCAAACACCAGATTGAGATG
CGATAGTTTATCATTGCTTCACTTATCTTATCTACCAAATGTATCCTAAACCGAATTGAC
GATACAAATTAATTTAATTTACGGCAAAATTGTCATTTTAGGTGGAATTTGCTGAGTCAA
CATGACAACATAGTTTGTGTCACATCACTAATCACATGCCACATCACTAATCAAATGAGA
TTATGACTAAAACTAAAATGATTAAAATTTGTAGTGGTTGATTGAAAGGATTAATAAGTT
TAATGACAAAAATTCAAATGACACCTATTTGCAAGCTGATTAGGCTCTAATAATTTTTAA
GTCTGGGTTCAGTGAGTCTAAGTTTATGTAATTTGAATTCTTTTTTC
>MtrunA17_Chr8g0340531 len=417 end=4306186 begin=4305770 gn=MtrunA17Chr8g0340531 strand=+ chr=MtrunA17Chr8 type=mRNA def=hypothetical protein
ATGGGAATGCTTTCCATAAATGTCCTTCTCTCTGGCTGCCCTATCCTAGAAACTCTGGAG
AATCACTTTTGGGTTAAGGACTATGACAAAATTTGCTTGCCACCTACATTGAAGACATTG
AAAATTATCGTTGACATTGACGACGGTGTGGCTTCCTTCATGTTAAACGAGCTTGTTTTT
TACTATATTAATAGCACCAAAACCACATTGAATGATGTTGGCAACTTGCAATATGTGGCG
AAAGCGTCTCTTGATATTTTTCGTTCCTTGGATTACTCTGATGATTTGGATTTCACTTCT
TTACTCAACCTCCTCACTGCTCTCTCTGGAATAAAACATCTAGCACTGAGTTGTTCAACA
ACAAAGGTAAGGTTTTACTATGATGGTCTTATATATAGATATAGTACCAAGTTGTAA
>MtrunA17_Chr3g0119941 len=507 end=40129224 begin=40128311 type=mRNA strand=+ chr=MtrunA17Chr3 gn=MtrunA17Chr3g0119941 def=Putative triacylglycerol lipase
ATGATTAGCAGGGATGTTATAACAAAATTTGTGAATGAAATATGTAACACTCTAAACCTC
GACCTCACCAACCTTTTGACATTGTTTACAGGTCCGAATTGTTGCTTAAATTCTTCTAGA
ATGGATGTCTATCTTGATCATGTACCACAACCAACGTCAACTAAGAATTTGATCCATTTC
TCTCAAATGACGAGAACAGGAAAAATCACAAAGTATGATTATGTTCATCAAGCACAAAAT
CTACTACACTATGGACATCGAACTCCTCCAACTTATGACTTGACCAAAATCCCTACCGAG
TTCCCTCTTTTTCTAGGTGTTGGAGGGCAAGATATGTTATCTGACGTACAGGATGTGAAT
CTTTTGCTTAATGACCTCAAGGATCATGATTCTAACAAGCTAGTGGTGTCGTTGAACGAT
AATTATGCACATTTAGATTTCATTGCGGCTATCAATGCTAAACAACTCATTTATGATCCT
ATGATAGCTTTTTTCAATGCTCATTAA
>MtrunA17_Chr7g0232691 len=1821 type=mRNA chr=MtrunA17Chr7 strand=- gn=MtrunA17Chr7g0232691 begin=22940765 end=22942691 def=hypothetical protein
GAGGCCTTTAGTAAAAATTATGATTTCATTGATTCTAACTTTAATAAAAAATCTAATTAA
GATTATCAAGTTTATTATTTAATTAGTTTTATGATAAAATGAACTTTATACACTATAAAT
AGATCAAATCATATCCTAAATTTTAGATGATTATTCTTGTATAAAAGATAAAGATTGTCC
AAAGGTCAAAAGTTTTAATATTAGGTGTCGTAAAGGTTTTTGTGTAAATATCCTCTGAAT
GATTTCTCGTGCTAGCAAAATCAGTGAACAATGTATCTAATGTAGAATATTACATGAGCT
TACATTTAGTTTCAGTGCATGCATCGAATAATTGTATTTATTTCCCTTCTTTTTTTCCCT
TATTTCATGAATCTTTTTTTTTTTAGTGAATTAATTTCATGAATCTTGGAGTTATGGTTT
TTACTCTAAGGAGATCGGCGATTGCAATGAAATTAATGAAATAAGGTACAAAAGAGTTTT
ATTTATAAGATCATCTACAACAGAGCACTCTATTTTAAGTGTTTAAGTGGGTCGTGCATG
TACATGTCATCTATTTTTTTAATTTTCAATGATATTACTTAATAAGCATCCGTTCTCTCC
AACCCAGCACTTCAGAAAAAAGATACTAAATAAGTCATTAATAATTCAATGTCATTGTAT
TTCATTAAAGTTTCTTGATTTGTGTACAATTAATGATGTATGGCCCACGAAAAGTAAAGA
GAGAGAGTGATTACATAGTCACCATTCTCTATAAGTACCAAACATTTTCTCTTCACGATG
GAGGCGCTTATTTATTCCGGTGTTAAATAGGTAAAGCACCAACCATTGTAGATGCTCTAA
TGTCTCATTTAGGTGTAAATTTTGAGGCATCACCATAACCTGCAATTATGACATATCACA
CGTTTTCTCTAACTCCACCACCTGTACAAATCACTTTAATAGGTTATAACTGTTAACAAG
AACAATGCAAAATAGAGAAAGAGATAATCAAAACGATAAAGACAACTAGGGTTTCATAGA
ATAACAATAGCTTAATATTACAAAAGGTTATAAAAGAATATATAATAAAACCTAATGGAC
TCTAACTTGCTAATATAAAGGTCCAATAACTTAAGCCCAATACTTTATTATCTAACATCT
ACCCTCAAACTCAAAATGAGTCAACAAGAATATTGTGAGTTTGTCAAACAAAATATGAAA
AAACATACTAAATAATATAAAGTTCTTACACTACCCCTCGAGCTGAAGCTTACTAAGTTT
TAAGCTTGTTAAAAATTAACCCAGAAAAATAAACCAAATCTGTTGTTAGCAAAACCAATG
GAGAGCATCAACCAAAGTGAGTTATCTTCGTAGAGAGAGCAACAAGAGAGAAGCAGTCAT
ACATAAGAACCAATAGAGGCGTAACCAAAGAATCATCACAAGTGGGAAAAGTACAATTAG
AAGAATAAAGGGGGGGGGGGGGGGGGGGGGGGGAAGAAACCGAATCGTGAGCACACGACT
CACCAAACAACCAAATGTGAGAACTAGACTCACCAAACAACCAAATTGAAGAATCAGTAG
GGGGAGAAGAAACAAAATTGTGAGCACTCAACTCACCAAACAACCAAATGTGAGAACTAG
ACTCACCAAACAACCAAATTGAAGAATCGGTAGGGGGAGAAGAAACAAAATTGTGAGCAC
TCAACTCACCAAACAATCAAATGTGAGAACTAGACTCACCAAACAACCAAATTGAAGAAC
CAGTACGGGGAGAAGAAACCAAATTGTGAGTGTAACACCCCGTTTTTTCAACTTGAAAAC
TTTTACATAATAATCAGAGTA
>MtrunA17_Chr8g0369241 len=4717 chr=MtrunA17Chr8 strand=+ gn=MtrunA17Chr8g0369241 type=mRNA begin=32516599 end=32530282 def=Putative protein kinase CMGC-DYRK-YAK family
GACCATATACTCTTAACCCAGACGGTGTGTTGTGCTCGTGCATTGCCCATCCCCATTTCA
ATTTGCCACACTCTCTCTTCTTTCAAATCAAAAAACCATATACTTATATTTTTGAATAAA
TCAAATAACCATATAGTATAGTAAAATAAACATTTTATCATTTCACATTTCATATTATTT
TATATTTTATATAAAATATATATAACAAAACCAAATATCCCAATCGCTTTCCACCCATTT
TTCTTTTCCTTCCGTTTTCCTTTCTCCGATTCATTCTCAGAGGAAAGAAAATCAAATTTC
ACCATCATCAACAATTTCAATCTTCAATCATCAGGATCTCAGGTTATTCCTGACCGTACA
ATGATTCTGAAGGTTCAATTTTACGATGGGATTGAAATCCGTTGGTAAATTCCTCAAATT
CGTATAGTAGTATTGTCAAAAAAATTGGGGATTTTGAGGGTTACTTTTTTTTTTCTCACT
AAATTTACTCCCTTTTTTTGTTTAATTTATGATGTTATGAGTGATGAGAGTGGAATTGGA
ATTGAAGAAATTGGGAAAAGGGAAAATTTTGTGAGTTGAAATTGAAAATTAGGGTGTGGG
TTGTGTCTGTTTTCGGGTGATGGATGAGGTGGTTAGACCTGTTGGTAGTAGTTGTAGTAG
TGAAGTAGAGCAGTCTCAGTCTAGAGATACTGTTGTCGAAACGGCGTCTTCCTCTGATTC
AGGATGGCGTCCTAGGGAGCTTGCTTTTGCTCCATTTGTGCCGCGGGGCGATGAACAACG
AGTTAATGCTGCTGGAAAGTCCTTAAAGTTGCGTGCTTTTGTGAGAAAACCTTTGGTGGC
AAGATTGACCAAGGGAATAGTTGAAACATACCAAATATGCAATCCAAAGTTTAAATATTC
TGATGATCTAAATCCCAAAAGATTTTTGACCAGCCCATCTACTGGAGTGCTTAATGATGG
CTTTGATAATGCAAACTCGGATCTTATTCTGACAGTGAATTTGGTCTTGATCCATTTAGA
GAAAAGTAGAAGATATATTGTCAAAGATCTCCTTGGCCATGGGACATTTGGACAAGTGGC
CAAATGCTGGAATTCAGATACCAACAGTTTTGTTGCTGTGAAGATCATTAAAAATCAACC
TGCATACTATCAACAGGCACTGGTTGAAGTAACTATTTTAACAACGTTAAATAAGAAGTA
CGATCCTGAGGATAAGCATCACATTGTTCGTATATATGATTATTTTGTATATCAACGGCA
TTTGTGCATATGCTTTGAACTTCTGGACACAAACCTGTATGAGCTTATCAAAATGAATCA
TTTTAGGGGATTGTCTCTTGGTATTGTTCAGTTGTTCTCTAAGCAGATTTTATGTGGACT
GGCTCTATTAAAAGATGCTGGCATTATTCATTGTGATCTGAAGCCAGAAAACATTCTTTT
ATGTACGAGTTCCGTGAAGTCAGCAGAAATTAAGATTATTGACTTTGGATCGGCATGCAT
GGAAAACCGTACTGTTTATTCATATATTCAGAGTCGATACTATAGATCTCCTGAGGTTCT
TCTTGGATATCAATACACAACAGCTATTGACATGTGGTCGTTTGGGTGCATAGTGGCAGA
ATTGTTTCTTGGATTACCATTATTCCCCGGGGCTTCAGAATTTGATCTTTTGAAAAGGAT
GATTGAAATAATTGGAGGACAGCCACCTGATTATGTACTGCGGGACGCCAAAAACACTAG
TAAATTCTTTAAGTGTATAGGGAATCTCCAAAACATAGAAATCAGCGAGGGTTCCAAAAA
TGGACGTGTTTATCAAGCATTGACAGCAGAAGAATATGAAGCTAGAGATTTGAAGAAGCC
GTCAATTGGAAAAGAGTATTTTAAACATATGAATCTTGAAGCAATTGTGACAAACTACCC
CTACAGGAAAAACCTACCAAAGGAAGATATTGCCAAAGAAAGTCAAATACGATTGGCTCT
TATTGACTTTTTGAGAGGGCTTGTTGAATTTGACCCTGCAAAACGCTGGTCACCCTTCCA
GGCTTCAAAACACCCTTTTATAACCGGGGAACCTTTTACTCACCCTTACAGACCTTCCCC
TGAGACCCCTCACATTCCGGTAGTTCAAAACGTCAAGGTTGATAATCATCCAGGTGGAGG
ACACTGGTTTGCTGCTGGCCTATCACCAAATGTTGCAGGCAAAAACAGAGCTTCCCTCTA
TAGCAGTCCTCATTTTCAGCTGGCGCAACATCCACCTGCTAATAGCTATGGCAGTGTAGG
AAGCCATGGGAGCTATAATGATGGTATTGGGCTTGGAAGCAGCTATGGAAGTTATGGAGA
GAGCAGTAACATGTTTGCTTACTATTCACCTATCGCTCCATCTGGGATGAACATGCACAG
TCAGGGTGGTATGTCAATGCTTGGAAATAGTCCTGATGCTCGGAGAAGATTTAAGTACCA
ACCTGGGAATGGGCTGGGTGTAAGTCCATCTGGTGGAAATTTCGCTCCCTTGCCTCTTGG
TGCCAGCCCATCTCAATTTACTCCACCAAGTTCATATAGTCAGATTTCAGTTGGTTCGCC
AGGACATTTTGGGCCTACATCTCCTGCAAGAGGAGCTTCTCATGGATCACCTTTGGGCAA
GACTGCTGCAGTCAGCCAGTTTAATAGAATGAAAAATTGGGGACATTCTGGAAGTCCTCA
AACTCAAGAAACAGCATTTTCTTCACATTGGCATGGTCAATATCCTGATAGCTTTAGCCA
AGCTGAGGGGACATCACATGCTCCTGGAAGTTCACCATCATATTCACAATCAAATATTAA
TCCTGGAAATTGGAAGCAGCGTGGAAGTGGAGGGGTATCTGCTAATCAGAACATTCCATC
CATGGTTATGCCTGGTTCTAATATGAACTCACAATCGATGGAATTGGTCCGTGACAATGT
GGAGACAGGTTTTTCATTGCCTGATCCTGGAGATTGGGATCCTAATTATAGTGATGAACT
ACTTCTGCAAGAAGGTGGTTCAAATGAAAGCTCTTTGACAACTGAATTTGGCAGAAGTGT
GAATCTTGGTTCCACTGAACCGTGGTCTGGATTTGGAAGACTAAATGGACCCGGTCAAAC
ATTATCTAATGTAGAGATGGGTAGCCCCCCGACACATGATCTCCCAGCAGCATACATACC
CTCTATGTCAAAGCCTTTTCATCTCACGCCTCATATTTCACAAAATTCTCCAAGCCGTTT
TGGACACCAATCTGTTCAAAGATTTACACATGGCAGACCTCCTCAGGGTAGTGACTGGAA
TCAAATTAAGATTCAGGCTCCTTCTAATTTCAGCAATGTGGGCCCACGTTCTCCCAGGAA
TGCCTCATTCACTGGCAATATGACATGGGGGAGAAGAATGAATCCTCCCATGGCAAGTAT
TCCTCCTATTTCAAACATGCCACCCACATCTCGTTCAAGAAAAGACTATGCAAGGATAGA
TTAGCACTAGTCCTGATTGGGTGAACCATCATAGCTTTTTTTATTTTTTATTTTATTTTT
ATTGTTTCGGTTCATGACAAGGGTGCTTTGTATGAGCGGAGAACGGAAGGGAGTTGTATG
GAGAAAAGGTGAAAAAATAGCCGGAAGCAATGGTTCCTTACAAACCCTTCTATATCTTTG
ATCATTTGTTGTGCTTGCGCTTGAAAATAATTTATAGTTTGCATGTCATTGATCATTTAT
TAAGGTACTGGTATCAAGTAATTCAAAGGCACTATATGGGCTGAGATGTCGTAAGAAATC
TTAGGAGTTGGTCACGTGCATAATTTTCTAATATTCAATGCCATTTTCTTTACCTTTTAT
TGTATTATTAGAGCCCTTGGAGGTTTCTAAAATGATCTCTTCTACCTATATGTGGTTGCC
CTTCACATCTGAACTATTATATATTTGATTTATTTGGTATGCTAGATAGCTAGCTGCCTT
GAACATAAATATGCCTATAGGGTGTGTGATGGGGTGTGAATACTATCTCCAGCGGCATGG
CCATAATTTGAAGCTTATGTTGATTTAAGTTGGAACCATTTTTATGTTGAACTAAGTGAA
TGTCACCATGTCAAGAAAAATGGGGTTTCTTTTAGTTTGTGTTCTGGTACCATACTGTGG
GTGCGTGGAGTTGAGAATTTTTCGCTGGAGAGAGTTTGATCCCCCCTTTGATACATATAT
TTAGCTCTTTATTTTTTATATATATTTGATTTTTGATTTATTTTATATTTTGATTAATTT
AAAATCATGCTTTACATTCGAAGTGTGGTATCATTCGTAGTATTATCGTGATATTACTGA
GTAAAAAGACAACTTCTGTGATAAGATTTTTTTTTGGGGTACACTTGTGGTAGATGATTT
TAATGTATGATATTAGTTCTATGAATTTTCTTTTGAACACTGCATACCATTTTATGTTAT
TTTTACATGTATTTTGTGTCAATCTAAATTTTGCTAACTAAAACATGATTTTAACTAAAT
TTCAATATTATTAGTTCTATTGTTTAGTCAAGGGTTGGATTTGGTTTTGATAATGTGGCC
AAATAAACCCAATCTGATTAGTGATTAGTCTAGTGAAATCTTCAATACATGGTGACTTTT
TTGATAAGATTTTTTACAACAAGATCGAAGGTTCAAGGAGGAGTGAGAGATTTCAAGTTT
GGCAATTCTAAATTGAGAATTGATTGCATAATCAGCT
>MtrunA17_Chr8g0378751 len=721 end=39692476 begin=39684730 type=mRNA chr=MtrunA17Chr8 strand=+ gn=MtrunA17Chr8g0378751 def=hypothetical protein
ATTTTTTTACAAGTGACAATTTGTTAATTAATATGTGTAAAAAATATCTTTTATTTATTA
AAGTTAACCATGCTAACTTTTGCTCTAATTTTAACCTAAATTCAGTGTTTGCTTTTATTA
AAGTTAACCCGATGCTAACTTTTGCCCTAATTTTAACCTAAATTCAGTGTTTGTTTTTAC
TGTATTGCCCCTGTTTAAAATATCAAATTGTAGAATTCGATTAGCAACAATTTAACCTAA
CAAATTTCCTCTGCAATCACTTATTACCGCAGTCGCTGTTGCTAAGACCATTGTCCCTGT
TTTCATTCATTTTGAGTAGCATAGTTTGAGCTGAAGTAGATTGGCCTGCTATTGTTGGTG
ACCATGAAAGGCAGTTGGAGCTTGCTAGACTGAAATTTTGTACTTTTTGCATTGAGTACA
ATCCAAAACAGCTCCATGAATTAGCTTATAAATTATTAGTTGACTCTGGAATACGCTCAT
TTATTACATGCTGGTATTCTAACAAGGATTCACATTTCAAGATTGGTTGTGGCTGAGGGC
AGATTTGTATTGCATAATTTTTTTTGGATGGACGGCAATATAACTTTGTGCAGCAATTGG
TGGAAAAATGTTATTATTATGTATTAAACAGTGAGTGATTGAGTTTTTTTATCCTTTATA
TTGATTTTTTTATTATGTTAAAATTTGGTTACCACCAAAATATTAATGGTGTGTCTTCTT
T
>MtrunA17_Chr3g0123341 len=2333 end=42537721 type=mRNA chr=MtrunA17Chr3 gn=MtrunA17Chr3g0123341 strand=- begin=42533061 def=Putative chaperonin Cpn60/TCP-1 family, groEL-like apical domain, groEL-like equatorial
AAGGAACCAGTTAGGAGCATAATAGCAACTTCACACTCTCACATTCTTTAGGGTTCTACA
TTTCTCTTACACACCACTCTCATTTTTCCGATCGCAGTTTCGAACCAAAACACCGCCATA
GGGTTTTGGATCGTGACCGTGTAAACCAATATGGCGCTGGCTTTCGACGAGTACGGAAGG
CCTTTCATTATTCTCAGAGAACAAGAATCGAAGAACCGTCTTCGTGGTCTCGATGCTCAG
AAAGCTAACATCTCTGCCGGTAAAGCCGTCGCTCGTATTCTCCGTACCTCCCTCGGTCCG
AAGGGTATGGATAAGATGCTTCAAAGCCCCGACGGTGACGTCATCATCTCAAATGATGGA
GCAACGATATTGGAGCAGATGGATGTAGATAACCAGATTGCGAAGCTGATGGTGGAGTTG
TCGAGGAGTCAGGACTATGAAATCGGTGATGGAACTACTGGAGTTGTTGTGTTGGCTGGA
TCTCTTCTTGAGCAAGCCGAGAGGCTTTTGGAACGTGGTATTCATCCGATTAGGATTGCT
GAAGGGTATGAAATGGCGTCGAGAATTGCTGTTGAGAATCTGGAGAAGATTGCTAATAAG
TTTGAGTTTGGTGAAACTATTTTGGAGCCGTTGATTCAGACTTGTATGACTACTTTGTCA
TCCAAAATTGTGAATCGCTGCAAGCGTAGCTTAGCTGAGATTGCTGTGAAAGCTGTTCTT
GCTGTTGCGGATCTAGAGAGGAAAGACGTTAATTTGGATCTTATTAAAGTAGAAGGAAAG
GTTGGTGGGAAATTGGAAGATACTGAGTTGGTATATGGAATCATTGTTGACAAGGATATG
AGCCATCCTCAAATGCCGAAGCAAATTGAAGATGCTAAAATTGCTATTCTGACTTGCCCA
TTTGAGCCCCCGAAGCCAAAAACCAAGCATAAGGTTGATATTGATACAGTGGAGAAGTTT
CAGACATTGAGGAAACAAGAACAGAAATATTTTGATGACATGGTTCAACAATGCAAGGAT
GTAGGTGCAACCCTTGTTATTTGCCAATGGGGTTTTGACGATGAAGCAAATCATCTCTTG
ATGCACAGGAACTTGCCAGCTGTTAGATGGGTTGGTGGTGTTGAGTTGGAATTGATTGCC
ATAGCAACTGGTGGAAGAATTGTTCCTAGGTTCCAGGAGTTAACTGCAGAAAAGTTGGGA
AAGGCTGGCATCGTTAGGGAAAAAGCATTTGGAACAACTAAAGACCGAATGCTGTACATT
GAGCATTGTGCAAACTCAAGGGCTGTAACAATATTCATTCGTGGAGGTAACAAAATGATC
ATTGAGGAGACAAAGCGCAGTATTCATGATGCATTGTGTGTGGCTAGGAATCTTATTCGC
AATAATTCAATTGTGTATGGTGGCGGTTCAGCTGAGATTGCATGCTCTATTGCCGTGGAG
GCAGCTGCGGATAGATACCCTGGTGTAGAACAGTATGCAATTAGAGCATTTGGGGATGCT
TTGGAGTCGATTCCCATGGCCCTTGCTGAAAATAGTGGTCTCCAACCAATTGAAACATTA
TCTTCTGTGAAGTCTCAGCAAATAACGGAGAAAAATCCTCACTTTGGCATTGATTGCAAT
GATGTTGGCACCAATGACATGAGGGAGCAAAACGTCTTTGAAACTTTGATCGGAAAGCAG
CAACAGATCTTGCTTGCTACTCAAGTTGTCAAGATGATATTAAAAATTGATGATGTTATT
TCCCCATCTGAGTACTAATATATCTTTTCTTGAACTCATGTTGCATGTCAAGATGCAGAA
TTGCTGATGGAATTTTGTTTGATTTGTATGATTTTAGTCAGAGTTTGTATTTTAACTTGA
AGTATATTTATGTTAAGATTTTGGCACGCCTTTGTATTGGAGTTGGGTCACCGTTTTCCT
TTTTCATGATAAAGGCTGACTGTTCTTTTGTTTGATGCATTTTCGTAGTTAATTTGAATA
TTATGAATTCGTGAACTATTGTTGTCAAGATTGAGTTACATCGCAGGATCCTGTGCTGGA
TAAACCGTAACATTGTGCAATGTGCAGGCTGCAGATATAGCATTTGATATGTATGTTTTT
GATATTACATGTCTAATTAAATGCTACAGATTACATATATGTACGTGTGTTTTAGAAAAC
AATATGTATTTAAATGGTGAAAATTGATTGAATGGCTTTGTAATTTTTTTGTACTTTTTA
GTGCGTATGTATTTAAAACGTGAAGAAAAGTTGCAATAACCATTAACACCAATTCATTTT
TATATACATTTCTTGGTATTTGTTTCATCTATCCAAATGGAGGCATGGATTGG
>MtrunA17_Chr1g0181861 len=1554 end=32855953 type=mRNA gn=MtrunA17Chr1g0181861 chr=MtrunA17Chr1 strand=- begin=32852898 def=Putative glutathione transferase
TTTGAGTCCAGGAACATAATAATCAATGGCTACACGGTGTGAAAATTGTTGATTACTAAC
ATAAACAGTTCCCACTTTAATTTCAAAGTAAAACAAGCGTCATCGCTGACATGCGGTGGT
GAAGCTGATCACTCACCAACCACGTCTATAAAAAGAAAAGGCTAGATAATTCACTCGAAT
CATATTATTTACATTAGATTAGATCAGACTCAGACTCTGTAAAGGAACAACATCAAATCA
AATCAATGGCCACTATTGGTGTCAAACCAGTTCTCCCTCCTCCGTTAACTTCAACTTCAC
AACCACCACCTCTTTTTGATGGAACCACCAGGTTGTACGTAAGTTATAGCTGCCCTTTTG
CACAACGTACGTGGATCACTAGAAACTACAAGGGGCTACAAAACAATATCCATTTGGTTC
CTATTGACCTTCAAAATAGGCCTGCTTGGTACAAGGAAAAAGTATATCCTGAAAATAAGG
TGCCATCTTTGGAGCACAATGGAAAGGTGTTGGGAGAAAGTCTTGATTTGATCAAATATA
TTGATGCTAACTTTGATGGACCACCTCTCTTTCCCAATGATCCTGCCAAGAAAGAGTTTG
CTGAGCAGTTGTTATCACATGTTGATACCTTCACCAAGGAACTGTTTGTTTCACTAAAAG
GGGATACTGTGCAACAATCCAGTCCTACTTTTGAATTCTTGGAGAATGCTCTTGGTAAAT
TTGATGATGGGCCATTCTTGCTTGGTCAACTCAGCTTGGTTGATATTGCTTATATTCCCT
TTGTTGAAAGATTCCATATTGTTCTTGCTGAGGTTTTCAAACATGACATTACAGAAGGAA
GGCCTAAACTTGCAACATGGATTGAGGAGCTGAACAAAATTGATGCTTATACACAGACAA
GAGTGGATCCTCAAGAAATAGTTGATCTTTTCAAGAATCGTTTTCTGCCTAAACAGTGAA
AGTTGGATTGCAGCAGTCTTCCTCTGAGATATTCCAATAAAGCGTCGTTTGTATTAGTAG
GATCAGGATGCATCGTCAGTCAAATATTGATGTGTTATATATAGATTGATGTCATAGTTA
TGTTGTTCCATTTTCTTGTTTGTTTGTTTGGTGCTGTAATAATGTTTATGTAGTACCTTG
TGATCACTGATCAGATGGTATTATCCTACTTGAACTACATATGTTGATAATAATACTTAA
TAAACTTTGATACTTGTCTGCAATGATTTATTCTTGTGTTAAAATTAGGCTAAACTTCAC
TTTTCGCCCCCTAAGTTTCAAAATGTTGCGATTTTGGCCCCCTATTAAAAAAAATGGCAA
AAGTGACCCCCTATGTTTAGGGAAATATGCTCTTTTGACCTCCTAACATAATATGCTTTT
TGACCCCTTATCTTTACAAAAAGTGGCGATTATGGCCCCCTTTTTTGGGACATGTGGCGT
CTTCTCAGCAATTTTTGGATGAAAGGGGTCAAAATTACTATTTTTTTAGGCTTAAATATG
TAAGTCGTCCCTGTAATTTGGCGTGTTTTTTGTTTTTGTCCCTGTATCTTTTTT
>MtrunA17_Chr5g0402471 len=698 begin=6536188 strand=+ chr=MtrunA17Chr5 gn=MtrunA17Chr5g0402471 type=mRNA end=6536885 def=Putative encoded peptide
TCTTTAAATACCAATGAGCTATAGTGAACATTCACATATCAAATATTTTTCCTTTCAATT
CCTCAAGAGCCGTCTTTAAAACCCTAACCAAACTCTCTCTTAGTTCCTCTTCTTTAGCAT
TCCTTCTTCATTAGTACTTTCTCATTCTCACATAACCATGGCACATTTCACTCGTAGTTG
TTTGATCTTTGTACTCTTGTTGATTTCATGTGAACTACTCTCCATAGAAGGAAGAAGTTT
GAGAAAGAGCATTGGTTCACCCAAAGCTGCCTCGGTCGAGACAATGACGAGAAGTGTTGT
TTTGAGCCCAAGGCAGTTGCAGAATAATGGTAGAAATCTAGAGGGATCCGTTGAAGCTTT
TCGACCAACAACCCCGGGACATAGCCCCGGTGTTGGACATTCCCTAAAGAATTAATGAAT
TAGAGTGTGTTGCTAGTATTTTTCTTTCGAATAATACATGCTTTTATATATTCCAATGCT
ATTTCATTTAAAGATTAGTGATAAGATGTATTCTGGGGACAAAAATCCATATTATTCTAC
AAGTTTGGGTTTTCATTACTATGCATGCATGTATTATTGTATTAGTGCAGTTTGCACCTT
GTACTTTAATAAATGTATAGCGTGTACGTTTTTTGAGAAATGATATTTGTACAATTATTT
TCTAACAATTTTTTGACAACTTTTTCTCTCATACTCAC
>MtrunA17_Chr3g0078421 len=1152 end=1039877 begin=1038726 strand=+ chr=MtrunA17Chr3 gn=MtrunA17Chr3g0078421 type=mRNA def=Putative F-box domain-containing protein
ATGGCGCTCAGTTGCAAGGGCGGCGACGAGAGAACTAAAGCTGTTTATTCTCCTATCGGA
ACCCTAACATCATCACCGTCACTTTATGCCCTGCCGCTGCCAACTCTTCCTTTTGAACTC
ATTGAGGAAATTTTAAGCAGACTACCTGTGAAGCTCCTCCTTCAACTCCGATGCTCTTGC
AAGTCATGGAATTCTTTAATCTCTGATCCCAAATTCGCAAAAAAGCACCTTAGCCTGTCA
ACCACACACAACGTTCACTGCATCACCTACTCTAATAAATACATCATCATCGAGTCTTAC
CCACTAGACACCATCACCGCTACCAACATCGCTCAATCCTATTTGCCTTTCAGCCATTCT
GCTTACTTCCTTGGCTCGTGTGATGGCATCCTCTGTCTTGCTGCTGCTGATGATTCAAAC
TCCATTATTGTTCGATTGTGGAACCCTTCCATTAGAAAAGATAAGGAATTGCCCCTTCTT
CAAGAGCCAAAAAAACAAAAGCACGTTATGAGGATGTATGGCTTCGGATATGATCCTGTT
GGTGATAATTACAAGGTTGTAGTCTTTTTACGTTTAATTGATTCTAATATTAGTAATTTT
GTTGACAAATATAAAGTGAAGGTTCATACTTTGGGTACTAGTTCTTGGGAAAACATTTCG
AATTTCCCTTTGGTTTTCCCTCTGAAAAAATTGGGACAATTTGTGAGTGGCACCATTAAT
TGGTTGGCTTCTAAAGATCAATCGAGAAGTCAATGTTTTGTTGCTGCTCTTGATTTAGGG
AGTGGGTCTTATCAAGAGGTTTTGCTTCCTGATGATGGTGAGGTACATGCATATCCCTTG
GTTTTGACTGTTTTGAGAGATTGCTTGTGCATTTTTTCTGGTGATGATGTTTGGGTAATG
AAAGAGTACGGAAATAAAGAGTCTTGGACTAAATTGTTCACTATTTCTTACATGCAAGAT
CCTTATAGACCATCTTATGACGTTTTCAAGGCAGTATATATTTTTGAGGATTACCTAGTG
CGACAAGTGTCTCAAAGCTTTGGGCAACAGAAATTTATTTTTTACAACCGTAGAAATGAC
ACTTCTCGGCTTTTTGTGTCTGTAGACACCCCAGAAGTCTGCATTGAGAGTTTAATATCA
CCTTGTTTTTAA
>MtrunA17_Chr4g0069241 len=1854 begin=59179896 gn=MtrunA17Chr4g0069241 strand=+ chr=MtrunA17Chr4 type=mRNA end=59183303 def=Putative protein kinase RLK-Pelle-RLCK-VIII family
CATAACATAACATATGTATCGTACCATTTTCCTTTACTATATTCTTCTTTCTCAAACGGC
TAAGTCAAGCAAGAAGAAGATAGATAGATAGATAGATAGATAGTTTCTCCTTCATCTCAT
TTCACAACACATAACTTTCTTCTTTTTGTTTTTGTGGTCCACTTTACTCCATACACAAAC
TCTGCAATTTCTAACAAACAGAACATAATAGGATCATGGGTTGCTTTGGATTCTGCAAAG
AGAATGATGCTTATACTACTGCTGACAAAGGAATCTTCATGCAAACCAATCCTAACGGCG
GGAACACCAGTTATCATGGCAGACACACTGCAGTAACTGTTCCTCGGCACATAAATCTCC
AACCTATTTCTGTTCCTTCTATTACAGTAGATGAACTGAGGTCTTTGACAGATAATTTTG
GTACAAAAACTTTCGTTGGTGAAGGTGCATATGGGAAAGTGTATCGTGCCACATTGAAAA
ATGGACGTGAAGTGGCAATTAAAAAGTTGGATTCCAGTAAGCAACCAGACCAAGAATTTC
TTTCTCAGGTCTCCATCGTATCAAGGCTAAAGCATGAAAATGTTGTTGAGCTTGTTAATT
ACTGTGTTGATGGTCCTTTGCGTGCCCTTGCATACGAGTATGCTCCTAATGGATCCCTCC
ATGATATTCTACATGGACGCAAAGGTGTCAAGGGTGCAGAACCTGGTCAAGTTCTTTCAT
GGGCTGAAAGAGTTAAAATTGCTGTTGGAGCAGCCAGAGGACTTGAATATCTTCATGAAA
AGGCAGAGGTTCATATAGTCCATCGTTACATTAAATCCAGTAACATACTCCTATTCGAGG
ACGGCGTTGCAAAGATTGCTGATTTTGATCTGTCAAATCAAGCCCCTGATGCTGCCGCAC
GTCTTCATTCTACCCGTGTTCTTGGAACTTTTGGTTATCATGCTCCAGAATATGCAATGA
CTGGAAACCTCTCTTCAAAGAGTGATGTTTACAGTTTTGGAGTTATACTGTTGGAACTCT
TAACCGGGCGTAAACCTGTTGATCATACACTTCCCCGAGGACAACAAAGCCTTGTGACCT
GGGCAACACCAAAGCTTAGTGAAGATAAGGTGAAGCAGTGTGTTGATGTTAGATTAAAGG
GAGAGTACCCTTCGAAGTCAGTTGCAAAGTTGGCTGCTGTTGCTGCACTGTGTGTTCAAT
ATGAAGCTGAGTTTCGACCAAATATGAGCATCATTGTCAAAGCTTTACAGCCTCTAATGA
ATAATACTCGTTCTTCTCAACCAAGGGAACCACGCAACTTGTAAATTCACAAACCAAAGC
CAGCATTTCTTAGATTGTGTTAATGACAATTGACTCTTGTGACTCAAGTGTTGAAAGTAT
CAGTTGTAGTATTTATTTTACCTAACATTTATTTATATTTCAAGTAAGCATATTACTAAG
AAAATAGTGATTGGTAGTTGAGTCTCTGGTTTTGAATGCTTATGTTGCAGTGTCATGTTT
TTGTTGCAACATCATGTACAAGTGAATATATATTAAAATGAAATTCCATCCCAATGCAAG
GGGAATTATCGAGAAGCATGCTGATTTTTCCTTGATATCACTGTGTTTAATTTACATTTG
GAACTTTGAAACCTTTTTAAATTTACTGTTGGATGTCACTAATAATCTTGCATCAGTATG
TGCTTAATTGGTTAGGCTAATGAATCATTGATTTTGTTGGTTCAGTTCTCAAAATAATTT
TTTTTAATTATTTATTGACTAATCAGGATCAAAATCAGAATATAGACATTGATTGAAAAT
CAAAATCATGAATCAAGAGTGAAAAAAAGTTGTATGATTAAATTTAATTTTTCT
>MtrunA17_Chr7g0275841 len=810 begin=55683205 type=mRNA strand=+ chr=MtrunA17Chr7 gn=MtrunA17Chr7g0275841 end=55684014 def=Putative transcription factor AP2-EREBP family
GTGTAAAGAAGCATATAATAATTGTTTATAAATGAACGTTGGAGACACGCTGAAATAGAG
TCAAAACGGCTTCAAGTCTAAAATTTGTGAATGGACAATCAACCAACACCATTCATTGAA
GATGATGTAACCGCTGCTGACAGACAGAGAGGTGGAACACGCCACCCTGTCTACCGCGGT
GTCCGTAAACGGCGGTGGGGAAAATGGGTATCAGAAATTCGTGAACCCAAGAAGAAATCT
CGCATATGGCTAGGATCATTCCCGGTGCCGGAGATGGCTGCTAAAGCATATGACGTTGCA
GTGTATTGCCTGAAAGGCCAAAAAGCGCAACTCAACTTTCCCGACGAGGTGGAGAATCTA
CCACTTCCGGCTACATGTACGGCCAGAGACATTCAGGCTGCGGCAGCTAAGGCGGCGGCG
AGTATGATGAAGGCTTCGTTGGATGAGAAGGGTTGCATTGTGTCTGATGAAGATGATTTT
TGGGGTGAGATTGAATTGCCGGAGCTGATGGAGAGTGATTCGTCGTGGAGTTGCTCCGGT
GATATCATGACGTGGCCAGAAGTTGAGGTTTTGGCGCAGCAACATTTCATGTCGTCGTGT
CTATAAATAAACGTTGGTCTGTTTCTTGCATATCTATCAATGTAGTATTATCTTTTATAT
TGCTATATATCATGATCATCAATGAGTTATATTTATCATTTGAATATTAAAAACTCTTTT
TCTTTCTCCCCCCTTTAAGTAACTAATAAGTTACAATATTTTCCTTAATTTAACTAATGC
ATAATATGAACATTTTTTTTTTTCCTTTTC
>MtrunA17_Chr2g0297841 len=1518 end=15873391 begin=15871874 strand=- gn=MtrunA17Chr2g0297841 chr=MtrunA17Chr2 type=mRNA def=hypothetical protein
GTGTATCCGGAGCTAAGCATCTTAAGCACCAGAGCAACAAAGAATGGACTGAACAAAGGA
ACCTAAGCAAAAGAACGGAGGAAAACCTCCCTGCCAAGAAAAGCCACCTTCGAGCATAGA
CCACCATACTGAACCCCCTACACAAATCTCGATCGGCCCAAACGTAGAATAGGTTCCACC
TTCCTACTCATAATTAAAACAAGAATTCCCGAAGTTCTTGCCAAGAAACCATTTTCACGA
GGACTTAATCCTATCTACGAGTTGCTCCACATTTAGAAGCTTGTCTGAGAAAATAGAATC
ATTAATCTGAGGCCAGCAAATAAGCCACATCATTTCATCTCTGAATCTTTTGGTTTGTAG
TAGCTTTGGGCTGTTTCGATTTTTAATTTTGTGAATTCTATTGCACTTTTCCTATTCTTG
ACACACCTTATGCTTTAAACAAATTTAAGCTTAATTAAAGTTTGTCTCCCCCATTTGTTC
AATTTCTGGATGTTAAAAAGTTTAAGTTTATCCCTCAAAAAAAAAAAAGTTTAAGTTTAA
TATGACATGACATGACTTTCATGTGTGTACTGAGTTCATGCCATGTCATTTAAAATTGTG
CCATATCAGAGTCAGTTGAAAGGTTGGCCTCAATTCCTAAAATTGAAAAAACTATGGGAT
TAAAATTACGGGGTTTAAAAATTAGGGGACCAAAATCCATAAATTGAACAAATAGGAGGA
CTAAAATTGCAATTAAATTCCTACAAAACCATAGGTTTTTTTAGTAACCCCCTGTTTCTT
ATAGAAAAGGTTTCTAGTAATTTGGAGTTCTGTCTAAATATAAGTAAATCTTAACAACTA
TGCTTACTTTATTTTGATTTTTTTGTTGGATGCACATGAGAGAAAGTTTACAATGATACA
AAAGTTATCAGCAACAACAAGTCTACTACTACATTCCTTAAAAAAAAAAGTCTACTACTG
CATGTAAAAAAACAACTCGATCGATCTTGAAGTACCCTATTTTTAGTAGAAATGTATTAA
AAAAATTATTATACCTTAAGTTCGCACTGTCATCTATCTTTCATCCAAACAATTCTCTGA
TAAGACGTAGCGACCACTGCAGTGGTGCAAGGAGTGGCTCTGGCCCTCCGCACTACCATC
CTCCAGAACTCTAACAGATTGTTTTCGGTGGTTTTGGTAGAGAAATAGGTCGGTCTCCAG
ATCTGTTTCGATAAAAAAATGGGATCGAGAGATGCATACAACAGAGTTCTACAGAAGGAG
GGACGAGAGGAGGAAGCATCCCAATGTTGACAATCAGATGTGTCACAACACTCCTGCCCT
CAATATCACCTTTGTTGTTTTTGGTGTCCACCTCGTCGCCGTGAAAGTCTACATCAAGAT
GAATCAGGTTTATTCCTTTTCTCACCACCACCAACGCGGTTATGTATGCGCAACATGTTA
TATTAATGGTATACTTTCTTTACATATAGTATAGATAATGTAGATACTTGATATGACCGG
TTATATATAAATCATATT
>MtrunA17_Chr7g0233021 len=3720 end=23415557 begin=23411049 type=mRNA strand=- chr=MtrunA17Chr7 gn=MtrunA17Chr7g0233021 def=Putative DNA helicase chromatin remodeling SNF2 family
ATGGCTGGTTTTTCTAGCAAGAATGTTCCGTTATTCGGTGTTTCGAGCAGAACTCGTAGC
AAGAATGTTCCGTTGTTTGGTTCTCTTTTACTTGGTGGGTCATCAAAGCGGAGAAAGAGT
GATGAAGAAGATAAGGGTTTGGAATATGTTTCTGGTTCTAAAAAAAGAAAGATGACTGAA
GAACCTTTTGTTGTTCCTGCAGATGCCGAGGTAATTTCCATCGATGATGATGAATATGAA
GATGTTGGTGAAGAAGGGTTGGAACATAGTGATGAGAAGATGTCTGAGGGTGGTGGTGAA
AGTGGAGGAAGTGATTTTGATGCTAAAGATGGAAAGTTTGTTGATGAAAAGTGTGGGGCA
CAAGATAACCTGATTTCGATAAATTCAGATGAGTATGGTGAAAGTGAAGAACACTCTGTT
GATTCTGATCCTGATAACGAAGAAGAAGAAAAAGAAAAAGAAAAAGCAGATGATGTTGTT
AAAAGTGATGAAAGTGGGGGAATTGGTAGGTTTTCTGATCAAGGTGAAAAGGTTATAATT
GATTTGGATGATTCTGAAGAGAGTAAGGAGGATGATTCGGATAAGAGTGAAGCAAATGAT
TCTAGTGATGAAGATTTTGAAGTTGATGAGCCGAATGAGATTTCAGACAATGATGACGAT
GACTGTTCTTCAAGCTCCTCTTATGTTAATGATGATGATGATGCTGAGGACGAGGAAGAG
GAGGAGGAGAAAGAGGGTTATAGGAAAGATTTCAATGTGGTGGAGGAGTTGGTAAGAAAG
GTGAAGAGTCAAAAAAGGGGAATTTCTGAGAGTAATAATGAGGAAGTAAATGTTGAGAAT
AGTTCATCTTCTGATAATGATGATGAGGAGATGGTGAGAGAGGGGAAGGATAAAAAAAGT
AGAATTTCTGAGAGGAAATGTGAGGAGGTAGAGAATGAGAGCAATCCATCTTCCACAAAT
ATTGATGAGTTGGAGCAAGCCGACCATGCTAGTGTTTCCTCCTGTACCATTGAGAAGAAG
GGTAGTTCTTCTTCTAAGCTGAATGGAGTACCAGAGACACTGAAACGAAAGAGTGTGGAA
GGGAAAGTGAAAAATCTCTCTGATGAATGTGTGAATGTTGAAGTGAATGCCAAATCAGAA
AACAAATCCAAGGAAAATGTTGGCGACTCTGATGGAGGAAAAGATCAATTTGTTAAAGGC
TTAGATGTTGGAGGAGTTTCTTCATTTCAAATAAAGCAAGAAAAGATGAAGGAATCAGAT
AAACAGAAAACAATGGAGAACAAAAGAAGGGATTATAAAGGTAGAGCTGACATCTGTAAT
GGTGAGAAGAAGGAATCAACTGATAACAATGGATTGAATCAAAGCGTCAAAAGCACACAT
TTTACGCGCAAGGAGTTACGTTCACTCGAACTCCTTGTTAAATGCTATTGGGAAAGAAAG
AATTTCATGAACAATGATTCAATTGTGTTAGAGGTCAACGACGATGGTGTTGATCAGCAT
CATACACGGCCACCACCAGTCTCTGTGGAGACACCTCGTGAACGGATATGGAGCCTTAAA
AAGGTGGACATCGTGCAAAAGACCAAGGAGGAAGAGGAGGAGGAACTGTTATGGGATGAA
TTTGATACAGCCAGTAGAGAATCTAACGCTGAATCCATGATTGGAAATTTAGGAGAAAAC
GGAGGTCCATCATTCCACTGTGAACATGATACTTTTCTCGATGAAGAGATTGGTCTATTT
TGCAAATTGTGTCATGAGGTTGTTACTGAGATCAAATATATCTCACCACCCGTGAATGAT
AGATGTCCCGATAAAGGTTCTGGAAAGAGGGCTTTATCTGATGATTCAGTAAATGCCTCG
CTATTTGATGGCTCTCAGTTCAATGTTTCTGATGGTGATTCAGATGCTAATTTGTTTCTT
GAAGGCTCAGTTTGGGACCTAATTCCTGATGTGAAAGAAAAATTATATCCTCATCAACAA
GAAGGATTTGAATTCATTTGGAAAAACTTGGCAGGAAACATTGAGCTTCAAAAGTTAAAG
AATGCCGATCCTCGAAGGGAAGGTGGCTGCATTATTTCACATGCTCCTGGAACTGGTAAG
ACAAGGTTGACAATAGAGTTTCTCAAGGCGTATTTGAAAGTTTTTCCGGGATGCTTGCCG
ATTATTGTTGCACCTGCAAGTTTGTTGCTTACTTGGGAATATGAGTTCAAAAAGTGGGAA
ATAGGTGTTCCATTTCACAATTTGAACAACTCTGAGTTATCTGTTAAAGATCATGAAGAT
GTTTTTAATGCAAATAATTGGTCTAATACACGGCAAAGTACAGAGGAGACGCGGATGATG
AAACTGATTTCGTGGTTTAAAGCCAAGAGCATTCTGGGAATCAGTTACAGTTTGTACGAG
AAGATAGCCGGAGGAGGGGAATATGGAGATGGAGATGAGAAAAAGAGAAAACGTGCAAGT
GCGGACAAGAGAAAAGAAAACAGTTGTATGAGAAAGGTTTTACTTGAAACTCCTGGTTTG
TTGGTTCTAGACGAAGGACATACACCGAGAAATAAAAATAGTCTTATTTGGAAGGTGTTG
TCGAAAATTCAAACGCGCAAGCGAATCATCCTTTCTGGAACTCCTTTCCAGAACAATTTC
TTGGAACTATACAACACTTTGAGCTTGGTGAGGCCTTCTTTTCATAAAACGATACCGCAA
GAGCTGAAAAAGTTTTGCCAGAAGCAGGAACGTAAAAAAGCTCCTAAAGAATGGAGTTGG
GAACCGGTTTTTGGCAACACAGCAGGTAATACTTCTGACGATAAGATCAAGCAGTTGAAA
TTGCTTATGGATCCCTTTGTTCATGTTCACAAAGGCGCGATCCTACAAAAGAAGCTTCCT
GGGTTAAGAGATTGTGTGCTGTGTTTGAAGCCGGATAGTTTTCATAAGCAAATTCTTGAG
AGTTTTAAAAGTTCTCAGAACTCATTCATCTTGGAGAATAAGCAGACACTGGCGTCGATC
CATCCATCTCTTCTCCTCGAGTGCAAATTTTTAACAGAAGAAGAATCTTTTGTTGACAAG
GACCGTCTAGAAAAGCTTAGATTGGACCACAATGCAGGCGTCAAAACAAAGTTTTTGTTG
GAGTTTGTTAATCTTTGTGCTGCTCACAATGAGAAAGTTCTCGTGTTCAGCCAATTACTC
GATCCTTTACGCTTGATTATAGACCAATTAAACTCTGCTCTTAAATGGACCGAGGGGAAG
GAAATTCTCTACATGTCTGGAGAGGTTAGGGACAGGCAATCCTTAATCAATAACTTCAAT
GATGCAAACAGCCAATCGAAGATTCTCCTTGCATCAACGAGAGCTTGTTCCGAGGGAATC
AGCTTAGTTGGAGCTTCTAGAGTTGTGCTACTCGATGTCGAATGGAATCCTTCGGTTGAA
AAACAGGCCATCAGCAGAGCTTATCGGATTGGACAGAAGAAGGTTGTCTACACATATCAT
CTGCTCACTCAAGGGACTAAAGAGTGTGATAAATATTGCAAACAGGCAGAAAAGCACCGG
TTGTCTGAACTAGTTTTTTCGGCTAAAAATGCCGATAATCATAATGAGCCGAAGAACTGT
GCAGCGGACATTGAAGATAGAATTCTTGATCTAATGATTCGGCACGAAAATCTCAAAGAC
ATGTTTGTTGAGTGTGTGGTACAGCCGAAGGAGCGAGAATTTGAGAGTTTTGGCTATTGA
>MtrunA17_Chr6g0482281 len=549 end=36999382 begin=36998834 strand=+ gn=MtrunA17Chr6g0482281 chr=MtrunA17Chr6 type=mRNA def=Putative caffeate O-methyltransferase
ATGGCCAGCCTTTTAAATTCAAAGAATCTCAATTGTGAGAATGAGAGCATAGAGAAGAGA
GAAGATCAAGAAACAATAGAAGATGATGGTGATGATGATGAAAGCTTCATGTATGCAATG
CAGATTGCAATTTCTATTGCACTTCCCATGGCACTCCAATGTGCAATTGATCTTGGTGTT
TTTGAAGTGTTGCAAAAAGCCGGTAAAGGTGCTCAACTCTCGGCCGACGACATCGTGTCC
CGTCTTTCCAACATTAACAATCCAAAAGCTTTCAAAATGTTGGATCGCATTCTTGCTCTT
CTTGCCTCTCACTCACTGCTTAATTGTTCAATCATTCCTCATGAACAAAACCACATTAAT
TCCTTTAAGAGATACTATAGCATGACTCCTGTTGCGAAGTTTTTTGCTCCTAATTCTGAT
GGTGTTTCATTAGGACCCTTGATTGCCTTGAATACTGATAAGATCTTATTAGCTAGCTGG
TTAGTCACTACTCCTTCTGCTCACATATACATACATACATACATATATACATATATAGGG
GTTTGCTAG
>MtrunA17_Chr6g0479961 len=609 end=34724012 begin=34721356 type=mRNA gn=MtrunA17Chr6g0479961 strand=+ chr=MtrunA17Chr6 def=hypothetical protein
GATGGGTTGAACCATTTAGTTAAGCCCAATGAGATGTCCCTGCCCTCAGTCGTTTAGCTA
TTTAAACTTTATCCCATCAGACGGTTAAACTACTCTGAACATTCTGGTGTTAAACGGAAT
GAGGGTAGTCATCCCTCTCATCCTTCTGATAATTATCCTTCATCATCAACCTAATTAACC
TAATTCAAAGATGATACTCTAATCCTTGGAGGTAAGTCTTGGGCTAATATTCAAGCGATG
CGAGCAATTCTTCTTCTTTTTGAAGCTTTGTCGGGTTTGAAGGTGAATTTTTCAAAAAGT
CTTTTGGTTGGTGTGAATGTCTCCTCTTCTTGGTTATCTGAAGCGACAATGGTGCTGAAT
TGTAAGGTTGGATATATTCCTTTTGTGTATTTGGGATTGCCTATTGGTGGTAATGCTCGT
CGACTGTCTTTTTGGGAACCAATTATTAAACGTATTATATCTAGACTGACGGGTTGGAAT
TCGAAACATCTTTCTATAGGGGGTCGTCTGGTTTTGTTGAAGTCGGTCCTGTCGTATCTG
CCTGTCTATGCTCTTTCCTTTTTCAAGGCTCCATCAGGTATTGTCTCCTCTATTGAATTC
TCTTTTTAA
>MtrunA17_Chr7g0263201 len=1038 gn=MtrunA17Chr7g0263201 strand=- chr=MtrunA17Chr7 type=mRNA begin=47120910 end=47121947 def=hypothetical protein
ATGATTAACAACCATGGTGATGCGTTTGATGATGCATCATGGCTTACACGCTCACTCTCA
CAGCCATCATCATCATCATCATCGCCACCTAGGCCTCCACCATCTGAATACACACCATTA
ACATCTACCACGCACCTCTCTGCTGATACACAAACAATCTTGAATTTAAAGAAGATGAAG
AAGCATGTGGATCCATCATGGCTTACACTCTCACAGCCATCTTCATCACCACCACTTCCT
AAGCCTTTCCCATCTGAATGGACACCATCATCACCCCCTAGGCCTCCACCATTTGAATAC
ACGCCATTAACACCCTCCACACGCCCTATTGATCCTCAAACATTCTTCTATTCCGAACTC
ATCACTTCTCTTCCTCGTCCTCCTAATTTTGACTCTAACCCTAATAATCTTGCCCTAATT
CCCAAATTACCATTCCACTATCATCAAGAACAAGAACAAGATCTTTCTCCTCCTACCAAT
AAGGTGCTGGGACGACGTCAACGTATTCTACCAAAGCACCAACCTGTGAAAAAGAGACGA
CTAACTAAGAGCATGGCAGTTCCACCACCATTCCCATGGGCCACTTCGAAACGTGCCATC
TTGCACACACTTGACCACATGTTATCCGTAGTGAAACTCAATACTATCTCTGGAACTCTT
GAATGCAAAGTCTGTAAGTTTCAACAAGACATTCAGTTTGATTTGGTTGAGAATTTTGAG
AAAGTGACAAGGTTCATAGAGGAAAGAAGGAACGAGATGTGTGATCGTGCACCCGTTGAA
TGGATGAATCCAGTGATACCAAACTGCAAGAGTTGTGGACAAGAGAAAGCAATGCATCCG
TTGATGACAAAGAAGAGAAATATAAATTGGTTGTTCTTGCTGTTGGGTCAAATGATAGGA
TGTTGCAATCTTGATCAATTGAAGTATTTCTGCAAACATGCTGATATACACAGAACAGGT
GCCAAAAATAGATTGATTTATTCAACTTATTTTGGTTTATGCAAACAGCTCCAACCAAAC
ACGCCCTTCCTTCCATAG
>MtrunA17_Chr2g0303071 len=831 strand=- chr=MtrunA17Chr2 gn=MtrunA17Chr2g0303071,NCR102|MtrunA17Chr2g0303071 type=mRNA begin=20680359 end=20681283 def=Putative Late nodulin
TTTTAAATCTATATAAGGGCTAAAATATACTTGAGAGCATGTGTTTTATAAACTATTTAG
TGATAAAACTATTTCTTATATGAAAAGAGGGGTGAATATGGCTGAAATTGTCAAGTATGT
TTATGTTATTATTATCTTTCCTTCTCTAATTCTCTTTGCAACCAATATTGAAGCAATTAT
CAGATGCTTTCACGATGCAGATTGTGTACATAAAATATGTCATCCTCCTCAAATACGAAA
GTGTGTGAGCAAAATATGTAAATGCAGACTAATGATCACCCAAAAAGATTATGTGCTTAC
ATAATTATGTATTTTTACCATTCATAAAAAAGTACACAAACACCTTCTATAATATTCCAT
AAGTTTCCCTTTTGTTATTGGGTTAACACCCCAATTGTTTATTTTTTTTTGTTTTTTTTT
TATAATTTAATGAATTTGTAATTATGACGTGGTACTCTAAGATGATGGTAAAAAAATAAA
ATTAGGCAGAAAATAATAATATTTGATTATCTTATTCTCTCTTGGTTTTTGAAATTTTTT
CATGACATTCAATTTAGGTATCTAATATATATATATATAGGGTGGAGATATTTTGACTCC
AAGAGTAAGTTTAATATCTTACACCAAATCTTGACATTTAATTCTAAGCTTAAATATGAT
ATTAGTCCCTATAATATAGGCCAGTTTTGAATTTCGTACCTGTAAAAAAAAACTTTGAAT
TACGTCCCAGTAAAAAAAAATTAATTTAAAAATAGTCCCTGAGCCCACTTATGAGATGAG
TTGGCATGTTTGTGGGCCACATGACAGTTGCTGATTGGGCAACTATGGCCA
>MtrunA17_Chr3g0098611 len=995 begin=23384804 strand=+ chr=MtrunA17Chr3 gn=MtrunA17Chr3g0098611 type=mRNA end=23388588 def=hypothetical protein
GTGATCGTGTGTTAGACTCAGTGGTTCAGTGGGTGTCGGTGGAAAACATCAAAATCAAAA
ACAGCCCATAAGCGCAAAATCAGTGTTATTCGAGAAAGTGCGGTTTTTTTGTGTGTTTTT
TGAGTTTTGACAATGGAAGCAATGAAGCAGAAGATGATAGTGGAATTGATTGTATTGTTG
ATGATGGTGTTTGTTTTGAGTGTAAGTGGTTGGACTGGTGAAATTCGTGGAAGAGTTGTT
TGTGATGTTTGTGGTGATTCTTCTCTTGGTCCTGAAGATCATGTTCTTGAAGGTGCTGAA
GTTGCTGTTCTTTGCATAACCAAATCTGGCGAAGTTCTAAATTATCAGGCATTTACAGAT
GCTAAGGGGATATACACAGTAGCTGAGACAATGCCCGAGAGTGATCGTTGGGATGCATGT
CTTGCTCGACCAATCAGTAGTTTCCATGAGCACTGCACTCGTCTTGGTGGTGGTAGTTCG
GGGATTAAATTCAGTTACAATCATCCATCGGGGTATTCACATGCTGTCAGAACCTTTGTT
TACCAACCTGTCAATGTTCCAACATACTGCATCTGATATATACTATACTGACTTTTCTTG
TTCGGAATCTGTTAGTGTTTGTGCTTGATTGAACTGCAATCAAAACAGTATATGCATGTG
TCTGCAATGTATTTATTATACATAGAAAACCAAGTAAAACTAGAGCATGAAAGTTATTTT
ATCAGATTGCATATGGCGATTTCATATTGTGATAGAAAATCATTGTAAATGGTATTGCCA
TCTGAGATAGGTTAATCATGACTATATGAACACATGCAAATGAATGGAAAATATTAGTTT
TTCTTCTATTCTTGACCACCCATGTATAGTCATGATTAACACAATTCACACACCTATTGT
TTCCTACTTAAACATTTAAATTTATATTTTTATAGTATAATTTTACTATTTAATGGAACA
ATTTCTTATGAAGGGCCGATGTTAGTATACCAAAT
>MtrunA17_Chr7g0236621 len=222 begin=26774574 chr=MtrunA17Chr7 strand=+ gn=MtrunA17Chr7g0236621 type=mRNA end=26775804 def=Putative protein kinase RLK-Pelle-DLSV family
TCTGGACAAGGTCTGGAGGAATTCATGAATGAAGTAATGGTGATTAGTAAGCTTCAACAC
CGCAATCTTGTAAGACTTTTTGGCTGTTGTGTTGAAGGAGATGAAAAGATGTTGATGTAT
GAGGACATGCCAAATAAAACTTTGGATGCGTTCATCTTTGATCCATAAAAAAATAAGCTC
CTGGATTGGAGGATACGATATAGCATAATCGAAGGAATAGCT
>MtrunA17_Chr2g0291911 len=2094 end=11005297 begin=10998763 gn=MtrunA17Chr2g0291911 chr=MtrunA17Chr2 strand=+ type=mRNA def=Putative P-loop containing nucleoside triphosphate hydrolase
ATGGCAAACACAACAACCGTTGATGATTCCTTCGCCAACCAAGTCCAACTTATCGATGGT
GAAGGAGTTTTCAACGTCACTGGTCTTGATAATTTAATTAAAACTTCAGATATGGCCAAT
ACTGGTCTTGATTATGTCGTTGTTAGTATTATGGGACCTCAATCTAGCGGGAAGAGTTCT
TTGTTGAATAATATTTTCTGCACTAAATTCGAGGAGATGAATGCTCTTACTTGTAGATCT
CAAACCACCAAGGGTATTTGGATAGCTAAGACTGGAATTAAACCGTGCACATTTGCTCTG
GATATAGAGGGTACTGATGGAAGGGAGAGGGGTGAGGATGATACCGCTTTTGAGAAGCAG
AGTGCACTTTTTGCTTTGGCACTATCAAATATTGTTCTGATAAACTTGTGGTGTCATGAT
GTTGGTCGTGAACAAGCAGCCAGTAAACCTCTTTTAAGAACTGTTTTTCAGGTCATGCTG
CGTTTATTTAGTCCCCGGAAGATAACTTTGATTTTTGTGCTACGTGATAAAACAAAGACT
CCGCTGAAGATTTTGGAGCCTATTCTAAGAGAAGATATTCAAAAGATTTGGGATGCAATT
CCAAAACCTCAAGCTCATGCACACACCCCTCTTCATGATTTTTTCAATGTGGAAGTCACT
GCTTTGTCAAGCTATGAGACCCAAGAGGAGGAGTTCAAAGAGGAGGTTTCTGAGTTACGG
GAACATTTATACCATTCTATAGCATCTCGTCTCGCTGGTGATCGGCGCGGTGCTGTCCCC
GCATCTGCTTTTTCTATTAGTGCACACCATATATGGGAAGTCATACGAGACAACAAGGAT
CTTGATCTCCCAGCTCATAAGGTAATGGTTGCAACTGTGCGTTGTGAAGCTATTGCAAAA
GAAAAGCTTGATCACCTACGTTCTGATAAGGGTTTGCTGGAGTTGAAGAAAGCTGCTCAA
TCGGGTTCAGCACAAGGCTTTGGAGAAAAATTGAGCTCCATTATTTCTACCTATCGTTCT
CGTTATGACGAGGAGACGGAGTTCTTTGATGAAGCTGTGAGAAATGCAAAAGGGAAGCAA
TTTGAATCAGATGCATTGAATATAGTGTACCCTGTTTATACAAAAATGATAGAACATCTA
TGCTCTAAAGCTTTAGACGATTTTAACACCGAGCTGATTCGATCACTAAACAGTGGAGAA
AGGTTTGATTCATCTGTTCGCACGTGGACTCGATGTATTATGGTTGAGTTTGAAAAAGTA
TTTGCTGACGTTGCTGTAAGACAGGCAAATTGGGATGCTTCGAAAGTGCGAGATAAGCTT
CGTTGTGATATCAATTCACATGCTTTATTTGTGCGCAATGCAAAATTACCGGAGATAACA
ACTAGTTTTGAGAAACAATTGGCCAAGGCATTGGCTACACCTGTGCAGTCCCTCTTTGAA
AAAGGAGGAAATGACACCTGGCTTTCAATAAGAAATCTTCTTAAATGTGAAACTGAAGTT
GCTGTATCAGAATTTGTAGCTCGTGTTGCTGGTTTTGATCTCGAAAAAGAAACTGTTGAA
AAAATGCAACAAGACTTGAGAGAATACGCTAGAGAATTGGTGGTGAATAAAGCACGAGAA
GAAGCTGGAAAGGTTCTGATTCGTATGAAAGACAGGTTCTCTACAGTGTTTGATTATGAC
AATGATTCCCAGCTTAGGGTTTGGACATGGGATAAAGATATCAAAGCTATTAAAAAAGAT
GCTTACTCTGCGTCTTTGAAGCTTCTATCCGATATGGTTGCTATACGCTTGGATGAGAAG
CCAGATCAAAGAGAAAGAGTACTTGATTTAAAATCTTTCCTGTATACAGATAGAGATCTT
TATCTTTATCTACTGGATTCAATTACATGGAAGGTTTCTCCTGGAGATATACTTATCTCT
CCAGGGCAGTGCAAGTCATTGTGGAGACAATTACAAGATGAAACTGTGGATACAATTAGA
CAAGCTATTGCAGCTAAGAAGGAGGACAAAAAACAAATGGCAGCTACTGCTCTACAAGTA
GCCACAGCGGGTGTATATCTAGGGCTCGCCACGATGGGTGTATATCTAGGTTGA
>MtrunA17_Chr7g0265761 len=1377 chr=MtrunA17Chr7 gn=HDT1|MtrunA17Chr7g0265761,MtrunA17Chr7g0265761 strand=- type=mRNA begin=48898319 end=48903141 def=Putative histone deacetylase transcription factor C2H2 family
GAAACCATTGGGTAATGTGCAGAAATCCAAAAAGATCCATTCCAATTTCGTTCAAATAAA
TACGCAGCGCAGTTCAGTTATTACAGAAAATTCTTTCGCATTTCTCTCTGATCAAGCTTT
CGCTGCTTGCTCTCTCTCTGCAGTCATGGAGTTTTGGGGTGTTGAGGTAAAACTTGGTGA
ATCACTCAAGGTTGTTCCAGAAAATAGCGAGCTTATCCACATTTCATCGGCATGTTTGGG
GGAGGTCAGCAAGGATAAAGGGAGTGACCCGGTATCCCTGTATGTGAAGTTTGATGGTCA
GAAGCTTCAACTTGGAACACTTTCTTCAGAAAAATTTCCTCAGACATCTTTTGATTTGGT
TTTTGGGAAGAAATTTGAGCTATCCCATAACTGGAAATATGGGAGCGTCTTCTTTTCTGG
ATTTAGAATTGAATGCGAACCGGAACATGATTCATATCCTTTTAATACTATTTTATATTA
TACTGATTCTGAAGAGGAAGATATTCCACTTAATGCTGATAATGGGAAACCTGTGTTGGA
GGTGAATGGTGCCAAACCCGTTGTAAATGCATCAAAACAGAAAAAGAATCAGAAGGACGC
TAGTACTGACGACAGTTCAGATTCATCTGATGAGGATTCTAGTGAAGATGAGCTCATGGC
GAATGGTCAAATTAAAAGTAGTAGTGAAGATGAAAGCGATGAAGATTCTGATGAGGAGAC
ACCGAAGAAGACTGAAGGGAGCAACAAGAGGGTTGCTGAATCTTCCAAGGAAACACCTGT
ACCTGTGAAGAAGGCAAAATTTGTCACTCCAGAGAAGACTGGTGGCAGGAGTAGTGTCCA
CGTTGATACTCCTTACCCTAAGCAGGCTGGTAAATCTGCTGCAAATAACAAGCAGCCAGA
GAAGCAGGAGACTCCAAAGTCTAGTGGAGATTACAGCTGCAAGCCCTGTAACAGGTCTTT
TAAGACTGAAGATGCCTTAGGTTCTCATAATAAGGCCAAGCACAGTGCCAAGTGAAGGGT
TTGTTAGCTTTATGATAGAAAAGTGAGCATCTTGATCTTCTTTGGATCTGGGGTGACCTG
AAAATACAGTTGTTGATTTAGGAAAACTGGCTGATGGTTTTATTGTTTAGAGTATTATTC
AAATTGGATCATCAATAACTTGGATTATCAACTTACGATCGAATCCTGACTTATGAGTAA
AAAAAATTCTCTTTAAAACGTGCTGCTACAAAGCTGAGATTATGACTTTCACGTTGTTTT
CAAGCATTGTTATTGGGATTTGGTGGGGGAGTCGTTTTGAAAGACGATCTTAGATGTTTA
ACTGAAAGGTTACTAAACTATTCTAAATTGACTTATTTTTCATAGTTTAGAGACTTT
>MtrunA17_Chr3g0087721 len=462 end=9082211 begin=9081750 strand=- chr=MtrunA17Chr3 gn=MtrunA17Chr3g0087721 type=mRNA def=hypothetical protein
ATGCGTAATTCAATCCACATAAATGTTTTCAAATCAGCCTCAGCTGTCTACTTTGAAGCT
TTCAAGGGTTATGTGAGAATGATGTGTTGTTTCAAAGTTGGTTATCAAGAGACAAGAGAG
TTGGTTGCATTTCCTCTTGATTTATTGATAAACCAAAGATTACGTTTACATCTTCTTCTT
TTTAACTTTGTGCAGAAATTTGCTAGTCTCCAATGCATAAATTGGTTGAAACATACCTCA
TTCACTCACTCAAATCCAATAAGCCTTCTAATTGAGTGTGCTAAATCTTTTCCATCTGGA
AGCAAAAAAATGCAAGATATAAGCTTGAGCCCACACATTCGTCGAAAACATCATTGTCTT
CAGACGACATCCTTGTTCAGAAATACTTCTATGAACTGTCCTTTTTTGAAGTTTTCATAC
CTGATTACAAATCAAGCAATTATTGAATCGTTGGAAATGTGA
>MtrunA17_Chr5g0418651 len=1435 end=19128657 begin=19126080 type=mRNA gn=MtrunA17Chr5g0418651 strand=- chr=MtrunA17Chr5 def=Putative remorin
GTCTGCAACGAAGAAAAGAATACCTATATCTTTCTCCAAAAGGCACAAGAGATCCAAACC
AGTTACCTATGCAAAGTATATTCAACCTTGCTTGTTCTCCTCCATATGATGGCCCCACAA
ATAACAAACCCAAACAACGTTTCCTTTCCAAGGTTTCTTCTATTTCAAATAAAGCACATG
CAAGTGGCTAATGGATGATGACAAAACATATAAGTGATATAGAAGAAAAACCTGAGAATA
AACCCTACCAGTAGAATGGAGAATTTATGGACTCAGATGAGGGTACAACTTACTGGTACG
GAGGAGAACAAATCTGATCTTGGCGCCACAAGGGATAGGAAAATACCTATACAGAAGAAC
CAGTCTTTCAAAGAGAAGAAGAAGGGCCAGAATTGGTTGCAAAAACAGCTTTCAAGTAAA
ACAGGCCGTGATTACGACTACATAGAAATGGTGCATGCTGCAGCAGTAGCTGCTGCTGCA
TTATCAATTAATTTGCAAGAGACATTTGAGCAGAAGAGTGAGACCCCGGAGGCCTCATCG
GCCAAGGTCAAAAGCAACATGGACAGCACAAAATCTTCAAAGTCCCTTCTCAGTAGTGCA
TCCAAGCGATTATCAGGTTCATTTAGATCTAAAGATGACCAGGGTGACAAGGTGTCAACA
TCCTCGGTTATAGAAGAAAAGAAACCGGAAAAAGCCATTACTCCTGCACCATCAATGAAA
AAGACTTCGACTTTCACTGGAAAAAAAACTAACAGCACGGTACCAAATGCTCCTCCTCCA
CCCCCGCCACCGCCACCACCAATTAGGAAGACTTCAGAGAAACCTGGCCCTCTAAGACAG
ACTACAACAGGATCAAACAATGGGGAGACAAATGCAGATGATGAATGGGAGAGAACTGAG
CTCGAGAAGATCAAACAAAGGTATGAGAAGTTGAAAGTGTTGATAGATTCCTGGGAAGAC
AAGAAGAGGATGAAAGCAAAACGCAAGCTAATGAAGCAAGAGAGTGAAATTGAACGGAGA
AGGTTAAAAGCTTTGGAGAAATTTCAAAATAAGATGAAGTATGTAAATCTAGTTGCAGAC
GGCGCGAGAGCCAAGGCTGAGGAAAGCCGAAAAAATGAAGAGCTGCAAGCAAAAGGGAAG
GGAAGTACAATTCGAACAACATGCAAACTGCCACGGATGTATTTCTGCTTCTGAGATCAC
TAATTGCCAAACATCAAGGAGTTTGAGAGGCAAAGATCTAAGTGCTTGTACATAGTTCTA
TCTATAGCTCTTACTCATCATTTATGCTCAAACAATACATGATGCTGTAAAAATTGTAAA
AACAGAACTGTAAGCTTCAACAAATACACGAGCTACTTCTTGAGTAAACCAGTTTACCTT
TCCTTGTTTTCGGATTTAGTTTTGGTAGCACAGTTCGACTGTCAACTTCATTTTC
>MtrunA17_Chr4g0074511 len=1052 end=63136240 begin=63134830 type=mRNA gn=MtrunA17Chr4g0074511 chr=MtrunA17Chr4 strand=+ def=Putative short-chain dehydrogenase/reductase SDR
TATACACAGATTGATTAGACTCATCAATATACTTAACTTCAGTTTCAAACCCTGCAAAAA
TGACAAGTAACGAGGCTAAGTTCCCACCTCAGACCCAGCAAACTCAACCAGGAAAAGAAC
ATGTCATGGAACCACTCCCACAAACCATAAATCCTGACCACAACCCCACCAATAAACTAA
GGGGAAAGGTGGCGTTGGTGACAGGAGGTGACTCAGGTATAGGAAGAGCAGTGTGTCTAA
TATTTGCAAAAGAGGGTGCAACAGTGGCCTTTACATACGTGAAAGGTGTTGAGGATAGGG
ACAAGGATGATACTCTGAAGATGTTGCTAGAAGCCAAGACAAGTGATGCACAAGAACCAT
TAGCAATTGCTGCTGATATTGGATATGATGAGAATTGTAAACAGGTTGTGGAACTTGTTG
TAAAAGAATATGGAAGCAGCATTGATGTTCTTGTCAACAATGCAGCTGAACAACACCTCA
GAAACTCAATAGAGGAAATCACTGAACAACAGCTTGAAAGAGTTTTCAGGACCAACATCT
TTTCACACTTCTTCTTGGTCAGGCATGCTCTGAAGCACATGAAAGAAGGTAGCTCAATCA
TAAACTCAACCTCAGTGAATGCCTACACAGGTAAAGCAGAAACACTCGACTACACATCGA
CGAAAGGAGCCATTGTTGCATTCACTAGAGGTCTTGCTCAGCAGTTGGTGAGCAAGGGAA
TAAGAGTGAATGCTGTTGCTCCAGGACCAATTTGGACGCCAGTTCAACCAGCTACTATGC
CTTATGAGAAGATACAGAATTTGGGGTCAGATGTGCCAATGAAACGAGCAGGTCAGCCTT
GTGAGATTGCACCTTGTTATTTATTCTTGGCTTCTCTACAGGACTCTTCTTACTTTACTG
GTCAAGTCCTCCATCCAAATGGTGGGGTGATTGTGAACGCTTAATACTAGCCTGCCTGCT
GTTCTATTTGTACCTTCGCCTGTTTGGGTTATGTTATGTTTATGCTTCTTGGAATAATTT
GTACTTGTTGGATTATATATCAAATTCAATTT
>MtrunA17_Chr1g0168371 len=330 end=17263482 gn=MtrunA17Chr1g0168371 strand=+ chr=MtrunA17Chr1 type=mRNA begin=17263062 def=hypothetical protein
ATGAATTTAGTGAAAGATGAAATTATTGATAATGAAAATCATGTCCATAGAAGTGATAAC
AATTCTGAAGACTTTGAAGAAGTAAATGATGGTCAATATTCTTCACTCAAACTCATTGAT
GATTCTTGTTTCATTTCTCTTGAGTTGAATGACTTTTTTGAATCAAACCTCCCAAAATTA
GTAAAAGGGTGCAAACGGGTCTTACTTTATAGTACATTGAAACATGGGATATCACTTCGT
ACATTGATCCGTAACAGTTCTCAACTCACTACTCCTGGTTTGTTGGTATGTTATAACAAT
TATGAACGAAAAATATATCTCTTATTGTAG
>MtrunA17_Chr2g0310101 len=645 end=33015161 begin=33014517 gn=MtrunA17Chr2g0310101 strand=+ chr=MtrunA17Chr2 type=mRNA def=Putative transcription factor C2H2 family
ATGTCAGAAACACTACGGTTTGGTGATGGTGTTACAAGAGAGAACAAAAAACTAAAGCGC
AAGATGGATGATGCTAACATTGATGCTGATTCAGATGTGTTACTATCTCTGAGTGTAGGA
GGAGGTGGAAGTGGAAGATCTTCATTCAAACCCCTCAAGAGTCATGAGGAGCAAAGGGAA
TATCCATGTAAGTTTTGCAACAAGAAGTTTCCAAGTTCTCAAGCCTTGGGAGGACACCAA
AATGCCCATAGGCGAGAAAGGGTGCTTTCAAGAATTGAAAAGGAAATTCAATTAAGAACT
TTTGGACTTGGTGTTCATCACTTTTTTCCATACTCAAATCATCATCAATATCCATTCATT
GTCGCAGGGTCATCACCTCTTTATCATGGAGTTGGATGGCCTCAATTTGTTTCACCTGCA
ATCTATGGCAACTCAATTGGGATGATCATTAACTCTGCTTGGCCTACTCAAACTCCATTG
AATAATAATGTGGGATTTGAAAATTATCAACATAATGATCACCTGCAGGTTCCTTCGTTT
AATGTTGCTCTTAACAGTCATGTCGTAATGGTAAATAACAATCATTACGAGCCTAATGAC
AACCAAAATTCATCCTCATTTCCTGATTCATCCTTCAAGCTTTAG
>MtrunA17_Chr6g0448811 len=1891 end=28933 begin=21576 type=mRNA strand=+ chr=MtrunA17Chr6 gn=MtrunA17Chr6g0448811 def=Putative mRNA (guanine-N(7)-)-methyltransferase
GCGATTTTCCTGTGATTTTTGTTCTCGGCGTGAAAAGGTCCAAAAACGGTCACGGTGGCT
GCTGATACCGTTTTGTAACGGCCGCAATCCCGGTACCGGTCCTTTTTTTGAAACCTTGGC
AGCCGTCCACTTGGTTGGCCACCGTCTAACTGCTCGCGCCGGCCGTTTTTCTTCTAAATC
AACAGTCAAAAAAGTTGCTCTTTACCGCTCTCCGCTACTACTCACTGGCTGCAGCCTCCC
TCACTCACGCAAACCGGGACACGTTCCTTCTTTCTCGCGCCTGATAACATTAACACAAGT
CTTATGAAACGAGGGTACCGAGAATCTCCTTCAACCTCATTCGGTTCACCTCATTCTAAA
CCTAGACATAATTCTCAAGGCGATGAAAATTTCCTGGAGGATGAAAGCACGAAGAATTAC
GCTCGGAAAGTAGCTGATCATTATAGTGCAAGGTCCAACCAGACCCTGGAAGAACGAGAA
GCTAGTCCAATAATTCATTTGAAGAAACTTAATAATTGGATTAAGAGTGTCTTAATTCAA
CTCTATGCTCGCCGAGGAGATGCAGTACTTGACCTTGCCTGTGGCAAGGGTGGTGATCTT
ATCAAATGGGACAAGGCCAAAATTGGATATTATGTTGGTATTGACATTGCTGAAGGTTCA
ATCAAAGATTGCCGTACCCGTTACAATGGTGATGCCGACCATCATCAGCGACGTAAGAAG
TTTACATTTCCTGCTCGCCTCTTATGTGGAGATTGTTATGAGGTTCGCCTGGACAAAGTT
CTTGCGGAAGATGCTCCTTTTGATATCTGTAGTTGCCAGTTTGCATTGCATTACTCCTGG
TCTACAGAGGCACGTGCTCGGCGAGCATTAGCTAACGTGTCAGCTTTACTTCGTCCAGGA
GGCGTTTTCATTGGAACCATGCCAGATGCCAATGTGATTACCAAGAAGCTTAGAGAAGCT
GAAGGGTTGACCTTTGGTAATAGTGTCTACTCGGTTTGGTTTGACAAAGAATTTTCTGAT
AAAAAATTTAAATCATCACGCCCCTTTGGAATTAAGTACACGTTCCATTTGGAGGATGCT
GTTGATTGTCCTGAATGGATTGTCCCATTCCACGTATTCAAGTCATTAGCTGAAGAGTAT
GATTTTGAGCTTGTTTTCGCAAAGAACTCGCATGAATTTGTCCATGAGTATATGAAACGA
AGCGAATTTGTGGACCTCATGCGAAGACTTGGTGCGTTAGGGGATGGCAACCAAGATCAA
GGTACACTATCGCCTGATGAATGGGAAGCAGCATATTTATATATGTCATTTGTACTAAGA
AAGCGAGGTGAACCTGATAAAAACCAAGTGAGCGGCAGAAAAGATCGAGGTTTGATGCAT
ATTACGGAGGAAGACATAACTTATATCGGCAATGACTTTTGATAGCTAACAACAAGAACA
AATAAGCCAAATGCTTGGTTTTTTTAAAAGGATATCAAATTACATAAGGGCATGAAACAA
CATGCATTGCCAATTTGTCATGAGCCAGGAACATTCATCTCACAATCTCGTTGTCTACCA
AAATTTTGTTGAATTTTGTAGGTTGGTAGTAATTAAAGTAAATTTTCTGCCCTAGAACTT
GTTGTGCTAAATAAGACTTAGCAGTGTAATTTACAAACACAGACTAATGCCAAGGGAATG
TCTAATTTGACAAAACTATAAAAAAGTTTTCTGTTTGCACTTTATTACAAACAAGTGAAA
AGAAAGTGATAATTTTAAAATTATCAGTAAAAATAAAATTTTATCCTCAAATCAGTTAAG
TTTTTTTTCCTATAGCAGGCAGTGATGATGTAGTAATAAACACCGACTGAACTATGGTCA
CTGGTTTTATGTTTTTAGTTGGTGGAGTGAC
>MtrunA17_Chr7g0253191 len=2686 begin=39888449 type=mRNA gn=MtrunA17Chr7g0253191 strand=- chr=MtrunA17Chr7 end=39893780 def=Putative YTH domain-containing protein
ATTTTCCCTTATTTAATGTCGGTATATAAAGAAACACAGTCACACCTAAAATCCCTCTCT
ATATTCTTCCTTCACTCACTGCATCTCTAAAACCCAAACTTCACGTTCTTGGCGGCGACA
CTTCACTTCACTCGATCTATCATGCCTTCTGTTGCTCCTTCCTCTGAACCTGCAAGTTTA
CTGCAGAATTTGTCTCTGGATTCGCAGCCCAAGACTATAGTTGGAGATGCCGAGCCAGTA
AAGAAGAATGGACCTGTTTTTGCGAATGGTGCAGCTAAGGGGACGGGCAAGCCATTCAAT
CCAAATCCTAGCTATGTTCCAAATGGATACCCTTCTACATATTATTATGGAGGTTATGAT
GGGCAAGGAGATTGGAGTGGTTATTCCAATTATGTGAACCTCGATGGAGGGATGACTCAA
GGTGTTTATGGGGATAACTGCTCTTATATGTATCACCAAGGTTATGGCTACACACCATAT
GGAGCATATGCTTCACCGAATTCCTCCTCTCCTGTAGTTCAACATGATGGTCAGATGTAT
GGGCTGCAACAGTATCAGTATCCCTGTTCTTATTACAACTCTCCAACTTCCGCTGATGGA
TCATTTGCTCCGAACAAAACCAGTGTTCCACAACGAGAAATGTCAACTGCTGTTAATGCG
GATCGTATTACTTCAAATGTTATGAATAAAGGAAACTCTGTTAGCATGGTCAATGGTGAT
TGTACAAATCAAAATGGGTTGAAGGCATTTATGAAAAGTTCCCAGCACACATCTTTGAAT
ACAAAGGATTCTTATCAAGGGTCTAGCTTGCCAGCTTGTGCTCCATTGTCAGGATATCAG
GGTCCAAGGTTGAGTACTCATGGTGCACAGTCAGCAATCCCTACAGACGTGTCATTGGTT
TCAGATAGACAGTCCAAACATGGAGGAAAGGTTGGATTATCTTCCCAAGTGGCAAATATC
AAAGACTTCTCATCTCAAAGGAATCAAAGACACTCTCAGTCACTTCCACAATTCATGAAC
TTGAATGGTTCCAGACATCCATCTGGAATGGAACTACTTCCTGGATTCATGAACGGGATG
TATCCAAGCAACAATTTGTTCAGTCAATATGGAAGCTCATTCAGAGCTAATTCTCGTTAT
GGGTCTTCTGCATACGGATCTAGAACAGGTTCTTTTGATAATAAGTACAGAGCAACAGGT
AATGGCTATGTTGCTAATGATTCCAGAAGAAATGGAGATGGTTTCAGTGAGCTAAATAAG
GGACCTAGAGCTGCCAAGAGTTCTGATAATAAAAGTGTCAAAAGTCCTGAACCGGTCACT
TTATTACTCAAAGGGCAGAACCTTCCAGTGAAGAGTGATGACGAAGTAGTCCCTCTGGTT
CTGAATAAAGAACAATACAATGGAGAAGATTTGTCTGAGAATTATTCCGACGCAAAATTT
TTCATCATCAAATCCTATAGCGAGGACGATGTTCATAAAAGCATAAAATATAGTGTTTGG
GCAAGCACTCCCAACGGCAACAAAAAGTTGGATGCTGCATATCAGGAAGCTGGTGGCTGT
CCTATATTTTTGTTATTTTCGGTCAACACTAGCGGTCAATTTGTTGGTTTAGCTGAGATG
ACTGGTCCGGTTGATTTTGATAAAACTGTAGAGTATTGGCAGCAGGATAGGTGGACTGGT
TGCTTTAATGTGAAGTGGCATATCATTAAGGATATTCCAAACGGTGTGTTAAGGCACATA
ACACTAGAAAACAATGAAAACAAACCTGTAACTAATAGCAGGGATACTCAGGAGGTTAAG
TTTGAGAAGGGTGTTCAAATTGTCAAAATTTTCAAGGAGCATGCAAGCAAAACAAGTATA
TTGGATGATTTTGGGTTTTATGAGTCCCGCGAAAAGACCACTCAGGAAAGAAAATTTAAG
GAGCAGCAGTTACCAAAACAGGTCAACAAGGCCAGTGATATAACATTTGGCTCAGTTACA
TTACCCAAGTCTCTTGATACAACCTTGATGAAAGAATCAGCTACTGCAGATGCAGCACAG
GGGAACGTGAATTCAGAGGTCCTGTTAGAAAGGAATGGATCCACCCCAGCATTTGAAGAT
TCTTCTAAGAGCAGTTAAACTAGTAGTAGTGATAGTTATTTGCTGATATTTGTATTGGTT
TTGTTTCATTTGTGCTTTGTTCTTTGTTTTCTGGCTCTCTTTGTTTTTTTCTCAGTGCTT
TAGTCATGGAAAGAGTTGTGTTGTTTTTGAGTCTTAATTTTTGCTTAATCAACCTTGGTA
TGGAGTGGAGTTAACTCATTTTATTTTATCCTCGTCTCCTTTAATTTAATAATATAAAAC
GTGGCTGTTTTTGTCCCTCAATCTGATAGTCTGTTTTAGATAGTTTTACTACAAAATCTT
GTATGACGATTATTGTTCAAAAATTAACAAGTATCTGATGTAGGGCTGGCAATGAACCGA
ACCAACTCGACAATAGTTTGAAACTCGATTCGACAATTAACTCGTTGAACTTGGTTTATG
AACCAAATGAATTGAACTTGAGCTGAAAATTAAGTTCGTTAAATAAATGAGCTGAATTTG
ATGAGCTGACTCAATAGTTATACCAACTACCAACTGAACTAAGCTCATTAGAACTAATTT
AATTAACAATCAACGATAGTTATAATTAAAGAGGGAAATAATATAA
>MtrunA17_Chr5g0438681 len=1719 end=37821588 type=mRNA strand=- gn=MtrunA17Chr5g0438681 chr=MtrunA17Chr5 begin=37819870 def=Putative vinorine synthase
TTGTGATATAGTTATGTCAATACATTCAATCAATATACAAGTCATAGCATAGATTGATTA
CCATGGAAATAGAATTACTTTCAAGAGAAACCATCAAACCTTCATCACCAACTCCTTCTC
ACCTTAAACTTTATCCACTTTCTTTCATAGACAACATTGTTTGCAGTAACTATCTGCCAT
TACTTTACTTTTACAACCCAAACGGAAATAGAGATCAAAATTCAAAAACATCACAACTCC
GAAAATCCTTATCTCAACTTCTATCTAAATACTATCATTTTGCTGGTAGGATTAAAGATA
AAATTACCATTGAATGTAATGATCAAGGTGTGTTATTTTTGGTCACAAAGGTAAAAAACA
AACTTTCAGAGATTGTTCAAAATCCCACTGAAAAATTGTTAAACCCTTTGTTCCCTGATG
AATTACAATGGAAAGAAATGGATTGGAGAGCGAGTTTTATAGCCATTCAAGTAAATTGGT
TTGCATGCGGAGGAATGGTAATAAGTATTTGCATTAGTCACAAAATTGGTGATGCTGCAA
CCATTTTCAACTTCATGAATGATTGGGCCATTATCTACCAAAAGTTTGATGAAGATGAAA
AAGATTTATTAAGTTTACTTGATGCAGGGGGGACAATTTTTCCACAAAGGGATTTACCTA
TTTTCCCAGAAAATGTGTTAAAGAGAGAAAACAATGTTGAGTTTAAAAGGTTTGTTTTTC
AACCTGCGATGATCAAGTCTCTTAAGGCAATGGTAACTTCTAGTTCCATGCCTTCTCCCA
CACGCGTGCAAGTTGTAATTGCATGGATTTACAAGCATGCTGTATCAATAATGGGGTTAA
ATTTCCAGACGGCTTCGTTTTACATGGTTGTGAATCTACGCAAAAGAATGGTTCCTCCGT
TGTCTGAAAAATGTGTAGGGAACATACTTTGGTTTTCGTCTATGATGATGACAAATAAGA
AGGAAATGAAACTAGAAGAGTTGGTATGCAAAATAAAAGAAGGGTTATCTGAATGTTGTG
ACGTTTATCCTAAAATGTTTAGAGAGATAGGGAAAAACAATTTGTTGATATCTGAGTGCT
TGAAGCAAGCTACAGAACCTCAATCCGAAAATAAAAATGTGTTTGGTTTTAGTAGTTGGT
GTAGGTTTCCAATGTATGAAGCAGATTTTGGATGGGGAAAACCAATATGGATCACCACTA
CTGGTTGTTCTTCAAAGAATAATATTCTTCTAATGGATACAAGAGATGGAGATGGCATTG
AAGCTGTTGTGAACATGGAAGAGAAATATATGGCTAAATTTGAACATGATTTTGAGCTTC
TTCAATATGCCTCTCTTAATCCAAACAATGTTGGAAGTGATGACTGTGTGCTCCGTTCTT
GAGCTCTCTCAACTTCTTTAAATGTTGGTCCATGTATGTAAAGTGTGGATGTGAATTAAA
GTTCTTCAATAAGCATCGAATTGCGAATGTGTTAAAACATGCAAGATTTATTCTTATTTC
TTAAAACTTTTCTTTTAATTATATTATAAATGATTTTTTTTTTTTTTTTAGTGAAAGTGT
GCTCAAGATTGATGCATAGCGCTTGAGACATTTGTTTTCAATAGGCTTAAATATGTAAAT
CGTTCCTGTAATTTGGTGCGTCTTTGGTTTTCGTCCACGTATCTTTTTTTGTTCTAAAAC
AACCCTTGTACATTAATAACTTTTTGCTTTTCGTCCCTC
>MtrunA17_Chr5g0446241 len=781 type=mRNA chr=MtrunA17Chr5 strand=+ gn=MtrunA17Chr5g0446241 begin=42915980 end=42916760 def=hypothetical protein
TTTTTTTTTTTTTTTGAGACCACAAGAAATGTATTGTGTTGTATTTGTTTACGTAACATA
CAACAAATATATATAAAAGGACTTGTGATTGAGTTAGTGTCTCAATGCCTTGAACAAAAG
GTATATAAACATAAAATAAATATTGCATTTATGTCTTACACGGCAAAAAAATATATAAAA
AAATTAACTTTTCACATCCACAAACCATACCCCCCTTGTATGTATACCCACCGAATATCA
AAGAAATGAGATGAGGATATTTACCCTAATGATAAATATGATTCAATTTTTATAAAAGGA
GATGTAGATCATATTTTAAATAAAATGAGATAAAGATATTTGATGTTTTTGCGATCAAAA
GAATAACAGATTATAAAAATAAAGATGAAGTAAATATGATTTTTCTTTGATATGGATAAA
CCATCCTTATTCATCAAAGGATAATGTAGAAAAAAACATAAATAAAAGTTAACTATTTGT
AATAAACTGTGTATACCTCTCCTTTGAAAATGAAATTAATTTTTCTGTTGTTGATGTTCA
AATAATACAATTTATTAAAAATATGTTTTTATCTCTTTTTTTTATTTGGAATATATATTT
ATCTCTATCTCTCCTTTATATTTATTGTAATATGTATTTCATAAGTGAAACGATATTTGA
ACATTTATTTACTGACAACTTTTGTGACAATTTTTTCTCTCATACTTATAATATTTTTTA
CTTTATTTCTCTATTATTTTGGTTTCCGTGTAAATACCTATTTTTTCTTTGTAAATTATG
A
>MtrunA17_Chr4g0050631 len=1653 begin=45535420 strand=+ chr=MtrunA17Chr4 gn=MtrunA17Chr4g0050631 type=mRNA end=45540301 def=Putative transcription factor C3H family
GCCATGAATCTCCATTTTCGAGCTTGAATTGGTTTCGATGAACAACAGCAAGATGAAGAA
GGTTTCGAAGTTGAGGACTTCGAACGAGAACGTTTCGCCATTGATGGTCGAGTTGGATGA
TAACAGAGGACTACGTTATCTCCAATCAACAACGGTGAGTCCAGGTTTTCAACCCTACGC
CGCCGAGAACTTCGACGTTACCGGCTCGCCGTCGCAGCTCGCTAAATACTTCTACGCTGT
ATCTCCGGTTTCTGCTAAATCAGGTGACTCCTTCACTTCTCCGATTTACGGCTCCAGTAA
GTACAGGTTAGCAAAAACGCCGCCGTACTCCGGTACCAGCAACAGCTCAGGGGGGAATAG
TAGCTTCAGTTCTCGCGGTAGATTGTCTCTCTCGCCGCTTGCTTCAATTGAGAATTTGGA
GAGGAAGCAGCTCTCGTCGCCGCGGATGTATCAAACGCCAGTGAAGGGTGGTGAGGAAGT
TATTGTGATGGATGATATACAGGTGAGGTCAATGTCAGGAGGAAAGAACAGAAGATCTTC
ATCTTCTTCTTCTTCTTCCGGTAGAGGCTCTTCATCTTCCTCTTCTTCGTCCTCGAAGAG
TGTGTTGTTTAAGAAGGAGGTTTGCAGAGCATGGGAGGAATCTGGAAACTGCCGCTATAA
CTCCAAATGCCAGTTTGCCCATGGAAGAGAAGAGCTTCATCTAAGTCGTCTCTCCATGAA
GAGTAAATCTGAGGCACAGATGGGCAGATTATCTATGAGAGCAGGACTGTGCTTGTATGG
CCCGGACAGCCGCATTCTTCCTGAATCCGCTGAAGTAGCTGAATCTGGACCTGTAGTCAC
AAGACTTGCAAGATCTCAACCAGCTTCCCCTGAACCTCATCGCACTCATGCCAGCCTGGA
CAGCCGTATTGTTCCTGAATCCGCTGAAGTAGCTGAACCTGGACCTGCAGTCACAAGACT
TGCAAGATCCCAACCAACTTCGCCTGAACCTCATCGTACCCCTGTCAATCCAAACACCAT
CAGCGACTGGTCACCCCTGGACGATGGCATTGAGGCTGTCCTCCCAAATGGTTCAGACAG
AGTTCCCTCTAGGGAGGAAGTTGATGCATACATTTTTGGCATTCTCAATCAGCCGACCAC
TAAAAGAAGACTACCAGTGTTTGCGGCACTTTGCGAGGGGCAGTAATCTCCATGACGACT
AGCAAAAAGACTCCTATCTGTTGGATATTACTTTCAAACCCATTTTTCTACCTTTTGAAT
AATTTCCCCCCATTTGTTAGATAAATAAATAAGTACAATCATTGTTGGGTGTGCTGCTAA
TGATGTTCTGGGAGAGTTGATGACTAGATTACCAGTACTGTGTATATATTTCAAAATAAT
GACACATTTTTACAAGAAAGGCAAAACCCAGCAATGGTTTGATTGAACAACTACTTTCTG
AATCATTGACTGATTCTTTAATAAGTTCTGAATTTCGTGTTCGGCATATGATTTGCATTG
TAATTTTACTAGATTGCACTAACTCCCTCCAGTTCTCAAATTAGGCAATAATTGAGGAAT
GTTACAACTTATAACTGCAATTATTAGTAGTATCTTGGATGGCTAGCTTCTGGCTTCATT
ACATTAAGTTGTTAAGAGTACATTAGACTAATG
>MtrunA17_Chr1g0152121 len=558 end=4858210 begin=4857653 type=mRNA strand=+ chr=MtrunA17Chr1 gn=MtrunA17Chr1g0152121 def=hypothetical protein
ATGGAAATGATGGAGTTGTGTTATCATATATGCTACACACTCTGTTTTGAGTTCTGTCTC
CCTCCTTTCATGGATTGGATGGAATCATTTGTGACAATGAATATGACAGCAGAGTTCATT
TTTTATATTTGCCTCTCACTCATTGTTCAGTTCTACCTTCCTCGGCTCGTTCACCAGATC
AATCCATCGTTCAAAATCACCGCCGAATGCATGCCCCCTGCCATCTTCATGCTCATCGTT
ATCTCTCACCGCTTCAATTGGACATTTGCATTTGCAACAACAGATCTTAAATTGGTGTTA
TTGCAGCATATAGGCCTCTGGTTCCTTTCCAGGGTGTCGGTCCCTCACATCATCCATTGG
ATCAATCCATCTTCCAACATCAACGGGGAATTATTTCTTATTCCTATCCTCGTCTTCATC
ATTGAAGTCCACCACTCAATGCGTTTGTCGGAGCTAGAACCCTCTCAAGGAAGCCTTGAA
GTCTTTGCCGTCGCTAGAAGAACCCTCACAAGGAAGATGATGTCGCACGTCATGAATGGA
AGTGTTTCCTATAATTGA
>MtrunA17_Chr2g0278831 len=3096 begin=1433642 type=mRNA strand=+ chr=MtrunA17Chr2 gn=MtBAK1|MtrunA17Chr2g0278831,MtrunA17Chr2g0278831 end=1440629 def=Putative transferase, protein kinase RLK-Pelle-LRR-II family
TTTATCATTTTATTATCCATTATGATTTTACTCGGCTCGACTCGAGAAATTAATCTCCAC
ATTTGTGAGATATGGTGTTGGACCAAAAAGAGTAGAGGAAATTTCTGAGTAAAGAAAGGA
TGCAACATTCGTTGACCCCAGCTTTCTCTTTCTCTTCTTCTCCTTAACCTTCTCTTTCTC
TCTCTAAAAAACTCTTCTTTCTTTCTCTGCATTTTCACCTCAAACTACCCATACCCATCT
CATCTTTTTGCTTCCATTCCAACCCAACAACACTACCAACAAATAAAGAACAAATTTTGA
ACCTACCCATCATTCAATTTTCATCAAATTATCAACTTCACTAACCATTTTTCATTTGGT
CAACGTGGTCAAAGTATTGTGTAGTTTGATGATTTGTATTGTTTAGATCAATAAAGGGTT
TGTTTTTGTTATTAACCAATCAAATCAATTGTATATGAATGATTATGAAGTTGTGTTGTT
CTAGTTGAAGAAAAATGGAACAAGTGACTTCATCATCTTCTTCTAAAACTTTGTTTCTTT
TTTGGGCTATTTTGGTGTTTGATTTGGTGCTTAAAGCTTCTTCTAATGTTGAAGGTGATG
CACTGAATGCATTGAAGAGCAACTTGAATGATCCTAACAATGTTCTTCAAAGTTGGGATG
CTACCCTTGTCAATCCTTGCACGTGGTTTCATGTTACATGCAATGGTGATAACAGTGTAA
CCCGTGTTGATCTTGGAAATGCGGAACTTTCTGGTACACTGGTTTCACAACTGGGTGATC
TCTCAAATTTACAGTACTTGGAACTTTATAGTAATAATATAACAGGAAAAATCCCAGAAG
AGCTAGGAAATTTGACAAACTTGGTGAGCTTGGATCTTTACTTGAACCATTTAAGTGGTA
CCATACCGACTACATTGGGCAAGCTTCTAAAACTACGGTTCCTGCGTCTCAATAATAACA
CCTTGACTGGCCACATTCCCATGTCTTTGACAAATGTTTCTTCGCTGCAAGTTCTCGATC
TTTCAAACAACGATCTAGAAGGAACTGTCCCAGTGAATGGTTCATTTTCATTATTTACTC
CTATCAGTTATCAAAATAATCGTCGCTTGATACAACCAAAAAACGCTCCCGCACCACTTT
CTCCACCAGCACCAACTTCTTCAGGTGGTAGTAATACTGGAGCTATTGCTGGAGGAGTTG
CTGCTGGTGCTGCTCTGTTGTTTGCCGCTCCTGCAATTGCACTTGCTTATTGGCGAAAAA
GAAAACCACAGGATCATTTCTTTGACGTTCCTGCTGAGGAGGATCCCGAAGTTCACCTTG
GTCAACTTAAAAGGTTTTCTCTACGTGAGCTGCTAGTAGCAACAGATAACTTCAGTAACA
AAAATATTCTAGGTAGAGGTGGATTCGGAAAGGTTTATAAAGGACGCTTGGCTGATAGCA
CACTTGTAGCTGTAAAGAGACTTAAAGAGGAACGTACACAAGGTGGGGAGCTGCAATTTC
AAACAGAAGTGGAAATGATCAGTATGGCTGTGCATCGTAATTTGCTTCGGCTTCGTGGAT
TTTGCATGACATCTACTGAACGTTTGCTTGTGTATCCTTACATGGCCAATGGAAGTGTAG
CATCATGTTTACGAGAACGTAACGAGGTTGATCCGCCGCTTGAGTGGCCAATGCGGAAGA
ATATTGCACTGGGATCTGCCAGAGGGCTTGCTTACTTGCATGATCACTGTGACCCTAAGA
TTATTCATCGTGATGTGAAAGCTGCAAATATATTGTTGGATGAGGAATTTGAAGCAGTTG
TGGGAGATTTCGGTTTAGCAAAGCTTATGGATTACAAAGATACCCATGTTACTACTGCTG
TCCGTGGTACGATTGGACATATAGCACCTGAGTACCTGTCAACTGGAAAGTCTTCAGAAA
AGACTGATGTTTTTGGATATGGTGTGATGCTTCTTGAACTAATAACTGGACAAAGGGCTT
TTGATCTAGCACGTCTTGCCAATGATGATGATGTTATGTTGCTTGATTGGGTTAAAGGAC
TTCTCAAAGACAAGAAGTTGGAAACACTTGTTGATGCAGAGCTAAAGGGAAATTATGAGG
ATGATGAGGTAGAGCAGTTAATCCAAGTTGCTTTACTATGCACACAAGGGTCCCCTATGG
AAAGACCTAAGATGTCTGAGGTGGTTAGAATGCTAGAAGGTGATGGTTTGGCCGAAAAAT
GGGAGCAATGGCAGAAAGAAGAGACGTACCGACAAGATTTTAACAACAACCACATGCATC
ACCATAATGCAAATTGGATAGTAGTAGATTCAACTTCACATATCCAGCCAGATGAACTCT
CAGGTCCTAGATGATCCGTTTGAAGATTCTATCATATCCACTAGTGAATACACAATCCTT
TTTCCTCTGCCTGAAAGAGATAAACTTTCATGATTTGTGCATATGCTTTTCACCATCTCT
TCTACTTAATCTTTTCTTTCGATCTTCTTGAAATTATCTTGTATCTTCACGTTACATGGT
CATTGATCAGGTTATGATTATTTAAGAAAAAAGTTTGTAATTGTTACTGGGTTGTCAAGT
TGCAGGATAAAGCTTAGGACACAAGCAACCAACACTTTTGTCATTGTATGTATGAGAAAC
TAGTATAGAGCTTTTATGAAAATATGTGCAATTTTATTTTTATCGTTATTGTATTTTAGA
ATTTGTTTTCTTTTGACTTGGAAATAAAAATAAGTAGTACAGTACTTCAGTGGTTGCTAT
GTATTTGACTTTTAATAATGGTTGGCATTACACTTTCTTAGCAAATAGTATGTTTGGAAG
ATAATGGAATTGGTTGTTCAATTTCTCGTTGGAATTTCTCTACTAACTATATTACTAAAT
CTGATCTTTGTATTGATTTTGACATTCTTGAAAACAGATTTTCAATCAATTTAACCAAAA
TTAAGTTAACCTGAAATACATCATTGTGATGATAGTAGACCAATAATTTTGATGTATGGT
GAAGTTTCAACATATGGCAGGAAAGAAGAGTTTGTATGCCTAATTAACCTATGGAGCAAG
TTTTCCATGGTCACAAGACTGTCACAAGTCTTGGGC
>MtrunA17_Chr6g0448891 len=1183 end=70155 type=mRNA strand=- chr=MtrunA17Chr6 gn=MtrunA17Chr6g0448891 begin=67256 def=hypothetical protein
GAATGTAGAGTTTGAGAGAGTGGAATTAGGGTTTGAGGAGGCAGAGATGGCGAAGTTCAA
CGTTGTTCAGAAAAGAAGAAGAGCTCTAGTTGCTGAGCGGAAGAGACTGGTTCACGGCGA
CCCTACCACCGGCAAGCTTAAGATCAGAAAGCAGCCTGTTAATCTATCCGGCAAACGCAA
GCGCAAGCTCTTCAAACAATGGCGTCGTGAACAAAAAGATGCCGTAGAGAGTGGCTTGAT
TAGCATGGAAGATGTTCAAATGGCTGTTGCTGAAGGGGAAACCAAAGATAAGAATGCTAT
ATCTTCAGCTAAATTTCACTTGAAAAAAAAGGGATTGAAACTTAAACAGCTTAAGGGCAA
AGGGAAGAACAAAAGAAAATCTGATGTCCCTGCTGCTGAAGTTTCAACTGATGCAATGGT
GGAGTAATTTTCATTGTCTCCTTTGTAGTATGAGGATAGAAGAGGCAAAAATGAGATGGT
ATAATGTTGTAACCTTGAATTGAGTGTTTTGGGGTAGGCTGTCTAGATATTTTCCTTTTT
ATTTATATTTTTTAATGGTAAAAGAATGGAAGCTTTGATTTTATAGTTGAGTTGTTCAAT
TGTTGTTATATTCCTAGAAGGAAGCTCGCTGATTTGATCAACTAACCTTTGGCAAATGTT
AGATGAAGTACTATATTGCACCGGTTTATCTTTGTCCTTTACTTTATATTGGTGAAAGGA
AATCAAATTAGCAGCTGTTGATTCTAAGAGCATAAAATAATATTTATGGGAATCCTATTA
CGTTTTACCGAATACTCTTTCTATTGTTGATTTGAATAGATAAACAAAATGGAGACTAAC
ACAACAAATACAAACTCTGCAAAATAGAGAAATTAACCGTGCATGAGCAAATCATATCTC
CCATGGCGTGTGATCGTACACAACCGTTTGATATGGACTTTCCACTAGATATAACATGCA
CCTCTTAAACAAAATCATTTACCATTTTTTTGTCTATCTCTACTGTTCTCTTTCATGCTT
TCATATTCTTTACATGTGTTCTAATGGCATTGAAATTTCTTCTGGAATTGAAAAACAATA
ATAGTTTTTGACGCCCGTTTGAAATCAACATCGTCATCAACTTTGGATCCCAATTCCTTC
ATCCTCATCAGAAGACTGCCTCATAAGGAGATTGCAGAAATTA
>MtrunA17_Chr8g0382801 len=2959 type=mRNA chr=MtrunA17Chr8 strand=+ gn=MtrunA17Chr8g0382801 begin=42298030 end=42303176 def=Putative transcription regulator SAP family
TCATATTAATTAGTTGTTTAAACACGGCACAGGCACACACATACACCGTTGCTGAAAGGA
GACACACCTCATAAACCCCACAGAAGGCACTTGAATTGTTTTCTGAAACGAAATGAAGCG
AGTCCTTAAAGCTTAAGCTTCTAGTATCTTCTAGTGCTCTCTTTTCTCTTCTCTTCTCAA
ATTAGGGTTTCGCATTTCTCATTCATCAAAGCCTTGATCCTTTTTCGTTCGCACCAGAAA
CGATCATTTGCTACTGTGACTGTTAGAGTACTGAGTTAATTTGGATATATAATGTTGTCG
ACATATCCAATTCTTAACGATCAACCTATTGATCAATTGAATGTTACTGATGTGAATGAT
GAGGTTAAGAGTACAAAACTAGTTACAAAAGGTTTAAAGGAAGATTTGATTAACTCTTTG
GATGAAGCCGTGACCATTGAAAGCGTGGATGCTGAGGTTTCCAAGAAGGATGAGGTTGAT
GGTTTCATTGGAAATACTGTTGAGCTAAAGGATGCAGATAGAGAGACTGTAGTTGATGCA
GTAGTTGACACAGGTGTAATGAAAAGTTCCGAAAGTGTTGAATCAGATGAAGAGGGTAAC
AGTGCAGTAGTTCATCCAACTGATACAGAAAATGATGAAAAGATTCCAGATGTTGTGAAC
AATGACAGTGGAAAGAGTGGTAAGCAATATGGTATTACAAAGCCGGTTGACAATGATAAT
AGTGCAATGGTGGAACAAGAAGTGGAACAAATGGATTTATCAGCTGGTGCGGATTCTGCA
AATGTGGCAGGGGACCTAATTCATTCTTCTACTAGAGGTACCCCTGTTACAGTCACCGAG
AGTGTCTTAACAGAAGTAGTAGTCAGCGGTCAGGAGGATTCATGTAGTGCAAAGCCACGG
AATGGTCATGGTCAGGATTTCGTAACCAAGCAGGAGGATAAGGAGTCAAATGTGAGGCTG
AGTAATGAGGAGTCAAAGCCCGAGCTGGAGTGTGACTTAAAGCCACCTTGTGAGCATCTC
ATGCCCAACTCTTTGCTTCTTGAAAATCAGGTATCTGAGGTCAACCCTAGTTTAGGGTCA
CAAGTAAGATTTGATTCTGTTTCTAGTAATTTTGTGTCAATTAATCAAAAGAATGAAATA
AAGGATACTATAATTGCTAATAATGTCAAATTAGAACAAGAAATTGTTAGGTCAGAGATG
GTGGAAGAACCATCATCGAAAATTGATGTCCCTGTTAGCGATGAATCACATTCAATGGAT
GTTGAAGAGCTAGACGAGAAAAAGGCATCTGCTGAGGAAAATGTCAGTGACAACAGAAGT
CCAGACATGAACAAGACCAATATCAGTGAAGATGTTGGTTATCCAGAAAAGTTAAACTTG
GATGGAAGTTCTGGTGATGATTCCATGGAAGAGGATTTTCCAGAGGAGGGCAAGCAATTT
GATTCCAATTTTAATGTTGATGAACTTAGAGAAAAGGGGGAAAGTGTTGAATTGCCTGTT
GTGAATGAGGAGCGTGATGCTATTGCGGTGGGAGATGGTCTATCCTCAGAAGAAGGTGGT
ACCCAGCACAATAATAATATTCCTTCTGTTTCTCTTGTCAAGAAACAAAAATTTCAGGAT
CAAACATCAGTTGAGAATAATGAGCCTCCAAAACGACAAAAAAGGTGGAAATCTGAAACA
GTTAAAGGTTCAGATTCACAAATGTCTACTGTCAGACCTGCTACTGCACCAAAGGGTGAG
CCAATTGCTTTGAAGCGCAATTTGTCTTGGTCTGATTCCTCAGCAATTGATGATGCGCCC
AAAGAACGCATCGTTCCACCATCACAAAGGCCCCCAACTAATTCCCTCAGGATTGATCGT
TTCATCCGACCTTTTACCTTAAAAGCAGTGCAAGAACTTCTTGGTAAATCTGGGAATATC
ATCAGTTTTTGGATGGACCAAATAAAAACCCATTGCTACGTCAGTTACTCAACTGTTGAA
GAAGCCACTGAGACCCGAGATGCTGTTTATAATCTTCAATGGCCTCCAAAGGGTGGACGC
CTTTTAGTTGCTGAGTATGTTGAACCCCAAGAAGTGAGAATGAAGCTAGAACCTCCTCCT
CCTGTTGCCTTTGCCAACAATGATTCAACAGTTCCTCCTGTAGCAACTACCTCACTGCCA
GAGCCTTTACCCTATCAGCACAAGGAGCAACCTCCCATTCCTGTCACACTTCCTCCTCCA
CCGCCTTTGTCAAAGCTCCCGCCAGCAACTAGAGAACAACTTCCACCACCACCACCTTTG
TCAAAGCTCCCACCAGCAGCTAGGGAACATCCTCCACCTCCACCACCTTCGGCAAAGCTC
CCGCCAGCAGCTAGAGAACGGCTTCCACTGCCGCCACCATTGTCAAAGCTCCCACCAGCT
GCTAGAGAACGGCTTCCACCACCATCACCCCTTCCAGAGAAAGTTGACCGACCTATTCTT
ACAATCGATGATATCTTTCGCAAAACCATATCAACTCCTCAAATCTACTATTCACCGCTA
TCCGAAGAGCAAGTTGCAGCAAAACTGGCGGCACTGTGCAGAAGTATTAAGCAGTAGACA
ACTGTTGTTCAGAGTTTTTTCCCTGGCAGCTTGTTGATTTTCTTATTATTTGCCATTGGA
AGTTTTTTTTCTGTAGATATGCATCTTGGCAGGTACGCCAGTGTTCCCATGTCCCCCACG
GGAAGAAATTGTTGATGCCAATGGTTATTTTCTGGTTCTTGGTACTGTTACATGGGTTGT
GACTAAAAAGTTGTTTAGTATTAGAACTTTACAAGCTAAAAGATACTTGACTTGAGTGAT
AGTTTTTTTCTTGACCGATACATTTTGAAGTTTAAAAATCTATGGTAGATTATGTACTTT
TGCCATGAAACCAAATTGTTGAATAACAATGTTAGTTGTGTTCATAAGACCGGAAGCTAT
ATGAAGAAACGACTTGCTA
>MtrunA17_Chr4g0008671 len=782 begin=6639176 type=mRNA chr=MtrunA17Chr4 strand=+ gn=MtrunA17Chr4g0008671 end=6639957 def=hypothetical protein
GCTCTAAAAAGCACACATCTTCAAAAAAATTCTAAACTCCAAAAAAAAATGGCTAAGCTT
ATTTTCTTGTGCTTTTTATTAGCAAATACTATTCTATGTCATGTCATGGCTACAACTACA
AACAAACCTCAAATTAGTGTCCAATCTATTTCATCACCATCTTCAAATGCTCCTTCTCAA
AGTCCCATTAGTAGCCAAAGAACAAATGAAAAAGAATCCTCTATTGGAAGGAAATTTGGT
AAGCACCAACATGATCATATTATTACAGCACCAAGTCCTAGCCCTTTAGAAGGAAGTATT
CTTAGTCATCAAAAAACCTCTATTTTGGATTCTCAAGGTCATATTCATTTGGTGAATCAT
CATCATCATCATCCATTTGATAAGTCTATGGCTGGTGGAGGAGTTATTCTTGGAGGACTT
GCCACAACATTTTTGGTGGCTGTTTATTGTTATATTAAAGCCACTTCAAAGCACAATAAG
TTAGATAATACTACTACTAGTACTTAGGGTTCTAAAGCCTTTTGCTTCTTTTCTTTTACC
TTATTTTCTTATAATATGTACAATATAGTCCAAATGATTTTATATATGTATATGTATGTA
TATGAGGGTCTAAATGATTTTTGGTTCACTATGGATATCACCTATTCATTGCCGTTGATA
TATTATAAAATATTAAGTGTTGCCTATTTTATAATATATCAACGAATATTGAAAGTTGAT
GCATTTTGAATCAAAATTCATTTGCATCATACTCTATGTCACCTTACTTTCCTGTAATGT
AT
>MtrunA17_Chr2g0305631 len=1059 end=25579345 begin=25575148 type=mRNA strand=+ gn=MtrunA17Chr2g0305631 chr=MtrunA17Chr2 def=Putative phloem protein
ATTTCTCTTCCTTGTTCCTTCTATATAATAGGTTCGTTACATAAAGCTTCCATCATTGAT
TGCATACACCAAAAAAAGGAGCTGAACAGAAACATAAAAGCAACTTTTTATTTGCAGATT
TCTCAGAATGCCTTTCAGAAAGCCTCATCAGACAGCAGACCCTACTGAGTCTAATAAATG
GAATGATGCCAAAACTGAGTGCATGATACAGCCAAAAGGACTCAACATTATATGGGGAAA
TGATCCTCGTTACTGGAAAATAACAAATGACTGTGCAGAACTGATACAAGTTTCATGGTT
GGAGGTATCTGGTAAAGTAAAAGTAGAGAAAGGGAATACATACATAGTGAAATTTATGGT
GGAAGTTAAGCAAGATGGTTTCGGTTGGGGAAGCACAGATGTACTTGTGATGGCTAAAGT
TGGGAAAAAGGGATTATATAAATATGAGGCAGTGAAACTAGATTGTGGTAAAAAAAAAGA
CCCCATTCCAGAAGTTAAGGATAAGCTTGAAATTGAGGTGAAAAGTGATGAAACAGATCT
TGAACTTCATTTTGGATTGTATGAAGTTTGGAGTGGAAAATGGAAAGGAGGTTTGAAAAT
CTACAATGCAGAAGTTGTTAAGAAGTCTTAAAACTTTGGTCTTCTCGGATTAGTCGATTC
TTGAATCGGATATCGAGTTTAAAAAAAAAAACAGAGAAGTCTTAAAACTTTTAAGAGGTC
ATGATGTTATATTGTTGCTTGTTCAGTTTTTATTGAGAATAACAGATAGCATGCTCATCT
GGATATATGCTAATTAAGACTATATATATGATTGAGTCTCTCTGAAAAGGGAACATGGAT
AAAAAAAAATGCGATTAATGACATTATTACTATCATAATATTTGTAATAAGTTAAAGGTT
TGGTGTTGTATATTTATTGAGTAAATAAAAGTATTGTGTTGTAATAAAAATGTTAAATAC
ATTTTTTATTCCTAGAAATAAATAAATGTGTTTTAAGTCCTCTAAATATTTCTTTAAACA
ATGATCCCTCAAAATTTTATGTTGGTAAATTTGGTCATC
>MtrunA17_Chr2g0320281 len=2456 begin=41563673 strand=+ gn=MtrunA17Chr2g0320281 chr=MtrunA17Chr2 type=mRNA end=41568489 def=hypothetical protein
GTTGTTTAAACCTTTGTAACTGTGTACATCAAAATCAAATCAACCAAAACAAAACATTAC
CGCGAAATAAGGAACCAGCTATTCAGTTTCACTTCACTTCCCTGTCTTGTCTTTTTTCCA
TTTCCAACACTTTTGAAAGTTTCATAATTTCCTCAACCAAACAAAACCAACACATGGATA
CTTAATTTCCCTTTTAAAGCTCTTTCCTTTATTGTTTTTTATTACCACCCTTTTTACAGT
TGAACATTTTTCACCATATTAAAAGGGTTGTAAGATCTTGTTTTGTTTTTGTATTGTGGT
GGAGAATTCACATACCCTTTGAAGTTTTTGATGAAATTGTGGAATAAAGTTTGAACTTTT
AGCAAGTTTTTGTGAAGTTGTGGAAGAAAGTTTGAATTTTTTGCTGTGGGTTGTTTTGAT
TTTTGAATTGTGAGTGTTGGAATGGAAGCTAGGGTGAAAAAGTATAGGCAGCAATTGAGT
CCTGAGAGGTCCAAAGTATGGAAGGAAAAGCCTCCAAAGTATTACAAGAATAGGAAGGTT
CCTGTTGTTTACTATCTTTGCAGGAATAGACAGCTTGAACATCCTCATTTCATGGAGGTT
CCTATTTCATCACCTGATGGTTTGTTCTTGAGAGATGTGATTCATAAACTTGATGCTTTG
AGAGGTAGGGGCATGGCTGACTTGTATTCATGGTCTTGCAAGAGAAGCTACAAGAATGGA
TATGTGTGGCATGACCTTAGTGAAGATGATCTAATTCTACCTGCACATGGTAATGAGTAT
GTCCTCAAAGGCTCCGAGCTGTTTTGCGAATCAAATTCAGACCGTTTTAGTCCAATTAGC
AATGTGAAACTACAGAGCCTAAAGCGGTTGCCAGAACCAGTTTCATGTCGGAGCCATGAC
GAGGTTTCATCTTCTTCTTCAAGCATGAATGAAAGAGAGGGTAGAAACTCTCAAGAAGAT
GAGATTTCACCAAGACAACATACCGGTTCCTCTGATATTTCTCCAGAGTCTAGTGATGGA
AAGAGCGACTCTCAAAGTTTACCATTGACAGAATACAAAATCTACAAAACCGATCGATTG
GCTGATGCTTCGACTCAAACCGAAGAATGTGCTGCCAAACATCAAAGTCAAACACATAAA
ACTTGTACTAGAGGTGTATCAACCGAGGATAGATCATCAGAATCTGAATGTAATGACATA
TGTGAAACTCAAGCGGGACACGTGAAAGACGGTTCAGAAATCTGTAGTGATGTTGTTTCT
CCGCCTTTCTCGAATTCGAGCCCATCGTCTTCTGGAGGGAAGACCGAAACTTTGGAATCC
CTTATTAGAGCTGATGCAAGCAGAATGAACAGCTTTAGGATCCTAGAAGAGCAGGGTATT
CAAATGCAAGCTAGTACAAGATTGAAGGCCTCAAATTTGCTGATGCAATTGATCTCGTGC
GGGTCTATATCGGTGAAAAACCATAGTCTTGACCTTATTCCTTCCTATAAGGCTAGATTT
TCACATTCTAAATTCCCCTCCCCATTGTTCTCAAGTTCTGTTATGTTGGGGGAATTAGAC
TGCATAGGAGGGAATCCGAAGGTGACGAGCCTTAGGATGGACGACAAAGAGTATTTTAGT
GGGAGCTTAGTCGAGTCTAAAATGGCAATGGAAGATGGACATAATGTTCTCAAACGCTCT
TCTTCTTTCAATGCGGAGAGAACCAGTGCACAAACGTATAGGACAAGTAAGGAGTTGAAA
TCACAAAACATGGTGGAATCATCCTCGGGAAACTCAAAATGCAATTCACGGTCGGTTATG
ACTTCTTCAACGACCAAATCGCCACCAAGTGAATTCAGTAGATCTCCTATTTCTGATGGA
TCAAGAAGCTCTCGAGATAGAACTAATGACTCAGGCATAAGGCAAAAACAATCTACGAGG
CTAGACTCATTTAGAGACGAGAAGGTGGTCCAAATCGAAGAAAGCTTGCTTCGGGAGCTC
GGGTTATAATCCAATCTAAACCATCTCCCAGCACAACACCTTATTATAGCTCTTAAAAAT
TAATGTTTCATTTCAGAGTTTTTTTTGCTTTTGGTGAAATGCAACATGTGGTGTGTATTT
GTGTATGTGTGTGTATGCATATGTGTGTAGGTTCACGTGATATATTCTATATTCTATAAT
CTACCAAGTGAAAAATGTTGTGACATAGACATAGTCACTGCAAAAGGGACTAAAGTGAAG
GTGTGGTCCTAATGGTCCACTACTCTTTTTGTAAAAATCTTGTGTGCTTGTTATAGGCAC
TGCCAACTGAAATCAAGTGATTGCACACAATCTTTTTGTAACTACAGATACTATATACTT
TTGAATCTGCTGTTTTGTTTGTTTCAAATTGTTGTCTGCAACTTTGTTTGCATTCTCTAT
ATTAAGATCAAGAACTTTGTTGTTCACATATTAAAGAAGGCTAAAACACATTTGTA
>MtrunA17_Chr7g0214911 len=2366 begin=1153963 type=mRNA strand=+ chr=MtrunA17Chr7 gn=MtrunA17Chr7g0214911 end=1160699 def=Putative flavin reductase (NADPH)
TTTAACATATCGTGTTTCTAAAAAAATAATATCGATCGAGTTTATGAAAAAATTGCAGAA
CTCCATATCCGGTTCTGAAAACAGTGAAAGTTTCAGTACTTGTTCCAATATTGAAGCGAT
TCGTATTTGTAGAGTTTAGAGAAGAATGAAAGAGATTCAACAACGTCATCATAAGCTTCT
GATTCTATACGCAACTCAAACTGGTAACGCATTGGATGCTTCTGAACGTCTTGCTCGTGA
AGCTGAACGTAGAGCTTGCCCCATCAATCTTCTTTCTCTTCATCAATATGATCCTAATCT
ATTGCCACAGGAAGAAGCTGTGGTTTTTGTGGTTTCTACCACTGGTCAGGGTGATACCCC
TGATTCTATGAAGGTCTTTTGGAGGTTTCTTCTTCAGAGAAGCCTAAGCCAGCATTGGCT
GAAAGGAGTACACTACACCGTTTTCGGTTTGGGTGATTCTGGTTATCAGAAGTACAATTT
TGTTGCAAAGAAGCTGGACAAAAGATTAAAGGACCTTGGAGGAACAACTATTTTAGAAAG
AGGCTTGGGAGATGATCAGCACCCTTCAGGCTATGAAGGTACTCTTGATCCCTGGATGTC
TTCTCTATGGAGAATTTTAAACACGATCAAACCAGAATTCTTACCAAATGGTCCAGATGT
TTCGATTCAAGATACAGTGTTGATTGACCAACCTAAAGTCCAAATTACATATCACAATAT
CGAGTCACATTTTTCAACTGCCTCAGACACTGGGAGTGTTCGTTCAATGCATCCTGGAAA
ATCATCTTCCGACAGAAGTGGGCATCCTGACTGCTTTCTTAAGATGGTGAAGAATCTTCC
TTTGACCAGAGCAAACTGTGGAAAAGATGTTCGTCATTTTGAATTTGAACTTGAGTCACA
TGCTATCAAGTATGACACTGGTGATGTTCTTGAGATTCTCCCTGGTCAAGATTCAGCTGA
AGTTGATGCTTTCATACGACGTTGTGATTTGGATCCTGATGCATTCATCAGTATTAGTCC
TAGAGGAACGGATGATTGCAATGGACATGGCTCTAGAATACCCATACAATTAAAAACTTT
TGTGGAACTGACTATGGATGTAGCTTCTGCTTCACCTCGGCGGTATTTCTTTGAGGTTAT
GAGCTTTTTTGCAACAGCTGAACATGAGAAGGAAAGACTTCAGTATTTTTCTTCACCTGA
AGGAAGAGATGACCTGTACCAATACAACCAGAAGGAGAGGAGAACTGTTCTTGAGGTGCT
CGAAGATTTTCCTTCTGTTCAAATGCCACTTGAGTGGCTAATCCAATTGGTTCCTATGCT
GAAAACAAGAGCATTCTCTATTTCTTCTTCTCAATCAGTTCACCCCAATCAAGTACACTT
GACTGTGAGTGTGGTGTCCTGGACAACACCTTACAAGAGGAAAAAGAAAGGATTTTGCTC
CTCATGGCTAGCCACATTAGATCCCTGCAATGCTGTCGGTATTCCTGCTTGGTTCCATAA
AGGCTCCCTTCCTACACCATCACCATCACTTCCCCTCATACTTGTTGGACCGGGCACAGG
ATGTGCACCTTTTCGCGGATTTATCGAGGAAAGGGCATTGCAAAGTAAAACTATTTCCAC
TGCTCCAATTATGTTCTTCTTTGGCTGTTGGAATGAAGACGGTGACTTTTTATACAAAGA
CTTGTGGTTGAATCATTCACAGAACAATGGTGTACTTTCAGAAGCAAATGGTGGAGGTTT
CTATGTTGCTTTCTCTCGAGACCAGCCTGAGAAAGTTTATGTTCAGCATAAGATGAAGGA
ACACAGTGGAAGGGTTTGGAACCTATTAGCCGATGGAGCTGCTGTTTATATAGCAGGTTC
ATCAACCAAAATGCCTACGGATGTAACATCAGCTTTTGAGGAAATTGTATCTAAAGAAAA
TGAGGTTTCAAAGGAAGATGCAGTTAGGTGGATTAGGGCATTAGAAAGGTGCGGTAAATA
TCACATTGAAGCATGGTCTTGAGAGTTTTATTTTGGGTCAGATAGCAAGTTTGGGTCCTC
TATAGCCATTTTACGGGGCAACTGTCTGCAGACGGTTGTAGAGGGTCCGGGTTCGTCAAG
GAGGTCCAATCATACAGTTTTTTCTAAAGTCTAATACGGTTGCATGGATCAAATTGGTGC
AAATTGTGGTTCTAAAATTGGACATATGATAGCGAAATGTTAGGCAATATTTATTGGAAA
TTATTTAGATTATTAATACATGTAGTTGCCTTATTATTCTATTTATACATTGTAAATACT
TGGTTCCTTGGTTTATGAAGAATGTTGGAATCTGTGTGATTTTCTTCTAGATGAATCCAT
GCGACTCTTTTAATCCATACAAATAA
>MtrunA17_Chr5g0428281 len=979 begin=29889091 type=mRNA chr=MtrunA17Chr5 strand=+ gn=MtrunA17Chr5g0428281,MtSWEET15b|MtrunA17Chr5g0428281 end=29891466 def=Putative SWEET sugar transporter
GAAACCTCAACGCTTGAGGTTTCTTAAATTTCCTATAGCAATCCCTAAATCTTTCGCTAT
TTTTCTCAAAACCTAAGGAAGAACACTAAGGAAGACATGGATCCTCATGATCATGATCGT
TTGGCTTTTATTTTTGGAATACTAGGTAACATCATTTCCTCCATGGTGTACTTGGCACCC
CTGCCAACATTTTACCGAATATGGAAAAAGAAGTCGACGGAAGGATTCCAATCGTTGCCA
TACTTGGTTGCTCTATTCAGCTCCATGTTATGGTTATATTATGGTTTCGTCAAGAAACAT
GCTTTTCTACTCATTACCATTAATTCAGCTGGGTGTGTCATTGAAACAATATATATCGTC
ACATACCTAATCTACGCCACGAAAGATGCAAGGATCTTGACGATTAAATTGTTCATGGCG
ATGAATGTGGCCTGTTCTGTGTTGATTGTCCTTACCACCCAGTTAGCTATGCATGGTAAA
CTTCGTGTGCATGTCCTTGGATGGATATGCACATCTTTTGCAATTTGTGTTTTTGCAGCA
CCTTTAACCATTATGGCAAAGGTTATTCGAACCAAGAGTGTTGAGTTTATGCCAATCAAC
CTATCATTTTTCCTCACACTAAGTGCCATAGTGTGGTTTTTTTATGGTCTATTGCTCCAT
GATATATGCATTGCTATTCCAAACGTGTTGGGTTTCATATTAGGGCTACTTCAAATGTTA
CTATATGCTATTTACAACAAAAGTGTGAAGGAGGAGTATGCCCTAGAGCCAATGACAAAC
ATTGTTATTGTGAACCCATTAGGAATTCCGTGTGAAGTATTCTCTCTCCCAGTTATTGAT
AACGTGAATAAGATTGAAAAAGAAGGTGCAGAAGAGATGGAGAAAAGTGTGGAAAACCTA
ACATGAAATATATGCATGAATGGTGTTTGTTGCTTGGAAATGATATGGCTTTCTTCTTAT
GATATATAATCTCATATGT
>MtrunA17_Chr2g0324951 len=285 begin=44986884 type=mRNA strand=+ gn=MtrunA17Chr2g0324951 chr=MtrunA17Chr2 end=44987264 def=hypothetical protein
ATGCCTGCGCATGCACCTCCTCCGCGGTCGTCTGCTCCATCCGTCGAAGTGGTGGTTGTT
GCTCCACCTGCTCAGTATGCTCCATCAGAGGAAGAGGTTGACATGTTATTCTTATTATCC
ATGTTGGTGTTCTGCAACAGCATTACGTCCTTTGTGGCAACATCATCAGTTTGCATACTC
TCCATCCCCCTAAAGGTTTTCAGTTGGAAATCTATGCTAGCATTGTGGTCATTGTCTTTC
TACCTGTTAAGTTGCTTCTTGAGCAAGCCATATCTATCCAAGTGA
>MtrunA17_Chr5g0404641 len=1526 end=8058131 gn=MtrunA17Chr5g0404641 chr=MtrunA17Chr5 strand=+ type=mRNA begin=8056468 def=Putative heavy metal-associated domain, HMA
GTTATTGTAAAATTTGAAAAACCTTGTGTATTAGTAGTATTTTACTTAAACATTCTAGTG
AGATCAGAAACAACAAAGCTGGTTGATAATTTCTCCATGGTTAAGAAAACTGTATTGAAG
GTTAATATCGATTGTCCAAAATGCAAAAAGAAACTCATCAAAACTGTCTCTTCTCTTGAA
GGGATAGATAAAATTGAAGCTGATGAAGTGAAGGGAACATTGACAATATTAGGGGATGCA
GACCCATATGACATAATAGTGCGAATAAGGAAAGCAGGAAAACATGCTGAAATTGTGAGT
ATTGGGCCTCCCCCAGGCCCTGCCCCTCTACCACCTGGGCCGGCGCCTCCGAAAACGGAT
GCTGCAAAAAAGCCCGCGGAAAATAAAAAGCCCGAAGAAAAGAGTAAGCCTGGAGATAAG
GATAAGCCCAGCCCAGTGAGTTTGGACCAAATATCTTATGTGCTCTATACGCAGATGCCT
TATTGCTACCCACAGTACCAGGGCCAGCCAGTTGCTGTGGTGTACATGAATAGGTGGGAT
GAACCCAATACATCTTGCACTATAATGTGACTTTTTAAGCGATAATTATGGTAGACATCT
TCTTGAGTGGTATTATGTTTTCTTTCAAATAAAATGAGAGAATTTTGGTTTTGGTTATTG
TAATTTCCTTGATTTTCATTGATTAAAATTTAAAATCACTTTTTTCCTTTGGCATTCATT
TTAGGAATCAATTAAAAAAAATTAGTTGAGTTGATAATGGAGTTGTATTCTAACATGGAA
CCACATATTAGTGGGATAGAACATCCAGCACATATGACAGTAGTGTGTCGTACTCAAAAT
CGAGTGTATTATGTGCTTACAGTATAAAAAAAATGACTTAGTTTTCTCTTTGGTACCATA
TTACTTTACACTATTTATCCTAAGTGGTGGGAAAGCAGACCAAGTATATAGATCATGCGC
TAAGCATATTCAAGGTGTTGTAACTAGATCAGTATTAAACTTAAATTCTTTGGGCTTAAT
CCGAGATATAATGACTATTTTATGACAGTCTACAATCCCGCAAGAAATGGTTGAATCAAG
TATATTGAACTTTTTGTTTATGTTTTAGAACTAATGTAGTAGTGTTCTACTCGGTTATGT
CGCATATGGAACAAGGGACTTCAACCAACGACCACACATGTAACATGTCATGTTCTCCTA
GGATAAATGGCTATGAGGTCTTGAAGATGGCGGAAGACGTTCCATGGGTTGAAGAGGTTA
TGTTGAATCTTGTGGAATTAACTAAAAAGTTTGGTGTAGTTGGATGCAAGGATATTCAAG
AGGACAGAAGGCATTCTAAGGGTTGAGAGGTAAAGGTGAAAGCTTGTGGGACTACAAAGT
GCAGTTGGATGCAAAGAGAAGAATCAGACGTCGAAGTTTGTGAGACTATTCAATGTGGTT
GGATGCAAGTAGAAGTCGATGTGTTGATCAAGATTCAAGCGAGGATTTGAACTTGATTGA
TTTTGTCTTAAGGAGTAGTTCAAGTC
>MtrunA17_Chr8g0358151 len=1267 end=20186824 type=mRNA chr=MtrunA17Chr8 gn=MtrunA17Chr8g0358151 strand=+ begin=20185558 def=Putative non-specific serine/threonine protein kinase
CTCTGATAAGGGCCTAAAATCATTTGTATCAAATTTCCTATCCAAAGTTGGGGAGTGCAG
ATTGTAAGAGTTCAAGTTATTCTCCTTCGGGGTTTCATCAATCATGATAAGTTTCGAAAT
AAAGAAACAAGTTGTATTGATATACTTATGGTTGTGGTGGAGTACTACTACTAGTATTTG
TGGTAATGCAACGAAAGATAGTTTGAAGCCAGGTGATACATTGAATTCCAATTCCACGCT
ATGTTCTAAACAAGACAAGTATTGTCTATGTCTCAACAGTTCTATTGGTCACTTGATTAT
ACGTACTCTCGATGGCGCAGTAGTGTGGATGTATGATAGAAATCAACCCATAGACATAGA
TTCATCAGTTCTTCTATCATTAGACTACTCTGGTGTGCTCAAAATAGAATTTCAAAATAG
GAATTTACCAATAATCATTTACTCTTCGCCTCAACCAACCAACGACACTGTGGCCACTAT
GTTAGACACCGGTAACTTTGTGCTTCAACAACTTCACCCAAATGGGACAAAGAGTATATT
ATGGCAGAGTTTTGATTATCCAACATACATTTTGATCTCAACGATGAAGTTGGGAGTTAA
TCGAAAAACAGGACATAATTGGTCATTGGTTTCATGGTTGACTCCTTCGCTACCAACTCC
AGGTAAATTTAGTCTTGTATGGGAACCAAAAGAACGTGAATTGAACATAAGGAAAAGCGG
CAAAGTGCATTGGAAAAGCGGAAAACTTAAAAGCAATGGAATATTCGAGAACATTCCCAC
AAAAGTTCAACGTATATATCAGTACATTATTGTCTCTAACAAGAATGAAGATTCTTTCGC
TTTCGAAGTTAAAGATGGGAAGTTTGCACGATGGCAACTAACCTCGAAGGGGAGGTTAGT
AGGTCATGATGGAGAGATTGGGAATGCAGATATGTGTTATGGATATAATAGCAATGGAGG
GTGCCAAAAATGGGAGGAAATACCAAATTGTAGGGAAAATGGTGAGGTTTTTCAGAAAAT
TGCGGGAACACCAAACGTAGACAATGCAACAACGTTTGAACAGGATGTGACTTATAGTTA
CAGTGATTGCAAGATTAGATGTTGGAGAAATTGTAATTGCAATGGATTCCAGGAATTTTA
TGGTAATGGGACTGGATGTATATTCTATTCATGGAATTCGACACAAGATGTTGATTTGGT
GAGTCAGAATAACTTCTACGTCTTGGTAAACTCTACAAAATCAGCCCCAAATTCCCATGG
TACGTAA
>MtrunA17_Chr4g0010671 len=2454 chr=MtrunA17Chr4 strand=+ gn=MtrunA17Chr4g0010671 type=mRNA begin=8376425 end=8381286 def=putative transposase, Ptta/En/Spm, plant
GGAACTGACCTTAGAATATGAACATACTATCTTAAGTCAGGTTTACCAACTTTTACTTTT
AAAAATAAATTAAAATACGATAATATTCAAACCCATTGATCGTTTCCAAATTTCTTCTTA
TAAATAGCTGCTGAGTTCAAGAATCACAATGCACCATTCCTCCTCACTCATCAGATTCAA
AGCTACACCTCCTTCTTCCTTGAATTCGATAATCACCTCGTTCGTTCTTCATCTTCCTGC
TGTTTGAATCTTTATTTCCATTTTTCATTTTCAGCTAAAGTTTGAGGTACCGGCTGCTGA
TGAGAAACAAGAACTGCTGAAGAATTATATAAGACACATGGGTGATCAAGCAGGTCCTTC
ACAAAGTGAGTTGAGTACTCAATCTAACCGAAAAAGGGGAAGAGGTTGCACCCGGATGAA
GAAGTTAAAAGTTAAAACTGCACAGGGTCAGAAATTACAAATTGAATTCCAACCAAGTGG
AATACCTTCAGGGGAAAACGCGAAAAAATTCAAGTACCAGGTGGCTTCCTTTGCTCGGAA
GTTTGCTAGTATTCTGATAAATGATTGGGATGTTGTTCCTGATGACGCAAAAAATGATAT
TTGGAAATCAATCAATGATAACTGGGATATTCCTAATGAAAATATTGTGAAAGTGAAAAA
GAAAACTATGATATATGCACGTGGGCGTTGGAGAGCATTCAAAAACTCATTAACAAGTAG
ATATTTATTTAAGGGGGATCTAAGTCACAAGTCTCCTACTGAGGCTTACGATTTTATTGA
CGGGCGCACGTGGAAGGAGTTTGTTAAGACGCGAGATGATCCTTCCTTTCTGGAGAAAAG
AAAAAATGCACAAAAGGCTCAGGCTAATAATAAACATCCCCATTTATTGTCTAAAGGGGG
ATATGCTTTACTTGTGAAAAAGATGATGCAAGAAAAATTAAAAAATAGACAAGAAGCAGC
TGGAGACTCAGATATTCCACCTCCATCTCCACCACAACGTCATGAAAAGTGGAAAAGAGC
CAGACTAAAACCATCAGGAGAGTATACCTCAGAAGAAACGCGTCTTGTTGCAAAAAAAAT
TGATTCTCTAGTATCAAATGGATTTGAGCAACAAGGACGTAAGGACATCTTGACAGAAGC
TCTTGGGCAACCTGAACACCCTGGTCGTGTTCGTGCTGTTGGTCAAGGTGTGGGGATTCG
AGAACACTTCGGATCACAATTTCATTCCACCCAAACTGTTATCAATGATGCCCAGCTAGC
AGCCTTGAAAGTAGATCTTACTAAGCAGGTTAAAGAGCAAGCGCCGCAGTCAATTTACTC
TCATCAAAATCAAAATTTCCCAATTTGTTCTCCTAATACCGCTCAACACGTTAGCACAAA
TGGTAGTTGCTCTAATGTACAATCTATGCCAGAAGAGGATATCCCAAAAGAGTGTGAATT
GTATATTGATGGAAGCATTGTGGCATATGCTAATATGTACAACCTAGGGCCCACTATACA
CAATCAGGTGCCAACTAATGATATGGTTAGAGTGTCGATTACCAAGGTGATAGATGCAAA
GGCTCAAGTACCTGAGCCCACTGATGAGGTGACAACAGTTGCTGAGGCCGTCAACACTTT
CATTAAATGGCAAAAAAGACTTTTGCAAGTTATTGCTAATAAGGATTCTCTAGTATCAAA
TGGATTTGAGCAACAAGGACGTAAGGACATCTTGACGGAAGCTCTTGGGCAACCTGAACA
CCCTGGTCGTGTTTGTGCTGTTGGTCAAGGTGTGGAGATTCGAGAACACTTCGGATCACA
ATCTCATTCCACCCAGTCTGTTATCAATGATGCCCAACTAGCAGCCTTGAAAGTAGATCT
TACTAAGCAGATATTTGCGGATTCAACTCCCTTTCATAAAGATGAAGTTAAGAACTTTCA
AGAGTGTTGTCAAAATATGATTATGAAATTCACTGAAGCAAAGGCAGATTCAAGTCCTTT
CAAAGTTGATTTTGACCCCCGCAAGCTATTAGACGATATGGATGAATGGTCATTCTTTCA
AATTGATAGAATACATCGATACAGTACAAATTCAAATTCGTTAAAAACAAAAAGAATGAA
TCTGTAAATAAACTCACAACATCTATGTTAATAGCATAAAACGGCAAAATATCTATGCCT
ACAAATATGACTATTCAAGTCTCTGGAACACTCATGTCTCCAGATCTGCAACGTTGACGA
CACTAAAGTCATTAAGTCATTGTCATTGATCGGATCTGCACTTGCTTAAAGTTAATCTTT
CAACCTGAATCAAATAAACACCGCACTAAGACGGGAAATCAAAAACACATCGCACGAAGA
CGGGAAATTAAAACAAGTAGAGTCGTTCAGAGACGACGAAATCACAAAAACAAATGAAAA
AAACAGAAAATATGTGAAATCACTTATTTAATTAGGATAGAAGGAAAAATAATT
>MtrunA17_Chr8g0339911 len=789 end=3930272 chr=MtrunA17Chr8 strand=- gn=MtrunA17Chr8g0339911 type=mRNA begin=3929484 def=Putative F-box domain-containing protein
ATGCCTCATGAATTGATCATCCAAATCTTACTGAGACTACCAATGAAGTCTCTTATACGT
TTCAAGTGTGTTTGTAAATCTTGGTTAACTCTTATATCTGATCCTCACTTTGCAAATTCG
CATTTTCAAATTACCTCTAAAACACACATTCATAGACTTGTGATCATATCAACTCCAAAT
CTTAAAACTCGATCTATAGATTTCGAAACATCCCTTAACCATGATTCTGCTTGTGCTCCA
CTAGACCTTAATTTTACACATGATCTATCTTATTTCAACGTCGAAATTAAAGGTTCGTGT
AACGGGTTTATATTTATGCACAGTTCTTCAGACATACTTCTATGGAATTCATCCATTGGA
GTTCACAAACAAATACCTTTATCTCCTATTAATTCCAATCTAGACGATGGTTGTTTCGGT
TATTTATATGGTTTTGGGTATGACCAGTCAACAAATGACTACCTGGTGGTTTCAATGTCT
TGTGATCCGGCTTTAGCTAATATTTCATCACATTTGGAGTTTTTCTCACTGAGAGCCAAC
ACATGGAAAGAAATCGAGGGTATCCATTTCCCTTATATAAATGCCTCTCATGATCCCAGA
GTAGGGTCGCTTTTTAGTGGATCTATTCATTGGTTGGCTTTTCGTCATGATTTATCGATA
AATGTTATCGTTGCCTTTGATTTAACGGAAAGAAAACTTTTAACAGATGATTTTTATTGT
GATCCCAAAAATTGTGATTTGTGGGTATTTAGAGGATTTGTTAGTCTCCGTGGGGGATGT
TATAGTTGA
>MtrunA17_Chr7g0236581 len=963 begin=26771301 strand=- chr=MtrunA17Chr7 gn=MtrunA17Chr7g0236581 type=mRNA end=26772263 def=hypothetical protein
CTAAGATCCACCAATTTAGATGGTGTATACCAGTGCACCTCCAGTTTGACTTGTCACAGA
AGGTTACAAGAGTTTTTGTTATTTGAGAACTCACTTCTTTGACAGGAACTCAGAATATTG
CAAAAAAATCATTTTATACCAAAACTGTAATTGTGGACCATAATTCCCAATTTGCTTATA
TCATGAACTTGGCCCCAATTTGAATCCATGGTTCTCACATGTGTTATTTTCAACCTGTGA
CACTGATATTAACCACTATCATGATTAATTTCCATCAGTAATTGCAAAAAAATACTATGG
TTGAGGTTAAATTGCTTTAAAGGCCTATAATCTGAAGCAATGAGCTCCAAACTAAATCAA
ATTGTGAGCCATTCAAATCAAACCAATCCATCAACTGATTTTGGATCTTCCTGTTCTTCA
TTGTTTCAATCGTGCAAATAATATGCTGCAAAGGTGGTGGCCAAGTATCGTTGTGGTTTT
GATCGGTTTGTCGTCAATGTCGAAGCAGTGGAAGAATCAAGAATGTAACAGTGATTAAAT
AGGTGGAGGCGAATTAGCCTATTTAAGGTATTAGATTTACTTTATGTCATTTTACTCCTT
TAGTCTTGAGATTGTATTTAAACTTGGCTTTGTGCCTCATTATATTTCATTTGCAATCAA
TCAACATTTCAACAAAAATCTTCACTCAAAAACTATCACTCTACAATATTCATCTCCCAA
TTTCTCCTCTGTATCGGATTCTATTCTAAACCAATAAAATACCTACTAGTGAGACTCGGA
TTTTATCGCTTTGTCCCTAGAATCCATTTTCCCATCTCAATTGGTATCATGAGCCTTTGG
TCTGGTATCAATTGCTGCATAAAAATATTTGGATAGTTTTGATGGATGATGAGGAAGAAG
TCGAACTAGAAAACAAAGGTCGCAAACTCTGTTCCATAATATCCATTACACTTGTGTTCT
AGC
>MtrunA17_Chr3g0118251 len=2356 begin=38935659 type=mRNA gn=MtrunA17Chr3g0118251 strand=+ chr=MtrunA17Chr3 end=38939237 def=Putative carboxylesterase
TCAAAGTCTTTCTAAACTATATGATAAAAAAAGCATATATCTTCAACTTGGTGAGCACAT
AAACATTGACCATACTTTCCACAGACCAAAGAAAAACAAGGAGTTGAGAAGCAAGCAAAG
AAGAAGAACTGAGACACACACACAGACATGGCTTCATCAAGAGGTGGTAGTAAGATCAAA
GAATTGAGTGCAGAGAGAATTGATAAGTCATTTGCTGCGTCCTTGAAGGCTCACAAGACA
CCAGAGAAACTCTACCTTATAGAAAAGAACAACAAAAGCAATCCTCCAGAAGTTATCATC
AGCTTTCCAGCATCAGGTGTTTTCAATGATTGGTATTCCAAAACAACTTTTGGTGAAACT
GAAATAGATCTTAAACTATTTCGTTCACTTAAAAGCATTGGTAACAATGAAGCTGCTAAG
GTTAATCAATTTTTTCTCCAAAGATTCAAAGATATTTTGGCAAAGTCAACACTTGAAGAA
GAGGTGGAGAGGGCAATGAAGAAGAAGAAGCAGATAGTGTTTGCAGGACACTCGTCTGGT
GGTCCAGTGGCTATTCTGGCAGCACTTTGGGCCTTAGTAAACTTCCCAACTACAAAATTC
CCCGATCGTATCCCTCCCATCTGTATTACTTTTGGTTCTCCTTTAGTTGGAAATCACATA
TTTTCTCATGCTACAAGGAGAGAAAATTGGACTGACCACTTCTTCCATTTTGTGATGAGA
TATGACATAGTGCCAAGAATCCTCCTTGCCCCTCTATCTTCTTTCGACCAAAAATTTGAA
ACAGTTGCACAGCTCTTAGATCCCAAAAGCAAATCATTCATGAATGAATCGAGTCTTGGA
AGAATCGCTTCAACTTCGGATTTCTACTTTGAAGTAATGTCAAATGCTACAACTGTCACA
CGACATGCTGCTTGTAGGCTAATGGGAACAACAGAAGCAACACTTGAAACTATTGCAAAT
TTTGTTCCTTTGAGTCCTTATAGACCCTTTGGAACTTACATTTTCTGCACTACAAGTGGA
AATGAAGGAAAGCAAATTGTCATGAAAAACCCTGATGCTATTCTGCAGGTCATGTATTTC
TGTGCTCAGATAAGCTCTGAAGAAGAAACCGAGGAAGTACCCTTTAAAAGCCTGCGACAA
CATTTAACTTATTTGGCTGAACTGGTAAAAAACTTTGGAAAGCAAAATGTTGTGTACTTA
GACCAACTGGAAAATCTTCCTTTGTCTGAGCATACTACTTCCGGTGGCGACATTGCAACC
ATTAACATAGCCTTAAATGACCTTGGCCTGAGTACAAGAGCAAGACTATGCATTCAAGCA
GCTGCAGCATTAGAGGAACGGAAAACGAACAACGAGAAAAGTATGCTACAAAAGATAGCC
GCTGTGGAGGATAGGATGAAAGCACTGGACAGTTACAGAGAAACGCGGGGACATCAGAAA
AAAGGTTATTACGATGCATTCAAGGATCAACTTGACCCGGAAGATTTCCAAGCAAATGTG
CAGAGGCTAGAACTTGCAGGAGTATGGGATGAGATAATCGAAAAGCTGTTAAACTATGAA
CTTCCAGAAGAATTAGAAGGGAACGAAGATTGGAAGAATATAGGAACGAAGTTTAGAAGA
CTAGTTGAGCCTTTGGATATTGCTAATTACTATAGACATTCAAGGAACCGTGATGGACGT
GTTTATATGGCTAAAGGTGGAAGGCCAAAAAGGTATAGGTATACACAAAGATGGTTGGAA
CATTTTGAGAAGAGGGATGAAGGCGGTTACTCAGAATCATGTTTTTGGGCTGAGGTGGAG
GATCTTTGTCATGATCCTGACAAGCCTTTTGATGATGTTAAGGAAAAGGTTGAGGCCTTG
GAGGGGTTTATAAGCAAGTGGCATGAGAAAGGTGAAGTTGGTAAGGATGTGTTTTTGGGG
GATTCTACGTTTGTTAAGTGGTGGAAAACATTACCAACCCACCATAAGGAACAATCATGC
ATTAGAAGTCTTGTTGAAGTGTGACACAGATGCTGCTTATCCTCTGGATTATTAGTGCAG
TTATAAATTATACTAATATAGTACTTTGGATTTTTAAGTGTGAGCTATAGTGCAGTTGGA
TCATGCACTCTGTTTGGTTATGTAATAAGGATGATTTTCTTTCCTATATTCTGTAATAAA
TGTGAGCTATATATAATATATTGTTTGTGAGACAAAAACAAAGTAAATTTGATCTCTATG
CTATCTAATTTTTTTTATAGACAAATGTTAGTATATTATTTGAGAGGAAAATAAAATGTT
AAAAATAAAACCATGGATAATCTCTTTTTTAAACTCTTTCAATGTCCTAACTCTTTAACT
ACTAAACCACATCTTG
>MtrunA17_Chr4g0026121 len=1652 type=mRNA strand=- gn=MtrunA17Chr4g0026121 chr=MtrunA17Chr4 begin=27108943 end=27114103 def=Putative Longin-like domain-containing protein
TTTATCCATGTACGAATATCTAGAGACCATCGATATGGATATGTCTTTACATCATGTGTG
TTGGTATGTGAACCAACCCCCAGTCCCCACTCACCACCCATACCGAATTATAAATTCCAT
TCAAAATTTTAACCCCACACCATAAAACACTTACCAAACCAAAAAAAATAACAATAAAAT
AACACATTTACCATTTCAACGTTTTTCTTTTGAATAATCCAATTCCAATTCCAATTCCTA
TGAAAATAAACTCAAAGATCTAACTTCAAACTGAAATTTCCGACGAAGAACGCGTTTTTC
GTCGATGGCGATCCTCTACGCTTTGGTAGCAAGAGGCACGGTGGTTCTAGCAGAATTCAG
CGCCGTCACCGGCAACACCGGCGCCGTAGCTCGTCGCTTACTCGAGAAGCTTCCGACCGA
ATCAGATTCGAGACTTTGCTTCTCGCAAGATAGATACATATTTCATATTCTCCGATCCGA
TGGCCTTACGTTCCTTTGTATGGCGAATGATACCTTTGGAAGGAGAATCCCTTTCTCATA
CTTGGAAGATATCCAAATGAGGTTTATGAAGAACTACAGCAGAGTTGCCAATTATGCACC
GGCTTATGCAATGAATGATGAGTTTTCAAGGGTTTTGCATCAGCAAATGGAGTTTTTTTC
TAGTAATCCCAGTGTTGATGCCCTCAATCGTGTGAGAGGTGAAGTTGGCGAGATACGCAC
TATAATGGTGGATAATATTGAAAAAATATTGGAGAGAGGTGACCGGATTGAACTTCTAGT
TGATAAGACAGCAACAATGCAAGATAGTTCATTTCACTTTAGAAAACAATCGAAGCGCCT
TCGAAGAGCTCTTTGGATGAAAAACTTCAAACTCTTGGCATTGTTGACATGCTTGATTGT
TCTTCTGCTGTACTTTTTAATCGCTGCTTGCTGCGGTGGCATTACTCTACCATCATGCAG
ATCTTAATTGTCACTCCTGCTGGTTATATTTTCTGAGCTCTGCAAAGATCAAGAAGATTC
CTGTCAATATTCTACATTGGGCACTTCAGTGTTTCAGATTCAAAATTATGAGCTGGGTGA
GAAAGTTTGTAAACGGTCCAGAAACAGTTACATATGGTTTCATGCTTTCGCCGTTCTTGG
TTCTGTATTATAAAGATTACACATGAAAGCCTGCAAAGATACTATTTTGTGATCATAGGG
CCCTAATCTGTAAATGAGGATTTTTACTATCTTTCTTTCAAGTTCTAGGTTTAAATTAAT
TTTCGTACACATTATATCCATTTTAATGCTTTTGTATGTTGGTGCTCTCCTACATGTTTT
GTTAATAACAAAAATAAAATAAACATACACCCTGTATGTTTTAATTGAGGAACGGTTCTA
AACATCTCAACACATTGCTGGTTTTGTATGATAAGTTGATAGTAAATCGTCTAGAAAACA
AATAATGAATTATACTGACAAATGCTTGTGAAAGAAACTTAAGCTACTGCAGAGTAGTGA
ACAAATCGAGCTAGAAGCAGCTTTCAAGTTTCAAAATAGGCTCTTGTAAAAAAGAAGAGG
TTTGAAGATAGGCTACAAAAGTATCTGCTACAAGAATTGCTAGGTAATCTACCCAGATTT
GTTTGACTTGATCAAGGAGAGAATAAATGGAC
>MtrunA17_Chr7g0239501 len=1260 end=29551675 gn=MtrunA17Chr7g0239501 strand=+ chr=MtrunA17Chr7 type=mRNA begin=29544601 def=Putative tropinone reductase I
TTATGATAAAAAAAAAAAAATCCAACATTGTTCTTCACGGGAAATATATCAACAAAGTAC
TACTTTGAATGATTAAGCTTGTATGCATGTATCCAACTTTTTATCACATTATTTGTTAAA
ATATTTCAGCTATTTTTCAAATTCACAACCAAGTCACACTGATTAGGAACAAAATAATAT
GGCAGAAACAAAGTTAAGCAGCTTCAAAGATCAAAGATGGTCACTCCAAGGAATGACAGC
TCTAGTGACTGGTGGAACACGAGGCATAGGGTATGCAATTGTGGAAGAGTTAGCAGAATT
TGGTGCAAGTGTGCATATATGTGCACGCAATCAAGAAGATATTAACAAATGTTTGGAAGA
GTGGAAAGGCAAAGGATTTTGTGTGACAGGTTCAACTTGTGATTTATTATTTCATGACCA
ACGTCAAAAGTTGATGGAAACTGTTGCTTTGGTCTTTGATGGAAAACTCAATATTCTTGT
AAACAATGCTGGAATATTTACTCCTAAACCCATCATGGATTATACTGATGAAGATATAAC
AACTACAATTGGTACCAATTTTGTGTCTGGTTATCATTTGTGTCAACTTGCACACCCTCT
TCTAAAACAATCTGGAAATGGAAGCATTGTATTCATATCCTCAATTGCAGGACTCAAAGC
CTGGCCTTTTGCTTCTGTCTATGCAGCCTCTAAAGGAGCTATGAATCAATGCGCCAAGAA
CTTAGCATTGGAATGGGCAAAGGATAATATTCGTGCTAATGTTGTGGCACCTGGAGCTGT
GATGACCATCCTTTTCGAGAATGCTGCGAAATTAGCTGGAAGAGTGGATAATGTTGTCGA
GGATATGGTGTCTCTAACACCTAGTGGTCGCATTGGAGAACCTAAGGATATATCAGGATT
GGTTGCTTTTCTTTGTCTTCCAGCTGCATCACACATCACTGGACAAATTATAGCTGCAGA
TGGAGGTTTCACAATTTAAGCTTGATATTTTAAAGCTATTAGTAATTTCTTTAAAATAAC
TTGAAACTTTCAAGTGGTTATTTCTTTGTTGCAATAAGTTGTGTATTTTTATCCCTTGCC
TTGGATGAATGCATGTATGTCTAAATGAGAAGAAGTTTAATTCTTCTTATGTCACATGAA
TTTATCTTATTTTTATAGTAACAAACTAGTACTTCGATCCGTGCGATGTACAAGAAGTTG
ATTGAACCATTGATTAATAAATGTGGTAGTTGATCATGAAATGAAATAATAGTTGTTGTT
>MtrunA17_Chr8g0351541 len=3605 type=mRNA gn=MtrunA17Chr8g0351541 strand=+ chr=MtrunA17Chr8 begin=13596415 end=13601058 def=Putative tetratricopeptide-like helical domain-containing protein
ATGTTACACTCACTACCACCACCTTCAAAATTCCTCAATGTCCACAAAACAACGTTACAA
CGTTCATTCAAAACATGTCTTAAACTTTTCCACTCACTCAAAAAACACGAACACAACCTG
TTCGAAAAAATTCCCCAACCAAATGCTTCCTCGATTAACCGCTCCATGCTTAATTTCTTA
CATAAAAATCTTCCCTTTCAAGCTCTTTCCGTATTCAAGAACCAAACCCAGTTTCCGTTT
CTTCAAAATATCGATGAGGTGACACTTGCCTTGTCGTTCAAGGCATGTCGGGGTGAGTTC
ATATTGGGTGCCCAGATTCATGGATTTGTTGTGGCTACTGGGTTTGTTTCACGTGTTACT
GTGTCGAATTCGTTGATGAAAATGTACTGTAAAGCTGGGAGATTTGAACTTGCTTTGTGT
GTTTTCGAGGGTTTGAGTTGTCCTGATATTGTTTCGTGGAATACTATTCTTTCTGGGTTT
GAGAAGAGTGTTGATGCTTTGAATTTCGCGTGTTTTATGCATTTGAATGGGGTGGTTTTT
GATCCTGTGACGTATACCACTGCTCTTTCGTTTTGTTGGGATAGGGATTATTGGGATGAT
CATGGGTTTTTGTTTGGGTTGCAGTTGCATTCTCTTGTGGTTAAATGTGGATTTGGCTGT
GAAGTTTTTATAGGGAATGCGCTTGTGACAATGTATTCGAGGTGGGGGGGATTAGATGAG
GCGGGGAGAGTTTTTAATGAAATGACTATAAGAGATTTGGTTTCTTGGAATGCGATGCTT
TCTGGGTATGCTCAAGAGGGGGAGTGTTATGGGTTGGAAGCTGTTTTATTGTTTGGCAAC
ATGGTGAGAGAAGGGATGTTGCTTGACCATGTTTCGTTAACGGGTGCGATTTCTGCTTGT
GGTTATACCAAAAACTTGGAGTTTGGGAAGCAGATTCATGGTTTGGCTCAAAAATTGGGT
TATGGAACACATGTAGCAGTTTGCAATGTTTTGATTTCGACTTATTCAAAATGTAAGGTT
CTTAGAGATGCGAAGGCAGTTTTTCAAGACATGAGTGCTCGCAATGTAGTATCTTGGACG
ACACTGATTTCAATTGACGAAGAGAATGTGGTGTCTCTCTTTAATGCTATGAGAGTTGAT
GGTGTTTATCCAAATGATGTTACATTTATAGGATTATTGCATGCTATAACAATCAGGAAT
ATGGTGAAAGAAGGTCTAATGGTTCATGGGTTGTGCTTAAAAAGTTGCTTATCATCAGAA
CAAAATGTCTCCAATAGCCTAATTACCATGTATGCCAAGTTTGAGTCGATTCAAGAATCA
AAGAAGATTTTTGAGGAGCTTAACTATCAAGGAACAATATCATGGAATGCATTAATTTCA
GGGTATGCTCAAAACGGTTTGTGTAAAGAAGCTTTCCTTACATTTTTATCTGCAATAAAG
GAGATAAAACCCAACCAATACACATTTGGTAGTGTATTAAATGCCATTGCTGCAGCTGAA
GATATATCTTTGAAACACGGGCAACGTTGCCATTCTCACTTGATCAAACTTGGTTTAAAC
ACTGACCCATTTGTTGCAGGGGCTCTGCTTGACATGTATGGCAAGCGTGGAAACATTAAC
GAGTCTCAAAGAGTATTCAACGAGACACCTGAAAAAACCCAGTTTTCTTGGACGGGAATG
ATATCTGCCTACGCCCGCCATGGAGACTACGAGTCAGTGATGAGTTTATACAAGGAAATT
GAGAGGGAAGGAAGCAATCTTGATTCCATCACTTTCCTATCTGTTTTAGCTGCATGTTGT
AGAAAGGGTATGGTTGATGTAGGCCATATAATATTTGACTCTATGGTGAAGAAACATTCA
ATTGAACCAACCCCTGAGCATTACTCAATTATGGTAGACATGTTGGGCCGTGTGGGACGG
CTAGATGAGGCGGAAGAGTTGATGCATCAGATTCCAGGCGGACCTGGACTGTCAGTGTTG
CAAAGCTTGCTTGGGTCTTGTAAATTACATGGGAATGTGGAGATGGCAGAGAGAGTCGTT
GATAGTTTAATACAAATGGATCCTGGAAGTTCAGGTCCATATGTGTTGATGGCAAACTTG
TATGCCGAGAAAGGGAATTGGGAGAAAGTTGCTGAAGTGAGAAAAGGGATGAGAGGGAGG
GGAGTAAAGAAGGAAGTGGGATTCAGTTGGGTGGATGTTGCTAATGTTGATTCCTTGCAT
TTGCATGGTTTCTCATCTGGTGACAAGTCACACCCAGAGTCTGAGACTATTGATAGAATG
GCAGAGTTTTTGGGATTGCAAATGATATTTTCGAAAGAGAGTGGAGGGACAGGAGGTGAT
TGGCATCGAGAGTTTGAACTAGTGAGCCATGGATAGATAGCTTGACCGTGTTCATTCAAA
ACGAAACTGATGTGTTGAACTATGTTCAAATTGTTGGTTAAGTGGGAAATTTTAGAGGGA
GCGGGGATGGGGACTTTCTTTAAAGAATTCCTTCAAAGTCCTTATCCTTTTCATTTTGGA
GTTCCCCCAAATTCAGGGGGTTTGGAAGAAAAACAAAGCAATTTAATTGTGTACACTCAT
TTCATTCAACTACCAAAGATACAATTTTGCAATTCAGTTCCAGAGTTGTAAACCCCAACT
TCTTTCCCAACTCTGTACCCTGTCTTTTTCTCTCTCGATCTCAAAGGGCATTTGTATCTG
TAAATTTTTGTTCATCAACACAGATGTTTGTGAATAGCTTGCTTTGATTCAGGTTCTGAT
CATTAGCCATGGACCTTCAGTTTTTGGGGTCAAAAAGCATAACAGAGTAGCAAGATGGAA
ATGGTAAGGAAGCTATGGAAAATTATCAGAGTCACCAAACAGGGCTAATTTTTCTAAAGG
AATGTCAGTGTCACCGTGAGGGGTAACCTCGGCGCAACTGGTAAAGTTGTTGTCATGTGA
CTGTAAGGTCACGGGTTCAAGTCCTAGAAACAGCCTCTTGTGTAAAAACAGGGTAAGGCT
GCGTACAATACACCAAATGGTGGGACCCCTTCCCGGACCCTGCGTATGCGGGAGCTTCAG
TGCGCCGGGTTGCCCTTTAATGTCAGTGTCACCATGTAAGTGAACCAGTGTTATCGATGG
TGGAAAGCCAAAGGTCTGCCATAAAATGCCATGGCACAGAAATCCTTCACAAATTGCCAA
TTGGCCATGGCGATTGTTAAAAATGATTTGTTGTTATTTGTTAATAATTCATAAGAGAAT
GCTGTTTAAGGTTCTAAATTGCCACGATTCCTCTACATCTATATGGAGTCTGATCCTGTG
AATTGCTGTGGAAGGTGTGGATATATTTAAGAAAACTGTTTATCTTGATTGTTATATCAA
TATCAGTGGGCGGCAGAAACTGGAGCGAAATTGCTCTTTGCAGTTTGGAGTGATGAGTGA
ACATGTTAGGACTAGTACTAGCACTGATATCCTTCTTTCTTGGACAAATGCAAATGTAAC
TCAATGTCAATGGAGATCATTTATGGTCTCCCCCCTCTTTTCAGTTCATGTATAATGGAT
GGTATTGGATAATGATTTGCATATTTGATAAATAGTTCATATAGGCTGAAAAAGTAGTCC
CTTTT
>MtrunA17_Chr8g0366281 len=1994 begin=30148703 strand=- gn=MtrunA17Chr8g0366281 chr=MtrunA17Chr8 type=mRNA end=30154312 def=Putative transcription factor MYB-HB-like family
TTTTCTCACATATACATACCTCACACAAAACACACAAACCATTCATTTCACACTCATTGT
ATTCTCTCTCTTTGTTTTTCCTCTCCTTTCTAAATCTCAAAATCTCTGCTCTACAATCAC
AACTACTCAATGAAATTAATTGTACTTCTTAAATAACTCTAATTAATATCCATTCTTTTT
CACATCACTATTACTATCATCACTATTATATATATTTCTCAGTTTTTTCTTATCCTTAAA
AATTCTCATTTAGTTGTGCTATTACATAACCTAATTATATAACTCAAGATCAAGAAGAAA
AAGAGTGTAGTACATATTGAAGACTATATGTATTTATATAGATAGATATATAGATATAGA
AAAATATAGTTGTGTTAGGATGGAGCTATTCCCAGCACAACCAGATTTATCATTGCAAAT
TAGTCTTCCAAACAGCAAACAAACATCAAGTTGGAGGAGAAATACAGATGATCAAGAAGA
GTTGAATGATTTAGGATTTTGGAAAAGAGCTTTGGAGTCCAAAACAGATGCAAATTACAC
CTTTGACCCTACCCTTTCTAATCTAAGGGCACCTTCTTCTTCTTCTTCTTCTTCAAACCT
CTACAATCTCATACCTAATCCTTTTCAAAACACTAATAATTCCAACAACAACTCTTTTCA
ACCATTTCATCGAAAACAAAACAATTACCAAAGCCTAAGTGATGAGCTAGGGTTTCTTAA
ACCTATAAGAGGAATTCCAGTGTATCATCAAAACCCTAATCCTCCTATTGCTTTATTTTC
TCAACCACAACCACCTTTTGATGCTTCTACTTCAAGTTCACCAGCAGCTTTTCATCCACA
TACTTCGATGAGATCGAAGTTGTTGCCGAGGTTTCCTTCAAAGCGTAGCGTCAGAGCTCC
GAGGATGCGTTGGACTACCACTCTTCATAATCGCTTTGTTCATGCTGTTGAACTTTTAGG
TGGCCATGAAAGGGCTACACCCAAATCAGTTCTTGAGCTGATGGATGTAAAGGATCTAAC
CTTATCACATGTTAAATCTCATTTACAGATGTACCGGACTGTGAAAATTACAGATAGACC
ACCAGCATCATCAGGTCAATCTGATATGTATGATAATGGTTCATCTGGAGAAACTTCTGA
AGACTTGATGCTTGACATAAACTCTTCAACAAGGTCTAATGATCTGCCAGTTAAGTTGGA
TGCAGAAATTACTAATCAAGATAAAGAAAAACATAGTATTTGGAGCAATTCTTCAAGTAA
CAGGGAAGCTTGGTTGCATGGTAAGCCAAAGGTCCATCCTGTTGGAAATGTGTCTTCTAT
TGAGGAAATGGATCCAAAGTGTGTAAGCAACGAAAGATATTCATCAGATGGAAGCTCTTC
CTCAAACATTTCGGGAACAAGCTTAAAGAATCCAAATTTGGAATTCACATTAGGCAACTC
AGTTTGATGTCTCTCTTGTGACTGACTTATAATAAGCACTAATCATTTTGACATAAATAT
TTTAAGTCTCAAAAATGACAAGATCAAGAGCTAGCTAGAGTGTTGGAAGAAGAATTAGGT
TCCTGCAAAGAAAATCAGAGAAAAAGAAAGCTAAAAGAATACAAAAGGAAAAAGTAAATG
GAGCTAAAGAAAGAGAAAGGGAAACAAGAAAGGCATAAAGCAACGAAGAAAAGCACATCC
TTCCAAACAAAGCTCTTGTAAGATTAATATATCAAATCTAATTTGATTTGTATGTATGCC
TTGCAAAGAGAGAAATTAATGGGCATAAGAGACGGTTTTGATGTCTCAAAGTGTGATATC
TATGTTAATTGTAGTGGAGCTAGGATTTTAAATTTATTAGATGTTTTATTGTATTAGTAC
TTTCTCCCACCTTAATTAAAAAGTAAAAATTATTAGCTTCACACTTATTAAGAAATTCAG
TTAAGTACAGTTAATTACGTTGACCTCATAAAATACTTCATATGTTTTACAATACTTGCT
GTTTTTGAGGAATT
>MtrunA17_Chr4g0035621 len=839 begin=34960883 type=mRNA gn=MtrunA17Chr4g0035621 strand=+ chr=MtrunA17Chr4 end=34961721 def=Putative transcription factor Hap3/NF-YB family
TCCAAAGCACTTCTTCTTCTTCTTTCTTGTTCGCATTCAAATATTCTTTTCCTCTCAAAA
TCTCAGTTCAAAATGGACGCAAGCACCAAGACAACAAAGAAAGGAGCCGGTGGAAGGAAG
GGAGGAGGTCCAAGGAAGAAGTCGGTGACAAGATCCATCAGAGCCGGACTCCAATTCCCA
GTCGGAAGAATCGGCCGTTACCTGAAGAAAGGTCGATATGCTCAGCGTGTCGGCACCGGT
GCTCCGGTTTACCTAGCTGCAGTTCTTGAATACCTCGCTGCTGAGGTTCTTGAATTGGCA
GGAAACGCTGCTCGTGATAACAAGAAGAATAGAATCATTCCAAGGCATTTGTTGTTGGCT
GTTAGGAATGATGAAGAGCTTGGAAAACTGCTTGCTGGTGTTACAATTGCTCATGGTGGT
GTTCTTCCGAACATTAACCCAATTCTGTTGCCTAAGAAGACTGAAAGGGCTAATACTGGT
GGCAAGGAGCCAAAGACTACTAAGGCTGGAAAGTCTCCTAAGAAAGCTTAGATCTGATTT
TAGGAAGAATTAATTTTTTTTTTTTTTGCTTTTGAAGATGTAATGAAGTAATTGGATCTT
TCTGATCTTTTTTGTTTATGAAAATGGTGATTTAATGATATTGGTCTTCAAAAATGTTTC
TATTTTACAAAGAGATGAAGTTGAATTCCTATTTAAAGTAGTGATTGACTATGTATAAAT
GTATAGAACTTAACAACAATTAATAAAATTGCAGTAGAATCCCAAACTTGTGCAAATTGT
TAAGAAACTGCTGAAGGAAAATCTGATAAAAAAAGTCCTGCAAATTTTTTAGTTTTCTT
>MtrunA17_Chr5g0394901 len=2951 begin=1096560 chr=MtrunA17Chr5 strand=+ gn=MtrunA17Chr5g0394901 type=mRNA end=1101624 def=Putative inositol-polyphosphate 5-phosphatase
TCAAAATGAATTTAATAATAATTGAATAGTAGTCTCTCTCATTGCGCTTTATTCAGTTGA
AATTCGATACTTTGCTGTTGTTGCAGAGAACAAGGACCTATGTTTCCAAGAGAGAGAAAC
TGAAACATAAGTTGAAAAAACCTCTCTTTATTTCTTTCTTTGCCCTGTCACAATGTCTTG
TTCTACTTCACAATCTCACCATTATTAAATTCAACACTTTAAAGGGCTTCTCTTCCCTCA
CTTTCTTCTAACTTGTTTCATTATTTCCTTACTTAGGACTTTGTCTTTAATCACACAACA
ACTTATGAGACCACCTTGTTCTTGTTTTTCTCTTCTCAAAAAACAAAGCAAAAAGTGTTG
AATTTGGTTTCTTCAATTACCAAGTACTACTATTTTGTTGATAACACTGAGAAAGAAAGA
AAGAAAAAAAAAAAAAAAAAAGCATTCTTGAGGAGGTGTATGAAGTAAAACTAAAAGAGA
TTCACAATGAGAGATGAGAATACCAAGAAAAGCAAGCTCTCATGGTCAAAGAAAATGGTC
AGAAAATTCTTCAATATCAAATGCAAAACTGAAGACACTACTCAACAAAGGGACGGTTTT
GCTTCTGGAGGAGGTGGCTTGGAATACAGAAGCAGGAGTAGTTTGTCTGAGAGAGAGCCA
AGCACAATCAAAAAGAGCAAAACAGAGAAATTTAGCAGGAACTCGAGTCAGGTTAGGCGA
GCGAGGATGAACCTTGACCATCCTAGAATTATAGATGTCCATAACTATAGCATTTTTGTT
GGTACATGGAATGTGGCCGGAAGATCCCCGCCGAGTAATTTGAGCATAAACGATTGGCTT
CACGCCTCACCGCCTGCAGATATTTATGTTCTTGGATTTCAAGAGATAGTTCCCTTGAAT
GCTGGTAATATCTTAGGGGCAGAAGATAATGGCCCTGCCAAAAAATGGCTAGCTCTCATT
GGAAATGCTTTAAACAGTCTTCCCGGTACTAGTGGAGGTAATGGATACTACACACCTTCT
CCTATACCTCAGCCAGTGGTAGAATTGAATGCCGATTTTGAAGGATCAGCTAGGCAGAAG
AATTCATCATTCTTCCATCGGCGATCCTTCCAAACAACTTCTAGCAGCTGGGGAATGGAC
AATGATCCTTCAACCGTGCAACCACGACTAGACCGAAGATTCAGCGTCTGTGATCGGGTG
ATTTTTGGCAACAGGAAAAGTGACTTTGATCCTAGTTTAAGATGGGGTTATAGGCCTAGT
GACTATTCAAGGGCAAGTGACTCTCGACCGAGTGACTATTATACAAGGCCAAGTGACTCT
CGACCGAGTGACTATTATTCAAGGGCAAGTGACTACTCTCGACCGAGTGACTATTATTCA
AGGGCAAGCGACTACTCTCGACCAAGTGACTATTCAAGATGGGGTTCATCTGAAGATGAC
AATGGCCTCGAAGATTCTCCGAGTACAGTCCTGTTTTCACCAATGTCTTATGGAGGACCT
GCTGCATCGGGTGAAGATGGATACAGCATGCCGGGGCGCTCAAGGTACAGCCTTGTTGCA
AGTAAACAAATGGTTGGAATCTTTCTTACCGTTTGGGTGAGAGGTGAATTGAAGGATCAT
GTTAAAAACATGAAAGTATCGTGTGTTGGTAGAGGATTGATGGGTTATCTCGGAAATAAG
GGATCCATCTCAATTAGCATGTCTCTGCATGAAACAAGCTTCTGCTTTATTTGTAGCCAT
TTAACCTCAGGACAGAAAGAAGGTGATGAACTAAGAAGAAACTCTGATGTATTGGAGATT
CTTAAAAAGACAAGGTTTCCACGTGTTCATGGTTCTGACAGTGTGAAGTCTCCGGAGACA
ATCCTTGAGCATGATCGAATTATATGGCTTGGAGATTTAAATTATCGAATAGCCCTCAAC
TACCGTTCTGCGAAGGCGCTTATTGAGATGCAAAACTGGAGAGCATTGTTAGAGAATGAC
CAGTTGAGAATAGAGCAAAAGCGAGGCCGTGCATTTGCAGGATGGAAAGAAGGGAAGATT
TATTTCCCTCCAACATATAAGTATTCAACCAATTCAGATAGGTATGCTGGAGATGATATG
CATCCAAAGGAGAAAAGGCGAACACCTGCTTGGTGTGACCGTATTTTGTGGCATGGAGAA
GGTCTACGTCAAATATCTTACGTACGCGGAGAATCGAGATTTTCAGACCACAGACCGGTT
TATGGCTTATTTTGGGCCGAGGTTGAGTCAAACCATGGAAAATTGAAGAAAAGTATGAGC
TGTTCTCGTTCCAGAATCCAAGTGGAGGAACTTTTACCATATTCTCACGGATACACTGAG
CTAAACTTTTTCTAAGGGCAGGAGGACTAATTGTGAGATATGTGCAGCCGTGTTCAACAA
GCGGGAGTACCTTTGAAGTTTGATGAAAGAGACAAAGCATTTCCCAAATACCAAGAAAGG
TGCTAATATGTAATTTCACTTAACACTCATGCCTTACCCAACAACAACACATGATCAGTA
GATTCCATCAAACATCATAATCATAATCATGTTGTTGTGTTAGCTAACTCATGCCAGCTT
CACTTTGTTCATAATTTGATACCTTATTAACAAACACTCAACTTTCTATTGTCTCAATGC
TCCGTACCATATCCTGCACAATCATTATTAGCCAGGAGTGGTAAAGAAGACATTATTTAA
TTCATGATTCTTTAATTATTTTTGGAGAAACATTGTCAAAATCATCATATGGAGGCGTGT
ACTACTAGCTTTTACTGTTTTTTTGTTTTTAGTTTCTAATGTTGAAAATTTTGATGTATA
CTGATTATTGTACAAATTAAAGAAAAAGAAAGAAATTTATAGTTAATTAATTAATTGATT
AATGATAGAATTCCAGAGCCTGGCTCACACTGCATATGATTAGTGATTTTACTGATAAAG
GTGGTTTTGTC
>MtrunA17_Chr3g0102371 len=2960 begin=26881214 chr=MtrunA17Chr3 strand=- gn=MtrunA17Chr3g0102371 type=mRNA end=26885568 def=Putative nucleotide-binding alpha-beta plait domain-containing protein
TGGCACCTTCTAAACTCCTCCCCTCGCTATGTATATATCAAAATCAAAATGAGCCAAATA
CAAACAAAATCTAGTCTAGTCTAGTAATTTCCAAAGAAAAAAAAAAACTAGTTGAATTTT
TCTCTTTCTTCAATACGCACCGTTTTCTTCTTCATTTTCTTTTATCTTTCTTCAAAACCC
TAATTTTTGAACAAAGGAAAAAAAGAGGGAAAGAAAGAGAGAAACCCTAGAATGGACGAA
GACGGAGAGCACGGTGGCGATCAATTCTATCGCAACGAAGCTATATCTGCCGTCGCCGAC
GATGGTTTCATGGCCGAAGAAGATGAAGATTACGAGGATCTTTACAACGATGTTAATGTT
GGTGAGGGTTTTCGTCAATCTTTGCAAAAAACCGAGCTTTCAGAAGTTAAAATTGAGGCC
GTTGAAGAAAAGAAGCTTCCTCCACCACCACCGTTGCCACTGCCGCCGCCACCACCACCG
CTGACAGCTCACGGTGTAGGTGGGGTTTCTGCGTTTCAGAATCAAGAGCTTATAGGGAAT
GAAGTGGGTGTTCAAGGAGGTGGGATTAGGGTTGAATTAGGGCAAAAAGCTGCTACCTTG
AGTGGGATTGGGGAACAGGGTGGTAATACTGGGGTTGAGTTGCAGGGGATTATTGGGCAA
CAACAGCAACCACCACTTGGTGTTGGTGGTTTTGTTGGGGGTGTTGGAAATGATGGGTTG
ATGAGACAAGGTCAAGGTGGGGGTGTTGGTGGAGGAAGTGGGGGTGCAGGAGGTGGTGGA
GGAAGTACTGTATTGTTTGTGGGTGATTTGCATTGGTGGACTACTGATGCTGATTTGGAA
GCTGAGCTTTGTAAGTATGGACAAGTGAAGGATGTGAGGTTTTTCGACGAGAAAGCTAGT
GGGAAATCGAAAGGGTACTGTCAGGTTGAGTTCTATGATCCTTTAGCTACAACTGCTTGT
AAGGAAGGGATGAATGGTCATTTGTTCAATGGCAGGCCGTGTGTTGTATCTTATGCGAAT
CCTTATACTGTTAAGAAAATGGGAGAGGCTTTGAATAATAGGAATCAACCGATGAACCCA
ACTGCCGGGGCGAACCAGGGAAGGAGAGGACCTGCGGAGGTTGGAGGGGTTAAGCCGGGT
GGTGGTAACGTTGGGACAGGTGGTAACTACCAAGGTGGAGATGGGAATAATAATAATAAT
AATAATAGTAATAATAATAATAATAGAGGTAGTGGAAGAGGCAATTGGGGGAGAGGGAAC
AATCCTGGGATGGGGAACAGAGGACATGGTAATCCGATGAGGAATCGGGGTGGTGGGATG
GGTGGTAGAGGTATGATTGGTAATGCTGGAAATGGATATGGACCTGGTATTGGTGCTGGC
CCGCCTATGATGCATCCGGGTTTTGATCCTTCATTTGGTGGTCCCATTGGTCGAGTGGGT
GGCTATGCAGGCTATCCCGGTGGCCCGACACCTCCGTTCTCTGGTATGATGCCTTCATAC
CCTGGCATGCATGGAGTAGCACCTCATGTTAATCCTGGCTTTTTTGGAAGAGGGATGCAT
ATGAATGCTATAGGGATGATCCCACCATCAGGCATGGATGGTCCTAATATGGGAATGTGG
CCGGATCCAAATATGGGTGGATGGGGTGGTGATGAACTCGGTGGTGGCAAGGTTGCAGAG
TCAAGTTATGGGGAGGAAGCCGCATCCGACCATCAGTATGGTGAGGTGAATCCTGATAGA
GCTGGGTGGCAGAATACTATGAGGGAAAAAGATAGAGGATCCGAAAGGGACTGGTCCGGT
TCTTCTGAGCGAAGGTACAGGGATGATAGAGATCAAGGGTATGAGAGAGATGTACCTAGA
GAAAAAGATGCTGGACATGATCCTGAATGGCCAGAAAGAAAGCACCGTGATGATAGAGAG
GTGGTTCGTGAACGATCTCGTGACCGTGACCGTGGTCGGGAAAAGTCTCGAGATCGCGAG
CGCGAAAGGGGGGATCGAGATCGTGAGCGGGACAGATACAGGGAAGATAGGGACAGATAT
GCTGATCATCATAGGTACAGAGACCGTGAACCAGAGCACGATGAGGAGTGGGAACGGGGG
AGATCGTCTAGAACTCACAGTAAATCAAGATTATCACAGGATGAGGAACACCATTCTAGG
TCAAAAGATGCTGATTATGGAAAGAGGAGGCGACTGACCTCTGAGTAATACTTTCCCTTG
AGGGAGGGAAGAGTAGTTGCTGAAAAATCAGGATTTGTCATGGTTGTTTAGGTTTTCTGG
TGGTGCTCCTTCGACCTAGAAGTTGTTGATCAGCTGCTATTTCATTCACTTGTTCCAGTT
GCATATTGCCAGGAGTGTGTTTCTGCTCTCCTATGGAAATGGGACAATTGTTTGAGAAAC
GAGACTGTTCATCTAAACCTCTGGGTTGCTTTGAGGGTCAAGTGCCATCGATATTGAAGA
GCCAAGTCATGACAATCCTTTTTCTTACATTGAGAGTTGGAACTTTTGCTATGAAGATAT
TCACTTATGATTTGAATTTATGTTTTTATTAGCTCTTGATTAAACCAATGTTGTTGATGT
AATGGGCTTAACTTGTCGAAGTCTGAAATGTTGCAGACTATTTAACTTGATTGTTTGAAT
GATGTACTAGGATTTAGTTGAGGATGTTGATTATGTGCCGTTTTTTTATTGGCTCTTGTT
GTTGTATCATATTTTCACACCATCCATTTTTTGTTTTGACCCTGACAGTTAGTTAGTATA
CCGGTTGAGCATGCCAATTTTGTGTATTATGATGTAGAGAGCTAACCATTCAATTACTGT
AAAGCTGGAGAATTGTATATATCACTTTCTCTTTGTATATAAATGATATGTACTTCTCTG
ATTACAAATTTACAACCCATCTCCAGTTTTGTTGTATCTATACTTCTCTTCTTTACAGCT
AGTTAAATATAATCGAATTG
>MtrunA17_Chr3g0135401 len=1314 end=51382782 gn=MtrunA17Chr3g0135401 strand=- chr=MtrunA17Chr3 type=mRNA begin=51380637 def=Putative neprosin
TAAAATATTCATTACATTGGGAGAAATGGAGGTTTGAGTCTCCTCCACAAATGTCAAAGA
AGCAATCATGTATTTGGAGCCTATCATCTACCAGGCAAATACTCCATCCGATCAACTAAT
ATAAACATAAAAACATGAAGGTTGACCTCACCTATTTGAGGATACCCGATTTTCTTCTTG
AATCACAAAGTTCAAGCATGGGAGTTACTTCAAACACGAGCTCTGATGTGTTTCAAACAT
GGACGAAAAGTGGAAGTTGTCCAGAAGAAACTGTTCCTATACGAAGAATTCGAAAAGAGG
ACTTGCTCAGAGCTGTTTCACTTGACCGCTTCGGACAAAAACCTTTAGAACTATTTGTGA
ATACAACATACAACACAAACCTAAATTTTCACAACCGTGTCCGTGATCCAACCGGTGGTT
TTGTTAATCTGAAAAATCGCTCGGATGCTCATCTTGTGACATACGGATATAATTATATAG
GCGCACAAGCAAATATCAACGTTTGGAATCCAAAGGTTGACAAACCAGAAGATTTCACTA
CCGCTCAAATGTGGCTTAAGGCTGATAATGGAAATAATTTCGAAAGCATTGAAGCAGGCT
GGACGGTTAATCCAAAGTTGTATGGTGACCACAACACCCGCTTGTTCACCTATTGGACTA
AAGATACATACAAGTCAACAGGCTGCTTTGATCTTACATGTCATGGTTTTGTGCAAACAA
ACAAGGGTATAGCCCTTGGTGCTACCCTAGGACCTGTTTCATCCCCTCATCAACAACAAT
ATGAAATCAATGTTGGAATATTTCAGGATAATGCCCAAAACTGGTGGTTTAAAGTGAAGA
ATAACATCCCTGTAGGTTATTGGCCAGCAGAGTTATTAGGTAATTTAAGACACAGTGCAA
CATTGATTCAATGGGGTGGACAAGTGTTTAGTTATGAGGTCAAAACAAAACCTCCTCACA
CAGGAACACAGATGGGTAGTGGAGATGCAGCAAGTGGTCGATTTGGGGCCGCATGTTACA
TGGGTAGTGTGAGAATTAAAGATTATTCACAAGCTCTTAAGTATCCATCATTTGTAAGTA
CACATGCTGCAGAACCATATTGTTACAGTGCCCTCAATGACGCTCCATATGGAAAAGATC
CTGTATTCTACTTTGGAGGAGCTGGAAGAAACCCTCCTTTATGTGCTTGAAATCAGATAT
TGATTAACTATATAATATATAATGTGTTTGATGAACAATAAATATGTTTCTTGCAAGTTT
ACTTTCTTGTTGTTTCTTATCAAATCATTCAATTCATCATATTTTTTCTTTTAC
>MtrunA17_Chr3g0139371 len=2044 end=54077981 type=mRNA gn=MtrunA17Chr3g0139371 chr=MtrunA17Chr3 strand=- begin=54073241 def=Putative dual-specificity kinase CMGC-CLK family
GATAGCTTAGATATACATAACATACTAGTACTAATTAATTTATCCCTAAATTTATTCGTT
ACAAAATACCGAATATTGCAATTTACGATTAAACCGAACCCTAACTCCCAACGGCTTATT
CTGGTTCTCCGTTCTTACACAGACACAGGAATCCCGTATCTTGTCTCTGGATTTACATTC
TTCATCTTCTTCCTCACAACTGTCAATTTCACAGTCCAAATCTAATTTTTGTTAGAAAAT
TTCGTCGCAGATATGCGTTTCAACTCATCCATTAATTTAATCTGCATGTAAATGGTATCT
AATTTCATGGAAAGGGAACGAACTCGGAAACGACCTCGTCTCGCTTGGGATGCAGCAGCA
GCTCCACCTCCTTCAATTCCAAAGGTGCCCAGAAATTTGGCAGTGGTCGGTGACGATGGA
ATCGAAAGAAAGTATGCTTCGCCTCCGAGAAGAGACGACGATCGTGATGGCCATTATGTC
TTTAATCTCGGCGAAAATCTCACTCCTAGATATAAAATTCTCAGCAAAATGGGTGAAGGC
ACCTTTGGTCGAGTTTTGGAATGTTGGGATCGTCAAACCAGAGATTATGTAGCTATCAAG
GTAATTAGAAGCATCAAGAAGTATCGCGATGCAGCAATGATCGAGGTTGATGTGCTTGAA
CGTCTTGTGAAGAGTGATGTGGGATGCTCAAGCTGTGTACAGATCCTGAATTGGTTCGAT
TACCGGAATCACATATGCATTGTCTTTGAGAAGCTTGGACCAAGTTTATTTGATTTTCTA
AAGAGAAATAAATACTGCCCATTCCCTGTGGATCTTGTTCGTGAATTTGGACGACAGCTT
TTGGAATCTGTAGCATTTATGCATGAACTACGCCTAATCCACACCGACCTGAAGCCAGAA
AATATACTTCTTGTTTCTTCTGACTATGTAAAGCTTCCTAGTTGTAAGAGGGTTATGTCA
GATGAAACGCAATTTAGGTGCTTGCCTAAGTCTAGTGCGATTAAGCTGATTGATTTTGGC
AGTACTGCATTTGCAAATCAGAGTCATAGCTCCATTGTTTCTACAAGGCATTATAGAGCC
CCTGAGGTTATCTTAGGTCTAGGGTGGTCATCTCCGTGTGATTTGTGGAGTGTTGGATGC
ATTCTCATTGAGTTATGCACGGGAGGAGCATTGTTTCAGACTCATGAAAATTTGGAGCAC
CTGGCAATGATGGAGAGAGTTTTGGGACCTCTACCAGAGCATATGGTTCAAAGGTCTAAG
GGTACGGAAAAATATTTCAAGCGTGGATCACGACTAAGATGGCCCGAAGGAGCTGTTTCA
AGGGAGAGCATAAATGCAGTGAAGAAGCTTGGCGATCTTAAGGATATTATATCACGTCAT
GTTGAGTCGTCAAGGTCCTCATTAACTGATTTGTTGTATGGTTTATTAACATACGAACCA
TCCAAACGCATTACTGCTCGCCAAGCTCTTGATCATCCCTTCTTTAGGATTCCAACTTAA
GAAGCCAAATACCTTATGTTATTTGAATGATTATCAGTTGCACAGACTACAATTTTGCTT
TAAATGGATTTATCATTTATTGCAGTGGTTTAGTCGCGTAGAAAATATTTATTTATCATG
ATCGTTTTATTCAACCAAACTGTATTTGCAATGGATGGGTGGTATGAGAACTTCACTCTA
CTGAACATAGTTATTGGATAGAGGAATTATGTTGTACTCGAGAAGGTGAAAAGTAAAATA
AGTATCAAGAACATAATGCCAAAAAATTAGAATGTATCCAAACTTTGATTATTTTTTTTT
TTTTAAGATGGCACTCTGGTAAGCAAGGCCTACTGGGACATCATTATTTGAAGGTTCATT
CACAATCGATTCTTTGCAACATTTATTAATTCTTGTTTATGCCTGGATGGGATTGATGTT
TTGTTTACGTGACTTTTACTCATGTAAAAAAATAGTAAGGGATTACACTTTCTAATTCTA
TTATTGATCAAAGTTTCATATAAAATGGTCTTTTTTTTTTACAATGGACCAATGGTCATT
TAGT
>MtrunA17_Chr6g0451651 len=1237 type=mRNA strand=+ gn=MtrunA17Chr6g0451651 chr=MtrunA17Chr6 begin=2196010 end=2198393 def=hypothetical protein
TGCTAAACCTAAGGATTGTTCGCTTTGCGTGATTTCTATGATATCCGTTTCGGTGCTTGG
ATCACTATGGTATATGTTGGGTTGGGTCAGTTTGGAATAACCATCTGTCAACTCCCATTT
TTTATTATAACTTTTATAGACAAACTTACTTATTATTTCTATTTTTTCTTGATTGATAGA
AGTTGGTCTACAATGGTTTTTGTGAATCTGCACTGGATAAAAGGACCACGGCTTTGGTTT
TGATAGACGATTGTGGCAACAAGTGGAACTGCACTCTTTTTTTAGGATCTATATCGTACT
GTCACAGGAAAATTGCTGGTGAGTGGAAAAAGATGATAGCTGCGCACAGAATTTGTGAAG
TTGCACAAATCAAGTCGGGTGCTCTGATGGTTGGCAAAAATGAAATTGTTTACCTTGAAT
TCATCCCAATTTTATGTCTCTGCATGCTACTGTTTTGTGTGCAGGTGACTTTTCAAGAAA
TGATTTCATTTTTTTCAAAGTTGGTTGTGCCGGCACTATCTAGGACTATGTGAAGTAAAC
ATGAAGAATAGAGCAAATACAAGAAGAATTTCTTTCGGAAAATTTGTCCTACTGTATAGA
ACTTCCTAATTATTAATTTCAGCATTAAGAGCTCTCCTTATAATGATTTATTGTTGTCAG
TCTCCTTACCTAATGTTTTTATTGTTGTAGGCTTATTAATTTACATATCCAGCAGGTGCT
AACAACTTCAAATAGGCACCATGGTTGTTAGTATAATTAAAGGATGGATTTAAGGTGTTT
CAAGCTTGGAGAAATACTTTTCTTAGGAGTAGTGGTTTATGATGATTGACTGTGGAGTAA
CTTTGAGAGTAGAATTAGGAACTGAGCAGACAAAAAAAACCATCATTAAAGTTAGAAGTC
CATAATTTGTCTCTCAAAGTTACGATTTTTCTAACACAGTCAAACTATATATCAAAAGTA
AAACTTTCCAGGCTCACAGGCAGAACGGAAAGTAGAAGATAAAAAACCAAAGCATCATGA
CAACAATAGTGCCTATTTGATCTTTTGTTAGCAACCATGCTTTATGCAAAGGTGCAGGGC
ACATGTAAAAGTGACGTTGCATAAAAATGACAATGAGAAACAGTTCAACAAGCCTTTGAT
ATCATGAGTGAAAAATGCGGTTGAAGTTTGATCAAAGTTCCAAGAGTGTGGCAGCAGATT
TTGTCCTAAGAGATAGATTGTATTAGTGATAATGTTT
>MtrunA17_Chr6g0480761 len=621 begin=35529615 strand=+ gn=MtrunA17Chr6g0480761 chr=MtrunA17Chr6 type=mRNA end=35530462 def=hypothetical protein
ATGGATTGTCAAACCAAATTCCTCAGCATCTTCAGAGCATATTATGCTAAGAATTTTCTA
AGTATAATAATCTTAGGACAGTATATTGCAAAATTATTCAGATTTTTGCCTAGGATAATT
GGCCAGTCTCCAACCCAAATGGTATCATCAGAGTCAACCTTTGGCAATTTTATTGCATAT
CTTCTCAGTTTTATGTTCTTTAGCCATGTTGTTGGGTCAGGATGGTATCTCTTTGCTCTA
CAGAGGGTTCACCGTTGTTTGCAAGATGCCTGCCATCATTCTAATCTACATGGATGCATG
GAGTTGATTAATTGTGATTCTAAAACTAGGATGAATATATCAGCCATAGTATGGAGAATT
GATAAGGGTGCTGAAACTTGTATGAATGCCACATCTGGTGCTTTTTCTTATGGAATCTAT
GCCAATGCTATACCACTTACTAAAGAAACTAGGTGGATCAAAAAATACGTGTATTCACTC
TTTTGGGGATTCCAGGTATGCATTTTGTTCGTGTATTGTCTTTCTTCTGTTGTAATCAAG
ATTCTAAAAAACTGTTTATTACGGTCAAAACGACTGCGACAAAAAGGTATAGTGAACAAA
TATCATGGAAACGGCTATTAG
>MtrunA17_Chr2g0320631 len=2422 begin=41818413 chr=MtrunA17Chr2 gn=MtrunA17Chr2g0320631 strand=+ type=mRNA end=41825023 def=Putative protein kinase CMGC-SRPK family
ACTCTCGGAGCTCAAAAAATTAGTATTCGCAATCGTGCATGAAGCATATTCAGGGTTATA
CGAGAAAACTAATTTGTGGGAGAGGTAAAATTTGTCTAACTTTTACGCAATAAAATTGAT
CCAAACAAAGCACTTCTCGTTTACTTTTATTTGTTTGTTTTCCCGGCAACAACAAAAACA
ACAAGTACCAAACCAAACACAACTCAAAAACCCTAATTTTCCCATTCACTGAATTCGAGG
TTTTCTTTTCCCTCAATCTCACTCCAATCCAATCTTTCTCATCCACCACCATTATTCTTC
AAATCGATTCATCCTATTTCAAATTTCAATTTTTTGTTTCAGTGTATCGCCAATACTAGT
TTGAAGCTTACTCCTTCGACTTCAATGGCGGAGGATCGGAAAGATGCGAGTGATTACAGT
TCAGAAGATGAAGGAACTGAGGATTACAAACGAGGTGGATATCATGCGGTTCAGATTGGT
GACACTTTCAAAAATGGGTGCTATGTTGTTCAGAGTAAGCTTGGTTGGGGTCATTTTTCC
ACTGTTTGGCTCGCCTGGGATACTCTCAAATTGCGATATGTTGCCTTAAAAATTCAAAAG
AGTGCTCAGCACTACACGGAAGCGGCAATGGATGAAATAAAGATTCTCAAACAAATTGCT
GAAGGGGATCTAGAGGATAAGAAATGTGTTGTGAAGCTTTTGGACCACTTTAAGCATTCA
GGGCCTAATGGTCAGCATGTTTGTATGGTTTTTGAATTCCTTGGGGATAATCTTCTTACA
CTAATCAAGTATAGTGATTATCGTGGTATTCCCCTTCCCATGGTCAAAGAAATTTGCTAC
CATGTTTTGGTGGGTTTAGATTATTTGCATCGTGAGCTTTCTATAATACACACTGATTTG
AAGCCAGAAAATGTTTTGCTTGTCTCTCCAATAGATCCATCTAAAGATCCTAGAAAATCA
GGAGTCCCACTTATACTTCCAACCACTAAAGTCAAGACTGTGTCCAAGAACGGGACCACA
AAACCTGACAAAAGTTTGAATGGAGATTTAACCAAGAACCAGAAAAAGAAAATGCGGAAA
AAGGCTAAAAAAGCAGCTCAGAAGGAAAGTCCCGAGGTAGCAGAGGAGGATTCTGAAGCA
CCTGAACAAGATGATTGTAGTAATGATGTGAAACCAAATGTAGAAAATGGTGAAGGTAAA
CCTAATAGTCCCACAAGTAAAGATGAATCAGCAAAGACTTCTGAAACTAAGGATGTTCCA
CAAGGAAGTCAGGTTTCTAGGAGAGGTAGTTGCTCTACGAGAAAGAAGTTGCTCGCAGCT
GTTGATCTAAAGTGCAAGCTTGTGGATTTCGGAAATGCTTGTTGGACGTATAAACAATTT
ACAAATGATATCCAGACTAGGCAGTATAGATGTCCTGAGGTTCTTCTAGGTTCTAAATAC
TCGACTCCGGCAGATATGTGGTCCTTTGCTTGCATATGCTTTGAGCTTGCCACTGGCGAT
GTTCTTTTTGATCCTCACAGTGGTGATAACTATGACAGGGATGAGGATCATCTGGCATTG
ATGATGGAGCTTCTTGGGATAATGCCTCGCAAGATTGCTCTTGGTGGCCGCTATTCCCGG
GACTTTTTCAATAGATCTGGTGATTTGAGACACATTCGCCGGTTGCGGTTCTGGCCTATT
ACTAAGGTTTTGACGGAGAAGTATGATTTCAGTGCGCAAGATGCAAGTGACATGTCTGAC
TTCCTTGTTCCGTTACTTGACTTTGTTCCTGAAAAGAGACCAACGGCCGCTCAGTGTCTT
ACTCATCCATGGATGAGTGCAGGTCCTCGGACTCTTGAGCCCTCAGTGAATAGCATCCAT
GCTGATGCCATTAATGCAGAAAAGCCTGGAAAGTTAAGGGAAAAGGACGAGCAGGAGGCT
GTGGAAGTTAGTATGGGGAATATGACCATTGATGGAACTCCAAAGACACTCAAAGATTTC
CAATCTACAAAACCATCGGAGTAGCCGCGAATTGGCTTGTGTATGCAACCTGTTACTTTT
ATATGGTAAGTTTTGGTGGTCCTTGGAGCATGATGTTCAATGTAACTGTTATATTATAAG
CATTATGTGCAAATGGGTCATACTTAAGAGGTTATGGTTTGAGAAACCCTTCATAAGGGC
AAGAGAAGCTGGATGGAAGCCTATTACAATGGAATTATACCACTTCTTTCACCTCTTGTA
AAAGTGTGTAGAAGGTAGCTTCCTTCACACACTCAATAGAGTGCACTAGGTCATGAATCA
TAATCACGAGGATATTTTATTGTTTTTTTTTAGAGTTTGTTTAATATTTATCCCTAGATT
AGATGCTCATCATCCATAATGTTATATTTTAGGAGTTTGAACTTTGACTGTACATTTGAA
TGAGTTTTTTTTTTTTTTTTTT
>MtrunA17_Chr7g0269841 len=2125 type=mRNA gn=MtrunA17Chr7g0269841 chr=MtrunA17Chr7 strand=+ begin=51694334 end=51700651 def=Putative terminal organelle assembly protein TopJ
TTGTAAATTTCATTATTTTTCTTTTCGCAATGAAAGGGGGCAAAACGGGATCGCATCGAC
AAAATCCGACGTGGTGAATCATGATTGGTTAGAACAAGCAAAGGCTCACTTTGATTGGTT
AATATCGCAACGAACACGTTGCATCATAGCGTAGTGTCGACTCCATGGTCAAGTCTTCGC
GGAAAATCACTTCCACGCCTGTCACTGTAAAAGCTTCCGTCGTAATAGAAGAAGCGATTC
TATAAACATTGAAACGCGCATTTGATTTTTTGATCCCAAACCCTAATTCCCAAATTCTAA
TTTCAATCACATCGAAATCCCTGAGATTGCGTTTCGGAGAGATCCGAATCTTCAATGGCG
CATCAAAGAGCCAAATTGCTGCTCCTTCTCTGTGCTCTATGCTATTCTCTCAGCGCCATT
GCCGTAAAGAGTTATTACGATATACTTCAAGTGTCGAAAGGTGCATCGGATGATCAGATT
AAGAGAGCGTATAGAAAGCTTGCATTGAAGTATCATCCTGATAAGAATCCGGGAAATGAA
GAAGCTAATAAGAAATTTGCGGAGATTAGCAATGCATATGAGGTATTGTCGGATAACGAG
AAGAGAAATATATATGATAAGTATGGTGAAGAGGGTTTGAAGCAGCATGCCGCTGGTGGA
GGAAGAGGTGGTGGAATGAACATGCAGGATATTTTTAACTCTTTCTTTGGCGGGGGATCA
ATGGAGGAAGAAGAAGAGAAAATTGCAAAAGGTGACGACGTTATTGTTGATTTGGATGCA
ACCCTTGAAGATTTGTATATGGGTGGCTCCTTGAAGGTTTGGAGGGAGAAAAATGTTGTA
AAGCCAGCTCCTGGAAAAAGACGCTGTAACTGTAGAAATGAGGTTTATCACAGGCAAATT
GGGCCTGGCATGTTTCAACAAATGACAGAGCAGGTCTGTGATCAATGTGCTAATGTCAAA
TACGTAAGGGAGGGATATTTCGTCACTGTTGATATTGAGAAAGGCATGAAAGATGGCCAG
GAGGTGCTATTTTATGAGGATGGCGAGCCCATAATTGATGGAGAATCTGGAGATTTAAGG
TTTCGCATCCGTACTGCACCTCATGAACTTTTCAAAAGGGAAGGCAATGACTTACATACC
ACCGTCACCATCACGCTGGTTCAAGCTCTTGTTGGTTTTGAGAAGACCATTAAACACCTT
GATGAACATTTGGTGGACATAAGCTCGAAGGGAATCACAAATCCGAAGCAAGTGAGGAAG
TTCAAAGGGGAGGGTATGCCATTGCATACGAGCACGAAGAAAGGAGATCTTTACGTCACT
TTTGAGGTTCTGTTCCCCACCACACTATCGGAGGAACAGAAAACAAAAATAAAATCTATT
CTTGGTTAGAATACATTCAGGATACATGCTATTTTGCTCATTATATCCTCAATGTAACAT
GATTAGGTGGTTGTAAGTTACAACAAATACACGCCTTAGGCTTCTCGCCCCCATTTTTTG
TTAGTTAACCAATAGATACTTTATTTTTATTGTTGATAGTGTTGCGTCTACTGTGATCCT
TGTCGGCACATGAGTGCCTTATTGTGGTGCTATTTTGATACAAGGATATCACAGCATTAG
CTGAAAGAAAAACATAATTGTATTAGCTTTGCTTTGTGTTTGCAATGGTTTTCATCTTGT
GAGCAAGGTGAAAGGCCACAAATTAAACAAAATATCTCTAGCAATTGAACAAAGAAATGT
TTACTGTTTTATTAAAATTAGTATAAATTGTCAATCCTATGGTAAATTACATTTTAAACG
TTAGTCAATATGTTGGTAAAAGTGATTTTAATTTTTTATTTATTTTTGGTCAGGAAAGTG
ATTTTAATAAGTAGTATATATTTCATTAAATTTATGTTTATTTTTGTAACTCGCATTTGT
AAATCACATTTTAATCTCTGTTCCTCGCTCTTTACTTTGCTCAAATTTTTGTTTGTCACT
GATCGAACTACATATTTTTGTCATTTTTTTTTTAACAAGTGTAAACTATTATTTGAAAAA
CAAAGTGTAGAGAGCTTTCAGATGGCCAAAAATGATTTGTTAAAAAATAGGTGCTAGGTT
AACTCAACTAGTTTGAGCTAAAGGT
>MtrunA17_Chr7g0230571 len=423 strand=+ chr=MtrunA17Chr7 gn=MtrunA17Chr7g0230571 type=mRNA begin=19587063 end=19587485 def=hypothetical protein
ATGAATCGAGTATGTATGAAGGGGTCAGTCAAGCGGTTCGGGTTCTCGGTCGGTTCCCGT
TCGCCTGCCCCCCCTCATAGTCCATTAGTGGGTAGGGTGGTCAACTTAGAGGGCGCCTCC
TCTTCAGACGTGTCTTCGACAACCTGGCGTTTGTTCGGTCTCCGCTTTTTGTTGGAGGCG
GGAGTGCTTGGTCGCTGGGGTTTCCTTTTCCTCAACCAATTCGGTTGTGTCAGCCCGGTT
GGTCTAACATTTATGAGCAGGCTGGCTGGACAAAGATGGATGGAAGGTAAGATAGATTTG
AGTTCAAGTGGCACAGGACCTTCGATCGACCATGGGGCGTATTCTACCCTTACCGAATTC
ATTCTATTGAAGCGTAACGTAAAACTTCTCATGTTGCATTTCTTTGGTTTGGAAGTTCCA
TAA
>MtrunA17_Chr5g0441851 len=711 end=40138596 chr=MtrunA17Chr5 strand=+ gn=MtrunA17Chr5g0441851 type=mRNA begin=40137886 def=Putative PPC domain-containing protein
ATGGCAGCTGAGAAAGAACTTGCACCCTTTTCTCAATCCTCAAACACTGAGAATGAATTC
TCACAAAATAACTATGTGAGATTTTCAACCTCTCTCCTAAACACTACCACAAACATTGGT
ACTGAAAACTTGGTTATGCCAAAATCACCACCAGGAGGAGCCCCCTCCTCTGGTATGTTA
ATCGATCTACCTCAAAATTCGAGGGAGGATCTGATCACAACCTCCTCAAAGAGATCAAGG
GGTAGATCAAAGGGCTCCAAAAATAAACCCAAACCCCCAGTGGTGATCACCGTAGAGCCT
GAAAGTTTTATGAAACAAATTTTTATCGAAATATCAGCTGGATGTGATGTTGTGGAGTCC
ATCATCAAGATGGCTTGGCGTCATCAAGCTGATATCTCAGTAATGAGAGGTTCCGGTCTT
GTCTCTAATATTACCATCCGTAACTCGACATCTCATTCCCCTGCACTAACTATTGAAGGA
CCCATCAAAATGATGTCTCTCTCTGGCACTTACATCAATCCCAATTCTGATACTGTTCCT
TCTGAATTCATCACCAACCCTAACCATTCTTCTTTTAGCATTTTCCTATCTGGTAATGGT
AATGAGGGTCAGGTGTATGGTGGGATTGTTATAGGCAAGATAATGGCTTCGGGTAATGTT
ATGATTACCGCCACTCTTCAGAAGAAGCCCAAATTTTATAGGGTGACCTAG
>MtrunA17_Chr1g0207401 len=903 end=51894740 begin=51893838 type=mRNA chr=MtrunA17Chr1 strand=- gn=MtrunA17Chr1g0207401 def=hypothetical protein
TTACTTACCGTGGGGCACTTTTAGTCCATTCTTCCTTTTCAAAGCATCATTTAGCAACTT
GGAATCATGGGCTGAACCCTCCCACCCGCTGAGAACGTACATGAACTCCAAATCAAAATT
ACAAGCAGCTAATACATTTTGTGATATCCTTCCATGACGATCACGATAACTGCTTACATC
TCGTCCTCTTACCAATGCAGGAATATGCGTACCATCAATAGCTCCAATGCAATCCTAAAA
GTGTATTCATATATAACCATAAAAAAAATATTATTATAATAAAGATGATTATATTTACAA
TTCTCTTATAATTAGATAATGATCACATACCTTGAAGTAAGGATAAAATCTTGTGCTTTC
CCTTATTTTTGCAGGCACGCTTGAGGTTGGTTTAGCCATCAAATCAGGTGCTATTGAGTT
CAAAGCCTTCAAAATCTTGTGAAAATTTTCACTTGCAGCAAATTGTGATCGGCCAAATGT
ATTTCTAATTATACAATATCGAGTATTCTGACCGACAATCTGTAAGAACGACGCAAGCAT
TTCTTCAATACAAATAAATCTTGTATCCACCAAAGGTGTTTTTTCTCTTATAATCATGCA
TAACTTTCGGAATACATCAGGATACATTCTATATACTTGTCGAAAGATTTCAGAATCCCC
ATTCAATGACTTATGTATATAGTCATATCCCTTACTTGTAATTCGTCGTCGAGTTAATGG
ACGTTCAACATGTTCACCACGCATCATATTCAAAAACTGATTTACCACGTGCATTAAAGC
ATGAATTGCCATCATATACATGTATATGGCTTCATACAATTCTTCATCTGTTTCTTCATC
ATCTGTATCATCATCATCTTCGTCATCATCATCATCATCTATAGCTTCAGTATCTATATC
TTC
>MtrunA17_Chr4g0064421 len=471 end=55831019 type=mRNA gn=MtrunA17Chr4g0064421 chr=MtrunA17Chr4 strand=- begin=55829927 def=hypothetical protein
ATGATTCTTTCGTTTTTTGTTGCTGGACCCAATGATGTCAGAATTAAAATGAAAGCTAGT
AGAATCTGTGGGAGTGATGTTCACCACCTCAAGATGAACATGGTTCCGGTACGAGGAGTT
GATATTGTGTATCCTGCACTTGTCATTGTGAATATTACCCTGCATCCGTGAATAAATTGT
GAGTGATCTGATCTTATATTACCCTATGTTGTTTGGTCTGGTTGTGTTTTAACCTTTGTT
ATCAATCAAATGTAAACAAAATTGAAGTTGCCAAGAATGTAATCCAAAATCATGATGTGT
TATCTACTTATCTGATCAATGTAGAAATGAGTTTGAGGTTAGTGTGGAGAAGAGAAAAAA
TAAAGTATATTTCACTTCACTCAAGGTTGGCATCAGCTTGGAACTCACTATAAACTCATT
TTACCATGGCTTTTTTAAGTTCCAAAATGTTGATTATAAAAGTTAGCTAGG
>MtrunA17_Chr1g0203311 len=174 end=49175421 begin=49175154 type=mRNA gn=MtrunA17Chr1g0203311 chr=MtrunA17Chr1 strand=- def=hypothetical protein
ATGGTTGACAGGGTTAAGAATTATTATGGATCTTGGTTTGCTAAACCTGAGGAGAATCAA
TCACAACAGGGTGTAGGAATTGGTGAAGACTTATCAAAGAATAAAGACTCTGTTGCAGAA
GTGGAACAAGCTGAAGCTGGCATAGGTGTGGATGAAGGAAGGATACATGAGTAA
>MtrunA17_Chr6g0455061 len=1333 end=5255787 type=mRNA strand=+ chr=MtrunA17Chr6 gn=MtrunA17Chr6g0455061 begin=5254455 def=hypothetical protein
ATGGGTACAATCAATTTACACAAACACAAAGCAGAGAAATCCAACAAAGTTCAAAAACAT
CGTCATCTTAGAATGATTGCAAAAAAATTTCGGTATGCAGAGATGTGTGTTGTGTTGATT
TTGATTTCAAGGCTTTCATTCCAACAACTACCATTGGCTTTGAAGAACTCAAGCGAATAT
TTTCGAGGTTTCGCGGTTAGTCCTGCTTTTGTTTTTCTTGTTGGAAACATTATCATCATC
ACACTCATTGCTCAATCTGGTCACTTCTCACAACATGATTCTGCAAAAAGAAGTTCAGAA
CATGATCTTTATCTCGAGTTTCTCAAGAATAGCAACATGTATCAGAAAATCCAAGGTTTT
GATCAGAAAAAACCCAGCGTAAAAGTTGAGAGCAACGTAAAGGGTTGTAGAATAAACGAT
GGATGCATGGTGAAATTATCTCAAAAAGAGAGTATAAAGAGTGAAGATGATAACAAAATG
AAGTTGGAAGAGAAACAGGAGATAGAAACAGAGATGGGTTTGGAAGTGAAGGGATATAGG
AGGTGTCAATCGGAAATTGAGTTGGTGAGGGGTGTGAATAGTGATGATGCGAAGGATCAA
AGAGTGTTGCAAAGGTGTGAGAGTGATAATGATAAGAGTAAGAGGAAAAACATTGAAGTT
GATAAAGAGAAAAAATGGAGTTTATATCCTGAAGATGGAATGAGCAGCGACGAATTTCGT
CGCACCGTGGAGGCATTCATTGCAAGACAACAGAAGCTACGAATAAATGAAGCACAAACC
ATATTTATTCCTAGCTAATATGTGTCTTCTTCTGTTTAATGAACAAACAACTATGTGAAT
AAAGATTAGGGCAAGTGAGTAAATAACATTTGAGTCTATTAATCTAATTTTGTTGGGTTT
CTAGTTAGAAAACATGGTGGTGTTTTCCAATTTGGTTTTTATGGTAGTGTTATGTGCTTC
ACGCAGAAATTTCGTGTCTCCTAAACACACTCTTATTTGGTTGCCTCAATGGAAAATAAT
TAGTTAGGTTGCCTCAATGGGGAGAAGCTAAACACACTCTTATTTAATTAGTTAGGTTGC
CTCAATGTAGGATTTGGACGCAAAGAAAAGGAAGGTTTTGGAGCCAGGCACGGATCTAGT
GTGGGGGCAATGGGTCAAGCGACCCCACTTGCCTCCACATGTGAATTGTATTTTTAACCC
AAAATTAGATATATATCTAGTTTGACCCCTCTTTATATAGTATCATTGTCTTCACATAGT
TTATTTATTACACTATAAAAAGTTACAAAACTAAGAAGGATCATAATGAGTGTTATAAGA
ACACTAGTTGATA
>MtrunA17_Chr6g0479951 len=4532 chr=MtrunA17Chr6 gn=MtrunA17Chr6g0479951 strand=- type=mRNA begin=34689028 end=34693659 def=Putative Late nodulin
GTAATTATCAACTTAAGACAATTAACATTAATTATAATATTATAACTGACTTTTACAACT
CCTAAGTGCTAAAAACCATTTACTTAAAATTAAAAAGCCATGAAGTTTTACTTATAAAGC
GATCAAGAATACTTTTACAATACAACCAAAAGAGATAAAATATGGCTCAAATTCTCATGT
TTTTTAGTTCATTGATCATCTTTCTTACGCTCTTTTTGGTGGAAACCAGAAAAACTGGAA
TTCGTTGTGAGTCTAAACAAGATTGTCCAACAATGGCTTTACCTGATTATGTAACGTGCG
TTGAAGGTTTATGTCGGATTTATTTAAATACCTTTGCTTAATTCTTATAATAATATTAGT
ACCTTTATATTGTACCTTTATATAATAATGTTTGCACTATATTTCTATGGAATTTGAATT
TTATGAAAAGTTAAAAAGTATATGATCTTGTTGGATCTAATATGGTTGACTTGTTGGAGA
AGATCCGATGTACATAGGAATATAATGGTTGTCGTCCACCGTGGTCCTTCGTGAGTTCGT
CTCCATTGGAGGGGGGTGGTGTACCTGCACTTGCTCCGACACTTAATGACTTAAGGGACT
TAGAGAATGCGGCTAAAAATATGTTAAAAAGTAAGATACAAGACCTGATGTTGCACATGG
TATTTATAGTGAATAAGTAGGGTTTTTGGCTATCAAAACTTCACCTGGACATGTGTTACC
ATTTTAAGTGAACCACAACATCAAATCTGAATTGGATGGTCAAGATATGTTGGTTAGGAC
CGTTATCCAAGGGTGTATCCATAGTATCGACTTGCTTGACTTCGATCCCTAAATCGGGAT
CATGTCTATCCCTAGTTGGTCATTGGCTCAGTTCAGAACAGTCTCCCACTAAGATATAGA
TTAAGGTAATAACACTTTTGATGGTTTTTCTAGTCGCACTTCGTACGAACTTCCTTGGGT
TTCTCGGCTATCTCGTTACACGGGCATTATGGTTTGTTGTGGTTGATATCGTTCCCCCCT
GGGTGAATAACCCTCGGTGGAGGGGTTCGTTGATTCTCCCTCTAGTTCTGATCGATCCTT
GTGCTTCTTAAGGTTCCTGCGTAATCTTGCCCCCATATGATGTCCTTTTAAATGTTTGGC
TCTCGAAGGGGGGAGATAGCGCTTTGATGGTCTGAGACCAGAGGTCTAGCACTGGTAGCT
TTTGAAACGCAAGTTGTGGTTTTTGTATAGTTATTTTCTGTGTGTTGCATATGGACATAT
GCCAAGACAAGTCAAAAGATGAGACACATCTTTTTAAGGCGTCGTTTTTGGAACATTGTA
ACCTTTGGATGGTTTGTCTTCAGCTTCCTTGTGTTATTACTTATTAACCAATGGATCCCC
TTGGACACCAACCAGTTTCATAACCTATTTAAGGGATGATTGACATTTCTTTTTCATTTT
TAATTGTCATTCCTCCCTCCTTGCATCTTACTTAGGTTTTTTCTCTAGAGCTTTTGAATG
AAGGGGAGTCAAAAAAACACATAATTTTCTCGAAACCCACTTTTCAACAAAGAGTAATTC
ATGTTAACAAAGCTTGAATTTTTGCATGTACAATGTTTGACAAGCCCACACTACCATAGA
AACCAAATAGAATTGGCCATTAGATGTGTTTATTTAAGCAAACTAAATTTGTCCGTAATT
TTGTTATATTAATGATTTTAAACGCTTCCAAAATGTAAGGTATAACAAATATTGCCATAG
AAATTAAGTTGCTAACTCTTTGAATATATTGCTAATAAAGTTGCCTTTACAGCTAATAAA
AGCCTCAAAGCATGATAAAACATATTTGTTTGAAAAAAAATTATTCAAAAATAGACTTCA
AATTATTTCCATTTATTAATGGCGTCATTCATAAAATACTATACACTTCACCTAAAGAAA
AAAAAAATACTATACACTTCCTCTCCAAAAAATAAAATAAAATAAATACTATACACTTAT
TAATCCCCTAAAAATAATTACATTTTTTAATCCAAATCTTATTTGGAAAAAAAATTGTTA
TTAACATTTATATACTAACGGAAAGACGGGTAGTACCGTGGCTGTCTGTCCGCTCTTACC
ACGATAAACTGTGTGTATAATTTTTATGTATGTTTGTATAATTTTGATTACAATTTTTAA
ATTTTAAATATTAAAGAAAATTATTCATACATCGACTCATCTTACAAATTATTGTCAAAA
TATAGAACAAAATTATTTATCAACTCGACGTATTTTGATTTGTCTGTATATAATAAAAAA
ATTAAAATAAAATATGATCCTATTTTATTGATTATATTTATAGTGATATATTTGATATAG
TCCGTTACACTTTTGTTTAGGATTAAGGAAAAAAACAAGACATATATTCATATCGTGTTT
GTTACACGATATATTTTGTATGGTAGCAAAAAAAATAGTGTTTGTTATATATATTTTTTT
TAATATTTGAATTCACTCTCATCCATTATCTTTTTTAAATGATAAGGAAAAAAATCGGAC
ATATATGATTTGTTACATTTTGTTTTAATATTTGAATTTACTCTTATCTATTTGTTATAT
CTGTTATTTGCATTTAAAGTTGAGGGTAATTTTGGAAAGAGAAAAAATCAGCTCAAAAGA
GCCAAAAGGGGTTATTTTCTTTATAAATACTAGCAGAAAGATTGTGCCCATCTGTCCGCT
ATTTTTATCACGTTAACTTATGTGTATATTTTAGGCCAAATACCTCATTTGGTCCTTTAA
TTTATATGTTTATAACAGATTAGTCATTTAAATTTTTTTTGTACCAATCAGTCCTTTAAG
TTTTTTTTGGGTACAAATTGGTTATTTAAGTAATAAAATATTTACACTGTCATCCATCTT
TTCAACTAACTTCGTTAAAAAGTGTTTACAGACCATTTAACATTAAGTTGGTAGGTCCAA
AAGTTCTTATGACATGAAACATGATTACGTATACACATTTTATTCTTCTTGTTTTTGAAT
TTCAAGCCTAATTTTACATATAAATATTTGGTCAACAATACTATAAATCAAGTAATCAGT
CAATTTTGTTTTGAATCAAGACCGAATAACACACCTATGAACTCTAGTTGTTAGAGCATT
GAATTTGGACAAACGAACTTAACATTAAACATCCACATAAACAATTTTTGATTGAGTTTG
ATGAAATTAGGATAATGGTGCAAATATTTGATGACTTAGAGGACCAGTTTGTAACAGAAA
AAAAAAAAAAAAAACTTAAAAACCAACTTGTTATAACCGTGTAACTTTTTTTTTATTTTG
AAGAAGCTAACCTAACCCATCCAAATTAGCACCAGAGAGAATCGAACCTGAGACCTTGAG
AAGGAGTACACTCCCAGGTCCCAAGTCAATGCTACTAGGCCAACCCAAGTGGGTTATTAT
ATTCGTGTAATTTAAAGGACCACAAATGATATTTGGCCTATATTTTATTATGTTTCTTTG
TATAATTTTGATTACAATTTTTATATTTTTAAATATTAATGGAAATTATTCCTACATCGT
TTTGTCTACAAATTATTGTCAAAGCATATAACAAAATTATTTATCAATTCCGCATCTTTT
TGTTTGTCTGTATGTAAAATAAAAATAAAAATAAAAATAACGATAATTTTATTATTGATT
ATATTTATATAAAATAAAATAAAATAATGATCAATTTTTTATTGCTTATATTTATAGTGA
GAAAATTGTTCTTCCCCCATCACATTTTGCTCACTACCAACCGAACTTCCAAAAATACTC
CCACGTGATTTAAATCACGCAGGTGTTAAACCCAACGTGACTTAAGTCACGCTGAAATAC
AACCTACGTGACTTAAGTCACATTGCAATCCAACATGACTTAACTCACGTTGCGTATTTT
TTTAAAGATCAGACAACAACTCATTTCCTCATTTTCTCATTTCACATCTAAAATCTTCAA
AAACTTTCTCAAATCAACTAAATCCCTAATTTCTTCAAGTTCAAATCAAACAACGCTCCA
ATAACAAGTAAGTTTTCATAATAATACACCATTAACATTTTATGTTTAGATGTTAGATTT
TTCCTTTTAAATTAGAAATTGTTTAGTTTAAGGGTTTGTTTGAATTTTGAGTTTTTTTGG
CAAGAAATGATACAATGTTTACATGTAAATGACTTATATTGCTTAATTGTTTAGATTTTG
CATGTTTATGTTGTAGTTTTGAGTTTTAAGGTTTATGTATAATTTGCACTCCAAGTTTTG
ATTAAATATTTGAATGAATTTTTTCTTAGTTGTTTAATTTCTTATGTGAGTCATTATGCA
TTAATATTTAATTCTGGTCAGAGGAAAAAAAAAACCTTTTATGTGAGTCATTATGCATTA
ATATTTAATTCACTCTATCATGATCAATTCTTGTATTAAATTAGTGGAAAGTCATTTATT
TTGTTGGTTAAGGGTAATTTTGGAATGATAAAAGGGAGGCAAATAACTGGTAAATGCGTG
TATGTAATTTGATAAAATCTATAAAGGTGAGT
>MtrunA17_Chr7g0261031 len=1160 begin=45620303 strand=- chr=MtrunA17Chr7 gn=MtrunA17Chr7g0261031 type=mRNA end=45621871 def=Putative transcription factor AS2-LOB family
TCTTCCCTTTCCTCTTGTTTAATTCTTTTTTTGTCTATAAAGATGGTGATAAATGATTAT
GATTAGCACAAGAGAGCCAGAAACAACCAAAAATTCTTACGGCCATGATGACTGGTTCTG
GTTCTCCTTGTGGAGCCTGCAAATTCTTGAGGAGAAAATGTGTTAGAGGTTGTATTTTTG
CACCTTACTTTTGCCATGAACAAGGTGCTACCCATTTTGCAGCTATTCATAAGGTCTTTG
GTGCAAGTAATGTTTCAAAGCTTCTTGCACACCTCCCTGTGACCGATCGTTGTGAAGCTG
CAGTCACAATCTCTTATGAAGCTCAAGCTAGACTTCAAGATCCAATTTATGGATGTGTTG
CCCATATTTTTGCACTCCAGCAACAGGTGGTCAATTTACAAGCACAGCTAGCTTTTCTGA
GAGAGCAAGCAGCTCAAAGGTGTCTCAATGCCCCAAATTCTGAAAACCCTAATGAGAAGA
ACTTTGGAAAACCTACTAATATTCTCCCTCAAGATCTTCAAAGTTGGTTCCAGATGGAAA
ATTCCAACATGTGTTCTCAATTTCTTCCCGATTTCTCTTCTTCTACTGATGATCTCTCAT
CAACAACACAATATTATAATGGGACTACCACTACTCTCATGGATCTAAACCCTATCGGAA
ACTATGAAAATTCAGGAACCATATTGAAAGAAAGCATCCCATCATTTTCTAACTTTGATG
AGCGATGTAATAATTCAATGTCCTTTGACAACATGCAAAGACAGTGGACCTATCAGTAAG
TGGCTAATTTGGTAACTTACAATTGAGTAAGCTCTATGAAAGATCAGATCAGTCTATGTG
AAAGAATTGGTGAAGAAGACTTTATCAATTTTAATCTGTTGCTATATATATATATATATA
TATATATATATATATATCTCTGTTAGTATAATTTTATAAATAAGCTTAGAAAGCCTAGAT
GTGTTCGTACATATAATTGGAATGAAAATCTACCCAATTAGCTAGTGTTTGTTTAATCTG
ATTCTAGTGTAATATATATTGGCATTTATTAGAATAATAAAGTGTAACTCTAGCTTGGAG
ATAAAACAATGGTTTTGTATGACAAATTTTGGGGTTTGTTTATATATAGACCTAGAAAAT
ATCCTAAATTTTGACCTAAT
>MtrunA17_Chr3g0090221 len=2558 type=mRNA chr=MtrunA17Chr3 gn=MtrunA17Chr3g0090221 strand=- begin=11545325 end=11548487 def=Putative Late nodulin
TTTCTTGTCAAGAAAAAAAAAAAAAAAAGTAATAAAATATGCCTAAAATTGTCAAATTTA
TTTATGTTATGATTATCATTATTTCTCTCTTTCTAGTTGCTACGAATGATGAAGAGGACT
GTTTTGTTGATGCTGATTGTGTAAATCTAATTTTATGCGACTTTGATGAGAAACCGAAGT
GTATAATAAACATCTGTCAATGCTTTCCATGGACCGTGATTCACTGAAGTCAGAAAAATA
ACGCAGTCACAATTCAAATAATGTATTGCCATCCGATCAAATTAAGGGTCCAGATTCATT
TTCTCTAATTTTCCACTTTCATCCCAAAACACAGGAGGTTATGGAAAAGGCAAAACCACC
TTCAATTTTTAATATGAAAAGGGAGGCTTTCAATTTTTAATACCCCGTGTTGTAGGCTGA
AAGTGGAAAATTAAAGAAGGTAAATTAGGACCCTTGATTTGATCAGATGGTTTTGTATTG
TTTAACTGTGTGACTGCGTCATTTTAATGACTGCAGTGAATCACATTTCGCTTTCCATTG
CGGTTTCTATGATATTATTATGAGCAGCTTCATTGATGCATTTAGTGCTAGACCCAAGAA
AGTCAGTGAATTCTCTGTTAGAATATTTTGCAGCCACCTAATAATATGAAATTTTGCACT
TTTTTTAATTTCAAGAACCTTATAATTATCTCTTTTGTACTCTAAGATAATGGTAATGAA
ATCAAACAAGACATCAATAAATATTATTTAAATTGTCTTATTATCTCTTTATTTTTGAGA
TATCGACATTCTCTTTAATTCATACATATTAAATTTTCTTTCATACTCTACCCCTTAATA
TACTTTTTTTTAGAAGGCTAATAGAAAGGTTAGGTATTCGAGAGACTTTGAAGCATCCAA
CTAGGTTGGCACCCAACAGAAGCTCACATCCTTTATCGCCTTTCCAATACGTAATATTAT
TAAAAAAAGGAAAAAATACTTACAAGAGGGGGACTAGGCCAAAACCCTCGAAGGAAATAG
ACAACAATGTACAAAAGAAAAAGGACCAGGGAAGGCTAAGGAAAGCTATAGCTAGGTAGC
CCATTCTTGTCCCCTAGCAAAATCCGCCAACAAAAAAGAAGGCAAAATGATGTACCAAGT
AGTGTCTATCAACGCATGCCCCAAAGTTGCGAACTTGTCAACACAACCGTTTTCTTCCCA
GAAAATATGTGAACAAATAACCATCAGACCACGGTGTGTGCAGTTATGCCAACGGTTCCG
TAAATGAATGTAAATAAGAGAGGGATTGTTGAAAGCATGAACCGCACTGGAAGAGTTACT
TTCAAGCTATAAACGAGTCCAATTATTCGCAGCTGCATACTCCATAGCCAAAATGAGACC
CAAAAGCTCCTCCTGAAAAACAGAACCCTTTATCATACTTTAGATATGTTTAAAATTAGT
TTATTTTACTCTATCCTATAATTTATATCTATGTCCAAACTGCTTCACTATATTTCTTTT
ACATTTTATTTTGGCTAAATTACACAAAGGGTTCTTTAGGTTTGAGGTTTGTAATTTAGA
AGGATTAAACTTTTAAACAAATTAACAAAATTTTTTTGATGGATAGTTTTAGTAACAACT
TTAGAAACTTGCATTTTTGGATGGTTTTTAGACGGTTTAGAGACTTGTGAAACTTATAAT
TTTGCAAGTTAATTTAGTAACACGATTCTGTCTCTGCCTAAAATGTTTCTGAGCTCTACT
TGTCTTTAACACTTGCAACTCACTTATATTTCCTCTCTCACTGCATTTCCTAAAACGTGG
AGCAATTGCACATCACTTGTGGATTTGTACTTAGAAAATTGCTGTGATGGAAGAGATGAA
TTTCCCTTCTCTCTTAAGCTATTGAACATTAATGGAAGCCGCTATTAACAGCAAGATATG
CCAATCGGAGAAGTCGTCATGTGTCCAAGATCGCTCACATGCCTGTCATAAAAATAAATT
ATGAAGTGATAATATGAGCCATGGCAAAGGAAATGAAGAATCACACTTCCATTTCAGGAA
GAAATTACTCAAGCAGCAATTGGAGTAATCTAGAGTGCATTTATATTGGAATCAAAGCTT
AACGTGCAAGGTTTGATGAGGGGATTTAACAACCAAGTTAGAGAAACAAATTACTACTCT
AGTTTAACACAAATGTTCACCAATAAATATTTTAGAAATCTTTCTTGCTAAGTATATTCT
AATATTGATAAAAATTGCATGCTTGCTAGCAATACTTTCTTTCCATTTTTCTTTACTGTG
GTCAATCATGAATACGAGTTTGATTCTTGTAAGCAATAGTTTCAACATTTCTTGTGTCTC
AAAGGTGAGGAATTGCAGAAAACAAAGCGAGCACAAAAATAGCGAGCTTTCTTATGAGGT
TTTCCTCTTCGAAATATTGAAGCTGGTTGGAGTATAAAGATGAATGATTGCTGAAATGAA
ATAGTAGTGGGAGTAAAAATAATCCATAGCACAAAAATCGAAAGGACAATCCAAGCCAAA
AATTAGGAGGTGCAGGTCAGCAGCGGTCTGTTTGGATT
>MtrunA17_Chr3g0119631 len=2796 chr=MtrunA17Chr3 strand=- gn=MtrunA17Chr3g0119631 type=mRNA begin=39878135 end=39880930 def=Putative ANTH domain-containing protein
ATGCCAAGCAAACTAAGGAAGGCAATTGGTGCAGTAAAAGACCAAACAAGCATTAGCCTA
GCAAAGGTAACACATGCTGCAAATCTTGAGGTAACAATTCTTAAAGCAACAACACATGAT
AAAAATCCAATTGAAGAACGTTATGTGAATGAAATTGTCAACATAGTATCTTCCAACAAA
GCCTATGCTGCTGCATGTGCACAATGCATAGGTAAAAGAATGGGCAAAACTAGAAATTGG
GTTGTTGCACTTAAATCTCTTATGATTGTCCTTAGAATATTTCAAGATGGTGATCCATAT
TTTCCTAGAGAAGTTTTTCATTCAATGAAAAGGGGTGCAAAAATTCTCAACCTTTCAAGT
TTCAAAGATGATTCCAATTCTAGTCCTTGGGATTACACTGCATTTATAAGAACATTCGCA
TTGTACCTTGATGAACGATTAGATTGTTTCCTAACGGGAAAACTTCAACGACGATTCACG
TATAATAATCGGTTTCATGAGAAGAATCAAAGGAATGAACCTGGTATTAGAGACATGAAA
CCTACATTGGTTCTTAATAGAATCACTTATTGGCAAAGGTTGTTGGATAGAGCTATTGGT
ACGAGACCGACTGGAGCGGCTAAGAATAATCGTTTGGTTCAGATTTCTCTTTATGCTGTT
GTGCAAGAAAGTTTTGATCTTTACAAAGATATCTCTGATGGGCTTGGGGTTGTTTTGGAT
AATTTCTTCAATTTACCACTTTCAGCTTGTGTTACTGCATTCAATGCATGTGTTAAATCA
TATAAACAATTTGATGAGTTATCTGCATTTTATTCATTTTGTTTAAATATTGGAATTGGA
AGGTCCTATGAGTATCCAAGTGTGCAAAAAGTTTCCGAAGAGCTTATGGAGACATTACAA
GCTTTCTTGAAGGATCAAGCTTCATTCCATAATACTGCTTCAAAACATTTTATTCTTTCT
GCACAAAAAAAATCTAATGCAGGTTTAAGTTCATCTCAAGACGAATTAGGCACTGAAAGA
TGTGGAACACTTGATAGGTATTTTGAGACTGGTTCTGAGTTTGGATCTCAATGTACATCA
TTGGAAGATTTAATGAGTGCTACTGATGTTGCCGAGAGTTCCCGCGGTTCAATTGAACAT
GATAGGTATTCCGAGGAATCTGATGAGAAACATTCATTACAATATGATGATGGGTTTGGT
AGCGCTAATGGTTCTGGTTCTGTTAGATCATCGACAATCGACAAAAATTCTAGGTCAAGT
TTTGATATAGTAAGTGTTGATGATATGCATGTGCAACAAAATCATCAAACAAAGGAAAGT
TCCAAAGATTGTTGGGAAATAGTGTTAGCAAAGACAATAACTAATGAAACACCGTCACCT
AAATTGGAGAATGGATTTGACTCTTTTGACAAAGCATTTGATCAAGCTTTAGTACCTCAT
CAAAAATATAATCCATTCCTAGAAGACATTGGAACTTTAGCTCCTCATACCAATGCCAAT
GATAATTTTGATGATGCTTTTGGTGTATCACCAACTTTTAAGGCAACACCATCACCTACC
TTTAATGCTCATGATCCTCTTGCATCATCTTTCTCTGATCAAAATTCTAATTCCTTAACA
AATTTGGATCTAATTTTTGGTGACATAAATCCAAATGACACAACAGTGGCACCAACTTTT
AAGGCTCAACAGTCTTTTAATCATGGTTCAGCACCAACGTTTCAGGCTCAACATTCTTTT
AAGAATGGTTCAACACCAACTTTTCAAGTGCACAATTCAAATGATAATGCAATAATAGAA
TCACCAATTGAGAATCCTAATACTAGTAGTATTGTTCCCTTGGATTCACATAATAGTTTT
TACAATTCAACAGTGGTTCCAACTTTTCAGGCTCAACATTCTTTTAAGAATGGTTCAATA
CCAACTTTTCAAGCTCAACATTCTTTTAGGAATGGTTCGACGCCAATTTTTCGGGCTCAA
CATTCTTTTAAGAGTGGTTCAACACCAACATTTCAAGTTCACAATTCAAATGATAATGAC
ATAGCAGAATCACCAACAAATATCGTTGAGAATCCTAATACTTGTACTGTTCCCTTTGAT
TCGCACAATAGTTTTTACAATTCAACGGTTCCACCAACTTTTCAGGCTCAACATTCTTTT
AGGAATGGCTCGACACCAACTTTTCAAGCTCAACCTTCTTTTAAGCATGACTCAACACCA
ACTTTTCAGGCTCAACATTATTTTAAGAATCGTTCAACGCCAAATTTTCAAGTGCACAAT
TCAAATGATAATGCAATAGAAGAATCACCAACCTATAATATTGTTCCTAATATTAGTATT
GTTCCCTTTGACTCACATAATAGTTTTTACAATTCAACAGTTGCACCAACTTTCCAGGCT
CAACATTCTTTTAGGAATGATTCAACACCATCTTTTCAGGCTCAACATTCGTTTAGGAAT
GGTTCAACATCAACTTTTCAAGTGCACAATTCAAATGATAATGCAATAGTAGAATCAACA
ACCTATACTATTGAGAGTCCTAATACTAGTATTGTTCCATTTGATTCACATAATAGTTTT
TACAATTCAACAATTGCACCAACATTTAGTGCAAATGGTGGCAATGAAATAACATCGGCA
ACACAGATAGAAGATGATCTTTTTGGACCATGGCCTAGTGCAACAACCAATGATCCAACG
TCTAACGTGTCATCAATGCAAGATCAAACTTTGTTGCAATTTCAACAACTGTGGTTGGAA
CAACAAAACAAGATTATAGCAAAGCATATGACTTGA
>MtrunA17_Chr5g0447121 len=1868 end=43488322 chr=MtrunA17Chr5 gn=MtrunA17Chr5g0447121 strand=- type=mRNA begin=43486455 def=hypothetical protein
TTTTTTTTTTTTTTGTGTATTTTCTTTTCTCCTTATTTCTTGTTCTTTCTCTCTCTGTTT
TCTTTTCTTCTGCAAAGATCCAATTGCACCTTGGGTGCCTCTGCTAGTCCTTGAATTCTC
TAATCTCTGTTCCCAATTACACTTAATCCATGAAAAGATCAAGTGAGTTTGGGATCAGAA
ATTAGAGATATCAATACTTGCAACTAGAACTGATGAGTGGTCCGATAACGAAACCTGATA
ACAGGTGGTCCAAAGAATCGTGAAGAGGCTATACCATATTAGAAATTGTCGTTGGGCCTA
ACACAACTCCACAAAACCGGCTTGTGAGGTGAGGATTGCTCCCACTTATAAACAAATTAT
CAGGCCAACTCCTAACTGATGTGGGACTCTTAACAAGATCCAAGTTGAAGATGAATTGTA
TTATTGTTAAGCATAGAAGTTTATATTATCATTAGATGTTGATGTTTTTTGTTTCCATGA
CTACCTTGATCAATAAGGGAACATGTCTGCAGTAGTTGTTTTGTTGATAAATTTGGTTGA
AGAGGAACCTTGTTGTTAAGGGAAAACCTTGAGTTTGTTATGTTGAATTCAAAATTGACA
TATAAATCCGATTACCTCAGTAATAACATAATCTTTTCTGTCAATGGCATATCCGGTGTT
TTCATATATGATTTTGTTTACCGTGTTTATCAGGTGTCTGTAAGAAATTACATGATACAC
TCGTTCCATCATATATTCACATTCATTCCGAAGATTACTGGTGAACTGTTCCATTGTGTC
ATTCCAAAGTTATGAGTTTAACACGTTTCTTTGAAGATGTTATTTTCTCATCAGATTGAT
ACATAGGTTATGTGCTTCAGATTGTGTGTATGTCGAATGCAATAAATTAAGTGTTGCAGA
TTGATATAATATCAGTATGCTGCATTAAGAGATATGGCCGTGAAGAAGATTGGGACAATG
GTATTGCCAACAAGTGCAAAATTGTAGAGTACTGTTTAGCAGTGTGACCGTGTTCTTTAT
ATAAGTGCAGTGCAGCAACGTTATGCAGCTTCAGGTACACACTGGTTTTGAGCTTCAAGC
TGACTCTGTGAAAGAGGTTATGGTAGGAGTGTTGTGTTGTTAGTATGATTGGTTTTATAT
TTACATTCATGTGAATTGTTTCATTGTGTAATTTCAAAGATATCAGTTTAACAAGTTTCT
TTAACGATGTCATTTTTCTCATACATGGGTTAGGTGGTGTCAGTAGAATAAAGTGTTGTA
GATTGATATAAATGTTAAAATGTTGCATGAAGATGAACGGATAAGGTTGTGAAGAAGATT
GAGACAATGGTACTGTGAAAGGAAGTTTGGAAAGTATTGCTTGGGATACCGGCAAAATTG
AAGACTATTTAGAGATGCATCCATGTTCTTACATGGACGCGGTAGAGTTATGCAAGTTTA
GGTATAAAAATTGGTTTCAAGCTTTTAGCTTTCTTCCTAAAGCTGCAAAAGAGACTGTGC
TTTTAGTATGGTATAACATGGTTAGGTGATGGCGTGATTTGGAAAGAGACTGTACTTTCT
GGATTTTATTCTTAAGAATACATGTGAGTTGTTCTTTTAAAGATGTGATTTTTCTCAGAA
CCGTGATCACATGTTAGCAGAACGCGATAAAGTGTTGCATATTGATATAATGCTATATGC
TGCATAATGGGATAATGTTGTGAAGAAGACTAAGATAATGGTATTGTGAAAGGAATTATA
CACATTAGAGTGCTAAACACGAATGAGAAAACAAATCATTCAAATGCATAGAAAATTATT
CACATTAGAGTGCTAAACACAAAGGAATAGCTCCCAATAAAGAACATTACCTATATATAT
ATATATAC
>MtrunA17_Chr2g0325821 len=3441 end=45648403 begin=45642865 strand=- gn=MtrunA17Chr2g0325821 chr=MtrunA17Chr2 type=mRNA def=Putative phosphoenolpyruvate carboxylase
GTTCTTTTTGTGTGTCACATGACATTCTCTCTCTCTAGCTAGTTCCGTGATCAAAGGCGT
TAGTTAGTTACTCAAGTTTGTTTGTTTTGTTACTTTATCTTTGTTGTACTTTCCCGTGCA
GTTAGATAACACAACACAACACACAATCCTATTAACTTGGAACCAACTAGATTTTCCACC
TAGGTTGTCACAAGATTTTCGTCTCTACAGTTTTTTTTTAATTATTATCTTTTTCTTATT
TTCATAATAATATATATAATTGAACTTTCTACTACTAGCTCTAGTTAGTAACACAAATTT
TATTCATCAACGTGAGTGGTTCAATTCAGAGAGAAAATATGGCTACTCGTAACATTGAAA
AGATGGCTTCAATTGATGCTCAGTTGAGACTATTGGCACCAAAAAAAGTTTCTGATGATG
ATAAACTTGTGGAGTATGATGCTTTGTTGTTGGATAGGTTTCTTGACATTCTTCAAGATT
TGCATGGAGAAGATATCAGACAAACTGTTCAAGATTGTTATGAGCTATCAGCAGAGTATG
AAGGGGAGCATAGGCCAGAGAAATTGGAGGAACTTGGGAATATGCTAACTGGTCTTGATG
CTGGAGATTCTATTGTTATAGCTAAATCATTTTCCCACATGCTTAATTTGGCAAACTTGG
CTGAAGAAGTTCAAATTGCATATAGAAGAAGGATCAAGTTACTGAAGAAAGGTGATTTTG
CTGATGAAAATTCTGCCATAACTGAGTCAGATATTGAAGAGACATTCAAGAAGCTTGTGA
CTGAACTCAAGAAGACTCCTCTGGAAGTCTTTGATGCTTTGAAGAGTCAAACTGTTGATT
TGGTCCTAACTGCTCATCCTACTCAGTCGATTCGTCGATCTTTGCTGCAAAAGCATGGAA
GGATAAGGAATAACTTAACTCAGTTGTATGCTAAAGACATAACACCAGATGATAAGCAAG
AACTTGACGAGGCTTTACAAAGAGAGATTCAAGCTGCATTTCGCACGGATGAAATTCGAA
GGACTGCTCCTACACCACAAGATGAAATGAGAGCAGGAATGAGCTACTTTCACGAGACAA
TTTGGAAAGGAGTACCAAAGTTTTTGCGTCGGGTTGACACAGCTCTAAAGAACATTGGAG
TAAACGAACGTGTCCCATATAATGCTCCTGTTATCCAATTCTCTTCTTGGATGGGAGGAG
ATCGTGATGGCAATCCTAGGGTAACCCCTGAAGTTACAAGGGATGTGTGTTTACTAGCTC
GAATGATGGCTGCTAATTTGTACTTCTCTCAGATAGAGGATCTCATGTTCGAGTTGTCTA
TGTGGCGCTGCAACGACGAGCTTCGTGTTAGAGCTGAGGAGCTCCATGAATCCTCAAAAA
GAGATGCAAAACATTATATCGAATTTTGGAAACAAATTCCTCCAAACGAACCTTATCGTG
TCATTCTTGGAGGTGTGAGGGACAAACTGTATAATACTCGTGAACGTGCTCGCCAGTTAT
TAGCTAATGAGAACTCGGACATTCCTGAAGAGACAACCTTCACAAATGTTGAGCAGTTTT
TGGAGCCTCTTGAACTGTGTTACAGGTCACTCTGTGCATGTGGTGACCGAGCAATAGCAG
ATGGAAGCTTACTTGATTTCTTGCGGCAAGTTTCTACATTTGGACTTTCACTCGTAAGGC
TCGACATCCGTCAAGAGTCAGAGAGGCACACAGACGTTATGGACGCAATTACAAAACACC
TGCAGATTGGATCTTACAGAGAATGGTCAGAGGAGCGCAGGCAGGAATGGCTCTTATCTG
AGCTTAGTGGAAAGCGTCCTCTCTTCGGCCATGATCTCCCTAAGACAGAAGAAATTTCCG
ATGTTTTGGAAACTTTCCATGTCATTTCAGAACTTCCCTCAGACAGCTTCGGTGCCTATA
TCATTTCAATGGCAACATCCCCGTCTGATGTGCTTGCTGTTGAGCTTTTACAACGCGAAT
GCCACGTCAAACAGCCGTTAAGAGTTGTCCCACTGTTTGAAAAGCTCGCTGATCTTGAGT
CTGCTCCTGCTGCTGTAGCGCGACTTTTCTCTATAGATTGGTACAGAAACCGAATCAATG
GAAAGCAAGAAGTTATGATAGGATACTCAGACTCGGGAAAAGATGCAGGTCGTCTATCTG
CAGCTTGGGCACTATACAAGGCTCAAGAGGAACTCATAAACGTAGCGAAGGAGTTTGGCG
TTAAGCTAACAATGTTCCATGGCCGAGGTGGGACAGTTGGAAGAGGAGGTGGTCCTACTC
ATCTTGCTATATTATCACAGCCACCGGATACTATTCATGGCTCACTTCGGGTAACAGTTC
AAGGTGAAGTTATTGAACAATCGTTTGGAGAGGAGCACCTATGCTTTAGAACACTTCAGC
GTTTCACTGCTGCTACACTCGAGCACGGAATGCATCCTCCCGTGTCTCCAAAACCGGAAT
GGCGTGCCCTTTTGGATGAGATGGCTGTCATTGCAACAAAGGAATATCGCTCAATTGTTT
TCCAAGAACCTCGTTTTGTTGAATACTTCCGATGTGCAACACCGGAGTTAGAATATGGAC
GAATGAACATTGGCAGTCGTCCATCAAAACGAAAGCCAAGTGGAGGAATCGAATCACTCC
GAGCTATTCCTTGGATTTTCGCTTGGACGCAAACAAGGTTTCATTTACCAGTTTGGCTTG
GTTTTGGAGAAGCATTCAAGCATGCAATTGAGAAAGATCCAAAGAATCTTCAAATGCTTC
AGGATATGTACAATCAATGGCCTTTCTTTAGGGTTACCATTGACTTGGTTGAGATGGTTT
TCGCCAAGGGAGACCCCGGGATCGCTTCCTTATACGACAAACTCTTAGTTACGCCAGAGT
TGTGTCCATTTGGTGAGCGTTTGAGATCTAAATATGAAGAAACCAAGAGCTTTCTCCTAA
AGGTTGCTGGTCACAAGGATATTCTTGAAGGAGACCCTTACTTAAAGCAAAGGCTACGCC
TTAGAGACTCGTATATCACAACCCTTAATGTCTTACAAGCCTACACATTGAAGCAAATTC
GTGATCCAGATTACCATGTGAAAATGAGGCCACATTTGTCAAAGGAGTATATGGAATCAA
GCAAGCCAGCAGCAGAACTTGTTAAACTTAATCCAAAAAGTGAGTATGCTCCTGGTCTTG
AGGATACCCTTATTTTGACAATGAAGGGTATAGCTGCTGGCATGCAAAACACTGGTTGAT
TAAGCTCCATATTATTATATATGTATTTGTATAATTTGGCTACATAGACAATGTAACGTA
TTATGCCTGACAGAGATTTGGATTGGCATCAAATAACTATTACTATATATATTATATAAT
AAAGAATTTGGTTTTGGACTAGGTGTTTCTACAAGTAATATGTATTTATCCTATAAATGT
TTAATCAAACTGTTTATTTGT
>MtrunA17_Chr2g0330721 len=1882 end=49343639 gn=MtrunA17Chr2g0330721 chr=MtrunA17Chr2 strand=- type=mRNA begin=49340101 def=Putative peptidase M20
TCCTACCAGGCTACTACCACTTGCTACTGTCCACTGCATATATAGTAACAATCTAGTAGC
AATGAACATGTGTTGTTCCATTAGATTTAACTTCTTTTCTTTCTTTTCCATTTCTCAGTT
CAACACTTTGAATGCATGTATTCATGGATTTCTTCAAATGTTTCAACATGTTCATCATCA
TTTTCATTTTCTTTTTATCTGCAACATCAATCTTCTCAGATTCCTCCTCCTCCACCACTT
CAAATGACCACTTATCAATCCCAAACTTTCTAGATTTAGCTAAAGAGCCTAAAGTTTTTG
ACTGGATGGTTTCTATAAGGAGAAAAATTCATGAGAATCCTGAACTGAGTTATCAAGAAT
TTGAGACTAGTAAGCTTATAAGAACAAAATTGGATGAGTTGGGTGTTCAATATAAACATC
CAGTTGCAGTTACAGGTGTTATTGGTTACATAGGAACTGGTCTTCCTCCTTTTGTTGCTC
TTAGAGCTGACATGGATGCTCTTCTCATGCAGGAATTGTTGGAATGGGAGCATAAAAGCA
AAGTACCTGGAAAGATGCATGCATGTGGTCATGATGCTCATGTTGCTATGCTTCTTGGTG
CTGCAAAGATCCTCAAGCAGCACGAAAAAGAGTTACAAGGAACTGTTGTTCTTGTTTTTC
AACCAGCAGAAGAAGGAGGTGCTGGGGCTAAGCAAATTTTAGACACTGGAGCCTTAGAAA
ATGTCTCTGCCATATTTGGATTGCATGTCCTAAGTAACTTACCTTTAGGTGAAGTGGCAT
CGAGGTCTGGTCCTATGGCTGCAGGATGTGGTTTCTTTGAAGCAGTAATAAGCGGCATGG
GGGGTCATGGAGCCATTCCTCACCATGCTATCGACCCCATTTTGGCTGCTTCCAATGTAG
TTGTTAGCTTACAACAAATCGTTTCTCGCGAGGTTGATCCCGTAGACTCCCAGGTTGTGA
CTGTAGGAAAGTTTCAAGGAGGTGGTGCATTCAATGTTATTCCAGACTCCGTCACAATTG
GTGGCACCTTCCGAGCTTTTTCGAGAGAAAGCTTCACGCATCTGAGACACCGTATTGAGC
AGGTTATCACTGGACAAGCTGCTGTGCATAGATGCAATGCAACAGTCAATTTCCTTGAAG
AAGAGACGCCTTTCATCCCTCCAACGGTAAACAATGGTGGCTTGCATGACTATTTTGAAA
GTGTAGCTGGGAGGTTACTTGGTGTTGATAAAATTAAAGACCAGCAGCCGACGGTGGGAT
CAGAAGACTTTGCATTCTATCAAGAGGCTATTCCTGGATACATCTTCCTCCTCGGAATGG
AGGATGTCTCAGTTGAACGTCTTCCGTCGGGACACTCACCCTATTTCAAAGTCAACGAAG
ATGCACTTCCTTATGGTGCTGCGCTTCACGCCTCGTTAGCTTCTAGATATCTTGTCAAGC
TTCATCAGGAGGTACCAGTAGTAAAGGGGAAAATTCATGATGAATTATAAGCAAATATTA
TTTAGAAACAGCCATATAATTGATGCCACGAGGTTGTGGGTTGGACACATCTGTTGTAGA
TGAATTGTCATTTAAATTATAGTAATAAATTATAATTCCTTAGCCCTTTGTGTTAGAATC
TTTAAATGCAGTGATCTTTGTGTGGTGAATCTTTAGCTATAAGTCACTCATGTTATAAAA
CATAATAAGATTAATACTGAGTAGAACATAATACCGAATAATTGTCAAAAAGAAGAACAT
GATACCGATGATAAGATGAATGTCATAGATGCATGTATTTAGAACATCATTATGTAAAGT
AAGTTGAATATGATAAAGAGAGCTGCTATATGCAGCGAATTCTTTTTTCCCGAAATTTCC
ACAAGGCGTTGTGTTAGCGTTA
>MtrunA17_Chr5g0395731 len=1752 begin=1586369 strand=- gn=MtrunA17Chr5g0395731 chr=MtrunA17Chr5 type=mRNA end=1591296 def=Putative ribonuclease P
TTAAAAAATAATTTTAACAAAAGAAAAACCCTTATTTCTCTTCTCTCTCGTGTCCTTTCT
CAGAATCTCTTCTTCCCTCGTCTGTATCCTCTTTCTATTGCCAGCAACATCTCTTCTGTC
CCGTGCAGCCTCTGCTCCGCCCTCCGTCTACGGTTCGTGCCCCGCCATCGTGAAGTTCGT
AATCCTATAATTTCTTATCAATGGCTGCTGAATCAAGGAAACGTGCAATGGAGGCTTTGG
AGAGAAGAATTCAAACTGAACATAAACTAAAAGAAAAGAAAAACAAAAGGGATATAAATC
ATGAACATATCCTAAAGGAAAAGAAAATCATTAAGTCTATAAATGAAGATGTAAAATCAC
CTATTCCACCACCCTCTACTTCTAATGATCCGTCCTTGCCTTTATGTCGTCCATCGTTGG
ATACACCCAACAAAGGGAATTTCGGTCTTTTTGGTCGTGCCATTTCACAAGAGAAAGAAG
ATGGTCCAGAATATGCCCAACTTTCTGTGGCTGTAAATGAAAATCTGCTCACAACTAATG
GGGAGTTTTCTTCTGAAAGAGGAGGTTCAGTTTCCGGAATATTGCATGAACTTCTTCAGA
AGGGAGATGCAGCACAAAAGTACATGCAAGGATCTAGAAGCATGAGAATCGACAGCTATA
TCCTTCTTGATAATTTTGTGCAAGGACGCGCACTTTCTTCATCTTCTCAAACAAGGGCTT
TGCAACTTCATTCAAAACGTTCTAAGAAGCACATGTCCATGAAACAACATAAAAAACATG
GATCAATGGATCTTCCTAAAGAGTTCCATAAATTTGACATTTTCAAGCCAATGCATGACA
TGTGGAAAGATTATATAAAGTTGTTGCTTAAATCCACTGGGAATAATCAATTGGCTCAAT
GTCTCCTAGGTGCAGATCTACATGGTGCTATTATTTTAGTTGTGGAGTGTAAACTAACCC
ATTTTATTGGAACTGGTGGCATCATGATTCGTGAAACTGCAGAAGCTTTTGGGATAATTA
CTGAAGATAATAAATTCCGAGTTGTTCCGAAGAAGGGTTCTGTATTTGTACTACAAGTTG
ATTGCTGGAAAGCCACTCTGATCGGAGATAAACTAGATTCAAGAAAGGTTGGATTATGAT
ATTAGTGATAATCCTTCAGTTTTAGATGGCATCTTCGTTTCACATGAGGCCTTTTCTATC
AGGCATCAGTTTTTGATGATGACACTTCACCTGCTTATTGAGTGAACCTTGTTATTGTCC
TCTTCTGGTTTCTATAATTTCATTATTATAAAGAATTCTATGATTATCCATGTACTATAA
TGCTTGTGCATTTGGTAGTCTTCTAAGTTGTATATGGGAGAGGGAAAATGTTTGAATTTT
CAATTTAATTAGCTATTGGCAGGAAGGTAAACAACATTGACCTTTACTGTATAGTGTATA
GGGACTCTAATTATACATCCACCGTGATGTATTTGCTAACTTTTTATTAGGTTTTTGGGG
TTTTTAAAGTTTATGTAACTTACTGAGAGCCCTTGGAACTGCTAGCGTTGTATTTGAATA
ACATCAGTCTTTTTTGGAGCTGTGGCTCACTAGCTACAAAATTTATCTTTTCAAGTCTTG
GGTACACAAAGGAATGAAGTATCAAATTCCCGATAGTAAAAGGATTTTGATAGCAAGATA
ATCCTTTTAAAGTGTGTTTGGATGGAGAGGGTTTTGAAGTAGAGGACTTACTTTTCTTTG
TTGGACTAAGAA
>MtrunA17_Chr8g0358981 len=279 end=21589051 type=mRNA gn=MtrunA17Chr8g0358981 chr=MtrunA17Chr8 strand=- begin=21588773 def=Putative small auxin-up RNA
ATGGGTTTCCGTTTACCTGCTATTAGACGAACTTCATTTACAAGTAGCCAAGCATCATCA
AAAGTTGTGAATGTACCAAAGGGATATCTTGCGGTATATGTTGGAGAGCAAATGAAGCGG
TTTGTTATCCCCATGTCATACTTGAACCGAGCTTCCTTTCAAAACTTATTGAGTCAAGCA
GAGGAAGAATTTGGATATGATCACCCAATGGGTGGCCTCACGGTTCCTTGCACAGAAGAT
ATTTTCATGGAAATTACTTCTCGCTTCAATGGGCTATAA
>MtrunA17_Chr4g0000541 len=3213 end=463936 type=mRNA strand=- gn=MtrunA17Chr4g0000541 chr=MtrunA17Chr4 begin=453513 def=Putative cullin repeat-like-containing domain, exocyst complex component Exo84
GTGTGCGCTGGCGTATAACTAAGCAAAGTTTTCATATTACCGTCACCGCTTGGTTAGGGA
TCATAGAAAGAGAAATCAAAATAAATAACCAAACACACAGTGCGCGTGACGTGACCGTGT
CTTCTCTCTTTCTTCAATTCAATTCAATGTTCTTCATTTTCTAGCTAGATTGGCGCGTGT
GTGCGTGGATCTTTCTCTTTTGAATTTTCATTTTCATTTTCAACCCTAAAGTTAGTTAGT
TACTCTCCTCCGTGATCTTGTTATGGCGGCGACGATGATGAAGTCATCGTCACGGTCAAG
GGCAACGGCGGCGAGTGTTAAAGAAAATGGAGTTAAGCTTGAAGAAGGTCTTAATCCTTT
CAAGTCTGATAGATTTGATGCTGAGTTCTATGTTCAGTCCACCTCTTCTCTCAATGATAA
GGAAATTAAGCAATTATGCACATATTTAGTAGACTTGAAAAGAGCTTCTGCCGAGGAGAT
GCGCAGGAGTGTCTATGCTAACTATGCAGCCTTCATACGAACTTCCAAGGAGATATCCGA
TTTAGAAGGTGAGCTTTCGTCCATCAGAAACCTACTATCTACTCAAGCAACCTTGATACA
TGGTTTGGCTGATGGAGTTCACATTGATTCATTATCGATATCCGATTCTGATGGTTTTTC
TGTAAATGGTGCACTGGATTCTGAACATAAAGAAATATCAGACCTGGACAAATGGTTAGT
TGAGTTTCCTGATCTTTTGGATGTTCTCTTGGCTGAAAGGCGAGTAGAAGAAGCTTTGGC
CGCTCTTGATGAAGGAGAACGTGTAGTCTCTGAAGCAAAAGAGATGAAATCTCTCAACCC
ATCTTTACTTCTGTCTCTGCAGAGTTCTATTACCGAACGTAGGCAAAAATTAGCTGATCA
GCTTGCTGAAGCTGCTTGTCAGCCTTCTACCCGTGGTGCTGAACTTCGTGCATCAGTTTC
AGCCCTTAAAAAACTTGGGGATGGTCCGCATGCTCACAGCTTGCTACTCAATGCTCATCT
GCAACGATATCAGTATAACATGCAAAGTCTCCGGCCGTCAAACACCTCATATGGAGGAGC
ATATACTGCAGCTCTTGCACAACTGGTATTTTCTGCAGTTGCACAAGCTGCAAGTGACTC
ATTGGCTATTTTTGGTGAGGAGCCAGCGTATTCTTCTGAACTTGTAATGTGGGCTACAAA
GCAAACAGAAGCATTTGCTCTTCTTGTGAAAAGGCATGCATTAGCTTCATCAGCAGCTGC
AGGAGGTTTAAGAGCTGCTGCGGAGTGTGTTCAAATAGCATTGGGTCATTGCTCATTATT
GGAAGCTCGTGGTCTAGCTCTCTGTCCTGTACTTTTGAAGCTTTTTAGACCTAGTGTTGA
ACAAGCATTAGATGCGAATTTGAAGCGAATACAAGAGAGTACTGCTGCTATGGCTGCTGC
TGATGATTGGGTACTCACATATCCTCCTAATGTTAATCGGCAGACCGGTAGTACAACAGC
ATTTCAACTTAAACTAACAAGTAGTGCCCATCGCTTCAATTTGATGGTTCAGGACTTCTT
TGAGGATGTAGGACCTCTGCTTAGTATGCAGTTGGGAGGACAAGCTCTGGAAGGGTTGTT
TCAAGTATTTAACTCTTATGTAAACATGCTTATAAAAGCACTACCAGAATCAATGGAGGA
AGAAGAAAGCTTTGAGGATTCTGGAAACAAAATTGTACGAATGGCCGAGACTGAAGCCCA
GCAGATTGCACTGCTAGCTAATGCCTCATTACTAGCTGATGAACTACTTCCACGCGCAGC
CATGAAGCTCTCCTCCCTAAACCAAGATCCCTATAAGGATGATAACCGTAGAAGAACCAC
CGAAAGGCAAAATCGTCATCCTGAACAACGGGAATGGAGGAGACGACTCGTGGGTTCAGT
TGACAGGTTGAAAGATTCATTCTGTCGTCAACATGCTTTGAGCCTGATTTTTACAGAGGA
TGGTGATAGTCATCTTACAGCTGACATGTATATAAGTATGGAAAGAAATGCGGATGAAGT
TGAATGGATTCCGTCTTTGATTTTTCAGGAGCTTTTCATAAAACTGAACAGAATGGCCAA
TATAGCAGCAGATATGTTTGTAGGGAGGGAACGATTTGCTACGTTGCTCTTGATGAGACT
TACAGAAACTGTTATTTTGTGGATTTCAGAAGATCAGAGCTTTTGGGATGATATTGAGGA
AGGGCCAAGACCTTTAGGTCCTCTTGGTCTACAACAGTTTTATTTGGATATGAAGTTTGT
TGTGTGTTTTGCCTCCAACGGTCGGTATTTGTCAAGGAATTTGCAAAGAATTGTGAATGA
AATTATCAGGAAGGCAATGTCAGCATTTTCTGCAACAGGGATGGATCCATATAGTGATCT
GCCTGAAGATGAATGGTTTAATGAAATATGTCAAGATGCTATGGAAAGATTAAGTGGAAA
ACCAAAGGAAATAAACGGGGAGAGAGAACTTAGTAGCCCTACTGCATCTGTCTCTGCACA
ATCAATTTCATCTGTCAGATCTCATAATAGTTCGTAATGAATAGTTAAATCCCTGTAAAT
TAGTACAGTCCAATCTATCATGAAATTACTGGCCGATTATTGCGTTAATTAACATTGGTC
TCTTAATTGCTTCTCATGTTGTTTTTCTCACCCCTTGGCACCCCCTTCATTTTTGTCTTT
ATTCATTTTAACAGGGGATAATCTTGCATTTGTGTAGATTTAATAATTTTTTGTCCCGTC
AAATTTGGCCTTGCGTTTGTAAATGCTTGCTGATTCTCGATTATTTGATTCGTATTCTGA
AATAATACTTTTTGAAAGTGTTCTGTATTTTTAAGTTGTCATTCACATGTTTTTTTGCCA
TATTTTCCTTGATCTACGACAGGGGAACATCACCCTGGCGCCTCCAATCAACCTTCGTTA
GGAGATCGGACACAGTCCTCCTAGTCAATATAAATTTCCCCTCAGCTTCTTTGCAGTCTA
CTTCGAGACACAATACTATGTGAGAATTCTGATAGTTGACAGAGGACAATCTAGTTGAAG
TGAAAAATAGCGCCCTTAAGAAAGATGAGTTTGAGAAGTGAAAAATAGCGGCTTTAAGAA
AGATGAGTTTGAATTGTAATTTACAAAAATATGTTTTTTAAAACAAAATTCAAAATGAGA
ATGATGTAGATGTGATTATGAAGTGTTACTATT
>MtrunA17_Chr5g0398081 len=1408 type=mRNA chr=MtrunA17Chr5 gn=MtrunA17Chr5g0398081,MtCBF1|MtrunA17Chr5g0398081 strand=+ begin=3045955 end=3047362 def=Putative transcription factor AP2-EREBP family
TTCAATTCAATCACATAATTAAGCAACTTAGATTCTCATGAATATTTTCCTTTCATCTTT
TGGCGACTACTCAGATTCTTCTTCTTCTTCAGAAACAAGTTCTTCAGAAGTGATTTTGGC
ATCTGCAAGACCAAAGAAGAGAGCAGGGAGAAGAGTGTTTAAGGAGACAAGACATCCAGT
GTACCGAGGAGTACGAAGAAGGAACAATAACAAGTGGGTTTGTGAGATGAGAGTTCCTAA
TATTAACGTTAACAAAAACAATAAGTCAAGGATTTGGCTTGGAACATATCCAACTCCTGA
AATGGCTGCACGTGCACATGATGTTGCTGCACTTACTCTTAAAGGAAAATCAGCTTGTCT
TAATTTTGCTGACTCTGCATGGCGGTTGACGTTGCCGGAGTCAAATGATGCGGTGGAGAT
AAGGAGAGCTGCGATGGAGGCTGCTAAAATGTTTGCAATTGAAGAGAACCATAATCAGAG
GAGTGATAGGGATGCTGTGGATATGAATATGGAAAATTCTAAAAAGAATGTGCTAGAAGT
ACAAGTTCCAGTTCTATCGTCAGAATTTGAAGACATGCATCATAATTTGCTTTTGAGTAT
TGCTAATGAGCCTTTACGTTCTAATCCTCCTTCCCCTACAAATTATTATGGTAGTAACTA
TGATGACATGGAGATATTTGACACTCAGATAGTTTCTTTGTGGAACTTCTCAATTTGACA
CGCTTCACTATTATTGGATGTGGATGATTTTGTAAAACTTTTGTTCTAGTTAGGTTTGCT
AGATAGGTACTCATTTGTTATAGAAAATTGCTAAAGAGCACGACATGCTTTTGTCGTGTA
ATCCACATTTATATATAAGTGATACAGCAATGCTATTTGTAGGAGACAATTTATAGCGAA
TTTCGCAAGAATTGCCTTCCAGCCAATGAAATTTCACACTTTCCGAAAAACATGGGGTAG
TGGAGTATAATTATGGTTCGACTTTGAAATATCCAGCACTATTTAGCCTTCGTGATCTTC
TCGGGACAGTGCTTTTCGCTCGATTTATGTATAAGTATTTTGTGTACTTTAAATCGTATA
AGTATTTTCTCTAACGCTGCAACGAAAAAGCTCGACATTAAAGGTGCTACACCTGTAATG
GCCTCCCATCAACCGTCCAACGACTCCAAACCTATGCATATAAAATGAACTTTTTATTGG
TTAAGTAATTCATTATTAGTTAGAATTAGTTTTATCTTTGCTTAATAGTTTGTTTAGATA
CTTGCATGTGAAGTAACTAACTATTGTTACTTGCACGTGAAGTTAAGAGTTTGTTATGGT
TTGTTTCATTAGTTTGTTACATCACTTGATGTATATATAGCTTCATATACCTTGTAAATA
AGTATTCCAATTCATTCAATAAAATTAC
>MtrunA17_Chr2g0278431 len=1316 begin=1170989 chr=MtrunA17Chr2 gn=MtrunA17Chr2g0278431 strand=+ type=mRNA end=1172304 def=hypothetical protein
ATGCTTTTTCCAGAACTTTACACAAAGGAGATTTTTCAGCTTCTTGTATCTGCTTATTCT
ACAATAAGTGTTGAAGATGCTGCTTTATTTCTGGGAATGAGTGATGATGGTGCTACAAGC
TGTAAGTAATTTTATGTTCATTTTTAAATCAAACAATGCATGTCTATTTGTTTTAGCACC
TTTTGTATCATAACCAATGTTGTCCTGATATTTATTTTTACATTAAATAACATCTACAAG
CAATCAATGCATTTATTATAACATGATTATGTTCAACATTATTTCTGCATGACTAGATGA
TACTCTTTAATGTTTGGCCCCTATCCTTTCTTGACGACCGTTGAACCGAAAATAGTCCTT
TTAATCTTGCACTCGGATACACATTCAGTGAAAGTGGATTCCAATTCTCCTTGTTGTATT
CCATGCCTCTACTGTCAATATATCTACTAACTAATTGGATTTTTAGTAGAGTGTAGAGTA
GCGAATCAAAATTTTATGCTAAAATGTGATGGGCAATAAGAGAATCTTTAAAGGTTCCTC
ATGTACCATGTGATGTAATTAATGGAAGTCATATAGATATAGCCGAGAGTCCTGTTAGTG
ACATATATGTTGGATCTTTATTAGCGTAGCTTCTGCACTCAATCTTTAACCTCTTAAATG
GTTTAATCTTATATTAGTGTCTCACTTTATTGGGTTTGGATTTAAGGTTTGTTTTTGGGT
GTATTGACACTGTAGAAACTATGGTTTGGAAATGTATGTTTTTTAAAAGAGAGCAGTTGC
TGAATTTGAGGCCAACTGTTTCTTGAAATTTTAAGTAGCTGACAAGTTTACACTTGGAAT
GAGGAGAAAAGGGAAGGTAGTAGAATGAACGTAGCGCTATCAATTCAAGGTGTCAGGCAG
TGAAAAATGGAGGAGGAAATAATGGGGGTGGGAACCAAAGGGAAAAAAAAAAGAATGAAA
GATTACAACTAACCTGTGCTATCTAATATTATCAGTTTAACTTTTCCCTCTCCCAGAAAC
AGTAGAACTTGGATATTGGTTATATTTTGTGCTTGGATTGAGAGAGAGAATAATCAAAAT
TATATTTGATGCCCAAATCAACATGATTATTGACATTGATGATGAATCGGTGTTGTCATA
TAGTGGCTATAGCAGTGCTTTAGTGCTACAACGTGGCGGAATTTTGACAAACCGCTATTG
CTCCCCAGCGATACGCAATTAAGTCCAAAATGATGTCAAATTGCAACTAATGCTGTAGTG
TAGCGAAATTTGAACAATCCACTATTTTCCACCATCTACAATTGACAACACTGGTC
>MtrunA17_Chr1g0189401 len=4163 end=38925614 begin=38919063 strand=- chr=MtrunA17Chr1 gn=MtrunA17Chr1g0189401 type=mRNA def=hypothetical protein
CCAAGAGGCAGAATACAGAAGGACCAAGAAGAAGTTAACAATTTGATCAGTTTTGAGAGA
AAAAGGTGTCTATGTGTGTGTTTTTTAAGGAACAAACAACGTAGGTAGTTTCAAAAAAAT
TAAAAAACAACCTTATAGTTTGCTATAAAAACAGAACAAAACACGTTTGATGATGTTTTG
TTTCTGCACTCCGTGATTTTCGCTTCCCGCTCCTTTCGTCAACCAACTCTCTCTCTTATC
TTTAAACAAAAGATACATTACATAAATAAGAATCAACAAACTGAATTTTCCAATGCCAGA
TATTAAGTCATCACCTGCTAGGACGGTTTTGGCTGATTCAAATAGCAAAAAGTCATGTTT
ATATGTAATCTTTCCAGGGGCACTTTTATTATTTGTTGTTTTCTTTTTCACAAGTTCAAT
ATACTCACAAAGCTACAGAGAGAAACTATCAAGCTTCAAAAATGGTGTAGGTCAGAATGT
GCACACTTATGATAAATGCAGGAAGCAGTGCAGGCCTAGTGGAAGTGAAGCGTTACCTCA
GGGTATAGTCTCGAGTACTTCCAGTTTGGAGTTGAGACCTTTATGGATGTCTAAGAATGG
TCATCATTTTCAACTAAATGTTAAGGTAAAGCCATCAACCAGCCTGTTTGCAATGGCGGT
TGGAATAAAGCAGAAAGATTTAGTTGACAAGATGGTCAAAAAGTTTCTAGCAAGTAATTT
CACTGTCACGCTTTTCCATTATGATGGAAATGTCGACGAATGGAAGAAATTCAAATGGAA
TGATGATGTCGTTCATATATCGGTAGTCGATCAAGGCAAATGGTGGTTTGCGAAGCGTTT
CTTACATCCCGACATAGTTGCTGAGTATGATTATATTTTCCTTTGGGATGAGGACCTAGG
AGTAGAAAACTTCCACCCTGAGAAGTATGTTTCTATTGTCAAAGAAGAAGGGCTTGAGAT
ATCACAACCAGCACTTGATCCTACAAAGTCGGAAGTTCATCATCAAATTACCGCACGTGG
TAGGAGGTCAAAAGTGCACAGGAGGACATTTAAAACTGTTATTGATGGTAAAGGCTGTGA
TGGAAGTAGCACTGCTCCTCCTTGCACCGGGTGGATAGAAATGATGGCTCCTGTTTTCTC
AAGAGCTGCGTGGCGTTGTGTCTGGTACATGATTCAGAATGACCTGATCCATGCATGGGG
ACTAGATATGCAGCTTGGCTACTGCTCTCAGGGTGATCGAACAAAAAATGTTGGTGTTGT
TGATGCCGAGTACATTGTCCACTACAATCGTCCCACTCTTGGAGGCACAGATGACAAGAC
TACAGTAAAAAATGTTTCAGATTCATCTCAGGAAAAGGATCATAGAGTTGATGTAAGGAG
ACTTTCTTACAAGGAATTAGATATTTTCAAAAAACGTTGGGTCAAGGCGGTTAAGGAGGA
TAAATGTTGGGTGGATCCATTTCAATAGCAACATGTGTGCATGAATTGAAGTCATAGTTA
AAGTGATGTACATTTTGTACAGAAAAAAACACACCATTTATCTGAAGTGAAGCAAATGCA
ACTCACAACTACAATACAACAATTGATTATAATTGAGACAAAGACACTTTGGAGAGTCTC
AAAGGGCATCATGGTATGGTTCAGTCAGTGGATTTTATCACATTTTTATTCAATTAAGGT
TTGAAGTGAAATAAAATAAGAGAATGTGGTAGTTGTGATTAGAGAGTAGTTAGAAAGCTA
GAAGTGAGTTATTTAAGTTTTTTTTTTCTTGAGAAAACTTCTTCAAGTCACCTATTCTCA
ATTTAAGATGTTTTAAAGGTGATTTAATAAATTAATTGATGTCAAGTTACTCAAAGTGCA
TTTGGAAATTATTGGTTTCATTAACTTTTTTATTTAATCCGTTCATATTTCTGTCTTGAT
GATTACTCTATTCTCAATTTCTTTTTTCTTCTCTTCATGATCCTCGCTTTGAGCTTCTTT
CATGTGATCAATTGTTACGATAGTTAAACTGCACCAATTGGCACGATCGATTGTGCAGAT
GTCTATTTTTTTACAATAAATTATTGCAGTATTTTTCCATGTTATCTAAATGGTTGTACA
AATATTATTTCTTTTATAAAAATATAACCCAAATAAATAGCGTAGAAATAGGGCGTCGAT
TATTTTTTAGATATTCAAATGTATTTATCTTCTTTTGCAAACATATTAAGAGAAGAGAAA
GTCATAATCTCTTTCTCTCCGATGGAGGAGGAGGTGGGAAGGTCGTAGTGGCACATGGTT
CTCATACAATTATAGAGGATGTTGGGCTATTTTGAAAATAATAATGTTTGGTAAAACATT
ATTTTTGATTAAATTAGAGTAGCTTAGTTGTCTAATCTTTTATAATATTTTTCCTTAATC
ACTCTTGGCATAATCTATATTGTTGAGTACAAGTCTCGTGTTGCAATTATTTATAAGTAT
ATATGTTATGGAATGTATGTATGCTTCTTGTCATTCTTTTTTTATTATTAAATTAGAGTA
ACATGGTTGTTTCATCTTCTCAAGACTCAACTCTCCAAAGTCCAAACCAAAACAAAAAGG
CAATATTCATGCTTTCTTATGGCATTATTAGTATCAAAAGAGAAGCTTCAGAAAAGAGAG
AATAATGCAAAGACTAATTATGAAACACATGTGGCATGACCAATTATTAGTCTTATTACA
TTGATACATATATGACCAATTATGAAACAAATAGCCAAACAAGGTTAAAAAATTATTAGG
TTTTCAGCTAAGACAGCCTTGATTCACCTATATAATTCTCACCCCACCTTATACTCCATC
TGTACTCAAATAAAAGAACTTCATGAGGTTTTTCCTTGTTCATTTTTATTGGACCTCTTT
CAAGTTTTCAATTGTATTTTTTTATTTATTTTTACAATCAAACTCTTAACTATGTTATGT
CTTTTTCTGCCGCCTACAATAAAATAAGAGAAATGATATTTGTACAATCTTTTTTGACAA
CTTTTATACAACTTTCTGTCTCATACTTATATTATATTATTACTCTCTCTCTTCCTTTTT
ATCTCTCCATTATTTTTAACCAATAAAAAGAGAGAAAAATGAGGTTGTCATGAAAATTGT
TAGCAAATGGTTGTTCAAATATCATTGCTCATAAAATAATATGATCAAAACATAAACTTA
TTCTATCTATTAAAAATTAAACTTGTAAAATAATATCAATTGCTAACAAACTTAATACAA
CTATCAATTTTTTTAATTATAGTGATTTAATCACAAACGTAACACCTGAAAAGATAAACA
ATTCTTGAATTGACATTAGGAAGTTGAAAACAACTAATGATGGCAACCAAAGCAATTACA
GGTCTTAGGGATGAAGGAACAAAAGCCAAAAGGCTTATTTGGAAGGTTACATGTGAAGAC
ATAGCAACAAGGAGAGGCCAAGCACAACCCTTTGGCACCACCACAGCAAGTGCACATTGC
ACATATCTGGAAAGCACCCAATTTCCTCCTGCCTTCATTCATCATCATCATTTGCATGGT
ATCTGCAGCTCCATTTACCTCCTAATCATGAAAAATTATAAATTTCAACTACATGTTTTT
ATACAATTTATTTGAATTTTTGGGTGTGGGGAGAAAAAAGAGAAGAAAACTCACATTCAC
ATTGGGTGAAAAAATGGACAAAATCATGAGAGATATGATGAGGCCACGAGTAGAAGTAGA
CATATCTTGATTCTTGAGTTGGAATCTGAAAAGGACAGAAGAGGAAGCATAAGGACAATG
GTTTCCTTTGAAATCAGTGACCATGGAGAGTGACCCCTCTTGTCTCCATTCTTTCTTCCC
TTATTGTTGGCATAAAAATTATAATGCATTTTGTTAAAAAAATAAGAGATAACTATCTCA
TTGACTTACAGGTTGACCTAGTAGTAGTGTAAGCTTGAGACACACGAGTGTACTTCTTTT
TAGATCTTAAGTTTGAATTCTTTTTGTGCTAACAATTCATTTGTTAGATCAATTGATGTA
AAATTTTAACCTGACTTCAACTAACCCCCCCTCTTGTGGGAAGCATGATTGGTTCCTTAG
CTTAGTCGGTTCTTAGATCATATACCAAGTTTCTAAAACATGATAAATATATCAATATAA
AAGCAAGTGCAATAATTATGAAT
>MtrunA17_Chr4g0032721 len=1174 end=32797930 type=mRNA chr=MtrunA17Chr4 gn=MtrunA17Chr4g0032721 strand=- begin=32795153 def=Putative Late nodulin
TTATTTTTTGATTTACCCCCTGTAAAATTATTTTTTTGATTTACCCCCTATAAAATGTTT
TTGTTTTGGAATACCCCCCTAACATGTCATTCAAAAACCAACCTTTTTTTTGCAAAATTT
TTCGTTTTTGAATGACCTATTAGAGGGGTAAAATCGGAAATGACCTATCTTATAGAGGGG
ATAAAACACTATTAACCCTTATTTTAATCCGTAACAAACGGGCCTTTAGTTTCTCATATT
ATTTTGTAACTCTTTTTAAGTCTTTTGTGGTACAACTTGTGTTGGAATGACTTGTTTTGG
TTAGTAATATATTTTATTTTGGCCTTTTAAAAAAAATGAATTATAGTTAAAAGCAACATT
TTGATGTAAGATTTATTCTATGAACTAAAGGGACAAACATGATACATACATGTACTTTAG
TGATATCTAATAATTATTCTAATTTAAATGATGAATTTGTTTCGTCTCAAAATTATTAAA
CTGTTTAATAGATGTAATTATTGTATGGGGATTTTTACTATATAAAGTGTTCAGACAATT
ATACTTTTGTTATACACAAAGGTAAAAAAAATGGCTGAAATTATTAAGTTTGTTTATATT
ATGATACTTTTTGTTTCCTTATTGCTTATTGTAGAAGCTGGTGGAAATGAATGTGTTACT
GACGTCGATTGTGAAAAATTATATCCGGGTAATAAAAAGCCTCTGATTTGCAACATTGGT
TATTGTTTGAGTTTGTACAAAGAGCCTCCTCGCTACATGTAGTACTGAGATGTTCGTTCA
TGAGAGTAAAGTGGATAATTATCTTTTAACTCGTGTTATGTTGTTCTTGAATGTTTGTTT
AATTGTTTTTTATGTTTAAAAAGAATTGTAGGCTGTGATACTATGAGATCAGGGCCGATG
TTATCTAATATTTACTTATTTTATTATAAGAAAAATGTAAGGCTTTAATAAGCTAAAATA
TTTTATTTCAAGTTATGAAATTGTGTTGTTATCTATGGTGATGTTGTGATATTTTATTCT
ACATGAAAATTTATTATTGGTGCAAACAAATATTATTACCATTTTCAATTGTATTTTATT
TAGATCATGTTACTCTTATATAAAACAAAAACCTTCCAGGTTTTTGGTTGCATTAGCGAT
ATCAGAAACTAATTTGTCTATTACATTGTTCTGT
>MtrunA17_Chr2g0310991 len=582 type=mRNA gn=MtrunA17Chr2g0310991 strand=- chr=MtrunA17Chr2 begin=33932504 end=33935310 def=Putative P-loop containing nucleoside triphosphate hydrolase
ATGAGAAGATATAAACTTCCAAGACTTATATATATTAACAAACTTGACCACAATGGAGCA
AATCCCTGGGAAGTTTTAGATCAGGCAAGATCAAAGCTTAAACATCACACTGCTGCAGTC
CAAGTTCCAATAGGTTTAAAAAAGGATTTTAAGGGACTTGTTGATCTGGTGCAATTAAAG
GCCTATTATTTTCATGGGTTAAATCGAGAAAAGGAGGTTGCCGTTGATGAAGTTTTTGAA
GAAGTTCCTGCAGATATGAAAGCCTTGGTCTCAGAAAAGAGGCGTGAACTCATAGAAACT
GTGTCAAAGGTGGACGAAAAACTTGCTGAAGCTTTTTGCAGCGATAAGCCCATATCAGCA
ACTGATCTTGAGAACGCAGTTCGTAGGGCCACCATAGCACACAAGTTTATACCAGCATTC
ATGGGTAATTCTTTCCAATATAATAAGGGGCTACAACTACTTTTGGATGGTGTAATTAAT
TATTTGCCGTGTCCAATTGAAGCTAGTAATTATACTCTTGACCAATCTAAGCACGGGGAA
AAGGTACCAGATTTAAAGAAACTTCATCCTTTGTTATCTTAA
>MtrunA17_Chr1g0195941 len=285 type=mRNA gn=MtrunA17Chr1g0195941 strand=+ chr=MtrunA17Chr1 begin=43668414 end=43669433 def=hypothetical protein
ATGAAAAGTGAAAATACTACTTCTAAGCTACATAACATAAAAGGAACACATCTCGTGACA
CTTCTTAGCCATCTCAAGGTCTGCCTCGACAACACCACCTTTCCATTTCCAACGGGATAT
TTCACCAAGAACACGCAGGAGGTGTTGATACCCCCAATGGTTTGTTGGAAAAGTGATAAG
ATGCTTGTATTATTTGAAACACCAGCAGGTTTTGCCCTTTTCAAATTGTTGGATGAAGGA
AAGCTTTCTGAATTTCAGGGAAGCCACAGAGACATTTGCTCATAA
>MtrunA17_Chr3g0118971 len=2632 type=mRNA strand=+ chr=MtrunA17Chr3 gn=MtrunA17Chr3g0118971 begin=39453964 end=39459313 def=Putative glucan 1,3-beta-glucosidase
TTTGTCCTTGAAACATGAAAATAGTAAAAACATCATAGTTGTAATGGACCCACCAGACCA
GATTGTGGGACCAGTGAGTGGATTCTCTCTCTCTCGTCTCTGCTCTATAATAACTCCCAC
AACCTCCAAATCAATTACACTCCACCAAGTTCTAGATTCTTGTATCTTGTTTTTTCTCTT
CTCCTTCACTTACCTTTTTCTCTCTCAGATTGTTTACACATTTGGGTTATTGAGCTTTTG
AAATGGGGAAATCTTCAATCACTGTAGTGGGGGTTCTGCTGCTGTGTTTTCTGGTTTCAT
TTTCAGAAGCAGAATATAGAAAGTATAAAGATCCTAAAGTGCCATTGAATAGAAGAATCA
AAGATTTAATGAGTAGAATGACTTTGGAGGAAAAGATTGGTCAAATGACTCAGCTTGAAA
GGAGTGTTGCTACTCCTGAAGCTATGACCAAGTACTTCATTGGGAGTGTGCTAAGTGGGG
GAGGGAGTGTTCCAGCTGAGAAGGCATCTGCTGAGACTTGGGTGAAAATGGTGAATCAGA
TCCAAAATGCAGCTTTATCTACTCCTCTTGGGATTCCAATGATTTATGGGATAGATGCTG
TTCATGGTCACAATAATGTCTACAATGCTACTATTTTTCCTCACAATGTTGGTCTTGGAG
TTACCAGGGATCCAGTGCTAATAAAAAAGATTGGAGAAGCAACTGCCCTTGAAGTTAGAG
CTACTGGAATTCCATATGTGTTTGCTCCATGTATCGCGGTCTGCAGAGATCCAAGGTGGG
GACGTTGCTATGAAAGCTACAGTGAGGATCCTAAGATTGTTAAAACTATGACTGAAATTA
TACCTGGTCTTCAAGGAGATATTCCTGGCAATTCCAGAAAGGGAACTCCCTTTGTTGCTG
GAAAGAACAAGGTTGCAGCTTGTGCCAAGCACTTCGTGGGAGATGGTGGCACAACCAAGG
GTATCAATGAGAACAATACTGTGATAAGCTACAAAGGATTGCTCGGAATTCACATGCCGG
CATACTATGACTCAGTTATCAAGGGTGTTTCAACAGTTATGATCTCCTACACTAGCTGGA
ATGGGAAAAAGATGCATGCTAACCGTGATCTTGTCACTGGTTACCTCAAGAACAAACTGC
GGTTCAGGGGTTTTGTCATATCAGATTGGCAGGGTATTGACCGAATTACCTCTCCTCCTC
ATGCTAACTATTCATACTCTGTTGAAGCTGGTGTCAGTGCTGGAATTGATATGATTATGG
TTCCCTATAACTTTACTGAGTTCATTGATGACCTAACCTTTCAAGTAAAGAACAATATCA
TCCCAATTAGCAGGATTGATGATGCTGTGGCAAGAATCTTAAGGGTAAAATTTACCATGG
GCCTTTTTGAAAATCCACTCGCTGATCTAAGCCTCATAAACCAATTGGGTAGCAAGGAAC
ATAGAGAGTTAGCAAGAGAAGCTGTTCGGAAATCCCTAGTGTTGCTAAAGAATGGTAAAT
ATGCAAACAAGCCACTGCTTCCCCTTCCCAAGAAAGCCTCGAAAGTCTTGGTTGCAGGAA
GTCATGCCGACAATTTGGGTAATCAATGTGGTGGATGGACAATTACTTGGCAGGGACTTA
GTGGTAGTGATCTTACAACAGGTACAACCATCCTTGATGGTATAAAACAAACAGTTGATC
CTGCAACTGAAGTTGTCTACAATGAAAATCCTGATGCTAATTTTATCAAGTCAAACAAAT
TTTCCTATGCCATAGTTATTGTGGGAGAAAAACCTTATGCTGAAACATTTGGTGACAGTT
TGAATCTAACAATAGCCGAGCCAGGTCCAAGCACCATCACCAATGTATGTGGCTCAATTC
AATGTGTAGTTGTTCTTGTCACTGGGCGCCCGGTTGTGATTCAGCCATATCTATCAAAAA
TTGATGCACTTGTGGCTGCATGGCTTCCTGGCACTGAAGGCCAAGGTGTTGCCGACGTTC
TCTATGGTGACTTTGAATTCACTGGCAAACTGGCAAGGACATGGTTCAAGACAGTAGACC
AGCTTCCAATGAATGTTGGCGATAAACATTATGATCCTCTATTTCCATTTGGATTTGGTT
TGACTACAAACCTTACCAAATATTGAAACCTCATATAACATGTTCAAGAATACAACACTT
TTTCACTAGGAGCCTTGAAACTGTTCATTGGTGAGTTATTAGTTCTTGTTTACCTTTATA
ATGCAATTGTGAGATTCAACGCTAGAATAGACATGTGTTGTAAACTGGTACCTTGACAAT
TTCAGTAGTATAAACATGTAATTTTCTTTGGTTTTTGGATCTTCGAATAAAAACGAGTCT
TGCCCTATAAAGCACGGACACTCTTCGGATTACGTGTCCGACACGACACTTGTAATTACA
CTGAATTATGTGATTTTTCAAATTATTAGCTGTGTCGGCTTGTCATTGTCCATGTCGTGT
CCGGTGTCCATGTCCGTATCCGTGCTTCATAGGTCTTGCCCTTTGAATGAACTTCTTTTT
GAGAATTGATGTTAATTCAGTTTCAAGTCAAACTCGTTGCTCAAATGGAAAGGATGATAT
GGTTCATTGCAGAAATGTGCAGTATAAATTAATAGTTTTTAATTTTTTAATT
>MtrunA17_Chr1g0205521 len=641 end=50734066 type=mRNA strand=- gn=MtrunA17Chr1g0205521 chr=MtrunA17Chr1 begin=50733156 def=hypothetical protein
ATATGAATTGACATTTGCAAAATCTTCACCCTTGTCTAAGCAATGTCTCTTCTTTATCTC
TCTTACCCTTCTTCTTGTTATTTACCTTCACATTACTTCATGTGCATGAGCCACACCACT
TCACCAAATGGGGTGGCTGCAATCCCTTTTCTCTCCACTGAAGAAAATATGGCTCAAGCT
AAATTCAACTCAAAAGAAGAGAAGAGGGCTTTACATTCTATATGAAGATGTCAAATCTTG
CCCCTATGAAGATGTGCACGTCCTCTGGTCCATACTAGTGGAATCACATTCACCTTCTTT
GCCATTGAAAAAATGAAGGCCATGGGGACATTGCAGGATTGAGAAGAATCTCACCATGTA
CATACAAATAATTATAATGTCCATAGTACATAGTGTTTTCTTTACTTTTAACTTTTGTAG
CTCCAAAGCATAATGACTCTAAAATTTTGTTTTTAAAGCGACTGCTATAAGCTCTTACTA
TTTATTTATGATTTCATTTTCTTTTATTCTAGAATGCTTTTTATTTCTGAACCAATTTTC
AGCCATCTCTAAAACCTGCATACATCAAGGCAGGGTAGTCACAGAAGCATTTCTTGATAT
TTTAAAGAAGGAAAAGGAAAATTCTGTTTTTTTTTTTTCTT
>MtrunA17_Chr5g0418221 len=1545 gn=MtrunA17Chr5g0418221 strand=- chr=MtrunA17Chr5 type=mRNA begin=18835169 end=18840339 def=Putative transcription factor WD40-like family
TTCCATATACAAAACACAATAAAAAAAACACAAACCGCGAAGAACACATTGTTTCAAATT
CAAATCACAACAACATTGTTCACTGCAAACAAAAATGAACACAAAAAATAGCTCATCGAA
ATCGAAGATACTGTCAATTCCAATCGGTGATGCAATTTCCAGAATTCAATTTGGGCCTAA
TTCTAACAACCTTCTCATTTCATCTTGGGACACTAATCTTCGTTTGTACGATTTCGACGC
TTCTGTGGTTAGATTAGAAGCTAATTCAGAAGCTTCTCTTCTTGATTGTTGTTTCTCTGA
GGATGATTCCGTTGCTTTCTCTGTTGCTTCTGATGGATTCATTCGAAGGTATGACTTGCA
TTCTGGAATTGTTGACCCAATGGGTAGTCACGATGACATGGCAACATGTATTGGATATTC
CAATGAAACATGTCTGCTAATTACTTCTGGATTTGACAAGAAGTTATTATCATGGGACAT
TCGTACAAAGAAAGCTTTTTCGTTGTCGATGAGTCTAGATGCAGAGATTGACTCCATGTC
TGTCTCGGGGTTTATGGTTACTGTAGGCATTGGAGCATCTGTCCATGTTTATGATTTACG
TAACTTCGACAAACCAAATCTGTCAATGGAGCCTTGCAATGGTACACAATTAAGATGTGT
CAGTTCAATTCCGTATGCAGAAGGATTTGCAGTTGGATCAGTGGATGGACGGGTTGCGTT
GCAGGTTTCTAATTCATCAAATTCGAATGACATTGGATATACGTTCCGGTGTCATCCAAA
ATCAAAGGATGGTCAGCATCATTTGGCATCTGTGAACAACATTGCATTTAGTCCACTTAT
GTCTGGTGCATTTGTCACTGGTGATGATGAAGGTTATGCTACCATATGGGATGCTCGAAG
TAGGAAAAGACTAATTGAGTTTCCCAGGTACTCAAATAGTGTTGCATCCTTGTCTTACAA
CCATTCGGGACAGCTTCTAGCTGTAGCATCAAGTTATACTTTCCAAGAAGCAAAAGAAAT
AGTTGAGCCTCCTCAAGTGTTTATACATAAAGTGGACAACATTGATATCGGATCAAGTTC
TGCTCGAAGGAAAACTTAAACATTGGTGATATGCTTGACAAAGATTTGATGAAGACTTCA
AGGAAGCATCTAGAGGTGACTATAGTATGACTTTAAAAGATTGGAAGGACCTTTGACAAG
GTTTAGGAAAAAGAAGGCTTGAAGAGAAGGCTTCAATTATTTTATGTGTACAATATCTTG
TAGGCAAAATGAAAATGAAAATTCGTTTTAATATAATTAAATATAAGAATGGTATAGAAT
TAACAGATTGGATGATGGGTATGTACCTAACAAAACTCTAGGGTATGAGAGTATTCACCT
TGTTTGTTTTTAGTTGATGGCATGTTTACTTAATTTAGGAATATGATACAAGTCCATGTG
TGTACCTATTAATTGGAGCCTTAGCCCATTTGAGGAAATATAGAAGAATTGTAAGTTTTG
TTACTCCATTTGATTATGGTGCCATTCTCCTTTTCTTCTCTCTCC
>MtrunA17_Chr4g0067381 len=1018 end=57839767 begin=57836411 type=mRNA chr=MtrunA17Chr4 gn=MtrunA17Chr4g0067381 strand=- def=Putative cullin
TTCACCCAAGGTTCACTCTTCTATTTCTTTTTTTGGTTTTTCACATTTTATTTCTCCATT
CTCTTTCCTTATGCTCTTGCAACTTTCTCTTTTGCTCAATTTCTATTTGTAAACATTTGA
TTGCAGATTTTGGTATTTTTCTCAATTCTCGCCAACATGTCAAACAGTGAGAGAAGGATT
ATCAGCTTTGAAGAAGGATGGGATTTCATGCAGCAGGGCATCCAAAAGCTTCTAGAAGGC
TTGCCCGAGCTTAACATCACTGCTGACGATTACATGACGCTATCTACGACCATTTACGTT
ATGTGTACTCAAAAGCCTCCTCATGAATATTCCGAACAATTGTATGAAAAGTACAAGGAA
ACATTTGACGGGTACATCAAATCAACTGTTCTGCCATCTTTGAGAGAAAAGAAAGATGAA
CTTTTGTTGAGAGAACTACTTGAAAGATGGTCAAATCACAAAATTATGACCAAGCTCCTC
TCAAGAATTTTTCGTTATCTTCATAAATACCATATCCGTAAAAGGGGACTTTCTTCTCTT
GAAGAAACTGGCTTCTTATCCTTCTATTACTTGGTATATGATGAGATGCATAGACAAGTA
ATGGATGCAATATTAGCAATGATCGATCGGAAACGCGCAGGAGAGCCTATTGATCAAACA
CTGGTTAATAACGCATTGGCTTTCTACTCCGAGATTGGAGAAAGCACAAGAAAGAACGAC
CCAAAACACTTTGCAGAAACAATGACTAAAGAATATGCAGCATTCTATACTATGTAGAGG
CTTCAAATTGGATAGCAAGTTTTGCAATCTTTAGCAGAAACAATGACTAAAGAATATGCA
GCATTCTATAATGTAGAGGCTTCAAATTGGATTAGCAAGATTTGCAATCTTTAAATTGAA
AGTAAAAAAAAAAAATTGCTACTTTATTTTCCCTTTTTATAGTAGATACTAAGTGGAACA
TTGAAAGAATAAAAATGATTGCTACTTTGTTTGATTGTATATATAATTGCACACGATT
>MtrunA17_Chr6g0475051 len=1793 begin=29191849 type=mRNA gn=MtrunA17Chr6g0475051 chr=MtrunA17Chr6 strand=+ end=29194050 def=Putative nucleotidyltransferase, Ribonuclease H
GAAAGAATGTGCTTGGCGAGGTAGATCTACCAATGACTATTGGCCCTAAAAATTTTCTAA
TCACGTTTCAGGTCATGGATATCAATGCTTCGTATAGCTGTCTCCTGGGAAGACCTTGGA
TACATGACGCTGGCGCGGTAACCTCTACCCTACACCAGAAGTTGAAATTTGTGAAGAATG
GATCTGCTGAGGGAACTGCTTTTCAAGGGTTGTCTATGGAAGGTGCAGAGCCCAAGAAGG
TTGGAGCTGCAATGGCTTCTTTGAAGGACGCCCAGAAGGCTGTTCAGGAGGGACAGGCTG
CCGACTGGGGCAAGTTAATCCAACTCTGTGAGAATAAGCGAAAGGAAGGTCTCAGATTCT
CCCCAACATCGGGTGTCTCCACGGGAACTTTTCATAGTGCCGGGTTTGTCAATACACTTG
CTGAAGAGGTGGCTCGATTTGTTCCTAGGCCCTTGTTTGTGATACCAGGAGGCATTGCGA
AAGATTGGGATGCCGTTGATGTTCCCTCAATCATGCATGTGTCCGAATTGAACCATTATA
AACCCGTTGAGCACAGTAACTCTACGTTTCCTCCGAATTTTGAGTTCCCGGTGTGTGAAG
CCGAGGATGATGAGGATGATGATATACCATATGAGATCACTCGATTGCTTGAGCGAGAGA
AGAAAGTCATTCAGCCTCACCAGGAAGAGATTGAACTTATCAACATAGGTACTGAAGAGA
ACAAGCGAGAAATCAAGGTTGGTGCCACTCTAGAGGAAGGGGTTAAGAAGAAGATCTTTC
AACTTCTCCGAGAGTATCCAGACATTTTTGCATGGTCGTATGAAGATATGCCAGGTCTAG
ATCCTAAGATCGTGGAACATCGAATCCCAACCAAGCCCGAATGTCCTCCCGTCAGGCAGA
AATTGAGAAGAACTCGTCCAGATATGGCTCTCAAGATCAAGAGTGAGGTTCAGAAGCAGA
TTGATGCAGGTTTTCTCATGACAGTCGAGTATCCTAAGTGGGTTGCCAATATTGTACCTG
TGCCAAAGAAGGATGGGAAAGTTCGGATGTGTGTTGACTTCAGAGACCTGAACAGAGCCA
GTCCAAAAGACAACTTCCCATTACCTCATATTGATGTGCTTGTTGACAATACTGCTCAAT
CCAAAGTGTTCTCTTTCATGGATGGCTTCTCTGGTTACAATCAGATCAAGATGTCCCCTG
AAGATAGAGAAAAGACGTCTTTCATCACCCCATGGGGTACTCTCTGTTACAAAGTGATGT
CGTTCGGCCTGATAAATGCTAGTGCTACCTACCAAAGGGGGATGACTACTCTGTTTCATG
ATATGATTCACAAGGAAGTCGAAGTGTATGTGGATGATATGATTGTGAAGTCGAGGGATG
AGGAGCAACATGTCGAATACCTGACGAAGATGTTCGAAAGGTGTAGAAAGTACAAGCTTC
GCTTGAATCCTAACAAATGTACGTTCGGTGAAAGAATATTTGATGGAGAGAGTCTTGGAG
CAAAAGAAAGGGATTTGGAGCAGATTGGACACAAAAACATGAAGATTGGGAAACAAAATA
TATCTCCCACAAGTCAGAAGCTTGGCACGGCCCGTGCTAGCCTTGGCACGGCCGTGCCAC
CCTCCAGATGTCTTTTGCTGCTTTTGCTTTGACTCCAAGCTATTCTATTTTGGCGCATAA
TCTACCGAGGAATATTCTAGGAATATACTTGCTTAGATTCTAAGTCAATTGTGTACTATA
AATAGAGTAGCTAGCCATCACTAATATTCATCTTTACTTGGAATACAATAAGT
>MtrunA17_Chr3g0118371 len=1615 begin=39064375 type=mRNA chr=MtrunA17Chr3 strand=+ gn=MtrunA17Chr3g0118371 end=39065989 def=Putative Late embryogenesis abundant protein, LEA-14
TACTTACTGGAAAAGAAATCTTAAAAAAGGTAACAAATAAAAAAAATAAGAAAATTACAG
ATTCTATATCTGTAATTGCGCGTTGAGAAAAATTGCAAAACATTGATTAAACGCGGACAC
GCTTTCTCTTTTACTCGCTACTTAAACAACTTCACAACGTGCAAACTGTACAAACACACT
CATCCAATGGCTGATCGTGTTCACCCTAAATCCTCTCCACCTTCCAAGTCCAACACCGTT
CCATCATCGTCACCGCCGCCGTCCGGAACCTATGTCATCCAGCTCCCCAAGGATCAAACC
TACCGCATCCCTCCACCAGAGAATGCACAACGTTACGCCAACTACACTCGCCGCAAAAGT
CGCCGGTGCGGATGCTGTTGCTGTCTTTGCTGGTTCATTGGTATCTTATTCACTCTGATC
GTGCTCATGGCCATCGCTGCTGGTGTTTTTTACTTGATTGTTCGTCCTGAAGCACCGAAA
TACGCAATCGATCGTGTTTCTGTCAAGGGAATGAACTTAACATCTTTGTCTACCATTTCA
CCGGAGTTTGATGTTTCTGTTAAAGCTGATAACGGTAACAAAAAGATCGGAATCTACTAT
GAAAGCGATAGCAGCGTTGAAATGTTTTACAGAGGCGTTAGCCTCTGTAAAGGCGTGCTG
CCGGCGTTTTATCAGCCGTCGAATAACGTGACGGTGTTTCAGACGGTGTTGAAAGGTAAC
GGCATTGAACTAGTGAGATCTGATCAGAGAGCGTTGGTGAATGCGGTTACAAAAGGAAGC
GTGCCGTTGACGTTGAAGCTGAGAGCACCGGTGAAGATTAAAGTGGGATCTGTGAAGAAG
ACGTGGAAGGTTAGAGTTAAGGTTGACTGTGATCTAACAGTGGATCAGTTAACGGCGCAG
GCGAAGATTGTTGACAGGGATTGTAGTTATGGATTCGATCTTGGTTATGAAAATCATTAT
TTGGATTTAGGGATATGGGATTAAATTAAATTGTTTAGAAATTATACCGGCTTTTTTTTT
TAGACAATAGATTATGCTTGTTTGTACTTTGTGAGTCTGGTTAAAAAAGAATATGAATTG
CTTATGACAATTTTCATAAGTTTTTTCTGCTTATTTTCATAAGTTCTCCAACCTTGATCA
TAAAAACACTTTAAAGCATAAGTGCTTATCATAATAAACTTTCAAGTTTTAAAAATATAA
ATAAGTTGTTTATCCAAACAAACACTTTATCACATATTGTTTTTTTTTTTTTAGAGAAAA
CTTTATCACATATTGTTGATTTGTGTTCTCCTACATTAATAATTATATTGAATTTTCATT
GATGATGATATTATGAGAGCTACTAATTAAAAAGTATGAAGGGGTGTCTAACAAAATTTC
ACGATCTACAAATGGAGAATGTTACATTGACACCCTTATTTTTATACCACTCTTGTATCC
ACCCTACGTGGTAGGATATTTTAGTAATTTCACAAATCCCTTTTTTTCAATCCTTTCACT
CTCTCCAATCCTCCTCTGCAACACGGCACAGGAAAACACACCCTCAAAATTTCTGGTTCT
CTCTCTAGCATCTCTTGTTCTCTCTACTATCTATCTCTACCATCGGCTTTGTAGG
>MtrunA17_Chr6g0483501 len=509 end=38054411 gn=MtrunA17Chr6g0483501 strand=- chr=MtrunA17Chr6 type=mRNA begin=38053747 def=hypothetical protein
CTTAGCTAGACTACTAGCATATCATATGTTAATTCAATATTTTGGGATGGCTTATATCTT
CAACCTATCCTCAATTTCTTTGAATTTTCTCATTCTTTTGATAATCTCCTTTACCTTGTT
TGTGCAGTTGGCTCCAGTTATTAGCGCAGATATGAAGATGAGGAAATTGGGACACTTGCT
AAGTTCACCTCCTTCTCCAAAGCTTAACCCAAGCGATCATGTACACCATTAATGAAAGAC
AAATCCGAGTTTATTTCTTCTTCTGTTTGTATTTTATTTCTTGATATTTCTTAGACTGAG
TTTGAATGTGTATTGTATTTAGTTGGATGAGAAGAGTTAGAAACACTCTTTTTCCAACAC
TATATATCATTGTTTTAATGCGTCAAATCAACTTAGATTTCATACTTTGAAAATGGATCT
TATATAAAATGGTGGGATTTATGAATTTCAGCTATTAGAAGAGTAAATGGTAAAAAAAAA
AAAAAAAAAGTGAATGGTAAAGAAAATGT
>MtrunA17_Chr6g0460221 len=363 end=9460544 begin=9460042 chr=MtrunA17Chr6 strand=+ gn=MtrunA17Chr6g0460221 type=mRNA def=hypothetical protein
GGATGATAATGAAGTTGGGAAGCATTCTCTTAATGGTTGGGGCTTTATCTGTTCTCTTCA
CCCTCACCTACGGATCTGGTGTGGACTACTGTCTCAAAGAAATTGTAGTTGATGGAAGCT
GTAAAGATCATTGGCCACATGGACGTGATTGTACAGATGAATTCATTAATGGAGTAGGAT
CATGGACCATGGCTAAAGATTGTCAATGTCAACAACTTTCAAGTAATAAGCGTCGATGTC
AATGTTGTATCAATTGTCCGGATAAAGCCAACGTATTAAGCGACGCTTTTCATGTTAACG
TTACACATGATAGATGTAGCAAGTAATTAATAAATAATAATTAATAAATTGTAATAATAC
TTC
>MtrunA17_Chr2g0328371 len=759 end=47691065 begin=47690307 type=mRNA strand=+ gn=MtrunA17Chr2g0328371 chr=MtrunA17Chr2 def=Putative transcription factor GRAS family
ATGATAAGAGCCTACCAGGTTTATTCATCAGCATGCCCTTTTGAAAAACTTGCAATTATT
TTCTCAAACGATGCAGTTTTGTATGTAGCCAAAGAAACAGAAAGTCTTCACATTATAGAT
TTTGGTGTTGGTTATGGTTTCAAGTGGCCTGCTTTTATACACCGTCTATCGAAAAGATCC
GGTGGGCCACCCAAATTGAGGATCACAGGGATAGATCTTCCAAATTCATTGGAGAGAGTG
AAAGAAACTGGTCTTAGGCTTGCAAGTTATTGCAAACGTTTCAATGTTCCTTTTGAGTAC
AATGGTATTGCAAAAAATTGGGAAAGTATCAAAGTTGAAGATTTTAAGATAAGGAAAAAC
GAGTTTGTTGCTGTGAATTGTTTGTTTAAGTTTGAGAATCTACTGGATGAGACAGTAGTT
TCGGAGAATCCGAAGGGTGATGTTTTGGATTTGATTAGAAAGACAAATCCGAATATATTT
ATTCATAGCATTGTTAATGGTGGTTACGATGAACCTTTTTTTGTGACAAGGTTTAAGGAA
GCTGTTTTTCATTATTCAGCATTGTTTGATACGCTTGATCACAACAATGTTGAACGTGAG
GATCCTATTAGGTTGATGTTTGAGGAAGTGTTTTGGGGGAAGGATATAATGAATGTTATA
GCTTGTGAAGGTTGTGATAGGGTTGAGAGGCCAGAGACATACAGGCATTGGCATTCTAGG
CACATAGTAAATGGGTTTAGGTCTTTTGAAATTGAATAA
>MtrunA17_Chr3g0107461 len=486 begin=31088948 type=mRNA chr=MtrunA17Chr3 strand=+ gn=MtrunA17Chr3g0107461 end=31089631 def=Putative transcription factor MADS-type1 family
ATGGCTAGAGGTAAGATGAAATTAGCATACATAACATGTGACTCGAAGAGGAGGATGACA
TTCAGAAAGAGGAAAAATGGAATTATGAAGAAGATTAATGAAATTAGCACTCTTTGTGGA
ATAGAAGCCGGTGCAATAATTTACGAGCAAAACAATCCTGAAGTACAGGTTTGGCCATCA
GATTCAGGGGTTAGAAGTGTGATATCCAGGTTTAGGAGTTTGCCTGGACTAGAACGAAGT
AAAAAGATGGTGGATCAAGAAGTATTCTTGAGGCAAAGCATTGGAAAAGTCTATGAGCAG
TTGAAGACACAAATGAAGGAAACCAGAAAGAAGGAAATGACCAATATCATTCATCATTTC
ATTCATACCACAGAATTTAATGGATATTTAATGAGCAAACCTGATCTTAATGATTTGTCC
TATGTTATTGATGAGAATTTGAGGGAGGTCAATCAAAAGATGAAAGGAATGCGAATTGAA
GATTGA
>MtrunA17_Chr3g0103991 len=2282 end=28274189 chr=MtrunA17Chr3 gn=MtrunA17Chr3g0103991 strand=+ type=mRNA begin=28271908 def=hypothetical protein
TCAGGTTTATTGATATGTAAGGCCTATGGCTATGATCCTATATATAAAAAGATAAGGAAA
GAAGCATTTATATACCCTTAACAAAGTAAATGCTAATTATGTCGATTCATTCATTTCACT
TTCACTTCCACTGTAACTAACATGCTCTCACACACTGTTATACTCTGCTTCCACTCCAAC
TCTCACTCTCACCCATGACTTCCAAAACGCGTCGTTTAACCACCTGTCACCGTCACCCTT
CCCAACCCATCACCGGTTTCTGCGCTTCCTGCCTCACGGAACGTCTCTCCGGCATTGAAT
CCGCCGACGCCGAACCTGAACTCCGCCGTTCCAAATCTTGCTCCGGCAGCCGCGCCGGTG
ACCAAGCTTCTTCCTCCGCCGTCGAGCCCCGCCGTAGGTCGTGTGAGATCCTTGCTCCAC
CGGAGCAGAACCGTGGAACGCTTTCGGACCTGTTTAACATCGACGACGAGAAGAAAAAGC
AGAAACCTGGTTTTAATCGGTGTCTCGAAAACGAATCTCGAAAATCACGTTTTGAGATTA
TAGATTTCGACGGTGGTTGTGACATTGGTAGGGTTTTGGTTGAAGATGAAAATGATGAAG
AAGAGACGAAGACGATGAAGGAGTTTATAGATCTTGAAATTCGTAGTGGGAAGAATGCAG
GGAGAGATTCTTCTAGAACGAGTTTCTGGGATGCTGCTTCGGTTTTCAGCAAGAGATTGA
GGAAATGGAAGAGGAAACAAAAGTTGAAGAGAAACAATGCCGATTGCGAAGGCGGTGTTG
TTACCGGAAATGGCGGTGGTTTGAGAAGTATGGAGGTTGAGAAGCAAAGGAGGAGAAATT
TGAGAGAAACGCAATCTGAGGTTGGAGAATATGGTTTATCATTGTGTAGAAGATCATGTG
ATACTGATCCTAGGTTATCCGTAGATGATTCGAGGTTTTCATTTGATGCTCCTCGTGCTT
CTTGGGATGGTTATTTGATTGGGAAAACGTGTTCGAGGTTTTCGCCAATGGTTGCTATAA
ATGATGATAGGGTTTTGGTTGAAGAAGAAGAAGATGAAGAAGGAGAAGAAGAGGTGGTGG
AGAATTTGGAAAGTAGTGGTGGTGGACTACATCCTGGTGATTCAGCTGAAACAAAGCATT
ACTATTCGGATCGGAGGAGGAGGAGTTTCGATAGGTCAAACCCTCGAAGGAAATCAGCGG
TGATTGGAGATGTTGATGAATTGAGAGTGATATCTAATGCCAAGGTTTCTCCAGCTACAA
CTGAGTTATTCTACGGTGCAAAGGTTTTGATCACTGAGGAAGATTTGAGGGATGCTAATT
TGAAACCTAAGAATAGTGTTAATGTTCAATCTGATTGTAGAACAGGATCTGCTTCTAAGG
AAGCTTGTGATGTTGAAATTGGAAATGATCAAAAGGGAACAAACAAGTTTCACAAATGGG
GCAAGTTGTGGAATAAGTTGGGATTAGTACAGAAGAGAAAGGAAGATAAATTGGGAGAGG
AAGAATCTGTTGCTGGTGATGTTGTTAATAAGCCGATTGCAGAGTCTTGGCAGAAGTTGA
GGAGGGTGGTTAATGGACAAGGGAGCGAATCGGTTAGCCAAAAGCTTATTCGTAGCTATA
GTGTTAGTTGTAAAAATCATAGTAGAACGGCTGGGTTAGTTAATGGTCTTGGTGGAGGTA
CTGAAACCAAATGCAATGTTTTGAATGGAAGACAAGAGTTAACGCTTCAAAGAAATCGGA
GTGTTAGGTATTCGACAAGTAATGTTGACACCGGGTTGTTGAGATTCTATTTGACACCGT
TGAAGAGCTATAGGCGAAGCAGATCGGGAAAGAGTAACTCAAAGGATTTTAATCCATCAG
CCAGAAGTTTCTTGTAAAGCTGTAACTTTTGATAGAGTATCTGGTTGGAAAAATTATATA
TAGTATTGTTGTTTCTTGTCCATTAGATAAAGTTCATCATGTTGTTAGATTTTGGTTGCA
ATTGTTCTGTGTTCACATTAGTTTGTAGCAGAATAGAACATCGATACCACGATATTATTA
GCATAATAAATTTCTGGTTGCAACATTGCTAGGAGTAACATGATACACAACACTAGATTT
TGCTTAGATTTTATTGCTGAAACACTTTTTAATCTGGGTAAGATGCATGTTAGGTTTTCA
TAGCTTGTTCAGGTAGCATGGAAATGCTTTACCTTCCAATTTCTGGCCCATAGTATGTAA
CTTTCCCCTGTATTTTTATGCTTAAATTAGTACACATTAATGATATAGATGCTCTTATTC
TT
>MtrunA17_Chr1g0173101 len=1228 end=22341425 type=mRNA chr=MtrunA17Chr1 gn=MtrunA17Chr1g0173101 strand=+ begin=22337123 def=Putative S-formylglutathione hydrolase
GTGAATCAGTGGGTTGACTTGGGCAGGTTGAATAGGACACGCGGAGTGTATATAATTTGG
AAGTGAATGATAGACCGTCGTATAGACACACACAATCCTGAGTTGTAGAGTGAGTGAAAG
AGAGAGAGAGAGGGGAAGAAGATGGCAGGAGGAGCAGTGACGGAGTTGAGTAGTGGGAAG
ATGTTCGGAGGATACAACAAGAGATACAAACATTACAGTAACACACTTGGTTGTTCAATG
AACTTCCACATTTACTTTCCCAATTCTGATTCCAACAAATCATTCCCAGTTCTTTATTGG
CTCTCTGGTCTCACTTGTACCGACGAGAATTTCATTTTCAAATCCGGTGCTCAACGTGCC
GCTTCCGAACACGGTGTTGCCTTGATCGCCCCCGACACCTCTCCAAGAGGTTTGAATGTT
GAAGGTGAAGCCGATTCCTGGGACTTTGGTGTTGGTGCGGGATTTTATCTCAATGCTACG
CAAGAGAAATGGAAGAATTGGCGCATGTATGACTATGTTGTCAAGGAATTGCCAAAACTT
CTAAGTGATTCCTTTCCACAGCTTGACACATCGAAAGCTTCTATATTTGGCCATTCCATG
GGTGGGCATGGTGCATTGACTATCTACCTGAAAAATCTGGATAAATATAAGTCAGTTTCA
GCCTTTGCACCAGTAGCAAATCCTACAAATTGTCCTTGGGGACAGAAGGCATTCACAAAT
TATCTAGGTGACAATAAATCTGAATGGGAGGATTACGATGCTACTCACTTGGTAACAAAG
TTTCCTGGTGTATCTGCCAGCATTTTGATTGATCAGGGGGAAGATGACAAATTTCTGCAT
GATCAACTGCTACCTGGCAAGTTTGAAGAGGCGTGCAAGAATGCAAATGTTCCATTGCTG
TTACGCTTTCAACCTGGTTATGATCACTCTTATTATTTTATTGCTACATTCATCGATGAT
CACATCCGACATCATGCTCAAGCTCTTAGGCTTAATTAAGTTCTGTGCACTCTGATGATC
TAAAACTGTTCTGTACTTCAGTTAAACTTCACTGAATCTTCGAATTCTATTTACATGTGA
TTTGAGATACTTTGGTTGTTTATATTAGACTATGGAATTTCATGTCTTCATGCCAGTTCA
AAACTAATCGCATGTTTATGAAATCAACAAGATTATTTGTTTATATAAGATTTTTGTAGG
CTATAGATATCATAGAATAATTATAGAT
>MtrunA17_Chr1g0188231 len=1368 strand=+ gn=MtrunA17Chr1g0188231 chr=MtrunA17Chr1 type=mRNA begin=38131112 end=38136534 def=hypothetical protein
TTTTCATTTTACACTACAAGCAAGCAAGCACTCCGTCTTTTCCAAGTGAACTACAAACCT
CCATCAACATTGAGAACTAGATAGGTATTAAGGTGCTGCAACCATTGGAATTATATTGGC
TCATCATCATCATCATTTCATTCCCATTTTGTTTCTTTTACTCTTTCAACAACCTACAGG
GTTAACTCTCTCTCCCAACAACATTGCATTCATCAATCAGCACTAGTCAATCATCATTCC
CAAACACTAGAAGAAGAAGCAATGACAATTAGTACACCACAGTTGGTGAGATTCCCTTTG
TTGATGGATGATAGTGACACTACCAATTATTCAGCATGCACCATTCCTTGGAGGCTCCCT
TCTGATGATCCAAAAGTCCCCACTCCCACTGAGTTATCTTGGATTAATCTCTTTTGCAGT
GGTATCCCCTCTTACAAGAAGCGTGCTGCGAGTGATACTTCTGTTCCTGATGCTGCAAAT
AAAGCCGAAATTTATGCTCAAAGGTATGCTAAAATACTTGAAGATATGAAGGAAGATCCT
GCAAGTCATGGAAATCCTCTTGATATCCTTCTTCTATGCAGACTTCGTGAGGAACTCCTT
AAAGAACTAGGGTTCAGAGATATCTTCAAGAAAGTCAAGAATGAAGAGAATGCAAAGGCC
ATCTCCCTATTTGAGAATGTTGTTCGTCTTAATGATGCCATTGAAGATGAAGGCAAGCGA
CTTGAGAATTTAGTTAGAGGAATTTTTGCAGGGAATGTATTTGATCTTGGTTCTCCCCAG
CTTGCAGAAGCTTTCTCTAGGGATGGGGGAATGTCGTTTTCAGCTACTTGTGAAAATCTC
CAACCTCGACCATGGATTATCGATGACCTTGACACTTTGAAAATGAGATGGAGCAAGAAG
TCCTGGAAGAAGGCAAGTGTTATCATATTTGTTGATAACTCAGGTGCAGATATAATTTTA
GGTATTTTGCCATTTGCAAGGGAGCTCCTTCGGCGTGGGAATCAGGTTATTTTGGCTGCT
AATGACTTACCTTCTATCAATGATGTAACTTACTCTGAGCTAATTGAAATTATATCACAG
GATGAAGAAGGACGTCTGTTAGGTGTCAGCACTTCAAATCTTTTGATTGCCAACTCTGGA
AGTGATTTACCTGCTATTGATCTTACAAAGGTGTCACAAGAGCTTGCTTGCCTTGCCACT
GATGTAGATCTTGTCATTTTAGAAGGAATGGGTCGCGGAATAGAAACAAATCTTTATGCT
CAATTTAGATGTGATTCTATGAAGATTGCAATGGTGAAAAATACTGGGGTTGCAAAATTT
CTCAAGTCACGGATGTATGACTGTGTAATCAAATATGATGCAGTTTAG
>MtrunA17_Chr2g0312601 len=3408 end=35430597 begin=35422218 strand=- chr=MtrunA17Chr2 gn=MtrunA17Chr2g0312601,ILP1|MtrunA17Chr2g0312601 type=mRNA def=Putative Zinc finger, C3HC
GGTAGATCACGCCTACCCAAAACTAGCATAGGATAGAAGTAGAAGTAGAAGCAGAATCAT
AATCGATAAGCGAAAAGCTTTCCAACTTATTTAAAAAATGAAGGAAGACGATGTTGTAAC
CTCTTCGAAGAAGAAGAATCATAAACCACATTCTGCTGCTAGCTCTGCCGGAGCTTCATC
TCCGCCGTACGACACCACCGGAGAAGCTAGCCGGCGTGACAAATCCAGCGCGGATTCGTA
CATGCTCATTGCTTCAGCGCTGCACGGTGCTTCAAATCCTTCGTGCAGACCATGGGAACG
CTGTGATTTGCTTCGTCGCCTTTCCACTTTCAAAATCGCCGGAAAATTGCCCAAGGTTGG
TGGTCCTTTAGCTTGTGCTAAAAGAGGGTGGGTAAATGTTGATGTTAGTAAGATTGAGTG
TGAGTTATGTGGTGTGCAGTTAGATTACGCGTTGCCCTCGGCTTCCTCGGCTGAAGCTGA
TGCTTCCAGTGAAGAACTTTCTAAACAGCTTGATAGAGGACACAAAATCAACTGTCCCTG
GAGAGGTAATAGCTGTCCAGAAAGCTTGGTGCAGTTTCCTCCTACCTCACATTCAGCTCT
TATTGGAGGTTTCAAGGACCGGTGTGATGGACTCTTGCAGTTCTACTCTCTTCCGATTGT
ATCTTCATCTGCAGTTGAGCAGATGCGGGTTACACATGGCCCTCAAATCGATAGATTTAT
TGCTCAATTGCAAATTCAGACAGCTGGAGAATTGGGGTACAGAGCAGAAACCAGCCTTAC
TGGAGAACAGGCTCCTCATTCATACTCACATGCACAAAAGCTTATAAGTCTCTGTGGATG
GGAGCCACGGTGGCTGCCTAATGTGCTCGACTGTGGAGAACAGTCGGCTGAATCTGCTAA
AAATGGGTACAACTCTGATCCAGCCAAAGGCTCTGCACCAGGTCCGGCTCCAAGCAAGGA
GTTTTCAAATTCGTCCAGGAAAGATACCGGGGATAATGATGTACTGGGTTCAGAATTTAA
TTGTGAATCTAGGTCACCTTTGTTAGATTGTAGCTTATGTGGAGCCACAGTTAGAATATG
GGATTTCTTGACTGCCCCCCGTCCAGTTCATTTGACTCCCTGTGGGACCGATACTCCTCA
AACGAGCAAGAAAATAGCATCAATGCGAGGAATAAGTGCAGCTAGTGGTATCAATGAATG
GGCTGCTGCTGATGGTGTTGAGAAAGAGAGAACTGGAGATCGTGATGAGGCGACAACATC
CGGTAAAAGGAAATTAGTATCCAATAAAGGTTTGGATTTAAATCTTAAAATGGCTAGTGG
GCCACGTCGTTCTCTAATAAATGTGACTTCAACCTTAGATCATGTGCAATATGCTGGTGA
AGGAAGCAATTTAAGGAATAGGGGCCCTTCAGGAAGTGATGTTGGTGGTCCGGCAGCTTC
TTATGAATCACAAGGCCCCAATGTACGCAAGCGCAGGTTGGATGATGGTGCAACCAGAGC
TGACAGGCCACCTCTAAGCATGCAACAGGCTGATAGTGCTGACAGAACTGTAGTTAACCA
TGATAATAATGAAATCAGTGGTGGTCAGCAGTATTCAGCTGGCCCATCAAAGCGTGCCCG
TGATGCTAATCATTTAGAAACACTCCAGTTTTCATTAAGAAATACTTCTGGTGCTGTACC
CAGCTATTCAGCGAATATTCAATCAGAAGCAGAGGAAAACACAGTTAACCAGTTGAACGC
AGAGAAGGACCATGTTACCAGCATGCCATTTACTAGAGAGTCCACTCATGCATCATCTGT
TATTGCGATGAATGGGCGTTATCACAGTTCAGATGATGAATCAATGGAAAGTGTTGAAAA
TTCTCCTGCAGATTTTAATGAAGTCAATTTCCCTTCTGTTGATTTGAATGAAACATCAGA
GTTGAATAGCAGCTATCAAGCGCAACAGAGTGCTTGTAACCAACCTCCTTTAGAAAGAAC
AGGAGGGGAAGCAGGTCTTAGCAGTTCAAATGTTTGTGGGGAAGTTTTGAACACAGAGAT
ATTGACTGCACAGGCTAGGGATGGTCCTAGTTTTGGTATTAGCGGCGGAAGTGTTGGTAT
GGGTGCAAGTCACGAGGCTGAAATCCATGGGACTGATGTCTCAGTTCATCGAGTTGATAG
TTTGGGCGATGCTGAGCAAATTGCTGAAGTGATCGAAAATCACGGCCACGTTAGTGAATT
TACACCATATCATGGACATAATGGCGATTTTGTGCCAGAGGAAATGAGTCGAGAAGATCC
TCAAGGGGATAGTCAGGCTGTGGTATCTCAGTCTACAGCAAGGGTTGATAGTGGCTCAAA
AACTATAGCTTCAACCAAGGTCGAGTCTGTTGAAAGTGGTGAAAAAACCAGTTGTAGCAT
GGAGACGCCAGGCCTTGAAAATAGTGCGCATCCGTCCCTTTCTTGCAATGCTGTTGTATG
TTCTGCCTATGAAGTGTCCAAGGAAGAAGTTGCTCAGACTGGGAAGCCATCTTATATTGA
TGATGGGGCTCATCCGTCTCTTTCTTGCAATGCTGTTGTATGTTCTGCCTATGAAGAAGA
AGTTACTCAGACCGGGAAGGAATCTTATATTGATGTTAGTACATATCATGAATCAGGCAA
TTTAGATGCCGATGTTGTGGGGACTCCTTACAGAGACAACAGTAGTGGACGTGTTGAATT
TGATCCAATCAAATTACATAATGACTACTGTCCTTGGGTGAATGGAGTTGTTGCGGCTGC
TGGCTCTGATAGTCCTTGTTCCACTTCTGATGTGGGTCCTGCAGCTCGTTGTGGCTGGCA
GCTGACTTTGGAAGCCCTTGATTCTTTCCAGTTGCTTGGGCATCTTCCAGTGCAAACTCT
GGAATCCGAGTCGGCAGCATCCATGTGTAAGGGTGACCGGTTCACTTCCAGCCAGAAATT
GTTAGCGCGCAACTCCTTTGTAAGACACCAAGGAAAAAACTAAGACATTCAGAAAGTTGT
CACAAGTTTCATTTCAGTTGAACTGTTTCTTCAGACTGAGTATTATTCCTTTATCCCAAT
TAAGGTTTTATGTTTTTAATCAAATGTCTGTCCAATTTTAAATGTTCATTTTGTTGTCAT
AATATTTTGATTATTTATTGGATTTTGGTTTTGTATTTTCTAGTTTAATAAAAGTATCAT
TGGAATTGACATGTACAAATTGTTATTGGATGATAGAAAGTGATAGCGGGTGATGAAGTA
CCTTCATTATTATTTATTGCAATTTCAGTATGTAGTCTTGCCTGAAAGGGCTATATTGTC
TTTTAATTTGGAGCATGATACCTTTAACCCAAAGTAGTAGATTAGTAATCTTCAACCAAG
ATCATTCATACCAGGAATACGAGAATCGTAATTCTTTTCTTATCATTA
>MtrunA17_Chr6g0475031 len=2220 end=29189218 begin=29186999 type=mRNA chr=MtrunA17Chr6 gn=MtrunA17Chr6g0475031 strand=+ def=hypothetical protein
GAGGGTTGCCTCGTGTATTGGATTATGCGATCAATCTCACATAGCTGAGGCATTTTGAAA
GTGATATTGTCGGCGTGTGTTGTCATGCTTAGGCACTTCATTTTCAATTGACCGACGATG
CTATGAACCGAAGTTACCAAACCCATCCTTGGCTTTTTCTAAGACGTAGTGCGGTGGCTA
AATTGAGTGTTGTCTCAAGTTTTAGTCGTCACGCAATACTACACCCAAACTAGACCTTCT
TGTGTATAATCGTGGAACGGACGTCGTCTTGTGCTACCATGATATACGCAAGAGAGGTTG
CAGTTTGGGAACCTTTATTAGAACCTTGGTTACTATTCTCCAAAGCCCTAGTTTTACCGG
ACACCGTGTCCATCCGTGGCCCCGTGACTTTGAAATCTCAACCCACTTCATTTTTTCTCC
ACCAATGAAAAAACAACATGCATACATGCATTCATGCATAAACTTTTTCCATGCATTCAT
CGAAGGGTTAGACAAATTAAAAACTTTGTAAACATTACAGGTATGAAGAAGACTAAGTCC
TACAAGTTCAAAGAGGTTGATTTGGTTAGTTTGAGGGAATTAGCACTCAAGGTTAAGAAT
CAAACCGGTTTTCGACTCCGATATGGTGGTTTACTTACTATTCTCCGTACCAATGTGGAA
GAGAAGCTGGTGCACACTCTAGTGCAATTCTATGATCCGAGCTTCCGTTGCTTCACATTC
CCGGATTTTCAGTAATTCCTACTCTTGAGGCTTATTCTTGCTTGATGGGTTTACCTATAG
CTGAGGGGACACCTTTCACCGGTCCCGGTCCTTCCCTTACTCCTTTGGTTATTGCTAAGG
ACCTCTATCTCAAGACTTCCGATGTCTCCGACCATCTTATTACCAAGTCTCACATCCGAG
GGTTCACCTCGAAGTATCTACTTGAGAAGGCTAATCTCAAGACCACTTGTCAGGACACGC
TCGAGGCTATTCTTGCATTTCTTATCTATGGGCTCATCCTCTTTCCAAATCTTGACAACT
TCGTGGATATGAACGCTATTGAGATCTTCCATTCCAAGAATCCGGTTCCCACCTTGCTAG
CTGACACTTACCATGCTATCCATGATCGGACTCTCAAGGGTCGTGGGTATATCCTTTGCT
GCTTGCCTCTCCTTTATAGGTGGTTTATTTCTCACCTTCCGAGTTCCTTCCACGACAACT
CGGAGAATTGGTCTTACTCACAGCGGATGATGGCCCTCACTCCTAATGAGGTGGTTTGGC
TCACTCCCTCTGCTCATGTTAAGGAAATCATTACCGGTTGTGGAGAATTTCTCAATGTAC
CTCTTCTTGGTACCCGTGGAGGAATCAACTACAATCCTGAGCTTGCTATGAGACAGTTTG
GGTTCCCGATGAAGGCAAAGCCTATTAATCTTGCTACATCTCCAGAATTCTTCTACTATT
CTAATGCCCCCACCGGACAAAGGGAGGCCTTCATAGATGCTTGGTCCAAGATGCGTAGGA
AGAGTGTGAAGCATTTCGGTGTGAGATCCGGTATTGATTATGAGGCCTATACTCAGTGGG
TGATAGATCGAGCCGAAGAGATTGGTATGCCTTACCCCGCTATGAGATATGTGTCTACTT
CTGTGCCATCTATGCCTTTACCTCTACCTCCCGCGACTCAAGAGATGTATCAGGAGCATT
TAGCCATAAAGAGTCGTGAGAAACAGATGTGGAAAGCTCGATATAGTGAAGCTGAGAATC
TAATCATGACTTTGGATGGTAAGGATAAGCAAAAGACTCATGAGAACCTGATGTTGAAGA
AAGAGTTAGCTAAGGTCCGAAGAGAGCTTGAAGACAAGGATGAGCTGCTTATGCGGGACT
CCAAGAGAGCTAGAGGACGACATGATAGATATGGTGGTTCAGATTCAAAATCCGAGTCCG
AGGACTATCCCACCTCTTCCTATGCTTGAGGATGTTATTTGTTTGTTTGTTTTGTTAGTA
CTTCAAAAGGATTCACTTTGTTTTGATTGTTTAAATGTTTATGATGTTTCTAATCTGTCT
AAAAAAAACCCTTCGATGACAAAAAGAAATTTTTTTGCATCTGCATTTGTACATATCATG
CATCATATGCATCATTCATCGGTCACCAAAAGGTTTCCAAGTGCTCATTGCCTCCTGGTT
CTTCTGCCACAGTTTGAAAGGTGGCTCATGCTCGGAAGGTCTACGAACCTGACAGAATCC
>MtrunA17_Chr8g0392581 len=4425 begin=49133257 type=mRNA strand=+ gn=MtrunA17Chr8g0392581 chr=MtrunA17Chr8 end=49145864 def=Putative RNA helicase
GAGTGTGTGAAGTTAGGGATGCAAAGCTGCGTGGTTAGTTAGTGCACCTCATATTCATTC
ACTCACGTCACTCACCTCACCTCACCATGCCGTTTCCGATGATGCGAATTCGAATGCGGA
TTCCCTCCGCCGGCATCTTCAGACTCGCCGTTCGTCATTTCCTCACTACCACCACCACAA
CAACCACTAACCTCCGCATTCGTCTTTCATCTTCCTCACCCGCCGCCCTAAACCACCATA
GACACAGGACCTTCGCTCTTCCATTTTTTCACCAACAAACCTCCACTTACGGCCGTTTTG
CCTTCAAAGACGTTTCCTCTGATGAATCCGACCTCGAATTCGCTTCTTCTCGCCCTCAAC
AACAACAACTGGGAGATTCGACTCTCGAAAACATTGATTCTTGGAGATGGAAACTCACCA
TGCTTCTTCGCAATAAAGATCAGCAAGAAGTTGTGTCCAATGAGAAAAAAGACCGTCGTG
ATTTTCTGCAACTTGAAACTTTAGCTACCAGGATGGGCTTATACAGTCGACAATATGCAA
GAGTTGTTGTCTTTAGCAAGGCGCCTTTGCCGAATTATCGCCCTGACCTCGATGATAAGC
GTCCGCTGAGAGAGGTAACCTTACCATTTGGTGTTCATAGAGAAGTAGACACTCATCTCC
TTGCTCATCTTTCACATAAGGCTACAAAAAGAGTAGGCTCTTTCGATGATTCCTTGCATA
GATCAAGGGATGATGGAAGCATTCCTGCGGATGAAGGGATTTATGGGCATCCGGAACCCA
TGAGCCATAATAGTGTTGCCAAAGAGAAAATCCTTCAACGAAGAAGTTTGCAACTGCATC
ATCAACAACAAGACTGGCAGGAATCTCCCGAAGGCCAAAAGATGCTTGAATTTCGCCGAA
GTCTTCCTGCATTCAAAGAGAAAGATGCATTTTTGAAAGTTGTTTCAGAGAATCAGGTCA
TTGTCGTCTCAGGTGAAACTGGTTGTGGTAAGACCACACAACTTCCTCAATACATATTAG
AATCTGAGATTGAAGCTGCACGTGGATCTCTATGTAACATAATTTGTACTCAGCCTAGAA
GAATATCTGCTATATCTGTTTCTGAAAGAGTTGCAGCAGAACGTGGGGAAAAATTGGGAG
AATCTGTTGGTTATAAAGTTCGGTTGGAGGGTATGAGAGGGAGGGATACTCGTCTTCTTT
TTTGCACCACAGGCGTGTTATTGCGGAGACTACTTGTGGATAGAAGTTTAAAAGGTGTAA
CTCATGTTATTGTTGATGAAATTCATGAACGTGGAATGAATGAAGATTTTCTTCTCATTG
TCCTGAAGGATCTCCTCCCTCGCCGCCCTGATTTGAGATTAATTTTGATGAGTGCAACCT
TAAATGCTGAGCTTTTTTCTTCATATTTTGATGGTGCCCCAACGATACATATCCCTGGGT
TTACCTTTCCAGTTCGAGCACAATTTCTTGAGGATATTCTGGAAAGGACCGGATATCGTT
TGACTCCTTATAATCAAATTGATGACTATGGTCAAGAAAAAACATGGAAAATGCAGAAAC
AAGCCCAGTCTTTCAAAAAACGAAAGAGCCAGATTGCTTCTGCTGTTGAGGATGCATTAG
AGGTTGCAGACTTTAAGGGGTATAGCCTACGCACCAAGGAGTCAATGTCCTGCTGGAACC
CTGATTCAATTGGTTTCAACCTTATTGAACATGTGCTTTGCCACATTGTTAAGAATGAAA
GGCCAGGTGCTGCGTTGGTTTTTATGACTGGTTGGGATGATATAAACTCTTTGAAGGATA
AACTCCATGCTCATCCTTTGTTGGGTGATCAGAGCCGAGTATTACTTCTTGCCTGCCATG
GCTCTATGTCCAGCTCAGAGCAGAAATTAATATTTGAAAATCCTGGAGGAGGGGTGAGGA
AGATTGTTCTGGCTACTAATATGGCAGAGACTAGTATTACTATCAATGACGTTGTATTTG
TGGTTGATTGTGGAAAAGCAAAGGAGACATCATATGATGCATTAAATAACACTCCTTGTT
TGCTTCCATCTTGGATCTCAAAAGCTGCTGCCAGACAGAGAAAAGGAAGGGCAGGTCGTG
TTCAATCTGGCGAATGCTACCATCTTTATCCCAGATGTGTTTATGATGCTTTTGCTGATT
ATCAATTGCCAGAGCTTTTAAGAACACCTTTACAGTCCTTATGTCTACAAATAAAAAGTC
TACAACTTGGAAGCATCTCTGAGTTTTTATCTAGTGCTCTCCAGCCACCAGAGCCTCTGT
CGGTTCAAAATGCTGTTGATTATTTGAAAATTATTGGTGCTTTAGACGAGAATGAAAATT
TGACAGTTCTAGGGTGCAAGTTGTCAATGCTTCCGGTAGAGCCTAAGCTTGGCAAGATGC
TCATCTTGGGAGCTATTTTCAACTGTTTGGATCCCATATTGACTGTTGTTGCTGGGCTTA
GTGTGAGAGATCCATTTGTTGTGCCGGCTGACAAGAAGGATCTTGCAGAGTCGGCCAAGG
CCCAGATTGCTGCTCGTGGATACAGTGATCATCTTGCACTTGTTCGTGCTTATGATGGTT
GGAAAGATGCTGAAGCACAGCAAGCTGGTTATGAGTTCTGTTGGCGTAATTTTCTCTCGT
CTCAAACCCTTAGGGCTATTGATTCTCTCCGAAAGCAATTCTTTCACTTGCTCAAAGATA
TTGGTCTGGTTGGCAACAATTCTGAAACCAACAATAAATGGAGTAATGAGGAGCATCTGC
TCCGAGCAGTTATCTGTGCGGGTTTGTTTCCTGGAATATCCTCTGTTGTGAACAAGGAAA
AGTCAATATCACTGAAAACAATGGAGGATGGTCAGGTTCTTCTGTATGCTAACTCGGTAA
ATGGAAGTGTAGCCAAAATTCCATACCCATGGATAGTGTTTAATGAAAAGATTAAAGTGA
ATACAGTATTCCTTAGGGATTCAACTGGCATATCTGATTCCATGCTGCTCTTATTTGGCG
GGAACATATCCAAAGGTGGACTGGATGGTCACCTAAAAATGTTGGGAGGGTATCTAGAAT
TTTTCATGAAACCAGAATTAGCCAAGACGTACTCAACTTTGAAGAGGGAACTGGAAGAAT
TGGTACATAAAAAACTTGCGGATCCTATGTTCGATATACACTCGCATAATGAGCTTCTTT
CAGCTGTTAGACTGTTGGTATCAGAGGACAACTGCGACGGAAGATTTGTCTATGGTCACC
AGGTCTTACCACAGTTAAAGAAGGAAACGAAATCCAAAAGTGGTGATGGAGCTGGGGGTG
ATAATTCTAAAAATCAGCTTCAAACATTCCTCAGCAGGGCTGGACATCAGTTACCAACTT
ACAAAACACAGGAGCTGAGAAACAATCAATTCCGTTCTACTGTCATATTCAACGGCTTGG
ATTTTGTTGGCCAGCCATGCAACAGCAAGAAACTAGCAGAAAAATCTGCTGCTGCTGAGG
CTATTCTATGGTTAAAAGGGGATAATACCCATTCATCTGGTGATATTGATCATGCATCTG
TGCTTTTGAAGAAAAGGAACAAGAAAAGTAAAAAAAAATCGTTTAGTGATGCTAAATGGA
GTTAAGTTACCTTTGCGAGGCATATTTTTGGATAGGTTTGTTTGATAGGATCCTATACCA
AGGTTTGTCTATGTTCTCTATGTGGTGCAATCAAATCAGGGGTAAATTTACCGGCAAGAG
TGTACAGAGCTATCAGGGATCTTGAATCTGAAAGGTATAGATCTTAGCTCTTGATTTTGA
AATGGGGGGAATTGTATCTAGAGTCCACATAAATTAGGGGCACATTCCAAGATGTGTATT
CCTACAATTGCTTTTACTAAATCTGACCCGGAGTACAGCATGGGTAGCTGAGCAGCTACT
GTACTTGCAATGAATTCATTAAAAATGGAGAGTGTAAGCAGCTAAAATTCGTATCCACAG
GCTAATGATGCTTTTGTTCTGCATCACTCTTGTGGGCAAAGAAGAGATACTTTACAAGGT
AATTCACTCGCAATATTTAAGTGCATTTCTAAGAGTTGTAGTTACTTCGTTAATCAAGCC
ATCCGATCATCGGGTTAAATTTTAGAATATGTAGTTAAAATTATTTTTACACTCGAGGAT
TATGGTGCATGTTAGACCTCTTGAGATGAATTCTTTTCAAGCTGATATTGTAAGCTATAA
GAGATAACTTTAATGAATAGGGAGATCAATTTTGATTTACTTAATTTCATTATCTGTTTA
GGAAAACAAGTGAGTTGATTTATTAAGTTGTACAATAATTTTTAGAACTAGAGACAATGC
AAACTCAGTTTGACAGTGCTTTGAGTTTTTACAGCCTTCGAAGTTTTTTTCTTATTTTAT
CCCCGCAGACGTTCAATTTCACTATAAAATAACTTTTTATTGTTC
>MtrunA17_Chr4g0074201 len=288 end=62915355 strand=+ chr=MtrunA17Chr4 gn=MtrunA17Chr4g0074201 type=mRNA begin=62915068 def=hypothetical protein
ATGCAGTATGGTTTGGTAAACATATGCCAAAAATCAGAGTGGAGTGGTGCGAATAGCTTG
GAGTACTATAGTCTAGAGGATAATTTTGTTCACAATATAATTGACATACGGTTTAAGGCT
GCTAATGGGAACAAAAGTCTTACTGGCGGTGCTGCTGCTAAGCGTTTTAAGGCGACTGAT
ATTGCCCCGGCAAATGCTACCGAGGTCTATGCATTGATTTTTACTTCTAGGAAGTCTGAG
TTTAAAGAAACATGTTCGTGCAGATCTTTGCCTCTTGGTAGAAATTAA
>MtrunA17_Chr4g0063671 len=1574 type=mRNA chr=MtrunA17Chr4 strand=- gn=MtrunA17Chr4g0063671 begin=55158989 end=55161315 def=Putative peroxidase
ATCACTAGTGACACAAATGCTCTGCTAGCAAGGGAGTGAGAGAACCATAAAAAACCAAGT
GTGGAGTTGTATCTGAATACTTGTTTCAGTTTGCATTGTGTTCGTACAAAATGATTGTGA
AATTGGGCTTCTTGGTGATTTTGGGGATGACTTTGGCAGTAAATGCCCAACTGAAAACTG
GGTTTTATTCAAATTCATGTCCAACAGCTGAGTCCATCGTACGGTCCACAGTTGTATCTT
ACTTTAACAAAGATCCAACCATTGCTCCTGGCCTGCTCAGACTTCATTTCCATGATTGCT
TTGTCCAAGGCTGCGATGGATCCATATTGATTGCAGGCTCTTCATCAGAAAGGAGTGCAT
TACCAAACCTTGGTCTAAGAGGTTTTGAAGTGATAGATAATGCAAAATCACAAATAGAGG
CCATATGCCCTGGTGTTGTATCATGTGCTGACATCCTAGCATTGGCAGCTCGTGATGCTG
TCGATTTGAGTGATGGCCCAAGTTGGCCAGTGCCCACAGGAAGAAAAGATGGAAGGATTT
CTTTATCATCTCAAGCCTCAAACTTGCCTTCTCCGCTTGAACCTGTTTCTGTCCATCGAC
AAAAATTTGCTGCCAAAGGTCTAAATGATCATGACCTTGTTACCTTACTTGGTGCACATA
CCATTGGCCAAACAGATTGCAGGTTCTTTAGTTATCGTCTATACAATTTCACAACCACTG
GCAATGCTGATCCTACTATAAACCAAGCTTTCTTAGCCCAGCTTAAAGCAATATGTCCAA
AAAATGGAGATGGTTTGAGAAGGGTGGCTTTGGACAAAGATAGTCCAGCCAAATTTGATG
TAAGTTTCTTCAAAAATGTACGCGATGGTAACGGGATTCTAGAGTCAGACCAGAGGCTGT
GGGAAGATTCTGCTACAAGAAGGGTGGTGGAAAATTATGGTGGGAATTTTAGAGGGTTAT
TGGGGTTAAGATTTGATTTTGAATTTCCAAAGGCTATGATTAAGTTGAGTAGTGTAGATG
TGAAGACTGGTATTGATGGAGAGATTAGAAAAGTGTGCTCAAGATTTAATTGATCATTTG
TGTCTGTTGTGACTAGTTTCTGTTTTGGACAGAGAAAATCAAGAAAAGGCTAAAAAAATA
TGCTACTTCATGCATGACAGTAAATAAGTGCCTAAACAATATCATAATGAAATAATTTAT
GTTCTTGAAACGAGAACGCTAGTTCCAACTAAGACTGCTATATTCAATGTTTCATAACCA
ATTGGTCATTGTTTTTTTCATTAGTACTCTCAAGTGTTTTGGTGCAGATTGAAATCACTG
TGGTCTGTGGGTTTGACGAAATCACAGTGCAATTTGATATTACTGAAGCTAAGCTCTAAA
ATGTAGCTTTTATAAATCATGGTGTCGTGATTTTGTCAAATTCAACGCGGATTCAAACGG
ACTTTTAGTTAAGTAGCCATCATATAATTGTCATTCAACTAACTAGAGATACAAATTCTA
TCAACGTTACGCTGTAATTAGAATCTCGTTCTCATCAGGTCCGGTCCAAAAGACAGGCCA
CCTCAATTTTTTTT
>MtrunA17_Chr5g0428911 len=480 begin=30469161 strand=- gn=MtrunA17Chr5g0428911 chr=MtrunA17Chr5 type=mRNA end=30469640 def=hypothetical protein
ATGTGTTTGATATTTCCGCTGCACACAGACTCTGAATTCATCGGACTCATACTAGTTCTA
AAAGACTTAAAAAAATATTTCATTTTGCTTCATGCACACTTGATCATTACTGTAGGAGCT
ATTTATAACTTTTCAGCGGGTGGTTTGCGAGCAAGATGCTCTTTTATGCAGCTTGTCTAG
TTGCTTTGTGTGTGAATTATATGGAATGACCGTAATCAAAGGTTGTTTAATAATGTAGGT
AGTTCCATTGATCAGTTATTGGATAAGGTCAAGTGGCATTCTCTGTGGTGGTTAAAAGCT
AGCCATGTCGTTTTTGTTTTTAGTTCTGATTTGTGGTGGTCAAGACCCTTCGATTGTTTG
GGTCTTTGCTAACTCTTGATTGACTTTGTATATCTGTAATTTTTTTGGGTCTCCTTGATA
CACCTTGTACTAGGGAGAGCCCTTAGCTTGTTAATATAAATTCCATTTTTGATTGTTCAA
>MtrunA17_Chr1g0210641 len=221 end=54358315 begin=54358095 chr=MtrunA17Chr1 strand=- gn=MtrunA17Chr1g0210641 type=mRNA def=hypothetical protein
GTATATGTTTATTCTGAGGATCAGACATGTGGACATGTGTTAGACTTGTTTTTGAAGTCC
CCTTAACTTACATCTATGCGATCTCTAGTTTTGTTTATATCTGTGCCTATCTCATAATCT
TCATCGCCTTTAGCAATACTCATTTCATTAGAATGAATGAAGCAGTAATATCTGGTTCTT
TCGTATCTAAAATCCTTCCCTTCAGATTTTTGTAAGAAACC
>MtrunA17_Chr2g0318431 len=2120 begin=40040268 type=mRNA chr=MtrunA17Chr2 strand=- gn=MtrunA17Chr2g0318431 end=40045954 def=hypothetical protein
TATTAGGCAGTTAATGACGAATTAATGATGAATAAAAGGGGCCGGCAAGCAAAAAAGAGA
AGTCTCTTTGGGATTGGGTTGGTTGATCCCTCTATGGGCCTATCTTCTTCTCCTTCCTCT
CCACTCCCAACAATTCAGTTCTTCATTTCTGAGTAACCGTTTTTCACTTTCTCTCTTTCA
AAAATTCTCTTATCCCTAAACGATGTCGTCTCACGCGCTGTTTCAAGCAGCGCAAATCCT
CCCTATGAACTCTCCCATTCCTTCTAAAACCTTATCACCAAAAACCTTCCCCAAACTCCC
TCTCCTCCGTAACCGTCACCGCCGTCTTGTTATCCGATCGTGGTCCGCTTCTCCCGCTGA
TGTCGACAGCGATACTTCCTTCGGTTCCTCGCTGCTTGAACGGTGTTTTGCTGCTCCGGC
CGCGCCTCCTTCCGCTTCCGGTAACATTAATCCGGTTATGAAAGGTAAATACGGTGCGTT
TGGTGCCGTTACGCTCGAGAAATCGAAGCTTGAAATATCGCAACAGCAAAGTAACAAGTC
TGCGCCTGAGCTAGCCACTGGGGGAGGTGGTGGAGATATTGGAAAGATAATCAGTTATGG
TGGTGGTGATGGAGGTGATGATAATGGTGATGACGACGACTACTTTGATGACTTTGATGA
TGGTGATGAGGGAGATGAAGGTGGCTTGTTTAGAAGACGCATACTTCTTCAAGAGCTATT
TGACCGTAAATTTGTGGATGCTGTGTTGAATGAATGGCAAAGGACTATCATGGATTTGCC
CGCTGGATTTCGGCAAGCTTATGAAATGGGCTTGGTTAGCTCAGCCCAAATGGTGAAATT
CTTAGCAATGAATGCCAGGCCAACTGCCAGTAGGCTTATTTCCAGAAAACTACCGCAAGG
ACTATCAAGATCTTTCATCGGCAGGATGCTTGCAGATCCTGCTTTCATGTATAGGTTTCT
ATTAGAGCAAGTTGCTACGGTAGGCTGCTCTGTGTGGTGGGAGTTTACAAATCGGAAAGA
TAGGATTAAGCAAGAGTGGGATCTTGCACTTATCAATGTCCTCACTGCAGCAGCATGCAA
TGCCGTTGTTGTTTGGTCCCTTGCTCCTTGTCGATCATATGGAAACACATTTCAATTTGA
TTTACAAAATACACTGCAGAAGCTTCCAAACAACATATTTGAAATGAGCTATCCTCTTAG
GGAATTTGACCTGCAAAAGAGAGTTCAATGCTTTTTGTTCAAGGCTGCTGAGTTGTGCAT
GGTTGGTTTAAGCGCAGGTGCAGTACAGGGTGCATTGTCAAACACTTTGGCTAAGAAAAA
GGAAGGAAGATTATCTGTAACCGTTCCAACTGTGAGCAGTAATGCACTTGGCTATGGTGC
TTTTCTTGGAATCTATGCTAACCTGAGATATCAACTGCTATGTGGATTTGATAGAGGAAT
GGTTCGTCAGTTTGATGTTATTGGAGTTGCATTGTTCTTCAGCACAGCATTCAGGGTCTT
AAACGTTCAATTGGGAGAGACTTCCAAACGTGCCTGGCTTGGAGTTGAGGCAGATCCACT
AGCTCAGTCAGATGACCTCTTGAAAGTTTACAACAGGACTTCTGAAAATGTAGAACAACC
ATCATCCTCAAAATGGTTTATATCAAAGAATGCAGTTGTTTCTGGGCTTGGTCTCTTGGG
CATCAAACAAGGGAATGCAGATGTGTCTGGTGCAGAATCCTCAGCTCCCAAAGCTCGTCG
AAAAAGGATTGTACGGAAAAAGGTTGCTGCAGGATCAGCCTAGATTCTTCAGATTTAAAC
ATAGTCATTGTTAAATTTTGTTAATTACTGGAGTTTGATACTGCTATATTGCCCTTGGTG
GTTTCTGGCTGCTGCTCTGGGAGGGGTTGACTAGCGACCCAAATTTTTTCTTCCCCGTCA
CCTACAATTTTATTACTGAGTTTTTTAAGGGATTCTTGTATCGACCCATTTATGTTTTTT
TTTCTCTGTATAATATATTTTGAATTTGAATATCTTTTAAATAAAGTAGAGCAAGCTTTT
CTTCGTGGATTAAAAGACTTCGTCAATCGTTACAAATATTTATAAATAATGATTAAGAAA
ATTAGTAGCAGGTTCAAAGA
>MtrunA17_Chr4g0027411 len=1907 end=28476087 begin=28472276 chr=MtrunA17Chr4 strand=- gn=MtrunA17Chr4g0027411 type=mRNA def=Putative F-box domain, FBD domain, leucine-rich repeat domain, L domain-containing protein
GCGTATTTTATGTTCTCTTCATTTCTCACTCACTCACTCAAAAACGTTTTTCATCTCTTC
AACATTTCTAAACATTCTCTGCTTTCAAGTTCTCGAATCAAATGCAATTTGGGTTTCTAC
TTTATTCGTAGAAAAGCACGAATACAACAAGGTTCACCTCTTTCCGTTGCTCTGAACTCA
GTCAGCAGTTCATAGGGTGTTCAGCTCAGGTCATGGCGTGCTCTGATGAAAAACATGATC
GATTAAGCAATCTCTCAGACGATTTGATTTGTCATATTTGTTCTTTCCTATCAACAAAAG
AGTCTTATAGAACATGTGTTCTATCCAAAAGATGGGAGTCGATCTGCACCAAGATTCCCA
ACCTTCACTTTCAATTACCAGAGATTTCAGACCCTGTGATGTCCAAAGAAGAAATCAAAT
CTTTACAGCTCGCTTTCCAAAGACGCTCCGATAATATAGTTAAACTAATGCTTGACAGTA
AGATGGGCTGCCAGCCACATGATGTACACTTGTGGGTTTCAAAGGCATTTGTAAATTTTG
CTCTCCTAAGACGCACCGAAAATATAAGAAAACTAAGGCTTGATAGCGAAAAAGGCTGCC
AGTCACATGATGTACACATGTGGGTTTCAAAGGCATTAGATCTCAAGGTCCAGGAACTTG
ACTTGGATCTGTTTCTCCATGAAAAAGTTTTATTGCCGCTCCAGCTTTCCACGTGTGAGT
CACTCGTGGTCTTAAAATTGCGGGGCAGAATTCAACCAACACTCAATTCTTCTTTTCATG
TATATTTACCGTCACTAAAGATTCTTCATCTCCGTGAAACTGTGACATATTCTATGTTTG
ATGATGGTATGGAGTATGATCTCAATAATTTTCTATCTGGTTGTCCACATTTGGAGGAAC
TTCTTTTACATGATACCTTTGCATTACCGATCAACACCTCTTTTCACTTATTGAAGAGAT
TATTCCTTTTGTTATATATGCCTACTTCTTCTATTAAGTGTTGTCCACTACAAATTAATG
CCCCGTCACTTGAAGTTCTTCATGTAGGTGATGTTTCATTGACTCCTAGAAAATATGACT
TGACAAACTTATCCACTCTTGATGAAGCTGCTATTTGCATTTGCAAGCGTCCGGATTTTA
ACAATTTGTATACACTCTTGAAAGGACTTTCTAATGTCAAAACATTGGCTCTCGGTTCTA
AAACTTTTCATTTTCTCAGCATGGAGGACAAACTTGACAGCTTGCATCTTCTCACTTTTC
ACAATTTATTATTTTTAACAGTTGAAATATCTGAGAATTGCAGTTGGAATATGCTCATCA
ACTTTCTACAGAATGCTCCAAAACTTAAGGATCTTGCAATTGCGGTTGGAGTTCAGTGTG
GAAAATTTGAAATCAATTCCCGAAGAAAGGAGGTTGGAAACTCTAGATGGGTGGAGCCAT
CAGTAACTCCGGCATGTCTTACAACCAGTCTCATTACATTTGAATTTAAAGGAATTCAAA
ACATTAAAACTGAGTTGGACTTTACGCGATATATTGTAAGTCACTCAACTAAGTTACAGA
AGGTAAAGATTTTCACACTCAGTTCAAAGAAAAGAAGAGTAGAAAAAAGTTTACGCAAGG
GGTCAAAGAAATCCTCCTTACTAGTATGGGATATTAATTCAATTGAAGATCATTTGGATT
CCTCCAAGATTTCAATGAAGACCACTCAACCCTCTTAATCTAGTTATCAAAACTTATATT
GGTTTGTTGCCAAGTTAGATGTTCGATATAAATTAGGTGTCAAATACCAAATTTATAAGT
GCTTGCTGTTTTTGCCAACAAAAAAAAAAGGAAGTGTAAATTTGTTTACAAAACTGAACG
CGTATAAGATTTCTTGTGTTTGGTATATGTTGTTTATCGCACTAAAT
>MtrunA17_Chr4g0054151 len=1361 end=47968127 chr=MtrunA17Chr4 gn=MtrunA17Chr4g0054151 strand=+ type=mRNA begin=47965864 def=Putative transcription factor Hap3/NF-YB family
AAAGTTTAGAAAGTTTCAGCTAACGAGTTTCCTCAAGAGAAGAAGAACAAAGCAAAATTT
ACAGGGTTTATGAATTTGATGGCACGTACCAAGCAAACTGCTCGTAAGTCTACTGGTGGA
AAGGCACCTAGGAAGCAACTTGCAACCAAGGCTGCACGTAAGTCTGCACCCACTACTGGT
GGGGTTAAGAAACCACATCGTTACCGCCCTGGAACTGTTGCTCTTCGTGAGATTAGGAAG
TATCAGAAGAGTACTGAGCTCTTGATCAGGAAGCTCCCATTCCAGAGGTTGGTTCGTGAA
ATTGCTCAGGACTTCAAGACTGACCTTCGTTTCCAGAGCCATGCTGTGCTTGCATTGCAA
GAGGCTGCTGAAGCATATCTTGTTGGTCTCTTTGAGGACACTAACTTGTGTGCTATCCAT
GCCAAGCGAGTTACTATTATGCCCAAGGACATCCAGTTGGCAAGGAGGATCCGTGGTGAG
CGCGCTTAAGGAGGATGCTTTGCTTGGTGCTGTTTAGATGGGTGGCTGCTGATAGTGTTT
TGTTATTGGAAATGATTTAGTTTATAGGGAATTACCGTTCATTCGTAGTTTGATTAATTG
TGGTGATAGAAATATACTGCTATCTGAATTTTAGTTTTTGGGATGTAATTTGCTTGCAAT
GACTTTGGATCTTTTATATGTTTCTCGTTTATTTTGGGTATGCAGCCGCCTTTGGAATGT
AATGGACAACTAATTGTTGCCATCTAATCTAGTATTTCTAGCTTTTGTGCATATATTCGC
AATTGTGAATTAGCTACTTTCTTAAAACACGTGAATTTGCTCTGCGATGTAGCGACACTC
TTCACAAATACTACTAATCTTAAAATGTTTTCGTAATGTTTAAATGATTTTGCTATAAAT
AGGTGATTTTGCTATAAATAGGTGATCGGATATCTCTATTTATCTTTTTATATAAAAGAG
GGTAACCGTCTCTCAATTAGGAAGAAACATTTTTGTTATATTTTTTCATTTCTAAAATTC
TCAATGTAGTTTTGTTGACATGCCCCTTCCGTGTCTATTATGCTATGCTCTAATATTATG
TACGCCTGAATTAACTGAAATGCAATAGTTACCCTTTATCAATTATTGAGGGTTTAATAC
TCAGACTAACTCTAGGTACATGCAACCTTTAATGGATGTTTCATTTGTATACGTATAAGA
CGTATAATGTACTCAACTCTAGGTAAATGAGCCTCTGGTGGATGTCTCGTTTGCATAAAT
TATTTGTAAGACATGAATTGTGTACCAAAAGTTTTGTATGCAAGTTATGTTATGATTGGC
TGTGAAACACATTTGTAGCTTCCCATGGAGAATGCATAGTA
>MtrunA17_Chr3g0114991 len=1931 end=36317514 begin=36315117 strand=- gn=MtrunA17Chr3g0114991 chr=MtrunA17Chr3 type=mRNA def=Putative poly(ADP-ribose) polymerase, catalytic domain-containing protein
TTAAAATACTAGTACTAGTACTAATAAACAAAAAAAAAGTGCTAGGAAGTAACAATCATA
AAGAGCCTCCACTCACATTCCCAACTCCCAATAAACCTAAAACAAGAATCATAACATACC
ATATTCTAGTTTTCTACTATAGATAACTCTGATATTGCTATGGTTTCCATGTTATAGAAA
CACCATTTTTTTTACAATGAGCAAATCCAAAATCCAAAGAAAGGTTACCATTACAAATCA
TATAAGCCAAAAAGAAAACCAAAAGCCACAAAAAACAGAAAAACAACCCTCTTGGGCAGT
GGTAAGAGGTTTTTTGGCTTGTAAGAATGTTCAAATCCAACAACAGCAGCAGAAGGAAGC
AAAACAGCAACAACAACCTCAACCTTTACCAGAACCAAAACAACCAAAGAAAAAACAAGA
ACAAAGGAAGCTGAAAGAAGAAAGAGTCTCAGAAGATACCAACAAGAAATGCAAGAAGAT
GAAATGTTCAGGTTCACTCTGCAACAACACTGGAATGACAATGGCAAAGCCAGAAACAAC
AACTTCAGCAACAACAACAAGAACAACTACAGATATTCACAAGAAAAAGGTTTCACTTGG
TGGATGCAAAAACAACTTGGCTTCTAGTTCAAGCAGATCCATGAAAGCTCCTTTGAATGA
ACTCAACGGAAGAACTGTGTCGGCCTCTTCTTCGTCTTCGCTTTCAGCAGCATCTTCTAA
CTCTTCAGGAGCTGGTTCTTTCAGGGGAATGCAGTTTAGGAGACTCTCCGGTTGTTACGA
GTGTCGAATGGTTGTTGACCCTGTTCTTGGTTTCACTAGAGACTCTTCTCTAAGAAGTTC
CATTTGTTCTTGTCCTGATTGTGGTGAGATTATGAAAACTGAAAGCCTTGAACTTCATCA
AGCTGTCAAACATGCAGTTTCTGAGCTGGGTCCAGAAGATACAAGCAAGAACATAGTTGA
AATAATATTTCACTCAAGCTGGCTAAAGAAGCAATCTCCCGTCTGTAAAATCGACCGCAT
CCTTAAAGTCCAGAACACACAGAAAACCATAACCAAGTTCGAAGAGTACAGAGACTCAAT
CAAAGCAAAAGCAACAAATCTCTCAAAAAAACATCCCCGCTGCATAGCAGACGGAAACGA
GTTACTAAGGTTTCACTGCACAACCTTTGTTTGTTCTTTAGGCCTAAACGGTTCCTCAAA
TCTCTGCAACTCAACATCACAATGCAATGTGTGCGGCATAATAAAACACGGGTTTAAGTT
GAATGGTGGCGATGGGATATTGACGACAGCAACGAGTGGGAAAGCACACGACAAAGCTAG
TAGTGTTTTGGATGTTTCAGGTTGTGAGAGTGGTGATGAGAAGAGGGCAATGTTGGTTTG
TAGGGTGATAGCAGGAAGAGTGAAGAAGAACATGGAAGGTGGTAGTAATGTTATGGAAGA
GTATGATTCTGTTAGTGCTGGTGATGCTGGGGCTTATTCTAATTTGGATGAGTTGTATGT
GAATAATCCTCGAGCTATTTTACCTTGCTTTGTTGTAATCTACAGAGGCTTTTGATAATG
TGTATTGTTGGATTAGGGGACGAAATTTCTTTGCAATGTCACTTGATGGTGTTTTTAGTT
CTTTTCTTAATTAATAGTGTCCTCTAGCTAAATTTAGTTTAGTTCAGTGGTGTTTTTTAG
GGGAAGTAGTAGAATTGCATTTATGTATGTATTGGTGATATCACATTATCACTCCCACTA
ACATCAATGAATAGACTTAAACTAGGATTGTATATTTAAGGCGATCATTTACCTCAAAAT
AAGCGTTAGTATATGAAAGCAGTAGCTGAAAGTTTTGTTTCCATTCAAACAATGGATGGG
TCATATATTTATGTCGGAAATTCCACCTTGATTTGGTTTTCCTCTGACCGCCTTATATTG
TGGCATTTTGA
>MtrunA17_Chr5g0431021 len=2514 gn=MtrunA17Chr5g0431021 chr=MtrunA17Chr5 strand=- type=mRNA begin=32027157 end=32029780 def=Putative Late nodulin
CTTCATAAGTGCTAAAACTATAAAAATCATTTTTAAGAGAGCATGGACATTATAAATAGA
ACAAATCATATTCAAATTTTTTACATGCAAACAAGAAAAAATATGGTTCAAATTCTAAAG
TTTGTTTATGCTATGATTCTATTCATTTCCATAGTATTTCTCATCAGAACACAACTGAGT
GACATTTATGAAGAATGTGAAACCGATGATTATTGTCCAAAGTATAGGGACTTGTTATAT
GTTTTTAAGTGCATTGATAAAAGATGTGAATTGGTAGAAGCACATGCATGATTCTATGAG
TTTCAAACCATGGAGAGTGCAAAAACATAATACAAAGGAGAATGGGTTATAATGTCAAAG
AAAACAACTTAAAATATGATAGAATATTTCATGAGTTGTCGTTTGGTTATTATGTTGGCA
CTCTATAATATAATTTAATTTAATTTCTCTAATCTCATGAACCTTGTAGTTATGGTGTGT
TACTCTAAGATAGTTTTAAGGTAGTAAAGTTTTTTTTTTTCATTGTCTTCTTCTCTCGTA
ATTTTGGAGGTATCACCATGGCATATCACACCTTTTAAAAATAACTTTAATAGAACAGTT
AGGTATATCAATAAATTTTACCTTACTTCAAAGCCTTTTTAATTTATGCATGCCAAAATA
AATACATTAGATGTCTTGTTGAGCTTTAAAAGATATGAAAAACAATTCAATTTGCAAACA
CTTTAATTTATATTTGTAGGATTTTAGTGGATATAAAAAACTAGAATATTGTCACTATAA
AATAACAATAAGGCACTAATAACAGTTAAAAAAAAAGTTAATTAGTTTATATTTTGTTGT
CTCCATGAGATTGGTGTATGACTCTATGCAGAAAGCTTAGTATTACTTTTGTTATAGACT
AGTGTGTGTTTAATATATTTTATCATAATAGTGAGATGTGATTTAAAAGGAACATATCTT
AGTATGCATTAAATAATTATAAGGGTAAAATCTTAAAACTAAGAAATTATTATGAATCTA
TATTATATATAAGGAAAACACAAATATGAAAATAAAAGTGTAACAAACACAAATTTCCAA
TTTTTTTCTTTATCATTTAAAAAGTGTAACAAACTAGAAGAGTGTATCTATACTTACTTT
TTCATTATCCCAATTATACTCTTATACAACAACTTTTTCTATTATAAATATCGTTGTTGG
TGTCATTAAAAAATTGAATTTAGATTTTTTTTTTTTTTATAGTGTTAGTTTCATTGAAAT
AGATAATCATAGTTAGTTTGATTCGTTATAATTTGAAAACAAAAAACATTTATATTTTTA
CTTTTAATCAAAATTAAAATTTCATAAAAAAAAACATTGTTTATAATTTTTAAATGTTAG
TGCTATAAAAGGAGCGGAAAGACGGACATGTCTCTCTGCTAGTGACTATAAATTTTTTGA
AGATTTAATCCAACTGCTTTAAATTTAGGGTAAACTAGATCTTTATCCCATGTGACACAC
ATGGTAATTTTATTTTTGGGGTAATAATTTATAAAATTATCTAATAATTTTTGAAATATT
GCAAACAGATTGAGATAAAAAAATATTGTTACTTAGTGATCAGCTGCTTTTATAGCTGTT
TAAAAAATAAATGAGCATTGCTATTTATCTAGATAGTTTTTATTAAGAATATATCAAGAA
AATGTCTCAATCAATTAAATTTGTTATTTGGCGGAAATCAAGGGAGGTAATGCTGGGTAA
TTAAGAAAAAGTGTTAGCAAATACACTGTTTTGAAATTTTCTTGATAAATTTTGTCACTG
TACCTATCATTTTCCAAAATAAATATTTATGGTTATCGTATCCATATGAATTCGTGCAAT
ATTTTTGAAATACGAATATTTTTAGTACATAACGATGGATTATTTGTACATATATTTGTC
TTTGTAATTAAATAATGAAACAAGAAAAACCCACTTGGGTTGACCTAGTCGTATTGACTT
GTAACCTGAGAGTGTGCTCCTCCTCCTCAAAATCTCAAGTTCGATTACCTCTGATGTCAA
TTTGAGGGGGTTAGTTTAGCTTCTTAAAAAAAAAATGAAACAAGAACAAAGAGATAATAT
TGTTGGGATTCATTAATTAATCGTTTAATTTACTTCATTGATCGCATGTTTCCATGTCTG
ACAAACGATATGAGATTCATTATTTTTAGTAACGACATTAAGATCATACAATGTGTATGA
TTGCAAACATAGATTAATACCTCGTAACTAACATCTACAAATGCTCCTACCCATGTCTCT
CTTACAGGGAAAGTCTATGTCTACAACTTTCTAAGTCAAATATCATTTTTGTATTTCACA
TAAAAAAAAAAAAACATTAAGAACGGAATTGAAATATCAATATAAGAAAATAGAATTTAC
ATATAACCAGCTACTATCAAGCATGGAACACTACAGACTTAATCAGAGTTGTAATGGGGA
TTGGTTACAAAGAATCATTTTATTTTCAGATATTTCAAAAAGCCTAAGATAAGG
>MtrunA17_Chr4g0043191 len=584 end=40306057 begin=40305474 chr=MtrunA17Chr4 strand=- gn=MtrunA17Chr4g0043191 type=mRNA def=hypothetical protein
TTTCATTCCCATAGCTACCTTTTCCCCTAAACACTTCAAAGATGGCGAATTCTCGCATTG
CAAGGTTTTTCATGGAGGTGGCACCACCACAGTATGTTAGCGTGATGAGGCGTAGAACAT
CAATGATGATGGAAACAATTACTGAAGAGGATATGGAAATGAGCTCAAATGATAGTGTAA
TTTCACCACCTAAAAATTCATCAACTTCATCTCTTGCTGCTTCTGCATGTGCCTCTTCTA
CCAATGCAGTTGTTAATTCTAGGTACTTCCTGAAGGAAGTTCATAGAACACTCTCAAGTT
TGAATCACTGAAGAATGTTGTTTGAGACCAAGTTAACGAAACAAAACAATCTTTGGTGGC
GGTTTCTAATTCTTTTTGTTCTTCTTCTTCTCTTATCTTTTATGTATTGATATCCTGTTA
GTTGTTTTGGATAAACAAGGATATATAGTTGAGAATCCAGAGTGTAATGTAACATTGATA
CGGATCTTGTATCTGTATTTTTCTACGAAGTACATGTTTATAATTTTCTATCAATAAAAA
CTCAAAACTCTGCCACAAATTTTGGCATGTATATCAAACGTGTA
>MtrunA17_Chr1g0180641 len=2034 strand=+ chr=MtrunA17Chr1 gn=MtrunA17Chr1g0180641 type=mRNA begin=31796152 end=31798691 def=hypothetical protein
TGTGAGAGGATGTGTTATCTAGTAGATAAGATTTTGGAATGAAAATGAACTCCTTTACAT
CAAGTTTGATTTAACTGTTCATAAAGAAAAAATGAACTAACTCCTATAATGCATGAGTGT
CAAGTGTTAACCAAACCACCTTGAAAATTTTTCTTGCTAGTTTCTTATATTATCTGGATC
TTAGAAGTTGAAATTCTCTCAAGTATAATTGCTTCTTTAAATTTCTTCTACACACTTTTG
ATATGACTGTTTACTTTGAGAAGTTAGAGATTTTGAATCCTTGAAAAGATGATTTTTTAT
TAAAGTAGAGGAGCTTCATTTCAAATGTTGGATAAAAGACAAAAGAAATAACACAAGAAT
AGCAGAACGACGCGGAGACCTCCATGGAGTGTCAATTTGTACTAATGCACCTACCATTTC
TCACCTCTTGTTTGCATATGATTGCTTTTTGTTTTTCAGGGTTGATGACAGTGAAGCGCA
AGTGATGAAGAACATTCTCCATACTTATGAACTAGCTTCAGGGCAGGCCATTAGTCTTCC
AAAGTCCGAGGTTTTTTTCAGCAAAGTTGTTCCATCACCTTTGAAGGAAACTATTGCTAA
TATTTTAGGGGTTAGAGCGTGATGGGTACAGGTCAATATCTCGGCATGCCATCTATGGTG
GGCAGAAGTAAAGAGGCAACATTTGGCTTTATAAAGGATCGTATTTGGCACAAAATTAAT
AGTTTGAGCAGCAAATGTTTGTCCAAGGCTGGTCGTGAGGTGAAATGATGTGATTTTATT
GATCAAGATTTAAAAATGTGGAAGGGGCCTCTCATTCGTAGTTTATTTGATACGCAAACT
GCGCAACTCATACTCAACACACCGTTGCAACCACTTGTATTGGAGAACAAAATGATATGG
AAAGGGGAAAGGAGTGGTAAGTATTCTGTGAAGAGTGCTTACAGAATTTGTGTTACAGAA
ATTGCAGATAACTCTCATATGCATGTTAATGGTCGTTGGAACCTTATTTGGAAGTTAAAA
GTGCCTCCTAAAATTAAGAATTTTCTTTGGCGTGTGTGTCGTGGTTGTTTTCCAACACGT
GCTCGCTTACATAGTATAGGAGTCTCTTGTCCACTTGACTGTGTTCACTGTAATCATAAT
TATGAAGATAGCATCCATATCCTTTATTAAGTGTCCTAAAGCTGTGCAAGTATGGCAGAA
TGCGAATTTATGGGACATAATTGACAGGGTAATTCATCAAGATTATAATATCAGTGCTCT
CATTTTCACGGTTCTACAGAATTTACCTACAGGGCAATGTGAGCTGATGGCATCAATCAT
GTGGAGTCTATAAATATGTAGAAACTTGAAACTTTGGAAGCAACAACTTGAGATCGACCG
CAGGTGTTCCAACGTGCAACCCATGTATTTGAAGAATGGCGAACAACCCAAAGAATTAGA
TCAAGCAGCAACACTCAATCTACAACTCCACAAGTTCAGCCATCCAGACAAGAGGAAGAT
GTTTGGAAGAAACCAGCACCTGGCAGATACAAATGCAATATTGATGCATCCTTTTCAACT
TCTTTTAACATAGTTGGCTTGGGCATGTGTCTTAGGGATGAGGATGATGCTTTTGTGCTT
GCAAGAACAGAATGGTTTGCCCCTCTTTGTGATATAGATGTGGGGGAGGCTGTTGGTCTA
CACACATCTTTGGATTGGCTTTCTAATCAAAGGTTTGATAATGTAGATTTTGTTCTTGAT
TGTAAAAGGGTTGTTGATTGCATCAACTCTAGTTTAGATGATAGTAGCGAGTTTGGATGT
ATTATCACTGCTTGTAAACAGCTGCTAGTAGATAGATTTCATAACTCTCATGTTGAGTTC
AGCAGGAGGCAAGCAAATAGGGTAGCTCACGAGTTAGCTCAGGCAACCCTGTCTAATCCT
AGCCGCCACGTTATTGATGATGTACCTACATGTATTTGACATATTTTAGCTAATGAAATG
CAATGATTTCCTTCCTTCAAAAAAACAAAAACTCAAAATTGAAGCTGTTTCATA
>MtrunA17_Chr7g0218201 len=597 chr=MtrunA17Chr7 strand=+ gn=MtrunA17Chr7g0218201 type=mRNA begin=3587310 end=3587906 def=Putative Hemopexin-like domain-containing protein
ATGTGTTTCCGTGGCACAATCTTTGAAAATGGAATTGATGCAGCTTTTGCTTCTCATAAG
ACTAATGAAGCCTACTTTTTCAAAGGAGAGTACTATGCACGTGTCACTTTTACCCCAGGC
ACAACATATGACTACATCATGGATGGTGTGAGCGCACTCTTGACTATTGGCCTTCTCTTC
GCGGTAGCCTGCGGTCATAACTTACCCGCACCCACACAGTAGGTCGTTGGGGTTAGTTTG
ATCAAGATTGCATGGTTTAGATTTAAGCTCTGTATTTTAAAATATATAATGAAAATTAAA
GACCGTCGTGTTTAGCCTATCAAATCAAGATCAAACGACTAACAATGTCCTTGACGACGT
AACGAATCTAATTCGTGGCATAATCCCTCGAAGGAATTTATCGTCGGTATTATAGTGTGA
TATATATGGTCACAATGCCGGTATGAAAATATGATGTAATATGTGTGTCGTTGTCTGCTT
CTGTTTCTTGATATGTAATAAGGAAATTGCTACTTATAGCGAATATAATTCCGCAACAGT
ATATTAGTGACTATTTGATATAAATGATTATGATAAATTTAAGGATAATATAACTTC
>MtrunA17_Chr7g0237981 len=581 end=28041890 type=mRNA gn=MtrunA17Chr7g0237981 strand=+ chr=MtrunA17Chr7 begin=28041218 def=hypothetical protein
GATAATAGAGCTTTAAGATACAATCTTCACAAGAAATGGCAAAATATATTTCTCAATATT
TTCTCTTGGGACTTTTATGCATTGCGTTGGTTCTGGCTTCGGCAGGTCCAACACCCAGTT
TGAGCAATGATCCACATATTGATCAAACTGACAGACCATGCATTGCTGCTTATCATTGTT
CTGAGAATGGAAATTGCGACAAGTTGTGCCGTGAGATCGGATATAAAGGAGGAGACTGTA
ATCCAGGGTATTGTTGCTGTGATGTATAATCAGAATTGAATTACATGATTATAAATATTT
ATGTGTTTTACTAATTATCGAATAAACAATCATATCAAGAAGATGATTGAATAAACTAAA
TAAGAAACATCATCCTCAAAACTTTTATTTTCACGTTGAAGAAGGTTATATATATCAAGT
ATACATGTTCATCTCAACAAAAGCAAAAAGTGGACTACATGAAAGCAGTGACCAAACCCA
ATGTGAAATAAAGAAAGCAAGAGGTATAGACAAGTTACTGTTTTGATGTTGCAAATGTAC
ACTTTTTTAAATAAATAATCCCCAATATTGCTTTTAGCGGC
>MtrunA17_Chr4g0069461 len=1109 end=59379046 begin=59377534 strand=+ chr=MtrunA17Chr4 gn=MtrunA17Chr4g0069461 type=mRNA def=Putative chromatin regulator PHD family
TCTCTTGAAGATTCATACTAATAGCAATCATTAATCATTTGATTGAATTCATGGTGAAAT
TGATCAAAATATCTTAGTGGGTATTTAATGGAAAAATTCACTGAAGTAAAGAAGAGAATA
GGATATACCCATTCCTACAATTCCCACCATTTTTCCTATCACATTTCCCTTTTTTGTACA
CTCTCACTACATTTCTAGGGTTACCGTTAAGACAATCCACGTACGAAGCCCTATCCAATG
CCATTCCGATGAATCCCTTCCAATCCTCACCGGAGCCATGCGACTGTTGCGGCTTCACAC
CGACAACCTCTCTCTTCCTCCACACTATCACCTACAGAGCCATCAACCGTCGTTTCTGCA
CAAACTGCGTTCTCAAACAACAACAAGGCACTTTTTGCCCTATTTGCTTCGAACTCTTCG
ACGATACTTTCCTCCCTAATCTTCACATCATGTGTATCCGTTGTCCTTCAATTGCTCATC
GATCTTGTGTTCTTCCTTCGTCCACGCCGGATTTCGCTTTCCTTTGTCCTCCTTGCGCCG
ATCCTAATTTCTCTTACTTCAAAATTGATCGGAGTGGTATTGATTTTCATGCTAATAAGG
TTCTTGCGGCGGCCGCGCAGATTTCGGCGAATACTTTGACTAGATCGGCTGCTGCGATTC
GGTTGGATGCTGAGAGAAGAGCTATGGTTGCGGTTGGAGCTAGGAAGAGAGCTGTTGAAG
CGTTGGAGCTTTTTGCTGATGTGGTTGCGCAGGTGCAAGAGGCTGGTTCGACGGAGCATG
AGGATGATTCTGATGCAGATTGTGGAAAATAGCGTTTGTACAAATTCTACTATGCTACAG
GCTGCAGCTTGCCGCGATAGCGACTATTTGACAACACTTTGTACTAAGGAGCGTATCACA
GAGTAAAAGGGATTTGTTCAAATTCTGCTATGATATAGTGTTATGGTGCCACTATCTGAC
AACACCGAATCTAGGGCACAGCTACCTTAGTATAAATACTTAGAAAACACATGCATAAGA
AAATAAAATTCTCTAGTCTACACAAACATGTTGTTACTAAGAAACTGGACTAGAAAAATG
TTCAACAGTCATATCATAGATCTAGACAT
>MtrunA17_Chr2g0286461 len=309 begin=6831891 type=mRNA chr=MtrunA17Chr2 strand=+ gn=MtrunA17Chr2g0286461 end=6832397 def=hypothetical protein
ATGTCTCCTTCTCAAGTGAATTTTAATTGTTCTTCTCATCAGATGTTGTTGATTTGTTTT
GTCATGCTCATCACAAATCAAATCATAATGTTATGTTTATTGTTTTGGGTGCTTGAGGAA
GAAGAAGCTCCTCCTGAACTTGATATTGATGAGATTGAGAATCTTCTTTATCGTGGTGAT
AGTGCGATTCCAATTTTTCAAGTTGATGAAGACAGTGGTGTTGATGGAGATGATGGTATT
GAAGATATTGTCATTCCGAGGGTCATAATTGATTACGGAGCAACAAGCCTCGATGACTAT
AATGATTGA
>MtrunA17_Chr3g0145121 len=1798 begin=58332591 chr=MtrunA17Chr3 gn=MtrunA17Chr3g0145121 strand=+ type=mRNA end=58334598 def=Putative transcription factor C2C2-GATA family
TTTTTTTTTTTTTTTTTTGAAAGGAAGCAAGATATGCTAGCTTAGCTACTGTATTTATTT
TATTTTAAATTCTATTAAAAAAAAATCAACAAGTACAAGAGCATAGAGAAGAAAGAAAAC
TTCCAACTTCACTGCCGTTTCTCCTTCGATTCTTATTCTTCTTCTTCTTCTTCTTTTTCA
CAGAAAAAATGGAGTTTGCAGTAGCAAAAGCTTTGAAACCGAGTTTAAGAAGCGAGTTTG
TTTTTCAACAAACTCTCGGCGAGGAACTTTTTAGCTTCACTGCCAACACGGTGGTTGCCG
GTGAAGATTTCTCCGTTGACGACCTCCTTGACTTCTCTCACGGCGGTGATATTCTTCACC
ACGACGGAGATGAACAAGAGAAAGAGAGTAGTTTATCTCCTTCTTCTCAATCACTCTCAG
AAGATAACAACTCAAATTCCACCGGCGCTTCCTTTGATTCTTCCATTTTCTCAACCGAAT
TACTCGTTCCCGATGATGACGTGGCAGGCCTGGAATGGGTTTCACATTTCGTAGATGATT
CTCTCCCAGAACTATCTCTTCTCTACCCGGTTCAAATTCAAACCAACGCGTGTCCTAAAC
AACATGAAACTCAGCATGGAAAAACTTTACGTTTTTCAACTGAAAAAATGAAAATTACCA
CCAAGACCAGAACCGTGAAGAATAGAAAACCCAACCCTCGCGTTTGGGCTCAGCGCCCGT
TTTTTCCGTCGCCGTCTGTTGTTTTTGGTGCACCACCAGCGAAGAAACAGAAGAAAAAGC
CCGAGGCTCAAGTTGTTGGGCATGAGGCCCAAGAAGAGGGCCAGTTACAACGACGGTGTA
GTCATTGCCAGGTGCAGAAGACGCCGCAGTGGAGAACCGGTCCGATGGGTGCTAAAACCC
TTTGTAACGCGTGTGGGGTTCGATATAAATCCGGTCGGCTTTTTTCGGAGTATAGACCGG
CTTGTAGCCCAACTTTCAGCAGTGAAATTCATTCCAATAGCCACCGTAAAGTGTTGGAGA
TGAGGAAGAGGAAAGGAATGGTTGGACCGGAACCCGGTTTACCGACTCAGACCCAAATGG
TTACCACTTGCTGAGTCATTATTATTAGATTAGGAGATACTCCACCAACCCGGTTTGAAC
CGGGTCACTTTTTTGTAAAATATTTAGTGGTTGTAGTTGTAGTGCTAGTCGTCAGCAGCA
GCAGCAGGTAACGGATATTATTAGGAAGGATTTTATTGTTTGTATCCAATTTTCCTACCT
TTCTTCCTTTTAATTAATTAATCTAATACTGTTAGATATACCTCTTATGTAGAATTGTGA
TTTTTGACTTAATTCTAATTATTTTCCAACAATAGTGGTTTAGGTGTGATATTTCCTCAA
AAAGCAATAATTTAGGTGTGGAGTTGGCCATTTATTCAAGTTGTGAATTGTTTAATTAAA
GTTAGATTTTTCTGTTGCACTAGATTGAATTATTCAAACTAAGTCAATGTTGTGTTTTTC
GATTTCGTGTGACGCGGGAGAGGTGTATGTATTTCCGTTTAATTTTTGGAAGACAACAAA
AATTTAAATCAATTCAAGTTTTTTTTCGACAAAATCAATTCAAGTTAATCAGTTCAGTTT
ATTTGGAATTGCTTTTTCAAACAAAACAAATACTCTTTAGTTGGCATTCGAAACTTGTTT
TCCATCAGACAAATTAAATGGTGTTTCAATAACTTCTTGAACACAACGACCTTCTTAAAC
TCCAACTCCCTCATTCACATGATAGCTGCAAGCAAGCCCATAGCCTCATCAATTTGTT
>MtrunA17_Chr4g0033901 len=3375 begin=33736199 strand=+ chr=MtrunA17Chr4 gn=MtrunA17Chr4g0033901 type=mRNA end=33739672 def=Putative transposase, MuDR, plant, MULE transposase domain-containing protein
TCCCCCTCTTAAAGTCTCAGCTTCTGTCGGTTTTGGTCAAGGAAGGTTAGTGAGAAGCAA
GCTCACAACCAGAGATGAGGTGGTGGAAGAAAATGGTGTATGCTTCACTCTCGCCAGCTT
TAACTCCCAAAAGGCCAAAACGGTTTTCACCTTCCCATTTTCCAGTAAGTGCCAACCAGT
ACTTCTCTTTCTTCTGCTGTTTCTAACTTTTATGCAAGAATTTCCCTAGCAAATTGAATT
TCAGGCCTTCGCCCACTACAACATCTAGTTTCTTAAAAAAAATAATAATATTTACATCTA
GTAACAAAAGAAATAGGCTTCCATATTGATATATGAATAAAAATACATACACTTGAAAAG
ATTAATAGACAACGTATAATATACAAGTAAAGATAAAAGCGGCTAAATTGTATTTTTGGT
CCCTTACAAACTTCGATAACAAGAGTCCCAGAAAAATTTCAGAAGAAAATGAAGAAAACC
TAACGTTTTTAAATTAAAACTAACGGAAATGACCAAAATGTGTAACGGAAAGAAGTTAAG
GGACCAAAATAAATCGAATTTTAATTAAGGGACCAAAACAATACTCCCTAAATAGTTAAG
GGACAAAAAATACAATTTAGCCCACATTTTAATGTATAAGTAAAATATATAGATGCATAT
ATAAATTAAAAAAAATAAGAACCCGTATTTTTTTTTTATGGTGACCGGGATTTGAACTCC
GAACCTTGCATATTTTATGCATCGTCCATATCAATTGGCTAAGCTCACGAGGACTATTAA
TATATAATTAAAAATACATATACATGTATAAATAAAAAAAATAGAGTTAAATATATTTTT
AATCCATATAAATATACCAACTTTTTATTTTATTCCCTCTAATTTTTTTATTAGACTTTT
AGTCTCCCAAAATTTTTTCATCACCACTTTTAGTCCATACTTTTTAGTCAACTCATGTCT
AACCTTCATATATTTTAATGAAATTTTTCATAAATGGGTAGAATATTATGACAATCTCCC
TCATATATATATATATTTTTCAACAAAACTTGAATTTTTTATGTTTTTGGTGCTTAAAAA
TTCATATTTAATTCATGTTTTGTTAAAAAAAATTCTAATTTTTTTGGGAGTGATTGTCAT
AATATTTTACATAGTTCTGGAAAATTTCATTAAAAAATATGAAGGTTAGACATGAGTTGA
CTAAAAAGTAGGGACCAAAAATAATAGTTCTAACAAATTTTTTCAGAAGGACTAAAACGA
AAAATATGTATATTTATAAGAAAAAAATAAGACACTCGTTAATATTTCCCTTAAAATAAC
AACTTTAAATAAGGAATTTTTTTTTTCTGACCCCTTTGTCAAAAAAAATTCCATGTCTAA
CCCCCTATGAATATTATTCACCAAACTGACCCACTTTTTTTTTTTTTTTTTTTGTCCTTT
TTCCATTCCCGCCATTTGAAAGCTCTGACACATGTCAAATCCTGACTGACCGACTGTTTT
TTATTTTTTTTCATTACCGCCATTTCAAATGGCGGGACTGAATTTTAATTTTTTTTTTTC
GTTTTTTGTTTTTTTGGGCAACATATATATACATTAAAAACATAAATAATAATAAATAAA
AACATAGTAATGATAATGATTACCGTACCATTGAGTTATCGGTTACGATTGAAAACCGGG
AGATTCCACAACATCATCAAACACCGCAACCGCGTCAAAAATCTCAATTGTTTTCACAAA
CACAATATGCGTTTGAACCCCCATCTTCATCACAACAATTACCGTACACCCAACTGTTCT
CACAAACACAGTATGAGTTTGAACCCCCATCTTCATCACAACAATTACGGTACACCCAAT
CGTTCTCACAAACACAACAATTACCGTACACCCAACCGTTCTCACAAACACAATATAAAT
TTGAACCCCATCTTCATCACAACAATTACCGTACACCCAACCGTTCTCACAAACACAATA
TGAATTTGAACCCTTATCTTCACAACCACAACCACCACCGCAAACGCAACCACAAACACA
AACCCGCCTAGAAGATCTTTTCACTCGTCAGTTTGAAGAGATCCCAGACAACATTCAAGA
ACAAGAAGAAGAAGCTAGTAGTGAAAGTGACGAAGACGAGGCACTTCAGCATGATGCAGA
TGAAGAAGACGAACACGAAAATAGATATGAAGAAGAAGATATTTGGAGGAACATTATGTT
TGGCACACAACCACAACCACCGCTACAGACAGTGCCGATCAGAGCCTCTTACTGTCCCCC
GCTGCATATGCGTAACGTTGACGTTGATGCATATGATGCTCTGCCTACCGACGATCACTG
GAATACGAATGTTCATGTCGATGGGGCTATTGAGCAAGGAATGACATTTCACAGCAAAGA
AGATTGTTTGCATGCAATCAAGTCTTTCCACATCCGACAATCGCTGGATTACGATGTTAT
ACACTCAGATCCAAGAAGATATGTCATTCAATGTACCCTCGAGACTTGTCTATTTAAGTT
GAGAGCTTCCTTTAGAAAAAGGAGTGGCAAATGGAAGATTGGAACCATGATGGGTCCACA
CAATTGCACATCGACTTTAATGTCACAGGATCATCGCAAGCTCAACTACAAACTTATAAG
TCAAAGCATCAAAACACTTTTGCATGCAGATGCCTCGGTAACGCCAAAATTGATCATTGT
GCACATTAAAGAAAAGTTTAACTACACAACCACATATCGAAAGGCGTGGTTAGCAAAGAA
CGCTGTCATCGAATCTATTTACGGGAAATGGGAGGAATCATATAATGATCTTCCGCAATG
GTTGAATGTGATGAAGGAGACAATGCCAGGGACCGTCTTTGATTTAAAAACGCAAATTGG
CGAGAATGGAGAGACACAATTTCATCGTCTATTTTGGGCCTTCTATCCATGCATCCATGT
GTTTAAGTATTGCAAACCAGTTGTCCATGTCGACGGGACGTGGTTGTATGGCAAGTACAA
AGGGACATTGTTGCTTGCGGTAGCACAAGATGGAAACAACAAAACGATTCCAATCGCCTT
TGCGCTTGTCGAAGGTGAGACAAAGGAGGGCTGGAGTTTTTTTTTTTGAAAAATCTAAGA
AGGCACGTCACAAAAGGAATATCTGTCTGCATGGTCTCCGGCATACATGAATCAATTAAA
AGCGCATTCAATGACCCAAGGAATGGTTGGCAAGAAACTGATTCAGCTCATGTGTACTGC
ATTCGACACATTAAGCAGAATTTCATGAGGACAATCATGGATGGAGATCTTAATGATGTT
GTAAATAATATGGGACATGCCCTAAACGTATCCTTGTTCGATTACTATCGTGGTGTAATC
CAGAAGGCAAATCAG
>MtrunA17_Chr6g0474831 len=918 begin=28915976 type=mRNA strand=- chr=MtrunA17Chr6 gn=MtrunA17Chr6g0474831 end=28917637 def=Putative protein kinase RLK-Pelle-DLSV family
ATGAAGAAAGTTGGTGAAGAAAGTGCCACTTTAGAACCACTACAATTCGATTGGGTGGTA
ATTGAAGCAGCAACCAACAACTTTTCTACCGACAATTACATTGGCAAAGGCGGGTTTGGA
GAGGTTTACAAGGGTATCCTTCTAGATGGACGAGAAGTCGCTATAAAAAGGCTTTCAAAA
AGTTCTAATCAAGGTGTAGAAGAGTTCAAGAATGAAGTTTTGTTGATAGCCAAGCTTCAA
CATAGAAATCTAGTTGCTTTTATTGGTTTTTTCCTTGAAGAAGAAGAAAAATACTTATTT
ATGAATATGTGCCAAACAAAAGTCTTGATTTCTTTCTATTTGGTTAGATACTTTAAACTC
TTCCATTTGTCAATATGTAGATTGATGCATTACATATATATCTTTTTTCTATATATCAAC
TATTTTGTAGATTCTCAACAACAAAAGTTGTTAACTTGGGTTGAACGCTTCAATATCATA
GGAGGAATTGTTCGTGGACTTCTTTATTTGCATGAACATTCTCGACTCAAAGTTATACAT
CGGGATGTCAAACCTAGCAATATTCTATTAGACGAAAATATGATTCCTAAAATTTCAGAT
TTTGGTTTGGCTCGAATTGTTGAAATAAGTCAAGATGAGGGAAGTACAGATAGAATTGTT
GGAACATTTGGTTATATGTCTCCGGAATATGTAATGTTTGGACAATTTTCTGAAAAATCC
GACATATATAGTTTTGGAGTTATGCTTGTAGAGATTATTGCTGGAAAGAAGAATAAAAGT
TCGTTTACTCCACATCATGTTGCTGATGGCCTCTTGAATCATGTATGGAGACGGTGGATG
GAGGAAACACCTTTAAGTATACTGGATCCAAATATTAAAGAATATCATTCTACAAATGAA
GTCATTAAGTGCATTTAG
>MtrunA17_Chr1g0187731 len=261 type=mRNA strand=- chr=MtrunA17Chr1 gn=MtrunA17Chr1g0187731 begin=37637580 end=37638494 def=Putative pre-mRNA splicing Prp18-interacting factor
ATGGTAAAATACCTTTTGAAGCTTGATGTCAATTCTGCTTACTATGATCCGAAAACCTGT
TCTATGGTTGTTGTTCTAATAAAATGCTTTGTAGATACTCCCACTCCATTAGAGGAGAAA
AAGTTTGCTACTTGGGGGACTGATGTACTTGACCAGAAGAAACTTGTTGAGGCCCTTAAA
AAGGTCAGTCCCGAGGAGATGGTGGCATGTCGCATGAAAATGATTCATCGTGATGATCCC
GTGAAAGCTTTTCTACATTAG
>MtrunA17_Chr3g0128471 len=1147 end=46210671 type=mRNA chr=MtrunA17Chr3 gn=MtrunA17Chr3g0128471 strand=+ begin=46208153 def=Putative transcription regulator GNAT family
TTCTCCCTAGTTTTATCCATCTATCGAAAGTCGTTGGTTGCAGACAAAAATGGCGGCAAC
AGGAGGAGTTGCAGCAGCAATTGAAGTTTTCGCTTCCAAATCAATGGAATTAAAATGGGT
AAGAACAAGAACAAGAACAAGAAGAATCACCAAAACCACACACAAACAAAAAACGCTATC
CACACCCCTTCTCCCACTTTTCATTTCCACTAACCCACACCACCTTAATCCTCACCATCT
CCAAAACCTCTGCTCCATATGCAACCACTCTTTTCACAGATTCCCCAACCTTAATATCTC
TGACACCCCTGAGCAAGTTGATATCAACAAGCTTCGCATTGCTCTTTCTCATAGTGATGT
TCTTGTCTCTGTTTTCTGTAAACCTCATCATGTTGATGGTTTAGATGAATCTTTATCTTC
TGTTGTTGATTTCTTTACTCCTGTTTCTCCTGAACGGGATTTGTTCGTTGGGTTTGGTCG
TGCTGTTTCTGATTTTGGTCTCACTGCTTCTATCTATGATGTCATGGTTATTCCATCCTT
GAGGAGAATGGGAATTGGAAAAATGATTGTTAGAAAAATTGTGAGAATGCTTACAAATAG
AGACATCTATGACATAGCAGCCCTTTGCTCAGAGGATGAGAGGTTGTTTTTTAAGGCTTG
TGGATTTGGTGGTGACATTTTGGACTCTACTACCATGATGTACACGAGAACTGTTTCATC
AACAATCCAGGAAAGCAAGCAAACCGTAACACCTGCAGGCCGAAAGCTATTGTTGGTTCC
GCCTCTGATTGACAGACTCAAGAACCCTCAAGGACGATAATATAGAGTCATTTTCACTGT
ATAAAGTTAGCAAAAAGAAAATTGTTGTTTAAGCAGCCAGAAGAGGTTAAATGTCGGCAT
TTTTTTTGTCATTCTTGGCTTGTGTATATTCAACTAAGCAGGGAAAATGTGTAGTCGAAA
GATTCTTTTTGTCATGCTTTTACTGTAAATGTGCGAAATATTCTTGCTTTTACTTGAAGA
ACACATTTTTGTACAGAGTATATCCTAAATTGGTATTCTAAAGATTTCAGTGTCATCCCA
CAAGTATTCTAGAAGTTTTTGTCATTAAACAACTATGTTTTATAGAACAAGTATTCTAGA
AGTTTTT
>MtrunA17_Chr5g0421411 len=1244 end=22475652 begin=22472976 strand=+ gn=MtrunA17Chr5g0421411 chr=MtrunA17Chr5 type=mRNA def=Putative peroxidase
TGTATTTCTATGTGTGTGTGGACAATGTTACTTTTAGTTTAAGAACACTCACCAACTTAG
GCAATATTAGTTGCATCTTCTCTTGACTCTAAAGAACATCTTTAAGAAACATTGAATTCG
CAAATGCATGGAAAAGGTCAAGGAAGCAAATGGAATGTTCGGTGCTTTCTGAACCTCGTA
ACGCAGCCTCGGTTGTTCGGCTTCACTTCCATGACTGCTTTATTCAGGGTTGCGATGGAT
CGATCTTGCTCGATGATACATACACACTTAAAGGTGAAAAGAAAGCAGCTACCAACATCC
ACTCTTTAAAAGGCTTTGAAATTATCGATCAAATCAAGAACTTTGTTGAATCAGAGTGCC
CTGGAGTTGTTTCTTGTGCCGATATTCTCACAATTGCGGCTAGAGATGCTGTGATTCTGG
TTGGTGGACCATACTGGGATGTTCCTGTGGGAAGGAAAGATTCCGTGACTGCAAGTTTTG
AACTTGCTAACACCAATCTTCCAACACCTGATGAAAGCCTTGTTTCTATCATTCCCAAAT
TTCTTTATCAAGGCCTATCAGTCACGGATATGGTTTCCCTTGTCGGATCCCACACCATTG
GTATGGCAAGGTGTCAAAATTTTCGATCAAGAATATATGGAGACTATGAATCAACTTCAG
TGAAAAATCCAATCTCAGATAATCAGTTCAACAACCTGAAATCTATTTGTCCACCAATTG
GGGGAGGAGACAATAACATAACGGCAATGGACTATGTGACGCCTAATCTCTTCGACAATT
CTTTCTACCAGTTACTATTAAAAGGCGAGGGAGTTCTTAACTCAGATCAAGAAATGTACT
CGAGTGTGTTCGGAATCGAAACAAGAGAGCTTGTCAAGAAGTATGCAGCAGACTCTCTTG
CTTTCTTCCAGCAATTCTCTGATTCCATGGTCAAAATGGGAAATATCACAAATTCAGAAA
GCTTCATCACGGGAGAAGTTAGGAAGAACTGCAGATTTGTTAACACATAAAACTTTCATT
TTTTGGATTATGTATTTTATGTTTGTTTCGACACATATAGAACCATTAATTTTATGTGTT
TCAGTCACTTTCAGCCATAGCTAGTTGATACAATGATATGTAACAAATGAAGCAAGCAAT
TATATAATGAACAAATGAAGTAAAATCGACTGATTTCCTTTTCATACAAAGAAAGGTGTT
GAGTTTGAGAATGAAAGTTGATGTAGCCAATGTTAGATTTCCTT
>MtrunA17_Chr4g0043091 len=2399 end=40237490 begin=40231022 gn=MtrunA17Chr4g0043091 chr=MtrunA17Chr4 strand=- type=mRNA def=Putative beta-glucosidase
TCCATCCATCCAAAGTCCACAACTCATTAATTAGACAGATTAGATTGAAGACGGTTATAG
GAGCATTATCTAATCTAATCTGATAATAGAGTGAGTGTGAAGGGAAATCTAAGCCACTTT
CCAAAACAAGTGTTTGTTTTGTTTTGGTTTGGGGCCACATTAATTATCTTCACCTTTCAT
ATACGCGTCTCCAATTACCATTCATTACTTCTCCCTCATTCACACTCCTTTCCCATTCCC
ATCCCACTCACATTTCCTCATCTATATATACACTTTAGTTAGAAATCGTGTTCCACAATA
CTCCTACCTATTTGCATAACTCACCCTCTTTTTTTTCTCTTTCATTCATCATTCACCACC
CATTATTAAATAAATAATGGGGTTGAGAAGCATTGTTGTTATGATATTAGCAATAATAAC
ACTATTATTAGAGATTCAGACATGCTTATCAGCGGAGATTAGTAGGGCGAATTTTCCACA
TGGCTTTATATTTGGCACTGCCTCTTCAGCTTTTCAGTATGAAGGAGCAGTGAAAGAAGA
TGGAAGGGGACCATCTGTGTGGGACACATTTTCTCATACTTTTGGCAAGGTAACAGATTT
CAGCAATGCTGATGTTGCAGTTGATCAGTACCACCGATACGAAGAAGACATACAACTCAT
GAAGGACTTGGGGATGGATGCCTATAGATTTTCCATCTCTTGGTCTCGAATTTATCCCAA
TGGATCTGGCGCAATCAATCAGGCAGGAATCGATCATTATAATAAATTCATCAATGCATT
ACTGGCGAAAGGAATTGAACCTTATGTGACACTCTACCACTGGGACCTACCTCAAGCCTT
GGATGACAAGTATAAGGGATGGCTCAGCACTGATATCATAAAGGACTTTGCAACTTATGC
TGAGACGTGCTTTCAGAAATTTGGGGATAGGGTGAAGCACTGGATCACGTTTAACGAGCC
ACATACATTTACTACACAAGGGTATGATGTCGGTTTACAAGCGCCCGGACGGTGCTCCAT
TCTCCTTCATCTATTTTGTAGAGCAGGGAACTCAGCTACTGAACCTTACATTGTTGCTCA
CAATGTCCTACTTACTCATGCCGCAGTAGCAGATATTTATAGGAAAAAGTATAAGAATAC
ACAGGGTGGATCACTTGGGATAGCTTTTGATGTAATCTGGTATGAGCCTGCCACAAACAC
TAAAGAAGACATTGCAGCAGCTCAGAGAGCTCAAGATTTTCAGCTAGGCTGGTTTCTTGA
TCCTTTGATGTTTGGAGATTATCCGAGTTCAATGAGAAGCAGAGTAGGAAACAGGCTGCC
AAAGTTTTCTTCATCCGAGGCTGCTCTTGTTAAGGGTTCATTAGATTTTGTGGGAATCAA
TCATTACACCACATTTTATGCAAGAAACAACTCTACTAATTTGATTGGAATATTGCTCCA
CGATTCTATTGCAGATTCCGGTGCTATTACTCTTCCATTCAATGGCACTAAAGCTATTGC
AGAAAGGGCAAATTCTATATGGTTATATATTGTGCCACAAAGTATGAGAACCTTAATGAA
CTACATCAAGCAAAAGTATGGGAACCCTCCTGTCTTTATCACTGAAAATGGGATGGATGA
TCCAAATAATATATTTATCTCCAAGAAGGATGCTTTGAAGGATGAGAAACGGATTAGATA
CTTCAGCGGCTATTTATCTTATCTACAGGCATCTATTAAAGATGGTTGCAATGTGAAAGG
ATATTTTGCTTGGTCACTGCTGGATAATTGGGAGTGGGCAGCTGGATATTCTTCAAGATT
TGGTCTGTATTTTGTTGATTACAGAGACAATTTGAAGAGATACCCTAAACAATCTGTCCA
ATGGTTCAAGAACTTCTTGAAACCAGCCAAATAGTTGTTAAGATATATAAGATTGTATTT
GGAATGGTAAAATTGATATTTGATTTGAAGTGAAGTGAATTAATTTTATTTGTAAATTTA
TTTTTATGTTTGAAACTTATAAATTATGATAAAAATAATATTTGCATTGATTTGTATGAA
ATTAATTTCATTAGTTAATTTAGGACAATACTTTCTTGCTAGCTTTTTCCACACACCATG
CACAAGTTGGTTGATATCATAAAACATAACAAGGAAAACAATGTTGGTGGTCCTATATTT
GATTCCTCAAGTTTAATGTCATTTTTGGTAAACATATCATAACTACTCTTGCCACTTGCA
TTTGTGGTCCACATTTAACCTTGTTGTCGTGGAAATCAGTTGATAGAGATGTTAGACAAA
ATTTTGTTTATTCCTTCAAGTTATTGTTTTCTGTTTCTGAAACGTATGACCTTTGCTTCC
AACCCTTTGTCCATTTAATTTCAATTATTTCATATTTTACCAAACCTGTTGATCCTTCT
>MtrunA17_Chr4g0023081 len=1922 begin=23542621 type=mRNA strand=- gn=MtrunA17Chr4g0023081 chr=MtrunA17Chr4 end=23545671 def=Putative metallo-beta-lactamase
TCGAAAAATCCCCGCTAAGCATTCCCCAAATGCAAATATAAAGTAAAATTTCTCATTCTC
ATAATCACTTAAGCTTCAAAGAAAGAGGTTCACACTTTTAGTGTTTCTTTCTCCATCACC
AAAAATGGAAGAAGGGTTAATATCAGTAGATCGTTGGGGAAAGGGTAGTGAAGCATACTT
CTTAACACATCTTCATTCCGATCACACTAAAGGTCTCTCTTCTAAATGGTCACATGGCCC
ACTCTTCTGCTCTCCAATCACCGCCAGACTACTTCCCATCAAATTTCCCAATTTCAATCT
CTCCCTTCTTCGCATTCTTCATACTGGCACTTCTCACACTCTCTCACTCCGTTCGCCTTC
TTCTTCCGATCCCACCACCGTTGTTGTCACCGCTATCGACGCCTGTCACTGTCCCGGTTC
GATTATGTTGCTTTTCCGCGGAGATTTTGGTTGTGTGCTTTATACTGGTGATTTTCGTTG
GGAAGCTGGTTGTGAGAAGGCAAGGATTGCCAAAAATATGCTTGGTGTTGCTCTTAAGGA
ACATGATGGTGATGTTGATGTTGTTTATCTTGATAATACTTATGCTAATCCTACTTATGA
TTTTCCTACTCGTAGCGTTGCGGCTCAGCAGGCAATTGATATAATTTCGGCGCATCCTGA
CCATGATGTTGTTATTGGAATCAATAATTATGGGAAAGAGGATCTCTTGCTTCAGATTTC
AAGTGCCCTTGATATAGATATATGGGTGTGGCCACAGCGATTGCAGACTATGCATCTTCT
TGGTCTCCCTGATGTATTTACAACCGATACAAGTGCTACTAGAGTCAGAGCTGTTCCAAT
GTATTGCTTTAGCATGGATACATTGGATGAATTAAATTTATACCGCCCAGGAAAATGCCC
AACTATAGGAATTTTGCCATCAGGTCTTCCATGGGTAAAGAAATCCCTTAAAAAGAACGA
GTTTCTTTCTGGTTCTTTTTTGACATTGCGTTATAAGAGACGCAGATGTGACACAGATAG
TACTCAGGTCCAGATGGATAAGCAAAATGCAAAAACAGGATCTCCCAAAATGTTGAACAA
GTATGTATTTTCAGTTCCCTACTCTGATCATTCAAACTATGCAGAGCTGGAGGATTTTAT
TAAGCTTGTCAAGCCAAGCAGTCTGAAGGGTATTGTTTCTTCCTCTACATGCTATATTGA
ACCCATGTACTATTTTGGCCGACTTTGTACCGGTAACCAACCAGTACAGCAGTTGCATAA
CAGGTCTAAACTGATAGAAAGTTGTAATGTTGAAGAGGATGATGATGAGTTAGATAGAAA
GATAAGCAAGGAAAGTTATAAAATGAATGACATTGGCAAAAGGGTAGTAACAATCAGCTC
TGAAACTTCATTTGAAGATGATTATGTTGAGTCAGACGATGAAACTTCATTTGAACATGA
TAAGTCTGTGTTAGATGAAACTTCATGTGAAGATTGGAATGTTGAGTTAGATGAAACTTC
ATTTGAAGCTGATAATGTTGAGTTAGATAGTAACAGAAGCAAGAACATGTTTGAAATGAA
AGAAAATGGTAAAAGAGTAGTAAATGTCAGCCCCGAAACTTCGGTTAGAGATGATAGCGT
TGAGCAAGGGAGGAACAGAATGAAGGCTTTGAAGGTTAAGTTATTAGGTTTTCGTATGAG
AAGGTTAAGAAAACAGCGCAGAGCTAAAATTTCATACCATGTTAAAGAAGAAATTTGGTT
TTCAGATTAAGTTTTCATATGATCACTGCTTTTGAAGTCAATGTTGCAAGGTATGATCTA
CTATTCACCTAACTCAATGTATCAAGAAGTAATTGGATGATCTTTTGTACCCTTATTGGA
AAGATTTTGCATTTTGAACACTACAATCTGCTTGTGACAGAAGAATTGTAACATGAATTT
GT
>MtrunA17_Chr4g0073821 len=1366 begin=62618624 type=mRNA chr=MtrunA17Chr4 strand=- gn=MtrunA17Chr4g0073821 end=62620167 def=Putative proteolipid membrane potential modulator
GAAACCAAATTGAGTTTTTATTTTAAGGAAATAAGAGAAAATGATAATGATTTATGTTTT
TTGGTATGACGACAAAAAGTATATTTTAAACATTATCAATTTACAGAAGTTATCTTAAAA
TAAAACGTGTAAGTTGACCTAAACTTTAGATGATCATCACTAGTTCTTGTTTGGATCGGG
ATAATCAATTCATCAATCAACAAGAAGAAGAAGAAGAAGCCAGAGTGAGTTCATCTCCAG
AAAAATGCCTTCACGTTGTGAAATTTGCTGTGAGATTATGATCGCTGTCTTGCTCCCTCC
TTTGGGTGTTTGTCTCCGCCATGGTTGCTGCACTGTTGAATTCATTATTTGCTTGCTCCT
AACTATACTAGGATATCTTCCTGGTATAATTTATGCTCTCTATGCCATTATCTTTATTGA
TCGTGATCAGTACTTTGATGAATATAGGCGTCCTTTGTATGCACAATCACAATACTAGCA
CTAGCACTACCACTACCACATATGTCTTGTGTTCAACTCTTGATTATGTATGTAATCGAC
ACCACTTGAATTTTATTCTTATTTGTTGTAATTCTCTTTGAGAAAATTATATGATGATGT
GATTGTTGATTGTATGGTTATTTGTAAGATCAAATTATGAAAATAAAGTGGTTAGTTATA
TTGTGGAAGATAATATTGTAGAGGGATGGCAACGGGGCGAGTTGGGGCCGGTTTTAAACA
TCCCTCCTCCTTATCTTTGTACCGCTCCTACCTCCAAACTTTGTCGAAAATGATTATCGA
ACATCCACTGCCACCCCCAACAGGGGATGGGTTTTGCCCCGCCCTCAAGTCTAGAAATTA
ACACAACTTGTATACAAATCTTTGCATTTAATTTCTTCATAGCATCAAAGACTAATAATT
AAATTGTACCATTTAACTAAAATCAATCACAACTTGTAGGGCAGGTGCCACCTTCCCCGA
CCCTGCCCGCCTGCCCTCTACTTTTTAAAATCCATGTTTTTTCCACATCCGCACTTAGTT
AAATCGTCCTTTTCCGTTAATTCTAGGGCAGGTTCGGCCGGGTTCGGATCTAGTTTATGA
TAGAGATTAGGGACGATGAAGTGATGTTGATGGCTTGCTTGTTAATTGATTAACCACTCA
GAATAAGCTTAGTCAAAATAAGTTTATATACGTATTTATTGATTGATGATTGATTGAACT
TAATTCTTCACAGGATTACCTGTTCTTTGCCTATCAGATGTTTCAAAAACCAGGAATCTA
CTGTGATGTATTGCGCCTCTAAGTTTTGCATGAAAATATAATAAAATTAAGGGTTAAATA
TGTTTTTGGTTATTATAAATAGGGTTAATAGTGTTTTTCACCCCTG
>MtrunA17_Chr3g0103611 len=363 end=27962707 begin=27962345 gn=MtrunA17Chr3g0103611 strand=+ chr=MtrunA17Chr3 type=mRNA def=hypothetical protein
ATGAACTCTGAAACTTATTTTATTCTAATGGGCATGTTGGTGGCTTTAGCTGCAACGAAG
TATGAAGCTTTAAAAACTAGTACTAACCCATTTCAACCATCATCCCCAACTTTGTTGCTG
TTTTTGACATCTCTATGTTGTCACACAGTTTCATCCACAGCTGATATGAGCTTGCCAGCT
ACTATATATATCTTTCACATTTCTGGTGTTGTTGGGGTCGACACACTTTTGTGGATTATC
CTCTCTCAGTTTTCGAATTGGTGTATCATCAACTCATTCGTTTTAGTGGTTACTTTAGTC
TGCCACACCAACTGCATCGAATTGGTGTATCTAACGTCCTACACTAGACCTCTTCCTTCC
TAA
>MtrunA17_Chr3g0103011 len=1215 type=mRNA strand=+ gn=MtrunA17Chr3g0103011 chr=MtrunA17Chr3 begin=27482110 end=27483619 def=Putative S-adenosyl-L-methionine-dependent methyltransferase
ATGCTCTGGTCTTGCTTTTGTCATCGATGCCCTCCTGTTCATGTAGATGAGGTGATCAAG
AAGTACAAGAATGCCAAATCAAATGTAGAAGAATTGCAGAAGCTGGGAGCATACGTGTTA
CATGGAGTGGATGCAACAGCAATGAAGTTTCATCCGGATTTAAAAATGCGGAGGTTTGAT
CGCGTTATATTCAACTTTCCTCATGCAGGTTTCCATAGGAAGGAAGACAACTTGATGATG
ATCAAGATGCATATGGATCTCGTGTTTGGTTTCTTCAAGAATGCATGTCACATGCTTAGG
GCCAACGGTGAGATTCATGTCAATCACAAAACTACACCTCCTTTCATTGACTGGAACATT
GAGAAGCTCGCCAAGCAATGCTTTCTGACAATGATTGACTGCATTGATTTCAACAAGGAA
GATTATCCAGGTTATAACAACAAACGAGGAGATAGCTATCGATGTGATGACCCTTTTCCT
CTCGGTAAGTGCAGCACTTTCAAGTTCATATGCAATCCTAGAAGTATGAAAAACCATTTG
AGGGGAAATCATATCGAGATTTCTAGACAACAGACAATTCTTCCATTTCATGAAGAAATT
CAGAGCATTGCGCAATTTCCACCTCCAGTTGATCTCAACTATCTTCCTCGAACAAGTTTA
TTTCCAAAAATGAATCAATTCAATTGTTATCCTCAGACAAATCACTTTCCAAAGTTGAAT
GAACCAATTAGATCAGAATTTGACTTGAGAAATGGATACAATACGATTTCAAGGGAGATC
AACAATGTGACAGAAATACACGGAAGTGTTGCTTGTTCTGCTGACGGTTACCGCTATGCT
CGTGATATGACACAAGACACTCGAAGATTGGTACCACCAATGGAGTCATTGCAATCTCTG
CAACCTTGGCCAACACCAACTAATTGCCGATATTCTCTAACAGAGCCTCTTAGGAGAACA
ATGGATATGGCTCCCCCTTTGTCCCTTGGTGCTAGGAATGGAGACTACCAATACAAAGCC
TTTGAAGGAAGCTCAAGTTATATGCAAGAAGAACTTTACAGAAATGCCCAGAGGCCAAGC
TATTTCCAAGAAGAACCTTACAGAAATGCTCCGTTGCCAAGTCGCTCTTTTGATATAGCT
AGGTATGACTTAGAGAGGTACAATGCTGAAGTGCCTAGGAGAGTTTTCAATAGAGAAATT
TATGCTATGCAGTGA
>MtrunA17_Chr8g0389811 len=1005 gn=MtrunA17Chr8g0389811 chr=MtrunA17Chr8 strand=+ type=mRNA begin=47249252 end=47250828 def=Putative transcription factor FAR family
TTCTCTTTTCGATTTATGTCAGTTATCTTCTCCAATTCCCTTTCTACTTAAGCGAATCAC
CATTGTTGTTCTTTGATCATATCCAAATAACACAAAAGCCTATTCATTCTCAAACGATGC
AGATGCAGATCTGGAATTTGGGTTAAAAACTTAATTTCAGTTTTTCATGAGTGTTTGATC
TATCTCCAGCAACAAAGCACCGATTATTATTAAAAGTTGTTCCCCGTGTATTGGAAAAAT
GGTGGATTTTCAATCTGATTCGACTTTTGATGAGGAGGATTTGACACAGGGATTGGATAG
TTTGTCATTGTTTAAGGATGATTCTGATCGTGAAGATGTTATTAACGAGAATGAATCTGA
AATACCAAAGGAAACCATTGAAGGCAGTAGAAATGATGGTGACAACAGATGTAGGTTCGA
CGAGTCTTATGTTGTGAATTGTTTGGAAGACATTTCAAGTATTAACTTCAAAGAATTAAG
TTCAGAAGATGTCAGGAGATACCATTTTGTAGATGTTGCTGTAGCATTTACTTTTTATAA
TTGGTATGCTAGCTGTCATGGTTTTGCTGCAAGAAAAAGCAAGGTAATGAGAAGCAAAAG
TGGTGAACTAACTCAACAGACACTTGTTTGTTATCGACAAGGGTTTACAGAGAAAAAAAG
TTGCAGCTCATCAACTAGAAAGCGAGTACCGAAAGCTCGTGTGAGATGTGGTTGTGAAGC
AAAATGTCGTGTTCACATTGATTCAAAAAGTGGAAGGTGGTACATGAAATTTATGAACGA
TGTTCATAATCACGCTTTGTTGGATGACCAATTCACCAGTATGCAGTGGCGGAGCCCTTC
ATGGTGGCCCACCCGGAAAAATTAAAAAATCAACAATTATAGGTCTATTTTGCGAGATTT
TATACAATTTTGTGTCGGTTTTATGTTTTGGTTGATCCAAATTCCTGCAAAGTGGTGTAA
TGGCCCATCCGAAAAATTTAAATAATTCAATTATAGGTCTATTTT
>MtrunA17_Chr1g0184271 len=1291 begin=34818941 type=mRNA strand=+ gn=MtrunA17Chr1g0184271 chr=MtrunA17Chr1 end=34820403 def=Putative transcription factor AS2-LOB family
TTAAGAAAGCAAGAAACAAACCTAAACCCCAAATTAAAGGCCAATAAATTAATCGATTAA
GATGGCTGGTTCTAGTTCTGTGTCTTCTGGTTCTCCTTGTGGAGCTTGCAAATTTTTGAG
AAGAAAATGTATAAGAGGTTGTGTTTTTGCACCTTATTTTTCTCATGAACAAGGTGCTAC
ACATTTTTCAGCCATTCATAAGGTTTTTGGTGCAAGCAATGTCTCAAAGCTTCTTGCTCA
TCTCCCTGTAAGTGATCGCTGCGAAGCCGCTGTTACAATCTCTTATGAAGCTCAAGCTAG
ACTTCAAGATCCTATTTATGGATGTGTTTCACATATTTTTGCCCTACAACAACAGGTGGT
CAGTTTACAAACACAACTGGCTTATCTCAAAGAACAAGCAGCACAAAATTGTCACATTAA
TGCATCTACCAATGAAAACCCTAATGAAAAATCTAATTCTCTTACTCTCCCTCAAGATCT
TCAAACTTGGTTCCATGTGGAAAATTCCAATAATCACCAACTTGGGCAAGAATTTATTAC
TAATAACTTGTCTAATATTTCCTTAACAACACAATATTATGGGAACAATACTCTCAACAT
GGATCTAGACCCTATGAGGAATTATGAAAATTCAAGAGTCATTGAAGAAAACACTTCATT
TTCTAGCTTTGAGGAAAGTACTTCTAATTCCATGGAAACAAACAGGAGGACATGGGGATT
TGATGAAGTTGAGGACCTACATTCAGTGGCTTTTGGATACAGTTGATCAGATTTATGAAT
CTTAGCTAAAGAATTTGGCGAAACAACTTTATCAATTTTGAAAAATCAGTCGCTAAATCG
GTCTCTAAAGCAGTTCTCTAAATAGAGAATTTTTATTAGTGATTTGCTAGCTGCTGCATA
TTGTGAAGCACATGCACCATAGTCTATTGCCATAAATAAGCTAGCTAGGAAGAATATATA
TGTTGAAATTATATAATTGGAATGGAATTCCACTCTCCTATTGTTTTGTTTAAGCTAATT
AGTTTAATCATGGTAAGTAATAGAATTATTCATGTGTAATTCTTATAGAAGATCACTGAA
AATATTGGTTTTCTTACGCGGCTATGTATCATTTTGGTTTCTTCATGGTCATAGAAATTA
CGCAGCACCGACGCTTTAGATTAATGGTGTTTTCGATGTCTGATATATGTCAGTGTCTGT
CGCCTATGCTACACTTACATTCAATATATGGTAGTACTATTTTCTTAAATTAATACTTGT
GTGGCAAAGGTTTTAAATGTTTATCTAATTA
>MtrunA17_Chr8g0375071 len=1365 end=36935775 type=mRNA chr=MtrunA17Chr8 strand=+ gn=MtrunA17Chr8g0375071 begin=36934411 def=hypothetical protein
ATGGTCGATGTAGACCGGAGAATGACCGGTCTAAACCCAGCTCGGGCTCACTTAGCAGGT
CTTAGAAGACTCTCAGCCCGAGCCGCTTCCATTTCCACCGCCACTACCACAGCACGTAAC
GGTCTTCTCTCATTTTCACCTATAGCTGATAAAATCATAACCAACCTCCGTAATTCCGGT
ATACAAGTCCAACCGGGTCTCTCTGAACCCGAATTCGCTCGTTTAGAGGCCGAATTCGGC
TTCATCTTCCCACCAGACCTCAAAGCTATACTCACCGCCGGCTTACCCGTCGGAGCCGGA
TTCCCCGACTGGCGCACTCGCCTTCATCTCAGAGCTTCCCTGGATCTTCCCATGGCGGCA
ATTTCGTTTCAAATCGCGAGAAACACGCTCTGGGCCCGGTGTTGGGGATTGAAACCCACA
GAACCCGAAAAGGCTTTACGTATCGCAAGAAACGCTCTGAAGAAAGCACCGTTATTGATC
CCAATCTTCAACCATTGCTACATTCCTTGTAACCCTTCTCTCGCCGGAAATCCTGTTTTC
TATGTCGACGAGAATCGAATCTTTTGTTGTGGATTCGATTTATCAGACTTTTTTCAACGT
GAATCACCGAATCGGAGCTCTGAATTTTCTCCGGGTCCTGTAGTTTACAAGAAACAAAGA
TCGTTTACAGAGAAAAGTGTTACCACTTTTTGTTCAGAAGCGAATTTCAATCGGAGAAGC
CTCGACGCCGGTGGAAGAACGCCGAGGTGGGTTGAGTTTTGGAGCGACGCCGCTGTTGAT
CGCCGAAGAAGAATCTCGTCATCACGTGTAGAGTCACGTGCAGTCTCGCCAGAGCGGTTT
TTTTATATTCGGAAATTTGAAGAACCGAAATGGGTTGAGAATTACGTTGAAGAAATTGGG
TCGGTTTTAAGAGAAGGTGGATGGAGCGAACCGGATATAACAGAAATGGTGGAGGTTTCA
GGTTCGGGTTTTTTCGAAGGTGATATGGTTATGTTGAATAATCAAGCGGTGTTGGATGCG
ATTTTATTGAAGGTGGATCGGTTTTCGGATTCGTTGAGAAAATCTGGGTGGAGCTCCGAA
GAGGTTTCGGATGCTTTAGGATTTGATTTTCAACCTGAGAAGAAGGAAAAGAAACTTGTT
AAGAAGCTTTCACCTGAACTGGTTTGTAGTATTGAGAAACTGGTTCAATCGGTTACCCGG
TCATGAATGATACTTTGGATGCAAAATTTATTTTGATTAGAAAAGTATGTTTAGGAAATT
GAGGTTTGTATTTCCATGGCCTCTTGGGTTAAGCAATTAGAAGTTTGGAAATTGTAATGT
AACATGAAATTAAGGGAACAAAGTTAGATAATTGGTTTCTAAAGT
>MtrunA17_Chr2g0287411 len=330 begin=7447761 gn=MtrunA17Chr2g0287411 strand=+ chr=MtrunA17Chr2 type=mRNA end=7448090 def=hypothetical protein
ATGTGTTTAAGATTGTTTCCACCAATTATCAGGTTCCTCAGTCTGACTATAAATGCTAGT
GTTCCTGGTTTCAACTTAACTTTGTTCACCAATAACAAGGAATCTACTCCTAGAATGCAA
GAGGAGCTCAAAGTTATAGCAGCTCATTTAGGTGATTTTGTTCAGCCAACTTTATCCAAA
GCTGATATGTCATCTACTAGTTTAACTAAAGAAGAAAAACTAACCCCTGTGGTTAACAGA
AAATATAAAAAGAACCAGATTGTTAAAGCTTCTTCTTCTACTAGTGCTAAGTCCAAACCC
ACTTTAGGATGCCTTTCACAGCCACTCTAA
>MtrunA17_Chr2g0332251 len=667 begin=50345560 strand=+ chr=MtrunA17Chr2 gn=MtrunA17Chr2g0332251 type=mRNA end=50346317 def=hypothetical protein
TATCTTTCATTGATGATCAAAATGATAATACAAAATTATTGTCTTATTCAAATTCAAATG
CTTGTACATTTATAAAGGAAGCTTTAAATTGTGTCAAACAAAGGGGAAATAAATTTCCTA
AGAAACTAAGGCATGGGATATAGATACAGGTATTATACAAGCTAGGAAAAATTGGGGAGG
GAAAATAAAAAATAAAAAGAATCTTTCTTGTTGGAGAAAGAGTGCAAACTATCTCTTTTG
GAAGTTAAAGGACTTGATTGCAACAGCGAAAATAAAGGCAAAGCCCACGGCAATTCCACC
GACCACAAGTGCACACCATCCTATGAAGTCGTGTTGGATACCAAAAAAGTCGTCAAGGAA
AGTCTTTACATCTTTTCCGCCTTCGGTCGACATAACAGTAGTTATATCTCCAAATTGAGA
TGCAACCAATCCATAGATGGTCCATGCAACTGGACATGCCCAATAGTACCATCTCCACCA
TATTGGAATGCTCTGTCTTGGGACGACAAATCCTGAAAAGAGATTCCAAATTGCATAAAA
TGCAGCAGCCACAATAGAAGCAACATGGTGATTTGGTGTCACTGCCACAGCCATCATACC
ATAGAAGGTGAAGTAGAGCAATGTGAAGTACATGAAGAATAGATACCACAAGAATTTCTC
TGCAGTC
>MtrunA17_Chr7g0264481 len=246 begin=48008198 strand=+ chr=MtrunA17Chr7 gn=MtrunA17Chr7g0264481 type=mRNA end=48008618 def=hypothetical protein
ATGCTATTGGCAATTGCCAATTATATCTTTGCTGCTCATTATATCCGGCACAAAGAAATC
AAAGGTGTGAATGCTGTCAAGATCCTTGCCAAGGGGCTTGAAGATGCTATTGCTGGCACT
GATTTACAGGTGCTGAAGCGTGGCGATGATTCAATAGATATTATCAGTCTTGAGCAGGAA
TCAAAAGATGATTCAGAAGATAATATCCTAAAGGAAATACTGGAGGCTATGAAAGCTGAA
CTCTGA
>MtrunA17_Chr3g0122491 len=1676 end=42017402 type=mRNA gn=MtrunA17Chr3g0122491 strand=+ chr=MtrunA17Chr3 begin=42015538 def=Putative F-box domain, Zinc finger, MYND-type, tetratricopeptide-like helical
TTCTGATTCATTAGCCTTAGCCTCTCATATATATAACCCCTCTCTATGCTTTTACCCTTC
TTTATCCATCTATTATGCGAACCAGAACAGGTTTGTGTTATCCTCAAACACTTCAACTAT
CAAACATGTTTTCAGACACAAACAATAACAAAAGACACAAGAGAATGCCACAAAACACTT
CTGATTTCTTTGAACTTTTGCCTGATGACATAGTTCTCTCTATACTTGGAAAACTTAGCT
CCACCGCTACTTCTCCTTCAGATTTCATCAGTGTTCTAATCACATGCAAAAGACTAAACG
GTTTAAGTCTTAACTCTGTTGTTTTGTCCAAAGCTTCGAACAAAACATTATCAGTCAAAG
CTAAAAACTGGTGTGACTCTGCTCACCGTTTTCTCAAACGCTGTGTTGATGCTGGAAACA
TTGAAGCCTGTTACACTCTTGGAATGATTCGGTTTTACTGTTTGCAAAACAGAGGAAGCG
GCGCGTCGTTGATGGCAAAAGCAGCTATGAAATCTCACGCACCGTCTTTGTATTCATTGG
CAGTGATTCAGTTCAATGGAAGCGGAGGAACAAAAAACGACAAAGATTTACGCGCCGGTG
TTGCTTTATGTGCACGCGCTGCATTTCTCGGTCACATCGACGGTTTACGTGAGCTTGGTC
ATTGTTTACAAGACGGTTACGGTGTTAAACAGAACGTTATTGAAGGTCGACGGTTTCTAG
TCCAAGCAAACGCACGTGAACTCGCTGCCGTTTTATCTAACGGCAATAACAACAAACAAC
CGTTGCTGACGTGGAGTGTTAACCCGGGTTCAAGCCAACCTCCACAGCTTCGTGTTTTAG
CTGGTGCTGGTTCTGTTTCTGGTTCGGGTTGTCCTTTGCTGAGTGATTTTGGTTGTAACG
TTCCGGTTCAGGAGACTCACCCAGCGAACCGGTTTATGACAGAGTGGTTCGATATTCGAG
GTGGGTTTCCTGGACCGGGTATGAGGTTATGTTCGAATTCTGGTTGTGGAAGACCTGAGA
CAAGAAAGCATGAGTTTCGAAGATGTTCGGTTTGCGGTGTTGTGAATTATTGTTCACGCG
CTTGTCAAGCGCTTGATTGGAAGTTTCGACATAAGGCGGAGTGTGCACCGGTGGAGAGGT
GGTTAGAGGAGGAGGAACATATTGCCGGGGAAGGTGACGGTGGCGTTAACGTTGATGAGG
TGGTTGTGCTTGATAGTTGATAGGTTTAGATTGTTTATCCAAACGTTAACGATGACAGTA
ACGGAAGATTGTTTTGGAACTGTATTTTTTGGCATTGGATACTGAAACATGGAAAAAGTT
AAAATATTAATTGTCTCATTTATTACTGTGGCGTTGCATAATGCAAAGTCCAATGGTAGT
TTGGTCTCCTCTGTTCCTTTACCAACAGTACTTTTTTGAGTTTTTTTCTTTATTTTCTAT
TTATTGCCCTAAAGTAACTTGACTAGTTAATTTTGGTTTGGTGGAAAAAAGAAGTTACTT
TAGGTAAAATAAATTTTTGAAACATGTTAGTTTAGGTAATTAAAATGTCAACTTATTACT
ATTAGGTTCATAATTTTGGCATCAAATTTCTGCCAAAATGTTTTTCCCATCAATTTTGTT
AGTACAGTACTTTGAAATTTTAGTCAAAACAAATTTATACTCCCGTATTATTCTTT
>MtrunA17_Chr1g0203161 len=2047 begin=49084740 chr=MtrunA17Chr1 strand=- gn=MtrunA17Chr1g0203161 type=mRNA end=49092556 def=Putative RNA polymerase III Rpc82, C -terminal
AAAGCAGTTACGAGAAGGAAAAAAAGGCAGTTATGAGAATCGAACTCGTGACCAGATACT
CAACTGCAAAAAACCTTACCATTTCGCTGTGATAGACATATAACGTTAGCCTTGCTCTAA
CCTGCCTAAGAGTGGCCACGACTGCTGAAAAACCCTAACTCCCTTCCCGCGCCTTTCTCT
TCAATCTTCTCCGCCGTCTCTCTCCCCAGAAAATGGTTTCACAGTGGGGAATCAAGTTCG
CCGTTCATCTCATCACCGCCCATTTCGGCAAAATCGTCGCCAATGTTGCTGAAAAACTAC
TTAACAATGGACCTCTCACGTTGGAATTGGTTACTCGCTACACCGAACTTTCCAATGAGC
ATGTTAAGAACTCATTGCTTGTCCTAATTCAACACAATTGTGTTCAAGCATTCACTGAAG
CTGGGGATGAAGACGGGTCGAGAGTTGTTAAGCCGAAGTACTTGGTGTTGTTTGATAACA
TAGTCCATCGACTGAGATTTCCGAAATTCATGGAGATAGTGTCGCAGGAACTTGATGATA
AGTGTGTAACGATTCTCAAGGGATTGCTCCGCGATGGTAGACTTACCTTGAAACAATTGG
TTGACATGGGTCAAGATAAAGAAAATGCAATGGCTCCAGATGCTGTACGAGAGAGCCTTT
GTAGACTTCTTAGAGCCCGATACGTTGAACGTTGCCCAGTCCCCGAGGCTAAAATAGTTG
AAGAAAAGGGAGATGATAAGAAGGGCCGTTCTACTTCTAATAAGAAGGCCAGGGTTTTCA
AAGTGCCAGAGGAACATCGTGTTGTGGAAGCTGCAAAGCGTGGGGATATGATCAGATTTT
CACTTACTGCATATACAGGATGTAGTAGTGATGGAGAAACAAAGCTAGCTGATATAAGTG
TTGCAGAAAATGTTGCAAAAGAGGAGTCATTTCTTTGGCGTGCAAATTTTGAGGAGTTCA
TACGTTATCTTAGGGACAAGGCATTGATTGAGAATGTAAGAGCACGGATGGATGATGGAG
CTGCTACTGTCCTAAGTGCAATTTTGGAGGCAACAAGAAATATAGATAAAAACGTGAAAA
TTGAACAATCAGCTCCCTGTACACTGGATACAATTTCCTCAGAGGTTATGAAGACTGAAA
ATGGCCGAACTATGACCATGGATCGTGTTAAAGCTGCTCTTGTTCAGTTGGGTTGTGCAA
ACCAGAATATTGTTGATTTTAAGCGCATTATTCATCTGGCTCGAAATGAAGAGGTTGAGT
CAATTGTGTTAAAAAGGTATGGAAGAGATGCCTACCGAATGTTCAGGCATCTGTTAAAGG
AAAATCAGTTTCGTCCGACAGATCAGATTGCGGAGGCTACTCTTGTTGAGAAAAAGGAAG
CTCCAAAGTTACTGTTCAAGTTATGGAGGGAAAACTACTTGCAGATGGAGAAATTAACTG
TCAGCATGACATCTCAGAATGGGACATCTCCAATTTTAATGTGGAAAGTTAATCAGCCTC
TGCTTTGGGAACATGTTCTAGACGAGATGTACCACGGTGCCTTAAATTTGAAACTAAGAA
TGGCTTTTGAGGAGGAAAAGGATGAAGAGATTTTGAATATAAGTAAGAAGACACGTAATG
AGTCCGCGCCACTGCAGAAGAAATACGAACGGCTACGAAATGTTTTGCTTCTCTTGAAAT
CATCATTGATGAAACTTGATGATGCTCTTATGCTTTTCCATGACTTCTGAATATAAATTT
TGGGACAGTTAATGTGACTTCTTCAGAGGAATAACAAATTCGATATTTTATAATCCAACC
TTACTCCGAATACAATCGGATTAAATTTAGCTAAAAATATGGATTTTGATGTAATTGGTT
GGTATTTAACTTTTAGTAGCAGATATTTAATTTCTTTTTGTGTTGGTTAAGTTTGTTGCT
TACGGTTAACAAAATAGATACCTAGTTTAGTTGTAGTTGTCATTCGAGTTAGTTTTAACA
AATATAGCCAAGTGTGTTAAGAGTTTTTATTGTCGCATTTATCGAAACTTTTTGTTTTTT
CCTTCAA
>MtrunA17_Chr8g0341951 len=2281 end=5394995 strand=- chr=MtrunA17Chr8 gn=MtrunA17Chr8g0341951 type=mRNA begin=5390187 def=Putative 3-epi-6-deoxocathasterone 23-monooxygenase
TGACTAATATTCTCACGTGAAGTCTACTTCACCTTCATCTTCTTCTCTCTCTCAACACCA
TAGGAGGTTGGAAGTAGGGAGTGTGAAAGGCTGAGTGAGATGAGTGACTAAAAGAAATGA
TTCTAGAGTTAAAATGAAAATTCTTTCTAATAAATAACTGTTTTTTTTTTGTTGCATAAA
CTAAAATAAAAAAAAAACCTCGTATTTGCAGAAACTAAAATTATTATACTTAAGAAAGAA
AGCTCATGCTTCACAAACCTCTTACTATGTCCCTCTTGCACGCGTGCACACACACATGCA
CATAAAAATCTATATATATCATAAAGCATAACTAGGTTACGGCTGTGTCCACCATATACA
TGATTGATTATGTATATTTGCATATTTAAGCCAAAGCTAGCATAGAAAGTGTGAGAAAAA
CAATGGACACTACTTGGATTCTATTTGTGACACCAATTTTCTTGTGCACTTTGATCCTCT
ACTACAGAAACAGGCTTAGTCTTAAGCTCAAACCAAAACAAAGAAATCAGCTTCCACTAG
GCACTCTTGGATGGCCTTTTATTGGTGAAACCATAGATTTTGTTTCTTGTGCTTACACCG
ACCGCCCTGAGAGCTTCATGAACAAGCGATGCGCCATGTATGGTAAAGTGTTCAAGTCAC
ACATATTTGGAAGCCCTACCATTGTTTCAACAGATGCAGATGTGAATAAGTTTATACTAC
AAAGTGATGCAAAGGTTTTTGTTCCTTCTTATCCCAAGTCATTGATGCAGTTAATGGGAG
AGTCTTCTATTTTGCTCATCAATGGAACCTTGCAAAGGAGAATACATGGACTTATTGGTG
CTTTCTTCAAGTCTCAACAGTTAAAGGTTCAGATTACCTCAGATATGCAGAAGTATGTAC
AAGAATCAATGGCAAATTGGAAAGAGGACCAACCTATATACATACAAGATGAAACAAAAA
AGATTGCCTTTCATGTACTGGTTAAGGCATTGATTAGTTTGGAACCAGGTGAAGAAATGG
AACTTCTAAAAAAACATTTTCAGGAATTTATCTCTGGCCTAATGTCTTTGCCAATAAACC
TACCAGGAACCAAACTCTATCAATCTTTACAGGCAAAAAAGAAAATGGTGAAATTAGTGA
GAAAAACTGTCCAAGCTAAAAGAAATAAAGGCATCTTTGAAGTTCCAAGAGATGTAGTGG
ATGTCCTTCTTAATGATACAAGTGAGAAATTGACAGATGATTTAATAGCAGATAATATTA
TTGATATGATGATTCCTGGAGAGGACTCAGTTCCAGTTCTTATGACTCTAGCTACAAAAT
ACCTATCAGAATGCCCTCCTGCTTTACAACAATTGACGGTGGAGAATATAAAGCTCAAGA
AACTCAAAGATCAGCTTGGGAAGCCTTTGTGTTGGAATGATTACTTATCATTGCCATTTA
CTCAAAAAGTAATCACAGAAACTTTGAGAATGGGAAATATTATAAATGGTGTTATGAGAA
AGGCCTTAAAAGATGTTGAAATAAAAGGGTATTTAATACCACAAGGATGGTGTGTGTTTG
CAAATTTTAGATCAGTTCATCTAGATGAGAAAAACTATGAGTGCCCATATCAATTCAATC
CATGGAGGTGGCAAGATAAGGACATGAACAGTTACAATTTCACTCCTTTTGGAGGAGGAC
AAAGGCTGTGTCCTGGTCTTGACTTGGCAAGGTTGGAAGCTTCCATCTTTCTGCATCACC
TTGTTACTCAATTCAGATGGTATGCAGAAGAAGATACAATAGTGAACTTCCCCACAGTAA
GAATGAAAAGAAAGATGCCTATCTTAGTAAGGAGAGTGGAACCTTAGCCAGAAAGTATGA
AGCCACTACTACATACTGATACAGTACAAACAGTATATGAAAAATACACAAGGCAATAAA
AAAGGATAAATGGAGAGGCCAGGAAAAATTGGCTAATGTAGACACACGTGTGGAGAATTT
CACTAGCATTTTTGTTTCTTTGTATTTGTCTTTTGCAAATAAAGACAATAGAAAAAGTTT
TGTCTTTTGAAGGACCCCGTGAATTAGGTATTTACTTTTCATTAATTTTGCTTTTCCATT
TTACCCGGTATGCTAGGGAAGAAAAAGTTGATCGTAAGAGACAACACTAATAATCATTTT
ATAACTGTATTTGAGGAGATTATGAACTCTGTCTATTGAAGTTATAAGGTTAAATTCTTA
CCCGTTACCACTGAGCTACTACCTCATGCACAAGGACAACACTTTCATCTTATTTACTTT
G
>MtrunA17_Chr1g0185571 len=1397 begin=35974445 type=mRNA gn=MtrunA17Chr1g0185571 chr=MtrunA17Chr1 strand=- end=35976856 def=Putative NAD(P)-binding domain-containing protein
CCATACATACTGTTGGAAATGAGAAAGGAAGGAAATAAGTGGTTAGCTTTATCTGGAACT
GCTGGTTCTCATACTCTTTAGCAACAATGGCCATGCTTGCTTCCTCTTCACCTACCTTGC
TCTTCACTTCAACCTCTTCCAATCTCCTCCCACTTTCACATTCTTGTACTTTGCGCCTTT
CTTTCTCTTCTTCACTCCAATCCACCTCTCTCTCAATCTCCTCTACCTTTCTATCACACC
CTTCTTTAACTTCTAAACGTTTAGCTAATCATGCTACTTTAAGCATCAGTGCAAGTGCTG
CAGAGAAGAAGAAGGTGCTAATCATAAATACCAATAGTGGTGGACATGCTGTGATTGGCT
TCTACTTTGCAAAAGAGCTACTTGGTGCTGGACACTCTGTCACCATTCTCACTGTTGGTG
ATGAAAGCTCAGATAAGATGAAGAAACCTCCTTTTAACAGATTCTCAGAAATTGTGAGTG
CTGGAGGCAGTACAGTATGGGGAAATCCTGCAGATGTAGGGAGTGTTGTAGGAGGGGAAG
CATTTGATGTGGTTTTGGACAACAATGGCAAGGATCTTGAGTCTGTGAGGCCAGTGATTG
ATTGGGCCAAGAGTGCTGGTGCTAAGCAATTCTTGTTCATCAGTAGTGCTGGAATCTACA
AAACGACAGATGAACCTCCCCATGTTGAAGGGGATGCTGTCAAAGCAGATGCTGGTCATG
TTGGAGTTGAGAAATACATTGAAGAAACTTTTGACAGTTGGGCAGTATTCAGGCCTCAGT
ATATGACAGGGTCTGGAAACAACAAAGACTGTGAGGAGTGGTTCTTTGACAGGATTGTTC
GGGACAGACCTGTGCTAATTCCTGGTTCAGGATTGCAACTCACTAACATATCTCATGTTA
AAGACTTGTCTTCAATGTTGACTCTAGCTGTTGAGAACCCGGATGCTGCAAATCATAGCA
TTTTCAACTGTGTGAGTGACCGTGCGGTGACTCTAAATGGAATAGCTAAACTATGCGCTC
AAGCTGCAGGACGCCCTGTTAATATTGTGCATTATGATCCAAAAGCTATTGGAATTGATG
CAAAGAAAGCCTTCCCTTTCCGTAATGTGCACTTCTATGCTGAACCTAGAGCAGCCAAAA
CTAAATTGGGATGGAGTTCAACCACAAACCTACCTGAGGACCTAAAAGAACGGTTTGAGG
AGTACATAAAGATTGGGAGAGACAAGAAGCCAATCAAATTTGAGCTAGATGATAAGATAT
TAGAGGCCTTGAAAGTTCCAGTGTCTGTCTAATCCATTCATATCCAAAATGTAAAATGAT
CAGACAAGATTTGTATGATTTCTTGTTACATGATTTAAATGAGATGCATTAATAAATTTA
CTTCTTCCTTATTTTCT
>MtrunA17_Chr2g0310481 len=189 end=33430053 begin=33429771 strand=+ gn=MtrunA17Chr2g0310481 chr=MtrunA17Chr2 type=mRNA def=hypothetical protein
ATGAGTTTTTTCAATTTGTTTCTCACTCTTGTTGTGCTTCTCTCTGCAAATGGTGAATCC
AGTAGTAAAGGTGAAACCTTTATTGTTTCCAGCTTCAGCTACCCTCATACTAGACTTACA
CCCTTTAATTTACGCTATATAAGAGTTGGAATTGGATTTGATCTTACTTGCTTCATCTTC
AAAGTCTAG
>MtrunA17_Chr4g0065621 len=1638 begin=56677164 type=mRNA strand=- gn=MtrunA17Chr4g0065621 chr=MtrunA17Chr4 end=56679067 def=Putative heavy metal-associated domain, HMA
CCCCCTCGCTCTTTTTTTCTTCTTCCGTTTTTACCTTTCCTGTATTTCTCATTCACTCCG
TCCCTCTCTCTCTCTCTCTCTCTCTCTCTCTCTCTCTGAGATCTCACCGGCGACGGCGGC
CACCGGCGTCATTCTCGGTCTCTCTCTCTTACTCTGTTCTCTCTCACTAAACACACTCGG
GGTTATCTCTGTCTCTATCAACATTACCCCATTCTCTCTCAATGACTACAAGTACTACTC
ACCATTCTCTCTCTTCCCAACTCTGAAACTTGCTTGTTATATTTCCTGTCTCTTCTCAGA
GACTCTTCTAAACCATTTATTTCTCTCATTTTGCTTCTATTTTCATTTCATTTCCATTCT
AAAACCAAATAAAACTACACCAAACAAGAAAGAAAAAAAACTCCATTTTCCTTTCGTTTC
CTCAGATCTATAATCACCATTTTTCTCTATAGCCCAGATCTTTATTTATCACAAGTTACA
AACTTTATTCCTATTGGTCATGAGTAAAGAAGAATTTTTGAAGATACAGAAATCTGTTCT
AAAAGTGAACATACACTGTGATGGATGTAAACATAAAGTAAAGAAAATCTTACAGAAAAT
TGATGGAGTATTTACAACTGAGATAGATGCAGAACAAGGGAAGGTCACAGTTTCAGGGAA
TGTGGACCCAAATGTTCTCATCAAGAAGCTTGCAAAATCTGGGAAACATGCTCAGTTATG
GAGTGTTCCCAAACCAAACAACAACAACAATAATAATCAGAACAACCTTGTTAATCAGTT
AAAGAACATGCAAATTGATAATGGCAAAGGTGGTGGAAATAACAACAACAAGGGTCAGAA
TCAAAACCAGAAGGGTAGTGGAAACAATAACCAGCCCAAAGGTGGTCAACAAATACAACT
ACAAGGACTAAATCCTCAGCAGCAGCAGCAACTTCAGCTTCAACAACAGTTACAACAACT
TCAACAGATGAAAGGGTTTCAAGATCTAGCACAATTTAAAGGCATGAAGATGCCGCCGAA
TCAGAATGCTAAAGGTGTTAAATTTGATGTGCCTGAAGATGAGGATGATTTTAGTGATGA
TGAAATGGATGATTTTGATGACGACGAAGATGATGATGAAGATTTTGATGATGAGTTTGA
TGATGAAATGGTTGGGTTGCCACCTAATAAGATGAAACCCCCTTCTATGCCTATGGGGAA
TGGTGCTCACATGATGTTGAATGGTAATCATCCACAGCTTTTGACTGCTATGAAGGGTGG
CAATTTTAACGGCGGCGGTGGTGGCGGAAACGGGCAGAAACCTGGTGGTGGAGGACCTGT
TCCGGTTCAAATTCATGGCATGAATGGTGGAAATGGCAATGGAGGAAAGAAAAGTGGCGG
TGGTGGACCTGTGCCGGTTCAAATGAATGGCGGAAATGGCAATGGAGGAAAGAAAGGTGG
CGGTGGTGGTGGAGGAAATAATCAGAATCATGGTGGAGGTAACAAAATAGTGGTGGTTTG
CAGGAGGCTAAAAATGGTGGTGGTGGAGGAAACAAGAATGGAGGGAATCATAATAGTAAT
AATCAAAATAACAATGGGGGTAAAAAGGGTATGTCGATACCAGTTGCTGGTGGTGGTGGT
AATGTTCAAGCTATGAAC
>MtrunA17_Chr3g0129601 len=1295 begin=47082985 gn=MtrunA17Chr3g0129601 chr=MtrunA17Chr3 strand=+ type=mRNA end=47086453 def=Putative EamA domain-containing protein
ATGAAGTCTCAAGTTAAACATATCTCTCCTCTCAAACTCAAAGCAAAAGATAACAGAAGA
AAAAACCTAATAATGAAAGGAATGAAGCCATATGTGGTTGTGTTTGTGATACAAACTATA
TACGCAATTATGTTTCTACTCTCAAAAGCTGCATTTGATCATGGCATCAACAATTTCATC
TTTGTGTTCTATAGACAAGCAGTAGCAACCATATTCCTTATCCCTTTTGTTTTCATCTTT
GAATGGAAACTTGCACCCCCATTGTCTTTGAGGACCTTCTGCAAGATTTTCCTTCTTTCT
TTCTTCGGGATTACTATGGCCATGGATTTAAATGGTGTTGGTCTGATTTACACCTCTCCA
ACTTTGGCAGCTGCTTCCACAAACTGTCTTCCAGTTATCACCTTCTTCTTAGCGCTCCTA
CTTAGGATCGAAAGTTTGAAAATAAAGACGGTTGCTGGGATTGCTAAGTTGGTAGGCATT
GTGGCATGTTTGGGTGGTGCAGCTACCCTTGCCTTTTATAAAGGTCCTCATTTACAACTT
TTAAGTCATCATCATCACCTTCTGGGATACCATAAACAACATGATCAAAGTCATTCTCCA
TCTGGTACATGGATAAAAGGTTGCTTTTTCTTACTGCTCAGCAACACATTTTGGGGCCTA
TGGTTGGTGCTACAGGCTTTTGTATTAAAAGACTACCCTTCAAAGTTGAGCTTTACGACT
CTCCAATGTTTCTTAAGCTCAATTCAATCTTTAGCTATTGCCTTGGCCATAGAAAGGGAC
ATTGAGCAGTGGAAATTGGGTTGGAACGTCAGCCTCCTCGCTATAGCCTATTGTGGAATT
ATTGTGACAGGGGTCGGATATTACTTAATGACATGGGTCATAGAGAAGAAAGGGCCTGTG
TTTCTTGCTATGTCAACACCACTAGCTCTTATTATTACAATCCTCTCCTCTATATTTCTC
TTCGGTGATATAATAAGTTTGGGAAGCATTTTAGGTGGGTTCATGTTAGTAGTAGGACTA
TACAGTGTGCTTTGGGGAAAGAGCAGAGAGCAAACACAAAAAGCCTCACAAGACTTGGAA
CAGGCATCCAGTTAAAATGAGCTACGTGTGGAATGTGGATTATATATGTTTTTTGGATTA
AAAGAAATTGTAAAAAATATATATGATCGTGGATATTATCCCATATATATATATATATAT
TTCATAAGTACAACTCAGATGATGTTGCATAAACATTTAATATGTTGTAGACTATATTGA
AATTATTTCTCAATGCATGATATATGCGTTTCGTT
>MtrunA17_Chr3g0093041 len=2884 begin=14859941 type=mRNA chr=MtrunA17Chr3 strand=- gn=MtrunA17Chr3g0093041 end=14865367 def=Putative sulfate-transporting ATPase
TCAAATCAATGGATGCTTATGTTCTTTTATATCTGTTATTTTATCTATTTGTAGATGGTG
TCAACAGTCGGAGGAGGAGATCTAAAAATTTTCCCTGCTCGTTACCGAAGTTTATGGTTA
TTGTTTCCGCCTAATCCTTTTGCTCAAGGCTTGAGTGTGCTTGCAACGGCTGTTTCAACT
CCTGAAGATAATGGGGTTAGCTGGAATAGACGAGGAAAATGTGCCGTTAACGACGATGAC
TGTGTGATGACAATGAATGATATTTATATACGGCTTGCAGCCACATTCTTTCTGTGGTTC
GTTCTGGCCATCTACTTTGACAATATAATCCCAAATGAAATGGGTGTTAGGAAATCTGTG
TTATACTTTCTAAATCCTCGTTATTGGACAGGAGATGGAGGACAAAAAGTGAAAGAGGGT
GGGCTTTGTAGTTGCATATCTTCCTCCCGGCATGAAGAGTTTAGTCCACCAGATGATGAA
GACGTCCTTGAAGAAGAAAATGTTGTGAAGCAGCAACAAACACAAGGTGTCGTTGATGAA
AATGTTGCTGTTCAGGTACAAGGCATTGTGAAGACTTACCCCGGTACATTTAAGTTTGGT
TGCTGCTGTAACTGTAAAAGAACTGCTCCTTACCACGCTGTTAAGGGCTTGTGGGTGAAC
TTTACAAAGAATCAGTTATTTTGTCTTTTGGGACCCAATGGAGCGGGAAAAACTACAGCT
ATTAGTTGTTTGACAGGGATAACTCCAGTAACTGATGGAGATGCATTGATTTATGGAAAT
TCGGTCCGAAGCTCTAGTGGCATGTCAAACATTCGAAAGATTATTGGAGTGTGTCCCCAG
TTTGATATCCTATGGGATGCTTTGTCTGGTCAAGAACACCTCGAACTCTTCTCTAGAATT
AAAGGGCTGTCCCCAGATTCTATAAAATCAATTACAGAAACATCATTGGCAGAGGTGAGA
CTCACGGATTCAGCCAAAGTAAGAGCTGGAAGTTACAGTGGAGGAATGAAACGTCGTCTC
AGTGTTGCAATTGCACTTATCGGTGACCCCAAATTAGTCATTTTGGATGAACCGACTACT
GGTATGGATCCAATAACAAGGAGGCATGTGTGGGACATAATTGAAAATGCAAAAAAAGGG
CGTGCCATTGTTCTCACAACACATTCTATGGAAGAAGCTGACATTCTAAGTGACCGTATA
GGAATCATGGCAAAGGGAAAGCTGCGCTGCATTGGAACCTCAATCAGATTGAAGTCACGT
TTTGGTACTGGCTTTATTACTAATATTAGCTTCGGAAACAACAATGATCACAGTCCTGCA
AATGGTGACACAGTATCAGCAAGACATCACGAGCCTGTGAAGCAATTCTTTAAGAATCAT
TTGGATGTAGTACCAAAAGAGGAGAACAATAACTTCCTAACTTATGTGATTCCTCATGAA
AAAGAGGCACTCCTTACGAATTTCTTTTCAGAGCTCCAAGATAGAAAAGAAGAATTTGGC
ATATCTGACATCCAGCTTGGTCTAACAACTCTTGAAGAAGTTTTCTTGAATATTGCAAAG
CAAGCAGAGCTAGAAAGTGCTGCAGCCGAAGGGACCCTAGTGACTTTGACCTTGACATCT
GGAGAGTCTGTCCAGATTCCTGTGGGAGCTATGTATGTGGGATTTCCCGGATCAGAGTCT
ACTGAATACCCCACAGGTTTTATGGTAGAAGTGCATTGGGAGCAAGATGACACCGGTACC
CTTTGTGTTGCCGGCCACTCCCAGAAAGCTCCTATTCCTCAAAATATCCAACTACCATCT
GCTACTGCAAGACAACGCCGGTCAGGGTCAGTTCATGGAGTTGTGATTGATCCAAATCAA
GTTAGTTCAGACAGTTTTCAATGATTCATGCTCAGTGATTTTGGGACACACCCTCTTGAT
AGAAAAATTAAAGGAAAAAGAGAATGGATTGATATTTCACAGTAATTTTTTTTTTTTTTT
CGGTTACAAGGTTTCGCTTGTATATGTTTTGTCAGTTGGTACCTCGATGGGCAATCGGAT
ATGTCTAGATGGAAGAATTTGGAGGGGAAAGGATGACTTACTTTTTTTACTTTAAATATA
AATTCAACGTAATTAAAATGTTGCATGATCATATTTTATGTAATTCTACTAATATTTTTA
AATTTTTAAAATCTCAAATATATACCAAAAATATATACTTGGTCCTAAAAAAACATTCTC
CTCCAAAACACTCCAACCAAGATCCTTCACCCCAAACATACCCTTATAGAATTTAGCCAT
TTCTTCTGTTTGATAGTTTATTTTCTTCCAGATAATTAGGTTCATAAGTTTGAACAATTT
AATCCTATTTTACTAATTTTTCGCTTTACTTAAACATTAAAAATATGGATTATGTCATAT
GTACTTCAGTTGTGATTTGAACAATGATTTGCATTGCAATGCTCCTTTATATGTATCCTC
ATCAGAAACATCGCAATCAAATCTTGCTAATTTGAAAATCGAATTTAAAATTAACATTTT
TGTAAACGACCAACTTTACCATGTTAATGGTTAGAATCTGAAAATCACATTTTTAATCGA
CTTTTTAAATCTCCCATTTTTAATTTCAATTACGGGTGAAATCTATAATGTGATATACTT
TATTCTTATTCTTATATATTATAGTTGATATGACATGTGCGTCGCACGGGTAAATGATCT
AGTGGTTACGTATTGCTATTCTTTTGCCATAAACCCAAGACCAAAACACCTATCATCATC
CATGGAGCCATGCTCCTTTATATGTATTCTCATAAGAAACATCACAATCAAATCTTCGGC
AGCATCAATGCCATCATTCTCCGGTAAAATTCGCAGTAGTATCACAACCCTGCTCAGTAG
TATC
>MtrunA17_Chr2g0286721 len=2157 end=7002184 type=mRNA strand=+ chr=MtrunA17Chr2 gn=MtrunA17Chr2g0286721 begin=6995340 def=Putative major facilitator, sugar transporter, major facilitator superfamily
GTTGCATATTGTAGCTTCTTCTAACCCCTTACTCCAAAGGATAGGGTCTTGATTAATTGG
ACCTTTGTAGGTTTGCCATATCATTGACAGCTTCATTTCTCACGTGCTTGTGCAAGTGCA
TAGCTAATTTGACACACTTGATTTTTGTACCATTTTATGTCCTTCCTAGCTATTTCCCTA
TGCAAATATGAGGATAACATTGTAAACATGTATAAAATAATGTTGCACTTATACATGCAG
TATAAATGTCATGCTTTTGCATGTTATATTTCACAACATTGGTCTTAAAAAAAAAATTGT
TTTCTAATATTGCTATTAAAGAAAATGACAATTGAGCAGCATAAGGATATTGAGAATGGA
GAAACTAATGGGTTTCAGTATTTGCAAGAACCTTTCATTCAACAAGGAAAGGATGCATGT
AAAGAAGTTGGATCAGATAAAAGTATGGAAAATGGATCCATTGGAATGGTTCTGCTTAGC
ACATTTGTTGCTGTTTGTGGTTCTTTTTCATTTGGAACTTGTGTGGGTTATTCAGCACCC
ACTCAAGCGGCTATCAGGGCTGATCTTAATCTATCTCTTGCTGAGTTTTCAATGTTTGGT
TCTTTGGTGACCATTGGTGCAATGCTTGGAGCTATAACAAGTGGTCGAGTTACTGATATC
ATTGGCAGGAAAGGGGCTATGAGAATTTCAACAGGATTTTGTATTATAGGATGGCTAGCT
GTCTTCTTCTCTAAGAGTTCTTACACACTTGACTTGGGAAGGTTTTTCACAGGATATGGA
ATTGGAGTTATCTCTTATGTGGTTCCAGTATATATAGCAGAAATAGCACCAAAAAATCTT
AGAGGGGGACTTGCAACAACTAATCAGCTTATGATTGTCATTGGATCATCAATGTCATTC
TTAATAGGAAGTATCATAAATTGGAGACAACTAGCTCTAGCAGGCCTAGTTCCTTGCATT
TGCTTGCTGGTTGGTTTGTGCTTCATTCCTGAGTCTCCAAGATGGCTGGCAAAGGTTGGT
CGTGAAAAAGAGTTTCAACTAGCATTAAGGAAATTACGGGGTAAAGACATTGATATTTCT
GATGAAGCTAATGAAATTCTGGATAATATTGAAACTCTTCAAAGCCTTCCTAAGACTAAG
TTTTTGGATTTGTTCCAAAGCAAATATGTGCGCTCTGTAATTATTGGAGTTGGATTAATG
GCATTTCAACAATCTGTTGGAATTAATGGCATAGGATTCTATACAGCTGAGACTTTTGTA
GCAGCTGGTCTTTCTTCAGCAAAAGCTGGTACCATAGCTTATGCATGTATACAGGTTCCG
TTTACCTTGTTGGGAGCCATTTTGATGGACAAGTCTGGAAGAAAACCTCTTATAACAGTC
TCTGCTAGTGGAACATTCTTAGGCTGCTTTATAACCGGAGTTGCCTTCTTTTTCAAGAAT
CAAAGCTTATGGCTTGAGTGGGTGCCAACATTAGCAGTTGCAGGCGTATTGATCTACATA
GCAGCATTTTCAATTGGGTTGGGATCAGTTCCTTGGGTGATGATGTCTGAGGTGTTTCCT
ATAAATGTGAAAGGAACTGCTGGAAGTTTGGTAGTTTTGGTAGCGTGGTTAGGAGCTTGG
ATAGTTTCATATACTTTCAATTTTCTTATGAGTTGGAGTTCTCCTGGTACTATGTTTTTT
TATGCTGGATGTTCCCTCTTAACCATTCTATTTGTAGCAAAAGTAGTCCCAGAAACCAAA
GGCAAAACATTGGAAGAAATCCAGGCTTGCATTAGTTCTTAGAGAATGAGCAAAAAATAT
ATATTTTGATCTATTTGATTATGAGAGATAAAGCTATAAAGCAAATCAGGACACTTTCCA
ATTATTGCTATTATTTATCAAATTCTTTTGGGTCCATTTAGGACAGACAAAGCATAGATA
GAATAACAGGATGTTATTTGAACCAATATGTCAATGAGTAAGGCATAGATGTTGTAATTT
ACTTAAGAATGAAGCATTTTTGTGACCAATTATACATCTCAATAATTTGATATGCAATTT
TCACTTTGGCACATATGCAGTAATTTTCTGCTATTAGTTTTTGAGTTCTGCTTGATGTAC
ATGCATGCAGTATTGGATTATGGGATTCTGCACAAGCACGGCAATCCTTTTAACTTT
>MtrunA17_Chr2g0322341 len=1659 begin=43112622 type=mRNA chr=MtrunA17Chr2 strand=- gn=MtrunA17Chr2g0322341 end=43117438 def=Putative cellulose synthase (UDP-forming)
GGGGTGTCATCATACTTATAAGGCTCCTTCAAAAAAAAAATTGATAAGTAATTTCAAACT
TCTGTTCTCAAATCTTAACAAATGAAAGTAATCTTATATCAACCTTAAATTAAACTTCTC
AATTGTCAAAAGAAAAAAAAAAAAACACACACATTCAAAGTGACTTTAAACAATTAAACT
TAATAAATTAATTTTTCTTTGAAACTCAAAATTTCAAGTCGTCTAGTCTTTAATTTAACA
ATTAACACTACCAAGTGAATACAAGGAATATGCATAGAATCCCAATTGTCCATAAGACCA
CGCCAACCAACCATGATTTTGTTTTTTCCTTAAATATGTACTTGTCCTCCAAAGCATGAA
GCACAAGTGGGATAGAATAAAAAGACACACATTTGTGGCTTGAGTAATTTCCTAAGTGAT
TTGTTCAATGGTTATGGAGAACAAAACTTCTCTCCCTCTCTATGAAAAAATATGGGTCAA
ACACACATTTTCAAGAGTTATGGATTCCTTCACATTGCTCCTCCTCTTCTTACTTCTTGC
TTATCGTGTTTCTTCCTACAATAACCACAATTTTTCTTGCTTTGTTGCATTTCTATGTGA
GTCATGGTTTACCATCACTTGGATTACAACCATGAGCACCAAATGGACTCCTGCACATAC
CAAAACCTTCCTAGATCGTCTCTTGCTTAGGGTATCTGATTCTGAGCTTCCAGCATTGGA
CATGTTTGTAACAACAGCAGATCCAGTGCTAGAACCACCAATAATCACAGTGAATACAGT
GTTATCATTGTTGGCACTTGATTATCCTGCTAATAAGCTAGCTTGTTATGTTTCTGATGA
TGGGTGTTCAACTCTTACCTTCTATGCTCTTGTGGAAGCTGCCAAATTTGCTGAAATTTG
GGTACCATTTTGTAAGAAGTACAATGTACAATGTAGAGCACCATTTAGATATTTCTGTGA
TGAAGCCATGGCTAATAATAATGACTTGCCACAATTCAAACATGATTGGTTGAAAATGAA
GGAAGAGTATGAACAACTTAGTAGCAAAATTGAAAATGCAGCCCAAAAGTCAATTCCATG
TCAACTAATGGGAGAATTTGCTGTCTTCTCACAAACACAAGCAAGAAATCATCCAACTAT
AATCAGGGTAATTCGAGAAAACAAAGGTATTTCTGATGTGATGCCTCACATAATCTACAT
ATCTAGAGAGAAGAGGCCAAAACAACCACATCATCACAAAGCTGGTGCAATGAATGTCTT
GACAAGAGTCTCTGGATTGATGACAAATGCTCCCTTTATGCTAAACTTAGATTGTGACAT
GTATGTGAACAATTCTAAGATTGTACTACATGCCCTTTGCATTTTGTTGGATTCAAAGGG
AGAAAAAGAAGTTGCATTTGCTCAATGTCCACAACGATTCTATGATGCGGTAAAAGATGA
TGCTTATGGAAATCAGCTTGTGGCTTTGCCTATGGTGAGTCAATTTACCATGTTATTAGT
GTGAAGTATTAATCAACTTTGTCGATGACTCATTTTCGTCGGCATGACTAACCTCTGCCG
AAGGAAAATATGGTTGGTCATTTTTAGTGGGGACTCTCTTCTCAATCACATTCTTTCAAT
CTACAAGACTCAAACTCAAGATTTTGCTTAAAGGATCTC
>MtrunA17_Chr8g0342401 len=945 end=5742733 type=mRNA gn=MtrunA17Chr8g0342401 strand=+ chr=MtrunA17Chr8 begin=5739687 def=hypothetical protein
TGTTATTACCACCAAACACAGCCGCAGGAAAGAAACAACACAACACCTCCTGATTTCAAG
GTCCGAGGTACAAGGAAACATTAAGGTTTCATCATATCAACCTCCATTTTCAATTCCAGG
TTACCCCTTTCTTAGTAGCTATGGCAGTAAAACCAACAGTTGCATTAAGAGCCATCCTTG
TTGGAGGTATAGCGGCGTTTGCTAAAATAGCAGGTGCAATGAAGGCTGCAGGTGGTGTAA
AGATGGGCGCGGCTGCAGCTGCCATGACAGCAGCAGCAACTGCAGCTGTGACTGGTTCAA
AACAAGAGCAAAAAGATCCTTCTCAACAGTCCACAAAATAACTATCTTTTCCAAAGTTCA
AAGTAGCATAGTTCAGTATCTGCTATTCGGTTAGTTGAACCGAAAGATAAGAGGCCATAT
GCGAATTATAGTTTTTACAGAAGATACTGTATTAACCTCGTCGAGTCCTTGTAGCAAGAT
TTCATTAAATTTGTAAAGTTCCTGTAGTTTAAGAAGTTATGAAGATTTGAGACAAAGCTA
AACACCAGCTGAGTGGTTTTTTAATCTATTTTTCAAAATTTGAATTCGCCAAGACATGGG
TTTGGTGTGAAGTAGTTTTGTATACATTTGGTTCGGCTTCCAGTTTTCAATTTTCACCTT
TAAAGGGTCATTTCACCGCAATTTCTCGGAAGCCACAATTAGTAGCTTCACTTTGGATGC
ATTTTTATCAGTGTTCCACTCTGTTGTTTACTATTAATGGTAAGTTTTAGTAAAGGGGGT
TGGAGTAGAATGTAATCTTTTACAAAAAGAATAAATTGTACACAGTATGCACTTGATCTT
TGATTTTGTAAGACGAGTGGATTTACCCTATTTAATCTTGTCATTGGGCTGATTGTGATT
ATATTGCTCATTTCATTTTTAAAAGGAGGATGGTACACATAATTT
>MtrunA17_Chr8g0346551 len=2291 begin=9582638 type=mRNA gn=MtrunA17Chr8g0346551 strand=- chr=MtrunA17Chr8 end=9585590 def=Putative transcription factor C2C2-Dof family
TTAATGCTTGTGTAGTCAAAACAGACACTCTTGTTCTTTCTTTCTTCTCACTTTCTCTTT
TCCTTTATATATCATTCATAAAGTAAAGCTAAAACATAAAGTCATCCCACAAACGAAAAC
AAAAACATTCTTTCTTGCACTAAGGATAGAGCAGGTGCAGTCTTGTAGACATACAAGGTA
TATACTCATGGAAGGGTTATCTCCTAATTCATGTCCAAGGCAAGGATTAGAGAAGAAAGC
AAGGCCACAAGAGCAAATAAACTGTCCAAGGTGCAATTCAACCAACACAAAATTTTGTTA
TTATAACAACTACAGTCTCACACAACCAAGATACTTTTGCAAGACATGTAGAAGGTATTG
GACTGAAGGAGGATCTCTAAGAAATGTTCCAGTTGGAGGTGGTTCAAGAAAGAACAAGAA
AATTCCATCATCATTAGCCAACCCTAATAATAGTTCATCAAAAATTCCTGACCTAAATCC
ACCAACCCTACAAGTTTCACATCTTTCATCTCAAAACCCTAAAATACAAGGAGGCCAAGA
TCTTAACCTAGCTTTTCCATCTATGGAAAACTATCATCATAATCATGGTATGCCATCTTC
ATATGTTGAGATGCATAACAATAATGAATCATCTTCTTCAGCTCTTGACCTACTTAGGTC
AAGCATGGCATCTAGAGGCATGAACCCTTATGCTAATAACAATAATTTAGGGTTGCCAAA
CTCAAATGCTATTTATCCATCTGGATTCACCATGCAAGAAGTTAAACCTAGTCTTGGATT
TTCAATTGATGGAATTAATGGAAATAGATCATATGATCATGTTCAAGTTCAAGAAGGTGG
TGGTGGTGGTGGTGGAAGACTTTTGTTCCCATTTGGAGATGTTAATGTTAATAATAAACA
GCTTTCTACAAGTGGTGTTGAAGTGGAACACAATAAAGATCAACAAGGAAATTCAACTGG
ATATTGGAATGGAATGATGGGTGAAGGATCATGGTAATTAATTAAGAGAAAGGAGTTGAA
GGACAAGGAAAGTGAGATAAACATCATGCATTATCTTCTTTATTTCTCTATTATTTTTTA
CTCCTTTAATAGGTATCATTTGTCTTAAGTTGTTCAAAACTAACAATAGGATCAATGCAC
ATGCACTACTCGAAAAAACTGGATTTGCGTCGAAAAATTAAAGAGAGAAAAATATGAAAT
TCGTCTCTAATTTCATCTTAAATATTTGAGACGTTAAAACTAGAGACGAGTTTATATATT
TTTTTCGTCTCTAATATTTCTACCTAAAATTTATTTTCTTTAGTAGTGATGATTTTACTT
TGTTTTGTATACAATTAATGCCTTTGGTATTAATTTGAGTAATGTGAGGATTGTTTTCAT
ATATGTAGAGGGATAGAAGAATAGGTGAATATTAGGCATTGTTTTTGTCCATGGCATGCA
ACCTTGTATTCATGAATTCTTCTTTAAGAAGTATATTGGTTTGATATATGTTATGTTAGT
AGTTAAAGTTTGAACTTTGAACCTCCTTCTTAATCAACATCTTATGGACATTAATTTGTT
TTAAAAGATTTGATTCAAATTTTCCAAGTGCACAACCATAATTATAAATTTGTTTGAGTT
ACTTTCTAAACTTTTTCCAGCTACTCTTTCTATCTATGTCTCCGTTATTAAAAAAATAAA
TTTAGTGGGTTGGCAGCTTTGTTGTCAAAATTATCACATCTAAGATTCTTCCAACTATGA
AACCACTTGATAGCATTATTCAAAAGAATAAATAGTAAAAGAATATTGTAAAGGAAGGAC
AAGAGAGTGTTTTTAAGATCTTAGTGTTTTAGCTGAATCAGGAATTAATTAATGAATGTC
ATAACCACTTTTTAATGCAAGCTATAGAATTATATAACACATTTTAATTACATGTACTAT
ATAAGACCTCATAATTAGTAAATTAGACAAATCTTGAAAATTGGATTACCTGCCCCCAAC
TAAAACACTAACCAGATATATACAATCGTCATCCACTTGGAAGTTTAATTTTAATTTGAA
AACCTCATTTTCATGAAGAGTGTCCTGTGTCATTCATCCACTATAATTAATTAATATATA
GTATGTGACTATATGTTAGGACTATAGGAAAATATTGTGAAGATCTTAGATCACAATTTG
GTTCGGTATTTTTGTGGGGTCCTCAAACATTCCTTTGGAACAAGTGGAAACTATTTCCTC
CACTAGAGCTAGGTCAATGGCTTCACATGTGAACGATCATATATGAACTACTATATACTA
TTAATTATTAT
>MtrunA17_Chr6g0469251 len=1389 begin=18891656 strand=- chr=MtrunA17Chr6 gn=MtrunA17Chr6g0469251 type=mRNA end=18898808 def=Putative NADP-retinol dehydrogenase
TTGAGATATATGAAGATTACACACACCACATCGTGAGCCATTCATCACACTGAGCATATA
GAATAGGATGAAGATTGACGGGGCCCACAAATACCACTTGTCTCTTAAACCAAAAACACT
CTCACACTCTCACACTCTTCTTCCTTATCGCTCTTCTTCTTCTTCTTCAGATTCAGCTAT
CTAGGTTTCTTCGCTCATGGCTTCCAATTCTCAAAAGGATATTCCTTCTGATGATGCAAC
ATCAGGCTTGGGATTATCTACTGCATGTAAACTTTCTAAGGAAGGATATGTTGTTGTTAT
TGTGGGAAGATCAGAGCAGTTGTTGTCAGAGACCATAAAAAAGATTAAAGGTTGGAATGA
GGATGCCCACCTCAAAGCTTTTCAGGCTGATATTTCGTCGGCTGAGTCAATTATAAAGTT
CGGTACTTCCCTGCGGCAATGGCTTTTGGATTCCGATTTGCACTGCTCGGTACAAATACT
AATAAACAATGCTGGAATACTTGCAACATCTCCTAGAGTCACAACTGAGGGCTACGATAA
GATGATCGCCACAAATTATATCGGCCCATTTGTTATGACCAAGCTTCTATTACCACTTCT
TGAAAGCAGTCCTGTATCTTCCAAAATTGTTAATGTAACATCATTTACTCACCGAGCTGT
TACTAATATGCAGGTTGATGAGGGAACTGTATCTGGGAAGAGATTTTTAAAATCAAAACA
ATATCCATATGCTCAGATCTATGAGTATTCAAAATTATGTCTACTTCTCTTCTCATATGA
GCTCCACCGACAGCTGTGCCAGATGGGTAAATCTCATCAGATATTTGTCAATGTTGCAGA
TCCTGGAGTTGTACAAACAAACATCATGCGAGAAGTTCCAGCATGCCTGTCTTGGGTGGC
ATTCTTTGTACTGAAGCGTCTACGCCTATTGGAATCCTTTGAGAGCGGGAATGATTCCAT
TATTGATGCCGCTCTTACTCCGCCTGGAACATCCGGAGTTTACTTTTTTGGGGGGAAAGG
CAGAACTATAAATTCTTCAGCACTTTCACAAGACACCAAATTAGCACATGAGCTTTGGGA
AACTACATCCGATTTGCTATCAGTGACCACCTTTGGTAATAAGAGAAACAATTTTTAGCA
TTGGATTGTATGTCATGTCGTGTAATGACAAAGAATAGTGGCACTTACACTCTTGAAATA
TGGGTACTTGTAAAATGATGAAGTACATGTACCAAGTACTTATCCGGTATTGGTACACGA
ATGGTGCTCGTTATACTCAATTTTTGTTAATTGTTCTATTGTGAGTGAAATCTGTGGTTT
TATTTTATTTATTAATATATAATATATGCTAATATAATGCTCCTAATTTTTGTGCTTTTG
AGTTTCTTT
>MtrunA17_Chr4g0005401 len=3922 type=mRNA chr=MtrunA17Chr4 strand=- gn=MtrunA17Chr4g0005401 begin=4286069 end=4291861 def=Putative TIR domain, winged helix-turn-helix DNA-binding domain-containing protein
TTCATATGAGTGAAAGTCGAATCAGATCTCTAGCAGCCAAAGCATTCAAGGTCAGTAATT
GCTTTCTTCAGGCTATGGCCATTAATTTTGCTTTCTGTGATCTTTTCATTTCATTTCTTT
TCTCTTTCGTTCCGGTAATATTCTTGTGTTTCCCTTATTGTAATTTTCGAGGTCCTAGAG
ACGAAGAAAGATCGTTCAGAGTGCATTTGTTCCAATTCAATGGCGTATTTGTTTTCCAGA
GCTTCTCAAATAATTTATGCTATATTAGAGCAAACTATCATTTTGGTCCTTAATGTCAAG
AATTGGGACTTGAAAAATTTCTCATGTGTAGAGACAATACATACATTCTGGAAGTAAGGC
ATTGCCATATGGAATTGTTGCTAGAAAATCTAACTTCGAAATGCGTCCATTTTGGTACTC
TTGTACAAATCATGGTGCAGCAGAAAAGGCAATGTCTAACAATGCTCCTCAACCAAAGTA
TGATGTTTTCGTAAACTTTAGGGGTGAGGACATCCGCCACGGCTTTCTTGGCCATTTGGC
TAAGGCTTTTTCTCGAAAGCAAATAAATGCCTTTGTTGATGACAAACTTAAGAGGGGAGA
TGACATATCGAATTCACTTGTAGAAGCAATAGAAGGATCATTCATTTCATTGATCATATT
CTCAGAAAACTATGCTTCTTCAAGTTGGTGTTTAGAAGAACTTTTGAAAATAATTGATTG
CAAAGAGAAATATGGACAGATTGTAATACCTGTTTTCTATGGGGTAGATCCTACAAACGT
ACGACATCTAAAAAAGAGTTATGGAAATGCATTTGCTGAACTTGAAAAAAGGCATAGTTC
GTTGAAGGTGCAGATATGGAGATATGCTTTGAACAAATCTGCTAACTTGTCAGGAATTAA
GTCATTAGATTATCGGAATGACGCCGAACTACTTGAAGAAATCATCAATCTTGTGATGAA
AAGGTTGAGCAAGCACCCTATTAACACAAAAGGACTTATTGGAATTGGCAAACCAATGGC
TCATTTAGAATCGTTGTTACGTCAAGAGTCAGAAAAGGTTCGTGTTATTGGAATTTGGGG
TATGGGAGGTATTGGCAAGACAACTATTGCCGAAGAAATTTTTAAACAAAATTGCTCTGA
ATATGAAGGTTGTTGTTTTTTGGCAAAGGTAAGTGAAGAATTAGGAAGACATGGAATAAC
ATTTTTGAAAGAAAAACTTTTTTCTAGACTATTAGCAGAAGATGTGAAAATCGATTCACC
AAATGGGTTGTCTAGTTATATTGAGAGAAGGATTGGCCGTATGAAGGTCCTTATTGTTCT
TGATGACGTTAAGGAAGAAGGTCAGATAGAGATGTTATTTGGAACACTTGATTGGCTTCT
ATCTGATAGTAGGATAATTGTCACAACTAGAGACATGCAAGTACTTATTTGTAATGAAGT
TGATCATGTATATGAGGTTGGGGTATTGGATTCTAGTGAAGCACTTGAGCTTTTCAACTT
GAATGCATTTAAACAACGTCATCTTGAAACGGTGTACTTTGAGCTATCAAAGAAGGTGAT
CGATTATGCCAAAGGAATTCCATTAGTTCTTAAAGTTTTGGCTCATATGCTTCGTGGAAA
AAATAAAGAAGTATGGGAAAGTCAGCTAGACAAACTTAAAAGACTGCCAGTTCAAAAAGT
TCATGATGTAATGAGACTAAGTTATGATGATCTTGATCGTTTAGAGAAAAAGTATTTTTT
AGATATTGCATGTTTCTTCAACGGGTTGAATTTGAAAGTGGATTACATGAAACTTTTATT
GAAAGATTGTGAAAGCGATAATTCAGTGGCTGTTGGTTTAGAAAGGTTGAGAGATAAAGC
TCTTATAACTATTTCTGAAGATAATATTATATCTATGCATGACATTCTACAAGAAATGGG
TCGGGAGGTTGTTCGCCAAGAATCTAGTGCAGACCCTAGAAAACGCAGTCGATTATGGGA
TCATGATGACATTTGTGATGTATTGGAAAATGACAAGGGTACTGATGTTATTAGAAGCAT
AAGTGTAGACTTGTCAGGAAGAAGAAAGCTGATGTTAAGCTCTCATGCATTTGCTAAGAT
GACCAACCTGCAATTTTTGGATTTTCGTGGTGAATATGAATTCGGTGAAGACTTTTTATG
GAATCAGAAATACGACCGAGACTGTTTGGTTCTTCTTCCTCAAGGGCTTCAATCTTTTCC
AACTGATCTAAGATATCTTTCTTGGATGAATTACCCTCTAAAATCATTCCCAGAGAAGTT
TTCTGCAAAGAATCTTGTTATATTGGACTTGTCAGATAGTCTAGTGGAAAAGCTTTGGTG
TGGAGTGCAGGATCTAGTTAATTTAAAAGAGGTTAGACTCTCCTATTCGAAATTCCTGAA
GGAGTTACCTGACTTTTCAAAAGCTACTAATCTTAAAGTATTGAATATGGCACATTGTCA
TAATTTGAAAAGCGTCCATCCATCTATTTTCTCTCTTGACAAGCTTGTGCATTTGGACCT
AAGTCTTTGCTTTTCCCTTACAACATTTGCAAGCAATTCCCATTTAAGCTCCCTCCATTA
TCTCAACCTTGGATCTTGCAAGAGCCTAAGGACATTCTCAGTGACAACTTATAATTTAAT
TGAACTAGATCTAACTAACATTTGTATCAATGCACTGCCATCATCTTTTGGATGTCAAAG
CAGGCTAGAAATACTGGTTTTAAGATACAGTGAAATTGAGAGCATACCTTCAAGCATCAA
GAATCTTACAAGACTAAGAAAATTAGACATACGATTTTGCTCAAAGCTCCTGGTTCTACC
CGAGCTTCCTTCATCAGTTGAAACTCTACTTGTTGAATGTAGATCACTGAAGACTGTATT
GTTCCCTTCAACAGTTTCTGAACAATTCAAGGAAAACAAGAAAAGGATTGAGTTCTGGAA
TTGCTGGAACTTGGATGAACATTCTCTCATAAATATTGGGTTGAATCTGCAAATGAATTT
GATAAAGTTTACATATCAACATTTATCGACACTGGAACATGATCACGTTGAAAGTTATGT
TGATTACAAAGATAACTTTGATTCTTATCAAGCAGTGTATGTTTATCCTGGAAGTAGTAT
TCCAGAGTGGTTGGAGTACAAGACAACAAAGGATGACATGATTGTTGATCTCTCTCCACA
TTATCTCTCCCCTTTGCTGGGCTTTGTTTTTTGCTTTGTCCTTGCTAAGGACATCCATTA
TTGTGACCGAATTGAATTGAACATCACTACAAATGATGCTGAAGGTGACGATGAAAAGGG
TGGCGTCAATATATACATGGATAGAACACGTCTCGGTATTGCATCAGATCATGTGTGCAT
GATATACGACCAACCATTTTCTCACTACCTAACTAGCATAGCAAACAATAAGAGAAGGTT
TAAAATCAAGGTTACGGCAAGGACAGAAATCAATGTCTATAGAATGAGACCAGAGGTTGA
ATTAAAAGGGTTAGGAATCAGCCCCATAAACCACTCAACATATAGGAATCTCATTCAACA
AATGGGAATTGTTTGATTATGTTAACCAATGGAATAGGACTGTGGTTAGTATCCAACTGA
AGATGAAGAAGTTGATTTAGTCACAAGTCTATAGATTGATTTTGATGCATTGGTTGTGGC
ATTTCAAATACTTGAGGCAGGTAAAGAAAACATAGCTTAAGGAGACTGCAGAAGTAAATG
TATGAAACTCATCTCACTGATTGTTCTTTGTATGCAAGTAAATGGAAATTATCTTGTGAT
AACAAACAAATATTTCTTGATTTAGCCTTATATATAGGTTGAAAATGAAGCTATAGGACA
ATGACTTCAGAGGTAATTGGAAGTTGTAGGTTATCTCTAGTTTTTCTGTTTAACTGAGAA
CTTCTATAATTAATTTTTCTTT
>MtrunA17_Chr2g0292661 len=312 begin=11576105 gn=MtrunA17Chr2g0292661 strand=+ chr=MtrunA17Chr2 type=mRNA end=11576682 def=hypothetical protein
ATGACGTTTGAAAGAAACTCTCCGGCATTGTGCTACATGATGCCGCCGTGGTCGTGGAAA
TCAAGACCTATACGTTCTCCTACTGTGCCTTTTTCAGAGAGAAAGAAATCACCAGCAGCT
TCAATGAATAAAGATGATCTTTTTCATGTTATTCATAAGGTTCCTTCTGGGGATTCTCCT
TATGTTAAGGCCAAACAGGTTCAGTTGATAGATAAAGATCTAGGTAAAGCAATTTCCCTT
TTCTGGAGATCCATTAATGCTGGAGATCGTGTCGAGAGTGCCTTGAAGGATATGGCTTTA
GTTATGAAGTAA
>MtrunA17_Chr1g0182171 len=216 begin=33139036 strand=- gn=MtrunA17Chr1g0182171 chr=MtrunA17Chr1 type=mRNA end=33139251 def=hypothetical protein
ATGATTCATAAACACCCTTTTTCCATACCACTTCTCTATACACCCTTATATGGCAGGGTA
TTTTTGGTAATTTCGCAAACCCTTTTTTTCAATCCTGTCACTCTCTCCATTCCTCCTCTG
CAACGTGAAACACACACTCTCACTTTCTTCCTTTTTCCTTCCTTCTCCTCACCGGCTATG
AACCACCGTCGTCACCACCATCTCCGTTGTCATTGA
>MtrunA17_Chr5g0401651 len=884 begin=5855050 type=mRNA gn=MtrunA17Chr5g0401651 strand=- chr=MtrunA17Chr5 end=5857281 def=hypothetical protein
TATCATTTTTTGGTATGGGCTTTCAATATGGGTTGGACTTCACCTAAACTATGTTAGCCG
AAGCTTGCTTTTTTGACTTTCAATGTTTCCTAGAAACACGTAGAAAACAATTTTCATGTT
AGCCTGCCAATCTAGGGTTAGCTTCATTCTTGTAGTCTAAACATCTACTTCCAATTTCCG
TGGTTCTTCAAAATTCCAAAGCAAAATCACAGAAATGGCGTGGCGTTCTGGATCTCTCTC
GCGGTCTATTTTCTCCGCCGCAAGATCAATACCAACTCGTTCCTCTCTTCAACATTCTTC
TACTTCTTCCATTCGTTCTCATCTTCTTCAACCTCGCCGCCCCCTTGTTACTGTCCCTAG
GGCTTTGGGAATTCTCGGTTGCACGCAGTCGTTGATGCCGTTGCATAACGCCGATGCCGC
TGCGCGCCTCACTTCTCACGTTTCAGTTGAATTGCGCGCTTGCTGCGAGCTGTCTCAGGG
TACTTGAATTGATTTTACATTTATCAGCACTGGTTGTGCCTACATCTATGGTTGGATCTA
AAATGGATGGCTAATGCTGTGAAGCACGAAGCTTGTTGAGAAGTGTTTTTTGTATTTTAT
TATTTTAGTCAAAATTAAATAAGTATATCTATCCATTCTTCTATAAAGATTTAGGTAACT
TTTCAAGCTAATTGAAGGATATCGACTTTGTTTTGCTTTGTATCATCACATAATAATAAT
GATGATGATGTCCGAGACTAATGTTGCATTTAAATTAAGATGTATAGATATTGATAATTG
GCAGTGTCTCATTATCAAATGAGCTGTTACAAATTGCAATGGCTTTGCTCTTGATACAAA
TGCAAATGTTTTATAATTTTGGAGAAGTGAGGAGTCGAAAATTT
>MtrunA17_Chr4g0013311 len=634 end=10757704 begin=10754734 type=mRNA chr=MtrunA17Chr4 strand=+ gn=MtrunA17Chr4g0013311 def=Putative RGS domain-containing protein
ATGTCAAAACTATCTTATGTTTCTTCTTCCTCAAGAACAAACCCCACAGTCCAAAAAATA
TATATACACTACTCATGTATACGTATAGAGAGAGAAAGAAATTGTTATTTGAACGAAGAA
TATTTAACAATGACTACGAGAAAGCTTATTCGTGATTTCTTACTTTCACATCATCATTCT
CTTATTCTTCCTCAACAAGGTGTGAAAACAAGGTTGTTTGTGAATTCAGTTGATAGACGA
GGATACAGTGTGTTCAATGAATTCTCTAAGAAGGTTAAAGATGAAACTGTTAAAAACCCG
GAATTCCAGAAGTCTGTGAAGGAGCTGAAGGAAAAAGCAGAAGAACTGAAAGGGATAAAA
GAAGGTCTGAAAGAAAAAACAAAGCAGACAACTGAGCAGCTGTACAGACAATTTGACAGT
GTGTGGAAAGAAGCTGAAGCTGCTGCAAAGAAGCTGCAACTGATTTTTCAACAAAACAGA
ATGCTGATGCAAAGCAAGGAAGTCAGAAATCACCTGAGGAAGAGAAAAACGAGGAATCTC
CGTCTGGCAATGCTTCAGAATCATTGTTTGGCAAATTTAAGTCAACCTTTTCGTCACCAA
TGGTTTCTACTTCCTTCCAAAAATTAAAGGATGC
>MtrunA17_Chr3g0103101 len=2068 begin=27509837 type=mRNA chr=MtrunA17Chr3 gn=MtrunA17Chr3g0103101 strand=- end=27517669 def=Putative DNA damage-inducible protein
TTGTTGATTTTATTTAAAATTTAAACAAGATTAGATCATCAAATCTAGATTTGATCCAAT
TACTTTTTCTCGGTTTTCAACTCAAAGTGAACCAACCCCTTCAACAAGTAATAATATTAA
GATTTAAAAACCTTCTTAAGTCTTCCAATAGTCTTCACTTTACCATCGATAAACCAAACC
TAGTATCTTCTCCCTCTCTCTTCTTGTTCTTCAACAACAACAACATCATCGTCCCAATTC
AACATGAAGATCACTGTCATGACTTCTGATGAACAAATTCTCAATTTGGATGTTGATCCC
AACGAATCTGTGGAAAATGTTAAGGCATTACTTGAGGTTGAGACAAGTGTGCCTATTCAG
CAACAACAGATTCTGTTCAATGGGAATGAGGTGGGCAATTCCCAGAAATTGAGTGCCCTT
GGTGTTAAGAATGATGATTTGCTAATGATGACCGTCTCTGGCGCCGGTGCCGGCGCTGCC
GCTTCTAGCGGATCTACCAATGATTTGAGCTTCAATACTGATGGATCTGCTATAAACCCT
GCTGCTTTTCAGCAGCACTTCAGACGTGATTCTAATTTGATGGGTCAGCTCTTTCAGAAT
GATCCGGAGTTGGCACAAACTATTCTGGGCAATGATCTCAATAAAATCCAGGAAATTTTA
CGACTGCGTCATCGCCAAAGAAGTCAATTACAGCGTCAAAAAGAAGAAGAGTTGGCTCTT
CTTTACGCAGATCCTTTTGATGTTGAAGCACAAAAGAAGATTGAAGCTGCCATCCGCCAG
AAAGGAATTGATGATAATTGGGAAGCTGCACTTGAACATAATCCTGAAGCTTTTGCAAGA
GTGGTCATGTTGTATGTTGACATGGAGGTTAATGGTGTACCACTGAAGGCATTTGTTGAT
AGTGGAGCACAATCTACCATTATATCAAAAACCTGTGCTGAGCGTTTAGGATTGCTGAGG
CTTTTAGATCAGCGTTACAAAGGAATGGCTCATGGAGTTGGCCAAACCGAAATATTGGGT
AGAATACATGTAGCTCCAATCAAGATTGGGAATATATTTTACCCTTGTTCGTTCTTAGTG
CTGGACTCTTCCAATATGGAGTTTCTCTTTGGGCTGGATATGCTCCGAAAGCATCAGTGT
ATAATTGATTTGAAAGAAAATGTTTTGCGAGTTGGTGGAGGAGAAGTTTCTGTGCCATTT
TTGCAAGAGAAAGACATACCATCCCGGTTTTTAGATGAGGAAAAGTATTCCAAGGAAGCT
TCAAGCTCAGGAAGCCCACTTCCAGTTGCATCGGGGAGCAATAATCCGTCACAAGGAGGT
GTGTCTTCTGGAGCTTCTGGTGACAAGTCTAAGGACTCTGAGTTTGAAAGCAAAGTTGCA
AAGCTTGTCGAGCTAGGATTTGAAAGACAGGCAGTTATACAAGCTCTTCAATTATTCAAT
GGCAATGAGGAACAAGCAGCTGGGTTTCTTTTTGGGTGATGAAAAGAACATTTCATATTT
CAAAGAAAGGATTAATTTATTTTAGTTGATTTTCATTTTTTTCCAATTTCATTTCAAATT
GTAAAAAACAAGTTATAGACCTGATTTGATGAATTGATGACATTTACAGTCTCAACTGTT
CATACTGCAAGGAATTTTTCTATTTGATTGATGGCTAATTTATTGTTTCTCAACTCAATG
CTTATTTAAGCGGCTTAATATTCGATTAAGTTGGTAACAAAAAAAGCTATGTTGGCATGA
GATTTTCAGTTACTGACAAACATCTCCACTTCAATGGAAGTGACTCAGAATTGTAGCTGT
TGTTTAAGAAAATGTATTTTTGATTTAATCTAATTTGGGTCTGTTTATGATCATAAGAAT
TAGTTTTTAATCTTTGAAGTGTTTGTTCTACCTTAGCTAAAGTTGATTTTAAGTATTTTT
TCTTTATTTGAAAAGTTGATATTAAGTGTATTGATTTTGATTTAAAGTTGAATCTCAAGT
GTTTTTATGTATGGCAAAATTTACGTAAAGCTGAGCAGTAAATTTGAAGCTAAAATTGTT
CGCTCCATAGAAGCTCTAAATACATTTC
>MtrunA17_MTg0491381 len=703 begin=187224 type=mRNA strand=+ chr=MtrunA17MT gn=MtrunA17MTg0491381 end=187926 def=Putative cytochrome c-type biogenesis protein CcmF
ATGAGGCAGAAACTCGCCCCACGTACGGTTCGGAGGCCGAGCCCCACCCCAGCAGTAATG
GTGCGGCTTAGGTCAACTAACACAAAGAAGATACAGTTCACTCAACGATTGCCTTTGGGT
TCCGAACTCCATATGGGGAAGGAGCGTTGTTGTTTCCGAGGTCTCGATCATTTACATGGA
CCCACTTCTCATTCCATTTGTGGGAATTTGATGATCTATAAACCGTCCCTAACGAACGAT
CGCCTCATGTTTGAGCATGATGAATCACTTCGTGCCGACCTGTTGCCAATAAACTTTCCG
GCCTCATATGAGAATGGAAAACTGGATAATTTTCTGCATCGGTGGATGAAGAATAGCGAA
AATAATAATTTATGGTTGACCATGTTCCCAGAAAAAAGATACTTTAGAGAAACAACGAGC
ACGACTGAAGTGGCTATACATACAAATCCATTTACGGATAGATATGCTTCGATTGGAACT
GGAAGTTCCAGAACAGGCGGCTGGTATACCACCATAATTAAACTGCCTTTTATTTTTTTT
ATTCGGATAGGATTTATGTTGGCTTCGTCGGGAGGCTCGCGTAGTTTGTTACGTCAGCTC
CAAAAGGATAAGTTGCGTTGGAATCGAGAAAGTTCCGTGGAATTCTTAATTGCATTAAAA
AAATCAAAGGAGTCTTCAACCCTCTCAATCAATAGAGGCTAGA
>MtrunA17_Chr2g0299451 len=548 begin=17371161 type=mRNA strand=+ gn=MtrunA17Chr2g0299451 chr=MtrunA17Chr2 end=17371978 def=hypothetical protein
TTGCTGACTTTCTGTCCTATTTCCTATCTTTTTATGCCATTAGTTAAGTTGTTCTTTTTC
ATCCTAATTTTAGAGATGCTAAGAAATGAAAGATTAACAGATAATTCAATCAGAAGTGTC
GGTGCAATAGACTAACATAATTTAAAATATGTCATTGATTAGTTTTGTCCTGTAAATCTT
TTCTGCAAAATTGGTTGTTGAAGAAGTCTTTCTTTGATTTGGATGCCGTACACAAAAATA
TATCATTACATGGAACTATTGATCTTGCTTTGTATGGAACTTTTCCTTGCACTCTTTATA
GTTTCTTCAATTGGTCAAGTTGCAGCAAACTTTGCACGCTATGAAGAATTGTACAACTGC
CAGATGATGTAGTGTCTCCCATCCTTCTTCACATCCTCATTATGACGATGATTTGGACGA
CCAATCATGTAGTCATTACATTCTTGTTACGTAGTTTTAGACTAATTTGTAGAATTAGAA
TGACTTTGTTATTATGAACATGTTTATATTAATATATTATGACTTTTTTGGGGCATGATC
TTGTAGTT
>MtrunA17_Chr7g0222081 len=363 begin=7384306 chr=MtrunA17Chr7 strand=+ gn=MtrunA17Chr7g0222081 type=mRNA end=7384668 def=Putative NADH:ubiquinone reductase (H(+)-translocating)
ATGTTTTTGCTTTATGAATATGATATTTTTTGGACATTTCTAATAATATCGATCTTTATT
CCTATTTTGGCATTTCTGATTTCTGGAATTTTAGCTCCAATTAGAAAAGGGCCAGAAAAA
CTTTCAAGTTATGAATCTAGGATAGAACCGATGGGCGATGCTTGGTTACAATTTCAAATC
CGTTATTATATGTTTGCTCTAGTTTTTGTTGTTTTTGATGTTGAAACAGTCTTTCTTTAC
CCATGGGCAATGAGTTTTGATGTATTGGGGGTATCCGTATTTATAGAAGCTTTCATCTTC
GTCCTTATCCTAATTGTTGGTTTAGTTTATGCATGGCGGAAGGGAGCATTAGAATGGTCT
TAA
>MtrunA17_Chr3g0115191 len=3432 gn=MtrunA17Chr3g0115191 chr=MtrunA17Chr3 strand=+ type=mRNA begin=36525963 end=36531579 def=hypothetical protein
TTCTGAAGAGTATCCCAAAACTAACAGAAAATTTTATACACTACCATTTCGCATTCTCTC
TCTCTTTCTCTCACACACACACCACATCGCACAAACAAATCAACAACAAAACAAAACCCT
ATTTTTCTAACTTCCTTCTACTCATAACAACACACTCATTTTCTTTCTCTCAACAAAAAC
AAAAACCAACCTCATTCCCAAAACAAACAACACTCTCCACAATTCAACAACACTTTGCGA
TAAAACTCGAAACGCATTCTCACAACAACAACAACAACACTCTTATTTCAAAACGGTTAT
CGAAACGGTTGCGTTTCTTTAATCCTTATCATCGATTAATCAAAATCACTCACTCGCTTT
AAAAAACTCTCTAGGGTTATCGAAACCATCTCTCTCTCTCTCTCTCTCGCTTTCGTTTTT
CGATTCCCAAAATTCTCTCCCTCTCTCTCTCTCTGGAACCCTAGGTTTTGGAATAGTTAC
TATTGCACGTGCGTGTAATTCTAGGGTTTCTCTTTCGTGACGCATTTTTCACCCTGTATA
GGGTTTTCAATCGGTTCATAAATTCGTGCTTAATTCTTTGGATGGTTTCGTTAATCGATT
GTTAAGAGTTTCATCATTGTTTTCGTATTGTGCTTTTTGGTGTGAGAATCGATTTTCTCT
ACGGAGAGAGATAGAGATTATGATTCTCTGATTTTTCTAGGTTTTGGTTGAATCAATCTT
TCTAATTGAAGATGGAGGTTTAGAGAACCTTTTCTTTTACGGCATTGTCTTGTGTTTCGA
GATTGCGGCGTTGTTGGAGCCGTTACAACCGTGAATTTGGGATTAATTTTTTAGGGTTTC
TAGAACTGAGGGAAAATGAGGGGTGAATAGTTTAGGTTAGTATTCAGAGTATAACAGCGG
TGTTGTTTTAGGGTTGGGGGTGGTGAAGGTGGTTCTGCATTTTTTTGGGTTGATTCTGAT
GATGTTCAGTTTTCATTATGGAAAAAAGTGAACCTGCTTTAGTTCCACAATGGTTGAGAA
GTGCTGGAAGTGTTGCCAGTTCATCCCCCCATTTTGCATCTTCTTCTAATCATACCGATT
CTCATAGTGTAGCCAATCATACAAGGAATAGATCTTCTAAGACAGCTGGTGATTTTGATA
GTCCTCGTTCCGTGTTTCTTGAACGAACATTTTCGTCAAATTCTCGGAGGAGTGCTATCA
ATGGCTCTGCAAAGCATGCTTACAGTAGTTTCAACAGAAATCATCGTGATAAGGACCGTG
ATAGAGATAGGGATAGAGATAAAGATAGATCCCATTTTTTAGACCACTGGGATCGTAACT
GTTCTGAACCATTGGCTGACCTCTTCGCTGGAAGGACAGAGAGGGATACTTTGAGGCGTT
CTCATTCATTGGTCTCCAGGAAGCAGAGTGAGCCTGTGAACCACAGAGGGACAGTAGATA
CAAAATCTGGTAGCAATTGCAACCAGAGCAACGGCAATGATGTGCTTTCTGGGGGTAGTA
TTGGCAGCAGCTTTCACAAAGCTGTTTTTGATAAGGATTTTCCATCACTTGGAGGAGATG
AAAGGCCGGGTTCAGCTGAAATAGGCAGAGTTGCATCTCCTGTTTTGGGTTTGGGTGGTA
CTGCCAGTCAATCTCTACCTGTTGGCAGTTCATCTTTGATTGGCGGAGAAGGATGGACTT
CTGCACTAGCAGAAGTACCTTCTATGATTGGAAGCAGTAGTACTGGGTCTCCAACAGCGC
AACAAACTGTTACTCCAACCTCTGGGTCTGTACTTTCAAGTACATCAGTTGGTCTTAACA
TGGCTGAAGCTTTGGTGCAGGCTCCATCTCGATCTCAGTCAATTCCTCAGGCTTCGGTCA
AAACCCAAAGGCTTGAAGAACTTGCTATTAAGCAGTCAAGACAGTTGATTCCAGTGACAC
CATCAATGCCTAAGGCTTTGGTTAATAATTCTGAAAAATCTAAGCCGAAGGCAACACTCA
GAAATTCCGAGATGAATATGGTTGCCAAGAGTGTGCCACAGCAACCCTCTGCATTGCATA
TTGTTAATCATTCTGTCCGCAATGGAAATGCCAAAGTTGTTGATGCTCCAAAGACATCTG
GAAAGTTCACTGATCTTAAATCTGTGGTATGGGAAAATGGTGTTTCTCCTACGGCGAAGG
ATGCTTCAACTCCAACAAATTATTCTAACAGCAAACCCGGAAATCATCTGGCTGTTCCTT
CTGCAGTTGCTTCTGCGCCTTTGAGGAACACCAATAACATTAAATCCACCACAGAGCGGA
AACCAGCTTCTTTGGACCTGAAATTAGGTTCCACTGCAGATAAGAAACAGTTTGCTTCTC
AAGTGAAGAGCCGACATGATTTCTTCAATCTCATTAAAAGGAAAACTCTGAACTCCTCAG
TTCTTCCGGATTCTAGCTCCGTGGTTTCATCTGCCACATCTGACAAATCTGGTGAAGTGA
ATATGGAAGCAGTTGGACCCCCTGCAAGCCTTCAAGATCTTGGAAATAGTACTGAAATGA
CTAGCAATGGTAATGCCCATTTGGAGAATCACAGACTTCCCAACATCAGATTGAAAGATT
CAACTCCTGATGAGGAAGAAGTTGCATTTCTTCGTTCTCTTGGCTGGGAGGAGGATTCTG
GTGATGAGGATGAAGGCCTCACAGAAGAGGAGATCAATACATTTTATCAGGAGTGCTTGA
AAATGGGCACCACCACATTAAAGCTATGCCCAGGCATGCAGCCAAAGTTGTCCAAATTTT
TTGAATCTTATGCTACTAACTTGAATGGAGCTTCTGCTGGGTCGAGTACTTCCGACTCTG
GATCTGAAGTTTGAACTATTGGTTGTATCATGAATAGATCCTGGCTAGTAACATTCTTCT
CTTTTGATTTTATAGAAGGCTGGTGATTTGGGAGGGAAAAAAGAGGGTGGGTTTTGTTTG
GAACCATGCGTTTGCAAATATTGCAATAAGTTACAGGTGCCTCAAGCCTGCCTGCCTGCT
TAACAGGGGATTTTTTTTGTTCTGAGGCGTGGTAAAAGTAATAGGTTGGTTGGGTAGGTA
GTAGCGTAGGGGTTATTTTGTCTGCAGGAAGGTTCTGGGCAATTTCATCTTTTGGGGTAC
TTTCATATACGTTTTTCTTTCAAGAGGGTTTGATTTTAAATGATAAAAGTTTATGACTTT
TTTTGGTAAATTTACAAACAAACAAAATTAAAAGTTTATCAATTTAAGTTCTTGTTGATG
CTTTTTTTGTTTTGCTGTCATCAATTCACTTCTTTTTATCGCACCTACCGTAACAGTGTA
AAATTCTCTATAATAAGAATGTGATACGAAAACACATCATGCATATTCTAAGTCTAAATC
TGTTTTCTGTCACTTTCTTTTCGTCCTTTTTCAACCTTTTTTTTGGGTGAAAGTCAGATA
TACGATTATGTA
>MtrunA17_Chr5g0448061 len=210 end=44164538 strand=- chr=MtrunA17Chr5 gn=MtrunA17Chr5g0448061 type=mRNA begin=44164107 def=hypothetical protein
GATGTTTCTGGGGTGCTGTTTTCTTCAGAATTCAGCAGGCTCCAGTACATGATGCTAGCA
GATAAAGTGAGTATCATCTTCTGCCTTACCTCGATTATGTCCTCAGGTAACAGGAAAATG
GAACATCCAAGTTTTCTGGCAACACTGATTATATATGTTGAATTCAACTTCTTGTCATCA
TCTGTAATTTGTACAACAGATTACATTTAA
>MtrunA17_Chr2g0294711 len=3542 strand=- chr=MtrunA17Chr2 gn=MtrunA17Chr2g0294711 type=mRNA begin=13327632 end=13334633 def=Putative transcription factor CG1-CAMTA family
TTAGAAAGTGTGAAAGAAAAGAAAATAGAAAAAGGGACAGAAGCCAAAGAAGAACAGAGT
GTCATTAATATTCAGCTCTGACTACTTTTTCTCTTTCATCCATTCAGAACAGACCCTCTT
CTCCAAATTCATGTTATGAAGTTTGTTGTGTTTGTGGTAAGAACATAAGAGAAAACAAAT
TTGTCATAGGTTTTTTGTTGTTCTGTGATGATGGCACAAAACAACTTAACAGGACAGCTT
GTTGGTTCAGAGATACATGGATTCCACACCTTGAGAGACCTGGATGTCGGCGAAACCCTG
GAGGAAGCAAAAAGCAGATGGCTTCGTCCGAATGAGATTCACGCCATACTCAGCAATCAC
AAATATTTTACTATCCATGTCAAGCCATTGAATTTGCCCAAAAGTGGTACTGTTGTACTA
TTTGACCGCAAGATGCTTAGGAACTTCCGAAAAGATGGGCACAACTGGAAAAAGAAAAAT
GATGGGAAAACTGTTAAAGAAGCTCATGAGCACTTAAAAGTTGGTAATGAAGAGAGAATC
CACGTATATTATGCTCACGGCCAAGATAACCCAGGCTTTGTTCGGAGATGTTATTGGTTG
CTTGATAAGAGTCTGGAGCACATAGTCCTGGTTCATTATCGTGAAACACAAGAGTCTCAA
AGTTCTCCCGTTACACCGTTAAATTCAAATTCGAGTCCTATTTCTGATCCAACTACACCA
TGGATTCTATCAGAAGACTTAGATTCTGGAACCAGCAGTGGTTATACGAATGGTCTTAAT
GGAAATTTAACAGTCAGAAGTCATGAACAGAAGCTTCATGAGCTTAATACACTTGATTGG
GATGAACTAGTGGCTTCTAATGCTAATACCCCTACTATAAAAAATGGAGGAAACGAACCG
CGTTACTATCAACTAAATCAAAGCTTACCGAATGGCAGCTTTGACAATGTTGCTGGTAAT
CCTTCCTCAGAAATTCCTTCGTATGGTATTCTAACTCCGCCAGAGTCCGGGAGCAGTAAT
GTTTCTTACTGTTTCCCAGAAAGTGTTAACGATCAAAAGAATCATTCTATGAATTTTGGT
GGTGTTGATTCCGTTGACACTTTAGTCAATGAAGGTTTGCAAAGTCAGAATAGCTTTGGA
ACGTGGATGAACAATGCCATATCTTACACACCATGTTCTGTAGAGGCGTCAACTCTTGAA
TCGTCAATGCCTTCGTCTGTTACTGATCCATTTTCATCAGTGGTGATGGATAATCAACAA
TCTTCTCTTCCGGAACAAGTATTTCATATTACTGAGGTGGCCCCTTCATGGGTTTCTTCC
ACTGAGAAAACAAAGGTCCTGGTAACTGGATATTTTCTCTTTGATTATCAATACCTTGCA
AAGTCCAATATAATGTGTGTCTGTGGCGAAACAAGTGTTCCTGTAGAAATTGTTCAGGTT
GGAGTTTACCGATGTTGGGTATTGCCGCATTCTCCTGGATTCGTGAATCTCTATTTGAGC
TTCGATGGCCATAAGCCTATTAGCCAAGTTGTTAATTTTGAATATCGCACTCCTATTTTG
CACGATCCTGCTGCTTCAATGGAGGAGACATACAACTGGGTTGAATTTCGTCTTCAAATG
AGGCTTTCTCATTTGCTTTTTACAACACCGAAGACCCTTGATGTTTTCTCTAGTGAAGTA
TCACCTACTTCACTGAAAGAGACTAAAAAATTCGCCTCCAAAACATTATTTCTTTCCAAA
AGTTTTCTACACTTCATGAAGTCGTCTGACGCAAACGCACCTCCCTTTCCGCAAGCGAAA
AATACCTTGTTCGAAATTGCGTTGAAAAACAAACTCAGGGAATGGCTTTTGGAACGTATT
GTTTTAGGATGTAAGACTACTGAGTATGATCCACAAGGCCAAAGTGTAATTCATTTGTGT
GCAATGTTGGGATATACATGGGCTATTACTTTGTTTTCGTGGTCAGGCTTGTCTCTGGAT
TTCCGCGACAAATTTGGATGGACGGCTCTTCATTGGGCAGCATATAATGGAATGGAGAAA
ATGGTTGCTACGCTGTTGTCTAGTGGAGCAAAGCCCAATTTGGTGACAGATCCAACTCCC
GAAAACCCTGGTGGCTGTACTGCGGCTGATCTTGCTTATATGAAAGGATATGACGGTTTA
GCCGCTTATCTTTCAGAAAAGAGTCTGGTTGAGCAGTTCAATGACATGAGCTTAGCTGGA
AATATCAGTGGTTCACTCCAAACCACTACAACTGATCCAGTAAATGCTGAGAACCTTACA
GAGGACCAAGTGTACTTAAAGGATACATTGGCAGCTTACCGGACAACAGCCGAGGCAGCA
GCACGCATACAAGCAGCATTTAGGGAGCACTCATTAAAATTGCGATATCAGTCGGTTCAA
TTTATCAGTCCAGAGGAGGAAGCACGCCAGATAGTAGCAGCAATGAAAATTCAACATGCC
TTTCGCAACTTTGAGACAAGAAAAGCGATGGCAGCCGCTGCTCGGATCCAGTACAGGTTC
CGCTCATGGAAGTTGCGTAGAGAGTTTCTCCACATGCGACGTCAGGCTATTCGAATTCAA
GCTGCATTTAGAGGCTTTCAAGTGCGTAGGCAATATCGTAAGATTCTATGGTCTGTTGGA
ATTCTTGAGAAAGTAATCCTGCGTTGGCTTTTAAAGAGAAAAGGTTTCCGTGGGCTTGAG
GTGAATCCGGATGAAGACATGAAAGATGAGAAGCAGGAAAGCGATGTAGAGGAGGACTTC
TTTAAGACTGGTAGGAAACAAGCGGAAGAACGTGTTGAGAGATCTGTGGTACGCGTACAA
GCCATGTTCCGTTCTAAGAAAGCACAGCAAGAGTATAGCAGGATGAAGATGGCACATAGT
CAAGCACAGTTGGAACTTGAATTAGAAGAACTCATCAATTCTGATGTGGACATGTTAACA
ACAAAGACATCATAAGTTCCTATGAAAGGTTTATGTTTTTGGGATGCATCCAATTCCTTT
AGAATTGTGCAATGTAACAAACTAGTGTTTTTTTTTTTTTTTTTTTTGTATAGCATGTAG
ATCTTGTAAATTCCGTAGTGTGCAAATTGAGCTAATGACCCTTTCAAGTTGGTTTAATAT
CTTGAAATGGGTCATTTTGAAGCTTTCATGCTTAATTAAGATGTTTGGTGGATGTTTCTG
GTGCAAGATGAAACATGTAACTTAAATGATAAGGCCTTCTTTGATGTGATTATTAGACAT
AATTGTTGTAGAATCTTTTATGTAATGATAAAGTTGACACTATAATGAGTGATTAATATC
TCTCCACAAAATATAATTGATTTGATTACATACATATGGTTCCACTCCAACTTTTTCAAT
TTGCAAAAACAAAATTCACAACTTTTCTAGGCATGTTGTTTTTCATATTCTCTGATTATC
ATGTTCTACAATACCAAACTGTTTTCCAAATTCACTATATTCTCCCCAACATGCAAAACA
TTATTCAACTAAATATTTTACTTATGGCTGGCATGAGAGCAACCATTTTACATCTCCATT
TG
>MtrunA17_Chr4g0043671 len=2289 end=40692327 begin=40688680 strand=- chr=MtrunA17Chr4 gn=MtrunA17Chr4g0043671 type=mRNA def=Putative glycosyltransferase, DXD sugar-binding, alpha 1,4-glycosyltransferase
TTATCCAAACATCATTAAGAATATGTTCAACTCACCGCAGAACCAAACATAATGTTTTGA
AATCAATTTCAACTAAACATTGCCTGCCATTGAAGCAAATGTGACAAAGCGAAGACTGAA
GAGAGACCAAACACGGAAAAATGCTGCGATCACGACGGCGGTCACCTTACGGGGCCTATC
TCTGCGCCGTAATCTCCGCCGTCCTCCTCCTTCTCTCCGTCTCTCTCCTCTACTCCCGCC
TCTCTCTCTCCAACTCCAATCCCCCCTCCAACCCCCGCACTCTCCTCTCCGACTCCATCT
CCGATGAAGATTCCGATCTATCCACCACCTCCGATCCCATCGACGAACTCGACTTCATCG
ACCTCGATCAACAACAACAACAACAACAAACCCAACCTCCTCCCACCAATCCTTACTTCT
TCGATCCCATCACCTCTTCCATTCGCAGATCCTTCAAAACCCCTCCCATTTTTACTTCTT
CTATCACCACCGACGATTTCACCATTCTCTCACCTCCACAAGATCCTTCAAAATTCGCAT
TCACCTCCGATGACATTCCCCTCGACGACGAAGTTCGACGAAAAGCTACAGTCATTACAT
CAATTGAAGACGCGCTTCTTCTCAAATCACCTTCTTTGAGAGAGATTTGGGGTGAATGGT
TTGATAAGAAAAGTGTTTTTCTCAGAAAAGATAAAATGTTGAAATCTAGTTTTGAAGCTT
TTAATCCAATGCTTAATCCTCTTCTTCAAGATCCTGATTCAGTTGGTGTTTCTTCACTCA
CTAGAGGTGATAAAGTTCTTCAAAAATGGTGGATTAATGAGTTCAAAAAAGTTTCATTTT
CAGTTCATAAAAATACTAATAACAATGGAAATTTAGTAACTGTTGCTAAAGGTGGAACAG
AACGTAGAACTTTGAAATTGAATGATAATGGTGATAATCATATATATGCTGATGGTAATA
ATTGGGGTTATTTTCCTGAATTGCCATTGCGTTTATCGTTCAATGATTTCATGGATGCAT
TCTTTAGAAAGGGTAAATGTGTCATGAGGGTTTTTATGGTGTGGAATTCACCTCCTTGGA
TGTTCACTGTTCGATATCAGCGTGGTCTCGAGAGTTTGCTGTTTCATCATCCTAATGCTT
GTGTTGTGGTTTTCTCTGAAACAATTGAGCTTGATTTCTTCAAAGATAGTTTTGTCAAGG
ATGGATACAAAATTGCTGTTGTTATGCCAAATCTTGACCAGTTGCTGGAGGGTACGCCTG
CAAACATTTTTTCTACTGTTTGGTTTGAATGGAGAAAGACAAAGTTCTATTCAACTCATT
ACAGTGAGCTTATTCGTCTTGCAGCTTTGTATAAATATGGTGGGATCTACCTAGACTCCG
ATATCATAGTTTTGAAGCCAATTTCTTTTCTTAATAATTCTGTTGGTATGGAGGATCAAG
CTGCTGGAAGTTCTTTGAATGGTGCTCTTATGGCTTTTGGGAGGCACAGTCTGTTCATAA
AGGAGTGCTTGGAAGAGTTTTATATGACATATGACGATAACAGTTTGAGATGGAATGGTG
CTGATCTATTGACGAGGGTTGCGCAAAAGTTTGTAGGAGAGGAGAACAAAACTATTAAAC
AGTTGGAGTTGAATAAGGAACCCTCTCATGTCTTCTACCCCATCAATTCTCACGACATCA
CAAGATACTTTGTTGCACCAACAACAGAGATGGATAAAGCACAGCAAGATGTTCTGCTTG
AGAAAATACTGCACGAATCATTGACATTTCATTTTTGGAACAGCTTGACTTCTGCTCTCG
TCCCAGAACCAGATAGCCTTGTGGCCAAGCTTATGAATTATGCATGTATCCGATGCTTGG
AGTTACTGTAAATACTAAGTTATCCCAATGCTGTCTTGAGCTACCATTCTGTATCACATA
TGATATCAGGAATGATAAGTAATCGGCAGGTTCCTTTCCATGCCACTGTACAATTTTGTA
TTATGTTTGTAGTTGATTACCTAAGTAGACTAAGGCCGGTGGTATCGAATGTTCATATGT
TACAACTAACAATGTAGAATGTATTAGTGGCTCACCACTGCACGGTTCTGACTTCTGATG
GAACTGCAGTGTGTAGCTGATAGAGCAAGCTGTTTGTATTACTCCATTCAAGTAAATATA
TGTTTGGTCTAAACCTTCGGGAGATCTTTACCAAAGGCTAATTGCTCATGCTTGCCAGCA
ATAACCACTTTTTCGTGTTTTTAAGGCTCCTTAAGACAATTCTTTAACAGGAAAAAAACA
ATTCTTGTA
>MtrunA17_Chr8g0389381 len=569 end=46970498 type=mRNA chr=MtrunA17Chr8 gn=MtrunA17Chr8g0389381 strand=- begin=46969689 def=hypothetical protein
GAATCACCAAAAATTGCAATCAGGAGGCTCACACACTCAAAAATTGCAATCAATGTTATG
TGGAAATCAGCCACGTGAATTAAGCTTGAGAGGTGTTTGATTGATTCTTGTTTTGTAGCT
TCATACCCATTAATGGATCGAACACGCCGTCGTCCGTCTCAATGTCGCCGTCGTCCATCT
CCCACCGTTGAAGTTTCCGTCGTCGAGGAAAAGATTGAAATCGATGTTGTGGTTGAAGAA
GTTCCCAGTATCACGAGAATTGCGGCGATTACCATTGAAGTTTCAGATGATGAGGAATTT
TGTTGTAGCTGAAACATAAAAATGGATGATTTTTTGGGAGATGAATTTTGTTGAGGAAGC
ATAAAAATATTCAGCACTTTGATTATGTTCAGGAAGATGGATTCTGGTTCTTCTCTTCGC
AAAATTTATTTTTTTTGAAAAAAATGGCTTTTTTTAATGGCTTTATGAAATTGTGTTGTG
GAAGATTTGTTATGATTGAGAAAATCTTTTATGGGTTTTGAAATTGATTATTTTTTATTT
TTGGAGAAGAATAAGTTGTAGAAAAAAAT
>MtrunA17_Chr7g0257321 len=186 strand=+ gn=MtrunA17Chr7g0257321 chr=MtrunA17Chr7 type=mRNA begin=42934448 end=42934633 def=Putative iron-chelate-transporting ATPase
ATGGTGATGATATGGGAAGATGTAACGGTAACAATTGGTGAAGACAAGAAGAAGAAGTTA
CTTGATGGTGTAACTGGTTTTGCTGAACCTGGTAGGATCATGGCTGTTATGGGTCCTTCT
GGCTGTGGCAAAACCACCCTACTCACCTCTTTGGCTGGTCTCTTTCTCTATTATATTTCA
ATTTAA
>MtrunA17_Chr1g0178751 len=898 begin=30151111 type=mRNA strand=- gn=MtrunA17Chr1g0178751 chr=MtrunA17Chr1 end=30154966 def=Putative phosphatidylethanolamine-binding protein
CTCGTATTCACTAGTAGTTATTTTTCTCTTCTTCCTTTATTATTCATTCATAGATATTGC
TTAAAATGGGAAGTATCACTTCAGATCCACTAATTCTTGGGAGAGTGATAGGAGATGTTA
TTGACTATTTTACCCCAACCACAAAAATGACTGTGACTTACAACAACAAAGAAATCTTCA
ATGGATATGAACCCTTTCCTTCTTCAGTTACCACCAAGCCAAGGATTGAGATTGGAGGAG
TGGACATGAGGTCCCTCTTTACACTGATCATGATAGATCCAGATGTTCCTGGCCCAAGTG
ATCCTTATATGAAAGAACACTTACACTGGATGGTGACAGACATTCCAGGGACCACAGATT
CCACATTTGGCAAAGAATTGACAAGCTATGAAAAACCAAAGCCTAATATAGGAATCCACA
GATATGTGTTTGTCCTATTCAAGCAAGAAAAGGGGAAGAAGCACTCAATTGTTGCTCCTT
TTTCAAGGGATCACTTTAACACACGTGCCTTTTCTGCTCAAAATGACCTTGGTGTCCCTG
TTGCTGCTGCATATTTCAATGCAAGAAGGGCAACGGCTCCTAGAAGGCGTGCTAGCTAGG
GCTTTATGGCCATCAATCAGAAGCCACTTTATGATCATCATTTTGTGGCTATGCTACTAG
CTTTAAATAACAGCTTTAGATTGCTGAAAATAATTTTAGTTGAATTAAGGAAAATAATTT
GTACGTTATTGACATTTAGATCATCTAACTTATGTTGATGTTGATGCTAGCTTATTAATG
TTAGTTTGTTTTTAACTAATTGTAACTTTTGGTGTGCGTTTTGATATGATGTAATGCTGG
TTATTTTATATAACGAGACCTGTCATCTCAATTATGTTGATATCACTAATCTTTGTGT
>MtrunA17_Chr4g0055821 len=1373 gn=MtrunA17Chr4g0055821 chr=MtrunA17Chr4 strand=+ type=mRNA begin=49373068 end=49377962 def=Putative PPPDE putative peptidase domain-containing protein
GAAGAAAGAATAATGAAGAACGCCCAAAAGGCCAAAGCAAAGAGCTTCTGATTTTAGGCT
TTGTGGTAGAGTCACCTTACGTTTTGTTCTTCAACTTCCACCCCAAATTACTCTCCAATT
TCCAATTTCTACCCTTTCCTCTTCTCCCCTCCCTCTTCTTCTATCGCTTTGAGGGAAGAA
GAATGAGGTTGTGATTTTTGTAGTGTAATTTAAGAATTAGGGGAGAAGGAAGGGAGGAAA
TCATACACAATGCCATCTTTCCCAAGGAGCTCTAGCTTGGAAAGGGTGCCAGATAGCGAG
AAAAAGAGTAATACAATGGTGTACCTCAATGTTTATGATCTTACGCCTGCGAACAATTAT
CTATATATGCTTGGTGTTGGGATCTTTCATTCCGGTATCGAAGTGCATGGCATGGAATAT
GGGTTTGGAGCACATGAGTACTCATCAAGTGGAGTATTTGAGGTGGAACCTAGAAGTTGT
CCGGGCTTTATCTTCAGACGATCATTATTGTTAGGCACAACGGATATGTCTTATTCACAA
TTTCGTTCTTTCATTGAGCGCGTTTCAGCAAAATATCACGGAGACACTTACCATCTGATT
GCTAAGAATTGCAACCATTTTACAGATGAAGTTTGCCAACAGTTAACAGGAAAGCCTATC
CCTGCGTGGGTAAATCGGTTGGCTCGTGTCGGTTCTTTTTGCAATTGTCTTCTGCCAGAA
AGCCTTCAGGTTGAGGCTGTTAGACATGAACCTGATCATCTCGTACATTCTGATGAAGAG
GAATCAGAATCTGATAGCCATTCCGAGTCAGATGATAGTGAAGAGGAAGGTTCCAAACAC
CATTTGCTAAATTCACATAATGGTGATGTCTCCTTTATAAAGGAAAGACCAATGGACGTC
GAATGATTTTCATGTGTTGCTTTAGTTGTGATTATTATTAATAGTTAATTATTAATAATA
ATATTTATTATTTTTTTCTTCCTTCAAATTCAACTGTCTCCTTTCCGAGTCAATTGTATC
TGCAATAGTAGCTCTCAGTGTAACAAGTTTTCACATAATAGTCTGTATTGAATCTCCTGT
ATGTTGTGTGCTTCCAAATGGAGTGGCTTGCGCTGTAAATGCTTTCTATGTACAGACAAA
ATTGTTCTGATATGCCGTTCATCTGATGTGTAGAGAGATCGAGTGTATTTATGGCTTTTT
TTTTTCCATCAAGTTTATACTTCTGAATGTTTGTAGTACAAAATCACCTTTTCATCTCTT
GTTTGGGTTTTTAAAAATGTTTTTTGAATGAGTATTGAAAAAATCACCCATTGAATTTTT
TTTTTCTGTGTGGATAGACGGAGTGTTATTAACCACTTGAGAACTCACGCACA
>MtrunA17_Chr8g0353261 len=1718 begin=15072701 strand=+ chr=MtrunA17Chr8 gn=MtrunA17Chr8g0353261 type=mRNA end=15076790 def=Putative nepenthesin
AGTACTACTCACTCCCTATCACAAGCCACCACTATCTCAACCATGAAAATCCCAATTTTT
CTAACACCTTTCCTTCTCTGCCTCTTCATCTCCCTAGTCCAAGCACAAACCCCAAAATGT
GACATCCAAGATGATGGCTCAACACTCAAAGTGTTCCATATCTTCAGCCAATGTTCTCCA
TTCAAACCATCAAAACCAATGTCATGGGAAGAAAGTGTCCTAAACCTACAAGCTAAAGAC
CAAGCTAGAATGCAATACTTCTCCAGCTTAGTTGCTAGGAAATCAGTTGTACCAATTGCA
TCAGCAAGACAAATAATTCAAAGTCCAACATACATTGTTAAGGCTAAGTTTGGTACTCCA
CCTCAAACTTTGCTTTTGGCTTTGGATACTAGTAGTGATGCTGCTTGGATTCCTTGTTCC
GGTTGTGTTGGTTGTTCAACATCAAAACCTTTTGCTCCTATTAAGTCCACAAGTTTTAGG
AATGTTAGCTGTGGTTCTCCTCATTGCAAACAGGTACCCAACCCCACTTGCGGTGGAAGC
GCGTGTGCATTCAACTTCACTTATGGTAGTTCTTCCATTGCAGCTAGTGTGGTCCAAGAC
ACACTTACCCTAGCAACTGACCCAATTCCAGGGTACACTTTTGGCTGTGTTAACAAAACA
ACAGGAAGTTCAGCACCACAACAAGGGCTATTGGGCTTGGGCCGAGGCCCATTGTCGCTC
TTGTCCCAAAGCCAAAATCTCTACAAGTCCACATTCTCTTACTGTTTGCCTAGCTTTAAG
TCGATTAACTTTAGTGGGTCGTTGAGACTTGGGCCAGTGTATCAGCCTAAGAGGATCAAG
TATACCCCACTTCTCAGAAACCCTAGAAGATCGTCACTCTATTATGTTAACTTGGTTGCT
ATTAAAGTTGGTCGAAAAATCGTCGATATCCCTCCTGCAGCGCTAGCCTTCAACCCGACT
ACCGGTGCCGGGACCATTTTTGATTCAGGTACCGTATTTACTCGACTAGCTGAACCGGTA
TACACCGCCGTAAGAAACGAGTTTCGCCGACGAGTTGGCCCAAAACTACCTGTGACAACC
CTAGGAGGGTTCGACACATGCTACAATGTCCCAATAGTTGTACCAACTATAACATTCTTG
TTCTCAGGCATGAATGTAACACTACCACCAGACAACATCGTCATACACAGCACCGCCGGT
AGCACAACATGTTTGGCCATGGCAGGAGCACCCGATAACGTGAACTCGGTGTTGAACGTG
ATAGCCAACATGCAACAACAAAACCACCGTGTGCTATTTGATGTACCCAACTCAAGAATT
GGTATTGCTCGTGAGCTTTGCACCTAATAAGTGGTTCTTGGTTAAGATCAATTTTCTTAG
GTACAATAATAATCTTGTCGAATTGGGATTATGAGTTAATTATTTGGGTAGTTGGTATTT
TATTTTTATTCATGTCATTTGGGTTTTGGTATTGCTAAGAGTTTATTGCTAACTATGTAG
TAAGATATTGAACTACCATATGTAAGGAATTGGTAAATGTAAGTTTCGAAGTTTGAAGTA
TTTATATTGTATCTTTGTAATGGTATTTGCCACGGGCATATATAGCACTTAATTAAGTTG
TTTTATTGAATATGATTATTGAATTTACGGGTCTTTACAAAGTTTACATATGATGTTGAA
ATTTTAATTTGCAATGTGGAATAGAAAAACTCTATTGG
>MtrunA17_Chr5g0420501 len=2246 end=20993535 type=mRNA strand=+ gn=MtrunA17Chr5g0420501 chr=MtrunA17Chr5 begin=20988451 def=Putative tetratricopeptide-like helical domain, pentacotripeptide-repeat region of PROPR
CTCAAAAGCTTTGGTGAAGGAAGGGTTAGAAGAATTGCTACAGCAGCTTCAATAGCCACC
ACATAGAAAAGAAAAATGAAGGAGTGCAATTAGCGATCAACTAATATCAAATCATTCTTC
TTCCACTTCATTCCCAACTGTATCTCCTTCAGTCACCGTCGCCACTCAACTCCAACCTAC
CCATCAATCATTTCTTCCACAATTTTCCAAATTGATGACAAAAGATCAAAACTTTCTCAA
ATTCAATAACCCCCATTAAGGTTTTTCTTCTTTTCACTTGAACAAAAAAAAAATCATATT
TTTATTCATTTTCATCACAATTTCATATCATTGTTATTGAGCTTAGTTAATTTTTCTATT
TTAATTGTAATCAGTTTAGCTAATTTTATGTTTTTTGTATCATAACATCTTAGTCATAGT
TTTATGAACGAAAGTTTAAGTGAGTTGGGTCCTATTGACCTCAGAGAGCGCTAACAGAGG
TACTTACAAATTATCTGCCAGCAAGGTCATTACACTGGCAGAGGAAGTAAAATTTTCTCT
GTTGCGTATTATGAGTCAACTTCATACCAACTGAACGAGAGTACAAGGTAGGGAGATAGG
TTTTTATGAGTATGAGTATAAGGTGGCCAAGAGTGTTGAATCCAACTTACCTTACTCAGA
TTATAAGAACTCAAAAGAACCCTTTAAAGGCTTTGGAAATTTTCAATGAAGCCAAATTAA
AGTACCCTAAATACTCCCACAATGGTCCTGTATATGCCACCATGATCAATATCCTTGGAA
CATCAGGAAGACTCAAAGAGATGAGTGATTTGATTGAGCAAATGAAAGAAGATTCATGTG
AATGTAAAGATTCAGTATTTGTGTCTGCGATTAAGACATATGCCAAAGAAGGGCTAGTAG
ATGAAGCAATCTCTCTTTATAAGAACATTCCTCAGTTTAACTGCGTGAATTGGACACAAT
CTTTCAATACCCTTTTGGAGATAATGGTGAATGAGAATAAGCTTGAAGATGCTCATAGTC
TTTTTGTTGAGAGTTCTTGCGGTTGGGAAGTGAAGTCACGCGTTCAGGCGTTGAATTTGC
TTATGTATGCTTTGTGCCGGAAGAGTCGATCGGATTTGGCATTGCAGATATTTCAAGAGA
TGGATTATCAAGGGTGCTACCCTAATAGGGAAAGTTATTTGATTGTGATGAAGGGATTGT
GTCAGGATAAGAGGCTACATGAGGCGACTCATTTATTGTATTCAATGTTTTGGAGAATCT
CTCTGAAAGGTAATGGTGAGGACATTGTAATCTATAGAACTCTATTGGATGCTTTATGTG
ATAATGGAAAATTTGATGAAGCTGTGGAAATTCTCGGTAAAATTTTGAGGAAAGGACTGA
AAGCTCCAAAGCGATGTTATAACCGACTTGATATCAGTCAATGTGGTGATGGTAAAGATG
CAGAAGTCACTAAACGTTGGATTCATGAAGCTTTGGTTAGGGGTTCGGTTCCTAGCACTG
CTAGTTATACTTCCATGGCGGTTGATCTATACGAAGAAGGTAAGATAGATGAGGCTGATA
AAGTTATCATTGAAATGAAAGACAGACGTTTTAAACCAAAACATTCTATTTTTGAGGCAA
AGGTAGCTGCTTTGTGTAAGGTTGGTAAAGTAGATGAAGCAATCAAGGTAATTGAAGAGG
ACATGGTGGAAGTCAATTGTCTACCAAATGCTACAGTGTATACTATTCTCTTGAAAAACC
TGGGTGGTGTAGGAAATTCAACATCAGTGCTCGAGAGCTTGAACAAGATGTCGAAAAAGG
TAAATTGCATGGCTGACAAAGAAACTTATTGCATTTTACTAGAAATGCTTTGTCGCGAGA
GAAAGTATCTTGAGGCAAGCCAACTTTTGGAGCAAATGTCAATTAAATCATATTGGCCTT
GTGCCAATACTTACAATTTGCTCATTGAGGGTCTTTGCTCCTTAGGTAGGCAATATGAAG
CTGTTATGTGGTTGGAGGACATGATAAGCCAAGGAAAGCTTCCTGAAATTTCTGTATGGA
ATTCATTAGCATCTTCATTTTGTAACTCAGGGATGATGAAAGTGTCTACTGAGACATTTG
ATCGTATAAGAAGTTTGTGATTCTGAATTCTGATGTAAAATAATATGATTTTATAATGAA
TAGAATCTTGTATTACTATTTTTTTTCTTTCAAATATACTTATGCTTCTTCATTAGCTTT
AAAGCATTGCTTTATAGTTGGCCTTT
>MtrunA17_Chr3g0126901 len=1956 strand=+ gn=MtrunA17Chr3g0126901 chr=MtrunA17Chr3 type=mRNA begin=45129570 end=45134316 def=Putative IQ motif, EF-hand binding protein
ATTTGTACCACCGATGAGATGAGAGTTACTAATAATCAATCCCTTGACTTTATTATGTAC
ACACGCTCTGTCACAGTATCCTCACCATCCTCATCTTCCATAACAACAATTAGGATTTCA
GAATTCTCACACTTTGCTAAATGACCAAACATTACTGTCCCATGAATCTCAAAAATGCCA
CCAAACACCATACATGAAGGACCAGTAAGTACCAACATTCATCTCAGAAACAGAGCTTTT
CCTATCAGATGGGTAAGAAAGGAAGCAGTTGGTTCTCATCTGTGAAGAAAGTTTTCAAGT
CTTCTTCTAAGGACTCAACTTTACAAGAGAACAAGAAGGAAAAGGAAGAGAATTGGCAGC
ATGAAGCAGCAGAGGAGGTATCTATGGAGCATTTTCCTGCATATAGTTCACCAGATATCA
CCAATGAAGGAAGCACCACATCAACACCCTTAACAGAAGAGAGAAATCATGCAATTGCCT
ATGCTGCAGCAACAGCAGCAGCAGCTGAAGCTGCAGTGGCTGCGGCTCAAGCAGCTGCTA
GAGTTGTGAGATTGGCAGGTCATGGACGTAACTCTAAGGTCGAAAAAGCAGCAATACTAA
TTCAATCCTACTATAGAGGATACCTAGCTCGACGTGCACTGCGTGCTTTGAAGGGATTAG
TGAGATTGCAGGCACTTGTGAGAGGACATAATGTGCGGAAGCAAGCACAGATGACCATGC
GTTGCATGCAAGCATTGGTAAGGGTTCAGGCAAGAGTAAGAGCTCGCAGACTCCAATTGA
CTCATGGCAAACACGAGAGGACAGTAGTGGAACAACATCCTACGACAAAGTTAGACACAA
ATGGTTGGGACTATAGGCGTCAAAGTAGCCAGAAAATTAAGGACACTGATTTCAGGAAAC
ATGGAACTACAATGAATAAGGAGAAAGCTCTTCCATACGCTTTCAACTGCCAGCAACTGC
AGAAGCAATATTTGCACATAGACCCAAATGTTGATGATAGTGAAAGTTACAGCAATGAGC
GTGAAAGAGCCCAATTGGATTGGAACTGGTTGGAACGTTGGATGTTATCACAATCAAACA
ATGTTAGGCCCTTAGGGTTGGGGCCACTTGAGACCCCACCATATACACCCACTGATGACA
TGTCTGAAGAAAAAACAGTTGAAATGGACATGGTTGCACCACGAGACTCAATCCATGCAA
ACATGGGCCTCATGAACCAAGAATTTCGTGATTTAAGTCCAATCTCTAAACACCACCAAC
GACACCACAGTGGAGGTGTACCTAGCTATATGGCCCCAACACAGTCTGCAAAGGCCAAGA
TTAAAAGTCAAGGCCCATCAAAGCATCGGGCGTCGTTTGGGTCTTATTGGAGCTTGTCAG
CACGGAGTCCTCCTACTGGGCTGGGCTATGATTCATCTGGCTCTGGTGGGGCCACTGCTG
CTCATCCAATTACAAGAAGCCCAAGCCCAAAAATTAACGGGATTCGCCTTCAATCTAAAC
GGATATTGGGTGCTGGTGTTGAGGATTGGCCCATTCCCCCTGGAGGTCATGGCTGGACAA
GATTTGATTGATTTAGTGCCTGTTTTTTCACAGTGGATCAATAGTGGACGTACGTCTGAA
CAGATGCTGCAATTTGTATCTGTAGCTTCTGTATTTTCGCGTTCGAAGGTGCTTAAAGGC
ATGATGGCGGTAGTCAAACGCCAAAACAAACACATACTTATTTATTTTATAGACCTCCTT
ATAATTATACTAGCATGTATCAATGGGAATGTATTTGTAATAGTTTAATTATTACTATTT
AAGGACAGTATAATGTGGATGAAATTGTATAATCCCTCCCCAAAAACGAATATTAGGAAT
CCTGATTCATGTTATGTGTCACTGTCAGTTAGAAAAATGTTTGAAGTTTTTGTCCTTTTG
GTAAAAAATAAAAAAAGTTAATGTTTGAGTTTTTTA
>MtrunA17_Chr8g0340871 len=3036 begin=4576790 strand=+ chr=MtrunA17Chr8 gn=MtrunA17Chr8g0340871 type=mRNA end=4582145 def=Putative transferase, protein kinase RLK-Pelle-LRR-I-1 family
GTGTTTCCTCTATGTTGGGATAATTACCTCCATTTCTTAGACTAGGTAAATCATTGAGTT
TAATATATATATAGGGAATGTGACTCAGCAGTATAAATTCTTCAATGTATAGCATTAGCA
CTCATCATTCATTAATTGTATATTCCTAATGAAGCAAAAATTGATAGGAATGTTACTGCC
TTTGCATTTTCTTTCAGTATTGTTTGGTGTCCTTACTACTTTGGTTTTGGTACAAGCTCA
GGATCAATCAGGATTCATTAGCATAGATTGCGGTCTACCTCAAAAATCGAGCTATTCTGA
GACGAGCACAGGCATAAGTTACATTTCAGATGCCAAATTCATAGACAGTGGTGTAAGTAA
GAGGATACTACCTACAAGCAATACTGTTCTACAGCAACTGGAATATGTGAGGAGCTTTCC
CAGTGGAGTGAAAAATTGTTACAAAATAGATGTAACCAATGGTACCAAATATTTAATCAG
AGCTTCTTTCTATTATGGAAACTACGATGATTTAAATGAGCCACCACAATTTGATCTTCA
TTTTGGACCTAATGTTTGGGATACAGTAAAGTTCACAAATTTATCACGCATGACAATCAA
GGAGATCATATACACTCCATCACTAGATTACATACAACCATGTCTTGTTAACACAGGCAA
AGGGACTCCGTTCATTTCAGCCATAGAATTGAGGACTTTGGATAATAAAGCTTATGTCAC
ATACGCAGCTAAATCATCAGTATTATCATACTTCTTTCGATTTGATTTAGGTTCCATCAC
AAACTTAGAATACAGGTACAAAGATGATGTTTTAGATCGCATCTGGTATGCTTTTGAATG
GAATGAGATGAAACGAATAAGCACCAAAGATGATATATTAATTCAGAATATTTATAAACC
ACCAGCAGTTGTGATGAGCACTGCTGTTACACCAGTAAATGCCAGTGCTCCTATACAATT
TAGTTTCGATGCAGTTAATGTAAATGACCAATACTACATATATTTGCACATTACTGAATT
TGAAAATCTGGCAGCAAATGAAAGTAGATCATTCAATATCACAGTGAATGGAATCCTTAT
GTACGGACCTGAGATACCTGTATACCGGTCAGTAGATAGCATATTCAGTACAATACCTTT
GACTGGAGCGACAAAGTATATATTTACCCTTTCCAAGACAGATAATTCAACCCTTCCACC
CATCCTGAATGCCGTTGAGGTTTATAAAGTAAAAAATTTCTCACAATCAGAAACTCAACA
GGATGATGTTGATACTATGAGAAACATCAAGAAGGCCTATGGGGTGGCTAGAAATTGGCA
GGGAGATCCATGTGGTCCAGTAAACTATATGTGGGAAGGCCTAAACTGCAGTCTTGATGG
CAATAACATCCCAAGAATCACATCTTTGAATTTGTCTTCAAGTGGATTGACAGGAGAGAT
ATCATCTTCCATATCAAAGCTCACTATGTTACAGTACTTGGATTTATCAAACAATAGCTT
AAATGGTTCTTTACCTGATTTTCTGATGCAACTGCGTTCACTAAAAGTCTTAAACCTGGG
GAAGAACAACCTTACGGGGTTAGTTCCAAGTGGACTTCTTGAGAGATCAAAAACAGGTTC
ATTATCACTGAGCGTGGATGATGATAACCTTGATCCTTGTATGACGGAATCTTGCAAAAA
GAAGAACATTGCTGTACCACTTGTTGCATCGTTTTCAGCATTAGCTGTAATCCTTTTGAT
TTCTCTAGGATTTTGGCTATTCAGAAAACAAAAAAGACAAAAAGCTGTAGTTACGCCTTC
AAATTCTAAGAAAAGGAGTTCAATGAAATCAAAACATCAAAAATTCAGTTACACTGAAAT
TGTCAATATTACCGATAACTTCAAAACTATTATTGGAGAAGGAGGATTTGGAAAAGTTTA
CTTTGGCACTCTACAAGACCAAACTCAAGTCGCTGTTAAGCGGCTTTCACCATCATCGAT
GCAAGGTTATAATGAATTTCAATCAGAGGCACAACTTCTAATGATTGTTCATCATAGAAA
TTTGGTCTCTCTCCTTGGATACTGTGATGAAACTGAAATCAAAGCATTGATTTATGAATA
CATGGCCAAAGGAAATCTCCAACAACATTTGTTAGTGGAAAATTCGAATATCTTAAATTG
GAATGAGAGGCTTAACATTGCAGTTGACGCAGCACAAGGATTGGATTATCTGCATAATGG
ATGCAAACCACCGATCATGCATAGAGATTTGAAGCCTTCAAACATACTACTTGATGAGAA
CCTGAATGCAAAGATTGCTGATTTTGGTCTAAGTAAAGCTTTTGGTAACGATGATGATTC
TCATATATCCACACGCCCTGCTGGTACATTTGGCTACGTTGATCCATTTCAGATACCAGG
AAACACAAATAAGAAAAATGATATCTATAGCTTTGGTATAATTCTATTTGTGTTGATCAC
CGGGAAGAAAGCACTAGTGAGAGAATCTGGAGAAAGCATTCACATACTTCAATGGGTTAT
TCCTATTGTTAAAAGAGGAGATATTCAAAACATTGTTGATAAGAAGTTGCAGGGTGAATT
CAACATCAGTTCTGCATGGAAAGTTGTTGAGATAGCCATGTCATGCATTTCACAAACTGT
ATCTGAAAGGCCAGACATAAGCCAAATATTGGCAGAGCTAAAGGAATGTCTCTCTTTGGA
CATGGTTCAGAGTAATAATGGAAGTATGAGAGCTAGAGATGAATTGGTTTCTATTGCGCT
ACATGTTTCAGAAACCACTATTTTAGCTAGATAAGCACCATTTATAATGATATTTTTTCC
TATATTGAATGTCACTCCAAATGTCCTAGAACATTAGTCCTTGTTGTATAATATACAATA
ACTTGTATCATGGAAGTTTTCTCGGAATAAAAAATTGTGTGTCTAATACTATAATTTGAG
TGATGCTTATTTACAAGCACTAGTTTTGTCCTAAACTATCAGGAAGAATAATGAGCTTGT
AAAGATAATTAAATTGTTAGTTGTTACTCTAAAAAC
>MtrunA17_Chr7g0262201 len=1961 end=46361022 begin=46355453 strand=- chr=MtrunA17Chr7 gn=MtrunA17Chr7g0262201 type=mRNA def=Putative tyrosine decarboxylase
TTTTATTGATGACAACAACTATATATAACTGACAAGTCTGTAAACAACCTTTCAACATAA
TAATTCTCATTTCTCAACTCCAAAATATGGAAGAAGGAGGAGGAAGTGAGTTGAAGGCAA
TGGATGCTGAGCAACTGAGAGAACAAGGTCATATGATGGTTGATTTCATTGCTGATTACT
ACAAAACCATTGAAAATTTTCCAGTTCTTAGCCAAGTTCAGCCAGGTTATCTTGGAAAGC
TTCTTCCAGATTCTGCTCCTACTCATCCTGAATCATTGCAACATGTTTTAAATGATGTAC
AGGAAAAGATACTACCTGGGGTGACACATTGGCAAAGCCCTAACTATTTTGCATATTTTC
CATCCAATAGTAGCATTGCTGGTTTTTTAGGAGAGATGCTTAGTGCTGGTCTCAGCATTG
TGGGTTTCAGCTGGATATCTTCTCCTGCTGCAACTGAACTCGAAACGATTGTCCTCGACT
GGCTTGCCAAAGCACTCCTTCTGCCTCATGATTTCTTTTCTACAGGGCAAGGGGGTGGAG
TTATACAGGGAACAGCAAGTGAAGCTGTGCTAGTAGTGTTGGTGGCTGCCCGTGACAAGA
TCCTGCGGACAGTTGGAAGGAGTGCCCTTCCTAAGCTTGTGACATATGCATCTGACCAAA
CACACTCTTCTTTACAAAAAGCTTGCCAGATAGCAGGACTTAATCCAGAGCTCTGCAGGT
TGCTTAAAACCGATTCTTCCACAAATTTTGCGCTTTCCCCTGATGTACTTTCTGAAGCAA
TTTCAAATGACATTGCCAGTGGTCTTACACCCTTTTTCTTATGTGCTACCGTTGGTACTA
CTTCATCAACAGCTGTTGATCCTCTACCTGCATTGGCAAAAGTCACTAAGCCCAACAATA
TTTGGCTTCATGTGGATGCTGCTTATGCTGGAAGCGCTTGTATATGTCCAGAGTACCGCC
ACTTCATTGATGGGGTTGAAGAAGCAGATTCATTTAACATGAATGCACATAAATGGTTCC
TTACTAACTTCGACTGTTCAGTGCTTTGGGTTAAGGACAGAAGTGCTCTGATTCAGTCGC
TGTCTACAAATCCAGAATTTCTGAAAAATAAGGCCTCTCAAGAAAACACGGTCATAGATT
ATAAAGACTGGCAAATTCCTCTTGGGCGTCGGTTTAGATCATTAAAACTGTGGATGGTGA
TGCGACTCTATGGATTGGAAGGCCTGCGAACTCACATAAGAAGCCACATTGCACTGGCAG
TTTATTTTGAGGAGCTTGTTGTTCAAGACACTAGATTCAAGGTTGTTGCGCCTCGAACAT
TCTCTTTAGTTTGTTTTCGTCTTTTGCCTCCCCAAAACTCTGAAGATAATGGCAATAAAC
TGAACCATGATCTACTTGATGCAGTAAATTCAACGGGAGATGTTTTCATTACACACACGG
TTCTATCAGGTGAATACATTCTACGTCTCGCAGTAGGAGCACCGTTGACAGAAGTGAGGC
ATGTCCATGCAGCGTGGCAGATTTTGCAAGAAAAAGCCACTGCTCTATTAGAGAGTTTAT
AGGATGAATCTGCTCTCTCACAACATCCAACATTGCTCTGAGTCATCCTCAGTTTGACGT
GTCTGCCTTGATTTGTGATTTTTTTTCCTCCATTACACGACTCGTTCGTTTTGGTAACGC
AATCATGTGTTGTAAGCTTAAAACATTGTCTGAAGCAGCAGCGTTCTTTACGTATTCGTG
GAACGTGCATAGCGCATAAACCACACAATTTGTTACCAATTAATCGATTATATAGGCAAC
TTTATTGATTAGAAGTTTTTTGTAGTAACATTAATCGATTATGAATCTCACAATAATCGA
ATACGAGCTTCATGTGGGTTGACATTGATTTCAGCATTGCCAATAATCAATTAAGTGATT
GAGTATAATTGATTAAGTTAGTATCTACTCGTTATTTGATT
>MtrunA17_Chr5g0397061 len=1986 end=2476060 begin=2473966 chr=MtrunA17Chr5 strand=+ gn=MtrunA17Chr5g0397061 type=mRNA def=Putative cation/H+ exchanger
ATGGCCGGAATAAGCTTACCCTTTGCACTAAGAATTGGTTCGTCATTTGTTCGGCAAGGA
ACAATTGCCAAAGGCGTAAATACTTCTGCATTTCTCGTATATATGGGGGTCGCTCTGTCT
ATAAATGCGTTTCCTGTATTAGCCCGTATTTTGGCCGAGTTAAAACTTCTAACCACTAGT
GTCGGCAGAATGGCTATGTCAGCTGCAGCAGTTAATGATGTAGCTTCCTGGATTCTTCTT
GCTCTTGCTGTTGCCTTATCAGGCAGTAGCCAATCTCCATTTGTGTCATTGTGGGTCTTC
TTAAGTGGGTGTGGTTTTGTCGTATGTTCGATCCTCATTGTCCTTCCAATTTTCAAATGG
ATGGCCCAACAATGCCATGAAGGTGAGCCGGTTGATGAGTTATACATATGTGCTACATTA
GCTGCTGTTCTGGCTGCCGGGTTTGTCACGGATGCTATTGGAATTCATGCCATGTTTGGC
GCGTTTGTTTTTGGAATTTTGGTTCCAAAAGATGGAGCATTTGCCGGTGCTCTTGTGGAG
AAAATAGAGGATCTTGTGTCTGGTCTATTACTCCCACTTTATTTTGTGTCAAGTGGATTG
AAGACCGACATAGCTACCATTCAGGGGCTGCAGTCATGGGGTCTTCTAGTTTTTGTTACA
TTTACGGCTTGTTTTGGGAAGATTGTCGGGACTATTGTAGTGTCTCTTCTATGTAAAGTA
CCTTTCAACGAGTCTTTAGTGCTTGGATTCTTGATGAACAGTAAAGGCTTGGTTGAATTA
ATTGTCCTCAACATCGGTAAAGATAGAAAGGTCTTGAATGATCAGACCTTTGCCATTATG
GTTCTCATGGCTCTCATTACTACCTTCATGACCACTCCTCTTGTGTTAGCTGCGTATAAG
AGGAAGGAAAGAAAATCTAATTACAAATACAGAACAATTGAAAGGAAAAATGCAGACGGC
CAACTGAGGATTCTTGCCTGTTTTCATGGTTCAAGGAATATTCCATCGGTGATAAACTTG
ATCGAGGCTTCAAGAGGAATCAAGAAGCATGACGCACTTTGTGTCTATGCGATGCATCTT
AAAGAATTTTGTGAGAGGTCCTCATCGATACTAATGGCACAAAAGGTAAGACAAAATGGG
TTGCCGTTTTGGGATAAAGGTCGCCATGGAGATTCTGTCCATGTTATTGTGGCGTTTGAG
GCTTACCAAAAACTAAGTCAAGTGTGTGTCCGGCCAATGATAGCAATTTCATCAATGGCG
AACATTCATGAAGACATTTGTGCAACTGCTGATAGAAAGAGAGCCGCAGTCATCATTCTT
CCATTTCATAAGCAACAAAGATTAGACGGTTCACTAGGCATTATAAGAAATGATTTTCGA
CTGGTTAACAAAAGGGTACTCGAGCATGCTTCATGCTCAGTTGGAATTTTTGTTGATCGT
GGGCTCGGTGGTTCATGTCATGTGTCTGCAAGTAATGTTTCCTATTGCATTGCTGTGCTT
TTCTTTGGCGGTGGTGATGACCATGAAGCTCTTGCTTATGGAGCCCGTATGGCCGAACAC
CCTGGCATACGATTAGTGGTTATTCGCTTCTTAGTGGAACCTAATATTGTTGGACAGATT
ACCAAATTTGACGTTGGAGACTCTTCTAGGAGTAATTCAATATCAGAAGATGATGAGTTC
CTTGCAGAATTTAAGCTGAAAACAGCTAGTTATGACTCTGTTATCTATGAAGAAGAAATA
GTAAAAGATGCTGCAGAAACAGTTGCTACTATCCGTGGGATTAATTGCTGCAACCTATTT
CTTGTGGGTCGAAGACCAACCAGTGAATTGGCATTTGCTCTGAAAAGAAGCGAGTGCCCG
GAATTAGGACCTGTTGGTGGCTTATTGGCATCACAAGATTTTCGGACAACAGCATCTGTT
TTGGTGATGCAACAGTATCCCAATGGGGTGCCAATAAATTTTGTCCCAGAAATGGAGGAA
CATTGA
>MtrunA17_Chr4g0073161 len=2909 type=mRNA gn=MtrunA17Chr4g0073161 chr=MtrunA17Chr4 strand=+ begin=62102152 end=62108733 def=Putative transcription factor C2H2 family
TTTTGACCCCTAAGCTAGGCCTAGATTGAAGGCCTCGAGGTGTATGTTCGGTGATTATAT
ATGGAATGAATTTCTCTTCCGTAAACAGAGGGGACACAGAAAGAAACAATACAACTAGCA
TGTTATGTTGACTCTCTTTTAATAACATCCATTCCAATCAATCATGCTCACAACAAAATA
TTAACCTTTTCTTTCTCTCTCTCCCTCGTTGTTTTTGCCGCTAGTACTACTTGTTTGTGA
TCAAACAAGAACGAACCTCTCACCTTCCTCTTTTCCAATACAATCTGCCACCTTTTTCGG
ATATAAATTATTCATCTCCTTATTTTTAGCAATTTCACTTTTTTTTTAGCAAAATCTCTA
TCCTCGTTGTATTTTATTTTTTATTTTTTTTGCTTCCCTTCGGTTAATGGAGGAGAAGGT
GGTGGTTTGAATTTCATTTCATCAATCTTCTCCTACTAACCAGAAAATGGAAGAAAATCT
TTGTCTATGAAGGGAATTTTTTGATTTCTTATTCATTTTTGGTATGATTGTAAATGTTGT
ATTAGGAAATAGGAAAATTGGGTGCTTTTTCATTCTTTAAAAGGAATATTCACATTTTGA
TGTCAGGAACACGATATCCGCTTCGTGAATTGTGGATTCTTCTTTAAGTTTGAGACACAG
GAATTCTACTGTTGCCTTGGTTTAAGGTTTGTGGAGAAAACCTCAAGAATCCTGTGAGGG
TGGTTTTGACAGTTGCAACCAATTTCTTTTGATGTTAGAGAAATCTTATTGATTTGTTGT
TCGTTTGGTGGATTGAATAAATGAGTGAATGATTGTATATATAAACATTTTGAATTGATT
AAGGTTTGAAGATTTCACGTCAGAGAATTTTGTCAAAGAGTGAAATTTGGGATTTTTTTT
TTTTTTAATAAGGCTGTGTGTGAAGGAACCTTGGCCCTGATTCCAATTTCTTGATTATAG
TTAATTGTTGTGTTGATTAATAATTATTGAGGAACATGAAATTTCTAAGCCTGGTTGGGA
ATTCTTTTGGATGTTCTGCATCTGGGGAGAGACTAGTTTCTGCAGCAAGAGATGGTGATG
TTCAAGAGGCTAAGGCCTTGTTGGAATATAATCCACGTCTTGCAAGGTATTCGACTTTTG
GAGTTCGTAATTCTCCTTTGCATTACTCTGCAGCTCATGGCCACCATGAGATAGTGTATC
TCTTGCTTGAGTCTGGTGTTGATATTAATCTCAGGAATTATCGTGGTCAGACTGCATTGA
TGCAAGCCTGCCAACATGGTCATTGGGAGGTGGTTCAGACCCTGATTATTTTTAAAGCTA
ATATTCATAAAACGGATTACCTGAATGGAGGTACTGCCCTCCATTTGGCTGCTTTAAATG
GCCACACTCGGTGCATTCGGCTAATCCTTACAGACTATATACCAAGCATCCCTAACTTTT
GGGATATATTACAGGCAGGTGATCAGATATCAATCTCAGAATTTGATCAAAGTGGTGTTT
GCGAGGTAATTAACAAAACTTCTGATGGAGGCATCACTGCGCTGCATATGGCAGCATTGA
ATGGCCATGTTGAAAGTGTGCAGTTGCTCTTGGACTTGGGAGCTTCTGTGTCCGAGGTTA
CCGCAGAGGATGGAACTACTATTGATTTAATTGGTTCTGGGAGCACTCCACTCCATTATG
CAGCTTGTGGTGGAAATGCACAATGTTGTCAACTATTGATTGCCAAGGGTGCTAGTCTGA
CAGCTGAGAATGCAAATGGATGGACTCCCTTGATGGTTGCTCGTTCATGGCATAGAAGTT
GGCTTGAGGACACCTTAAAAGAACCTCCAGCCGAAAATTTACAAGTTCTTCCTTCGCCAT
ATATATCTCTTCCACTTATGAGCATTGTAAAAATTGCTAGAGAATGTGGCTGGAGGACAA
GTGAATTAGCACCTATATGCTTAGATCCATGTGCAGTTTGTTTGGAAAGAAAATGTATGG
TCGCTGTAGAAGGTTGTGATCATGAATTCTGTACACAGTGTGCCTTGTACCTTTGTTCCA
CAAACTCAACTTCAACAAGAACAAATGGTCCCCCAGGTTCAATAGCTTGTCCTCTATGTC
GCCACAGTATAGTCTCATTTGTTAAGCTTCCAGACACAAGACCACTACCAAAAGTAATGC
AAAGGTCAACAACAAACTTGTCCTTAACATTTTGCACGTGTTCAAGTGAAGTTCTTGGTG
ATTCCACAGACATGACGACACCATTTTGCAAACCAATAACTTCACGTGGATCCAAATTTT
CTTCCCCTTCAAGAAGATTTCGTTCTTTGAGTTGTCAATTCTCTTCATTCAGACTCAACT
CTAGTCTTTGTTTGGGAGCTGATGTTACTCCTTCATTGGTTCCTTGCACAAGTGCTAGTA
GAAGGAACCATTTGACAAGATGTTCTGGTTCTGGTTTTGGAAGATCAAGTTCTCAAACTG
AGAGAAGGAAATCATCTTGGTTTTGTTCTTTCAATCAATCCGTTTCTACAGGAAGTGGAT
GCTGATTAATTAATTATTCCTTTTTGGTTCTTTTTATGCCATTCCTTTTACCTTTACAAC
AATATTAAAGCAAAATATAAGAAATTCTAAGTTATATATACATGATGGATTTTAAATATC
ATCAACTGTTGCCACATTATTAGCTTGTGAATAACATCACAATTGATGAACAAGCATTCT
TTTGTTTTGGCAACATTATAATAGTCTTTTTTGTTTCATGTTCATGTTCACATGTTTTTT
TGTTTGGTCTAAACTTTTTTATTTTACCTTGTTCATTACATTATATTATTATGTGAATAT
ACAATAAGCTTGCTTGTTTTTGCAAATTTCTCCACAAAATAAAATCTAACTTATAAATCA
GGATTGTAATTGATCTGCAGTAAACAATT
>MtrunA17_Chr5g0414611 len=1860 end=15595188 begin=15593329 gn=MtrunA17Chr5g0414611 chr=MtrunA17Chr5 strand=+ type=mRNA def=hypothetical protein
TCCTATGAACCAATGCTGTCTAGAGCCTTACACAACACTTTCTTTGGTGTCTTAGGAGAG
AGAGAAAAAGGCATTACTAATACTAACATGGTGGCTTCAAAAGGTTAATTAACACACCAT
TAAAAATAACCGAAAACAAACAAAAATCAAAGATCTGTATAAATACCTATCTTGAGAATT
TGTCTAGCTATAACAAACACCAACAAAACCTAAAAAACTTTGTGATTTTTATCTCTTTAT
TCGATGCAAAAACAACAAACACATATACAACCTGGAGTAATCATCATGTCCTCTTCTCTC
TTCCTCCCTTCATTATTATTATTCTCACACTTTCATCATCACCACCGCATCTCTTACCTC
CCACCAACCGCACCAAAGCCATCATCAATATCTAATAAGGTCAGCACCAAAACAATTACA
AGAAAGATAAAAGATAGAGAGAAAGGTTAGAAGATTAAGAAGATGGCTTTGAAAAAGAAG
AAGAAACCCTAGCTACCAAGGTTTACTCTTTTGATCTCAAGGGTGTGTGATATTCTTCTT
CTTCTTCTTCTTTATTCCATGCTTATCATCATGCTACTTTCATTTCTTCTCGGGGAATTG
AAGCTTTATGGTCCGATTGTTTGCTAGATCAAGCAAGTCTATTATGGTTGCACCTCTCTT
TATATATATATTTCTAATTATTTTTATTTTTTTTGAAGTTTTAATTTGTGTTACATATAT
AAAGTGTGGAACATGATTTTTATATATGTATTTTCTATGATTTTTTTTTATGATTATTAT
TAATAAGAGGATGATTTTTTGTGTGTATGTGATTGTGTTTTGGTGAGAACTACTTACTTT
GTGGCTTATCTTGGATGTAAATTTGATTTGAAGACTTGTTACTTATGTGTATGATATAGA
TCTGGATTTCCATATCTATGTAAGATAATAAATGTAATTCTTCGTAAGAATATTAAGGTT
TGTGTATTAATGAGAGTGAAGACTTTATTAATGTTTGTGACCCCAATTCATCATTATGCT
CTTTGTTGTTCCCTTTCAATAAGTAGGGTTCCATTTATGATATTCTTTATTTTGGGGTGT
GTATATATATCTTTTTGCTTTGAAAAATGGCTCGCCCTAAACCATTTTTTCTGGACAACA
AATTTGAAGAAGACATGAAAAAAGATACAGTGTGGGATCAATCAATATAAGCTTTTATCA
ATTAATGCTTTGATCCGTTTTTGAAGTCCCTTGCAAGATTTTCATCATTTATCCATTTTG
TTGTTATTTTTATAAGCAAATGCTAGTGGATTAGTTACTTATCAAATTTCCATTTCTCTA
GTATCTCTCATCTTTTATCTAATTATTATCACCGTAAAACTAATATTTTTATTTTTTTTT
GTATTTGTCATTCAAATATGTGTGTGTGGTGCATTGGGTGAGACCAATACATTGATTATT
AAAGAGTAATATTTAGTCAGTCTAATTTTCTAACATATGTTCCACACCTTATTTTCACTC
TGTCTATTTTTGACTTCACCTTCTGATTGTCAATGATGAAATGAAGATGACTGTGAGTGT
GAAAAGTTGGAAGTTTGTGTGGGGTATGGCTTGAATGCAAGAAAAGGATGAAAATTTAGA
GTTTGAGTATGTTGAGTCTAGACCGAAATTTGTGTGATGAAGATAAAAGTCTGAATGAAG
TCAAGGGCTTTTTGGTTTAAAAATTCACCCGTTAAATATGTTTTTGATCATTATAAATAT
TCCAAAACATTTTAGTTTTTCTAACATTTTCATTTGAGATTTGGTCTCAAAAATTTATGC
CATCATTTTTTATCATCATCACACAAATTTCGGTCTAGAAGAAGAAGAAGAAGAAGTATC
>MtrunA17_Chr7g0221291 len=590 strand=- gn=MtrunA17Chr7g0221291 chr=MtrunA17Chr7 type=mRNA begin=6803777 end=6809832 def=Putative PMR5 domain, PC-Esterase
TATATATAAAACTAAATATCCACAAGTCTTCATCCCATTCCCTTTTCTATTCTAGTCACT
CTTTCTCTCTAAATGAAGTTCGAAGCTATGGAACTTCTCTTTGGTAAAAACACATCAAAA
CAAATGATTCCAAAAGTAACATTATTAGCAATTTTTGCAATACTTGTCTTCACTGTCACA
CCATTTTCCTACCCTTTATTTAGAAATCCTTCATCCATGAAAAACATTAAACAATCCAAT
CAACCATCCACTGCATTTGATCTTTTAAATGAATCAGCAAGTTTGCCTTCAACTTCTACA
AAAAAGTGTGACATTTTTACAGGTGAATGGGTTCCAAATCCAAAAGCACCATATTACACA
AATAAAACATGTTGGGCAATTCATGAAGACCAAAATTGTATGAAGTATGGAAGACCAGAT
TCTGATTACTTGAAATGGAAGTGGAAACCTAATGGTTGTGAGCTTCCTATATTCAATCCT
TTTCAGTTTCTTGAAATTGTGAGGGGAAAATCTATGGCTTTTGTTGGAGACTCAGTTGGT
AGAAATCAGATGCAGTCCATGATTTGCCTTCTATCAAGGGTGGAATAGCC
>MtrunA17_Chr4g0044801 len=2015 begin=41586316 chr=MtrunA17Chr4 strand=+ gn=MtrunA17Chr4g0044801 type=mRNA end=41591192 def=hypothetical protein
TCTTCTTCTTCTTCTTCAACCGAATAATGTAATAACGTGAACAAGGGTTTCTTCTTCTTC
TCCTCTCATTTCTAATTCTAAAATCAAATTTCGTGCACAATGGAACAAGATCTCCCTCTC
CGCCATAACCTCCATTCGCCGACGTTCCCCTCCGATCTCGAGTTGACTCGCTCCGCTTCT
TTTTCCGACTCCTCCGCCACCACCACCGACAACACCTCCGGTGACGCCGCTCCGTTTCAG
GACCAGTCTAGACGATGGACAGATCAACTGCACAAGTCATATCTTAGTTCTTTAGAGGCC
TCATTTGTGAATGAGTTGCATCGTTCTATACATTTACGTGGTTGGAGCTTTCACAATAGG
GCTGATGAAGCATATAAATGTAAAACTCTGCAAAATACACCTAGTATGCCTAGGCAGTCT
CTGGCTCTACAAGATGGCTGCCAGAAGAAGATCAAGCTTGAAAAAATTGCCACTATGTTA
GAGAGCGCAGCTGATTCTCATGTTGTTGCAGGAAGTGAACTAGGAGTTGCAACGGTAGAT
AAAGCTTGTAGTCTAAGAGAGCCTAATACCTATGACCATGGTTTACTTTGCAAAGAGGAG
ATTCATGCCAGTGGGAGTTCAGCATTTGCCAACAGGTCAGCAAGAAGTTGTGTGGAGAAG
CAATGCACATTCCATGCAGAATCGGATTGCAGTACTACAGAGGTCAGTGATCAAAACTTC
AAGGATGAAGTAGCCAGTTCAAGCAGCATGCCCATGGCTAAAAGGTTGAAGACAGATGCA
GCTGATGGTTCAAGCACCGATCAAGTTGTCCCATTTGGAAAGTTTCAGACAACTGACGTT
TCAACTGTTAGTAATTCAACGCCAGAGAATGAAGGACATGAGTTGCTATCTCAACTCCCA
GAGAGCTTCCGTGTCCCAAAGTCTGTTCGTCCTTGCGTTCTCATGGATAGGTAAGTATAT
GCAACATATATTAAAACTCAAATTCTACAGTGAACGCTCATATAGCACAAGAGAATAGAA
AATTTACTTGGTGCCCTTTCAAGAAACTTGAGGGGCTTATGTAAAGGAAAATCGGACGTG
GCAACCCTATTCTTGTTCAATTTAGTGCTGGTTAGGTTACCCATAGAGTTTAATGTAATA
TAGTGAGGAAGAATCTTTGATAGCAATATGCTTCTACGTAGTACAATTGATTTGTATGAT
TTTTTGTTAGATGAAGTTTTGGGTGGTTAACCAGCTGTTTAGGTGTCGAAGTAAGTGATT
CATTTCTTCAGTTGGCTTCCTCAAGTTTTCCTGCTGTAACTGCACTTTCTAATAGAGAAA
TCCGTATTTACACAAATCCAATACGCATGTCTTTATGGTTAATGTTATTTGTAAGTTGGA
GTTGTGCAATGCTGCAATAGCATGAGGTGTTTGAACGTACATACTTCAAAGTAACTATGC
AGTTTAATGATTTTGAATGTTTCTTTTGGGGCACATAAGGTTTTACTATGAAGGTTCAGG
CGTCTGTCTGTTGAACTATGGTTTACTGTCTTTTTACTCCTCCCCATCGCTAGTTCTTTG
TTCCCCATGGGATGTGTTTGACCTGGTATTGGTACTTTTTGAGTTCGCAGAGATTTGGTA
TTACTTTCCTTGTGTACTCTAATGTATTTCTTTTGTGTTGTAATATGTTGTATACATGGA
GTTGGACCATCCACACTTTCTACATCTCCCTCTACACTCATAATTGATTAAGGTTTTGAG
TGGTGGAAGCAATGGAGGGTGGTGATCTGTGATTGTGGTGATGCGGAGTTTGCTAACAAT
GATGGTGAGGGTGGAGAAAGACGATGTGGATGCCTAGATGGAAAGAGAAAATACACATCA
GCAAAAGCATTCCAGTGTCACATTTCAAAAACTAAAACAACCCATCAAACGTCATACTAA
AACCTGAAAACTTGGGGGTACCTAAATATATTTTTAATTTATTTGGATCGAAGGTCCCTG
ATCAACAGATCAAGTGCATGTACTACCACGTTTTT
>MtrunA17_Chr4g0073411 len=1662 type=mRNA gn=MtrunA17Chr4g0073411 strand=- chr=MtrunA17Chr4 begin=62362518 end=62365567 def=Putative histidine--tRNA ligase
TCTCTCTCATAGAATCACTTTTCTCAGAAGGGCTTTATCCCAAAATAGCTTTGTCAAAAT
TGCTTAATCAAAATCTCTTCATGACATCTCCTCATCAGTTTCATTTCAATCACTCTCACA
TCTTCATCACAATCGCTCCTCTTCGCAATCCCTTCATCGAAATTGTTCTGGTCAACTTCT
TCATCGCAATCTCATTCTGTTCCAATCGCTGAGTAAAAATTTGGATTTTTTGGGTTAATT
CTTCTGATTTGATGAGGTTAAGTTGATTCTAATTTTTGATGTAATTGAGATTTTATCGAA
TTCGGTAACCACCGCCATCAGAGCATAAAAAATGCAGCGGCATTGAACTTCCAATTGCAG
TTGAAGCTTGTTCATTATTCTTTAGCAAGATCTGCCAATGACCTTAAGTGTGATTGATGG
CTTGCACCAAGATGGGAACAGTGGCATCTGAGTCTTGGTGTCGCTAAGCCAGTGAAATGA
GATACTGCATTCTTTGTGAATCAATGCTTGTCTGAGTCCTTTCTGTCAGGGACTTGTTTT
GTAGCCTAGAGGATTCAGAAAAAGAGGTACAAGTCATCTATTTGGTGAAAGTATATGTGA
TTTTGGCATGTCCTGTGTTGGGAAGATATATCAAAAGATGTTTCCCTATTCCTACCATCA
AAGTTACTTGGTGGGGAGCTCTGTTCTTGGAGGTCTGACTTGACAGTTCCATTTTCTAGA
TTTGCAGATATGGATGGTCTGACATCTTTAAAAAGGTACCTAATAGCTAAAGCCTACAGA
AGAGAAAATCCATCTAAAGGAAGATACCCTGAATTTTATCAATGTGGCTTTGATATTGCT
GGTTCATCTAAAAAAATGGCTCCAGATTTTGAGGTTGTTAGAATTTTGACTTAATTAGTT
GATGAGCTGAACATTGGGGATTTGGAGGTAAACTTTTATAACATTCCTGCTACAAAAATT
ATTGGTTTTCTGAATTTGTAGAACCATTTAGACTGTTTCCCGAGTTCATGATTTGATATA
TCTATATCTGTAATTTTTCATAGTCTGTCTATACTTATTTTGTGAGCATTAATTAACATA
GCACAATATCAGAATATGTATTCTTCCCTGGAACCACTGATCGGATTATCATAGTAACAA
TTTTTAAGTGTTGCAAGTTTTACTCTCAAATGTTACTGAAATCATTTAGTAACACGGCTT
TACCTAACATTTGTCAAATGTTACAAGATCTAAATAGTAACAGTTGTTTTTGATTTAGTT
ACAATTTTAAAGTGTTACTAAATCTTATATATGTAGTAGTGTCAGTATCATAGTAGATAT
GTGGATATTCATTTGTGGGTTATTTCATGAATGGGACATCTCATAAGCTAAAAAATTTAA
ATTATTTTCATGAAGAATAATGTTTTAATTTTACATAATAATTATCTTACGGTGTCAACG
GTAAAAGTTTACTCTTAAAAAAAGTAAAAGTTTACAACATAGTGGTAACTAATCTTCTTC
GAAAAATATGCTGGGAATGGAAACATGTTGGGAACTATGGGAATAAAAGGTGTGTATTTC
TTCCCATCCAAATTTTTTCATACGCACAATAGTTGGGAAACGAACTTTAAAAATATATCC
AAACTTGTAAAATGAAATTTTTATTCCGCTTCATTCAATTTC
>MtrunA17_Chr7g0254241 len=869 type=mRNA chr=MtrunA17Chr7 strand=- gn=MtrunA17Chr7g0254241 begin=40572574 end=40573442 def=hypothetical protein
TCTGCAACTGATTCCCTTCTTCTTCTTACTCTTCCATTCTTCTTCATATTTCTTAATCGA
AGCAAACTCATTCGGTATCACTTCTCGACCCGATGAATGCGTCGCTAATTCAAATCCTTC
TTTCACCGACGGCGTCGCCACAAAAGATATTCACATCGATCCTTTGACCTGGGTTTAGCT
TCTTGTTAATTATTTCTTGTTGTGGTTCTGAAATTGAGAATGGGTTTATATTGATGAATG
AGTTTAGCTTGTCGGGATATTGCTGAATGGGTATATATTGCTGAATCAGAGTTTGTGTGT
TTTCATTGATGACAACAATCTCCACCACTGTTTTGTGGCTGTTTGTAGATATAAAAGCAA
GATGAATATGGCTTCTTCATTGTAGAGATGAAAGCAAGAGAGTAATTAGTGTTGTATCAT
ATCACGCTGTTGTTTTGTTTTAACTAGGTTTCTTCAAAAACTAGCTTCTGGGTAGCATTC
AATTGCGAATTGTTTATTCTCTGTACAGAACAAGTTTTGTATGTTTACTTGATTTGAATT
GTTACGGGTATTGAAAAAAAATTGGTTACTGAATCTATGTTAATCATGTTTTAATGCAAT
TTTGTGATTTTAATGTAATCAGAATGTTCAATCGAAGGTTTTACTAGTTTGAGGGTCACC
TTGGTTTTCTTGAGTAAGAGTAACAACACCTTCAACAGTGGTTGATGTTTTTGCTGCTGT
TAAGGTGGTTGTTGATGATAAGAGGAAGGAGAGAAAGAGATGAAGGTGAAAGAAGAAGAG
GGTATTTTTGTCCATTCCCATCCCATTTTGCTAATTTGATGACGGGGCAGCGATTAACTG
GGTCAATGGACGAAATTTTAAATGATTAA
>MtrunA17_Chr3g0078461 len=1218 end=1064440 type=mRNA chr=MtrunA17Chr3 strand=+ gn=MtrunA17Chr3g0078461 begin=1063223 def=Putative F-box domain-containing protein
ATGGTGCTAAGTAGCGAAGGCGGGGATAATGAGCGAAACAACTTTGCTTCTTTTCCATCA
CTTACAAAGGAAATTATCTCCACTAAGAAGAAGCGAGTAACCAAAACCCTAACATCACCG
TCACTTCACGCGCTGCCGCTGCCATTGCCATTTCTTCCTTTTGAACTCATTGAGGAAATC
CTAAGTAGGCTACCCGTGAAGCTCCTCCTCCAGCTCCGATGCGCCTGCAAGTCCTGGAGT
TCTCTAATCTCTAATCCCAAATTTGCTAAGAAGCACCTTAGCATGTCAACCAGGCACGTC
CTCCACTGCATAAGCTCTTCCGGTGGAGACATCCTCAAGTCTTACCCACTAGACTCCATC
TACACCAATGCCACCACTACCGCCATCCCACAACTTGAGTATTCTTTTCACCGCTGTTCT
AATTACTTTATTGGCTCATGCAATGGCATCCTTTGTCTTGCAGCAGAAGGTTATCATACC
AATTTGGTTACTTTTCGACTGTGGAACCCTTTCATCAGAAAATTCAAGGAATTACCTCCT
CTTGGAGACCAACAAACTTCTGCATACATTATCAAGATGTATGGCTTCGGATATGACCCT
GTTAGTGATAATTACAAGGTTGTGACTGTTTTACGTGTGTTTGATTACAGTAGTCATATT
TTAGTTAAAAATGATGAAGTTAAGGTTTATACTTTGGGTATCAATTCATGGAAAAGCATT
TCAGTGTTCCCTTATTCTGTTTTCCCCGTTCAGCGGCTATCTGGGAAATGTGTGAGTGGC
ACGATTAATTGGTTGGCTTCAAAAGATTCTAAGCAAAGTAAATATTTTATTCTTTCTCTT
GATTTGATGAACGAGTCTTACCAAGAGGTTTCGTTGCCCAATTATGGTAAGGTAGATGCA
TGTAATTTTCACTTGAGTGTTCTCAGGGATTGCTTGATCATGTTTTCTGGTGATGTTGTT
TGGGTAATGAAGGAATATGGAAATAAAGAGTCTTGGACTAAACTATTCACCATATCTTAC
AATCGAGATCCTCATACAATACCTTATTCCTGCATGAAGGCAATATATGTTTTTGAGGAT
GACCAGGTGCTGCTGAATATAGGGGGCTGTAGAGGGAAGTATATTTTTTACAATTGTAGA
AACAACACTTCAAAGTATGCTGAGTTTGAACCCAACCCAGAAGTCTGCGTTGAGAGTTTA
ATATCCCTTTTTTCTTAA
>MtrunA17_Chr6g0480981 len=3302 begin=35750546 chr=MtrunA17Chr6 gn=MtrunA17Chr6g0480981 strand=+ type=mRNA end=35756526 def=Putative P-loop containing nucleoside triphosphate hydrolase, leucine-rich repeat domain, L
TCCTTTTAAGTGCAACCCTGTTGCCATTTTTTCACTTCTTAATTTATTGAGACCCTATAT
ATACACTCATCTACGTTTTAACCTCTCATACTCTTCTTACTTCCTTTTTGTTCTCTACTC
TCATGGCTCTGCTTCAATCATCCGTCCCCCCCTCTTCTTCTTTCTCCTATGGATTCACCT
ATGACGTGTTCCTTAGTTTTAGAGGTAGTGACACTCGCTATGGTTTTACCGAAAATCTCT
ATAGAGCTCTTTGTCACAAGGGAATCCACACCTTCATTGATGACAGGGAGCTTCAAGGAG
GAGATGAAATAACACCATCACTTTTCAAGGCCATTGAAGAGTCTAGGATTTTCATTCCTG
TCTTGTCTATCAATTATGCTTCTTCTTCATTTTGCTTGGACGAACTTGTCCACATCATTT
ATGCTTCGAGGAAAATAGACGCCTAGTTTTGCCAATTTTCTATGATGTGGAACCTTCTCA
CGTGCGACATCACAAGGGCAGTTATGGTAAAGCACTGGATGATCATATAAAGAAGTTCCA
AAATAACAAGGATAACATGGAGAGGTTGCAGAAATGGAAGATGGCTCTTACTCAAACATC
TAACTTTTCTGGCCACCATTTCAATCCAGGGAATGGATATGAATACAAGTATATTAAGAA
GATAGTCAAATATGTATCAAACAAGATCAATCATGTTCCTTTATATGTTGCCGATTACCC
TGTTGGTCTCAAGTCTAGGGTCCTAAAAGTAACTTCATGTGTGGATGTTGGATCTAATGG
TGAAGTTCAGATGCTAGGGATCTATGGGACTGGTGGAATTGGAAAGACAACACTTGCAAG
AGCAGTTTATAATTCCATAGCTGATCAATTTGATGGTTTGTGTTTTCTTCACGACGTAAG
GGAAAATTCATCTAAATATGGTTTAGAGCATCTACAGGGAAAGCTCCTTTCCAAATTAGT
TGAATTGGACGTTGAGTTAGGAGATGTCAATGAGGGAATTCCAATCATAAAGCAAAGGCT
TCACCGAAAGAAGGTTCTGTTGATTCTAGATGATGTTCACGAACTAAAGCAATTGCAGGT
TTTGGCGGGAGAAATTGATTGGTTTGGTCCTGGAAGTAAAGTGATCATTACCACTCGAGA
CAAACAATTGCTAGCAAGTCATGGGATTGAAAGAACGTACGAAATAGATAAGTTAAATGA
GAACGAAGCTCTTGAATTGTTGAGGTGGAAGGCTTTAAAATATAACAAGGTCGATTCAAA
TTTCAACGGTGTTTTGAGGTGTGCAGTAACTTATGCTCCAGGAGAGCCAGGAAGACGTAG
TAGGTTGTGGTTCTGTAAAGATATAATTGATGTCTTAGAAGCAAATAAGGGATCAAGTGA
AATTGAAATTATATATTTGGAATTCCCGTCATCTGAGGAAGAGGTGATAGATTGGAAGGG
AGATGAACTCAAGAAGATGCAAAACCTCAAAACACTTATTGTTAAGAATGGTACCTTTTC
CAAAGGTCCTAATTATCTTCCTAATAGTTTGAGAGTATTGGAATGGCCTAAATATCCTTC
AAGGATCATACCATCTGATTTCTGCCCAAAGAAACTTTCAATATGCAAACTAAAGGAAAG
TGACCTTTCATCATTTGAGTTGCGTGGCACAGTGAAGGGCTTTGTGAATATGAGAGAGTT
AAATCTAGACAAATGTCAGTATTTAACACGAATTCACGACGTCTCCAATCTCCCAAATTT
AGAAATATTTTCATTTCAATACTGTAAGAATTTAATTGAAATTCACAAATCTGTTGGGTT
CCTAAATAAACTTGAAATATTGAATGCTATGGGTTGCAGCAAGCTTTTGAGTTTCCCACC
ACTAATGTCAACCTCTCTTCAATATCTGGAGCTTTCATATTGTGAGAGTCGTAAGTCTTT
TCCAGAAATATTAAGAGAGATGAATATAACAGGACTTACTTTCCTAAGCACTTCCATTGA
AAAACTGCCTGTTTCATTTCAAAATCTCACGGGGCTTCGTCGATTAAGTATAGAAGGAAA
TGGAATGCTTAGGTTGCCAAGTATCATTTGTAGTATGCCAAATCTGTCAGTTGTTTATGT
TCGAGGTTGCATATGGCCCAAAGTGGATGATAAATTGAGTTCCATGGTGACTTCAAGCGC
AGAGCATATGCACCTGAGAAATTGCATCTTGTCAGATGAATTTCTTCCAATAATTGTCAT
GTGGTCTGCTAATGTGTCAAAGTTAGACCTATCAGGAAATAATTTCACAATTCTTCCAGA
ATGCATCAAAGATTGTCGCTTTTTAACGGATCTTATATTGGATGATTGCAAATGCCTTAG
AGAAATTAGAGGGATTCCACCAAATTTAAAACACTTGTCTGCAAAATACTGCAAATCATT
GATTTCCTCGGCCAGAAACATGCTATTGAATCAGGAACTGCATGAGGCTGGAGGAACCAT
ATTTTGTTTTTCAGGATTTGTGAGGATTCCAGAGTGGTTTGATCATCAAAACATGGGACA
TACAATTTCTTTTTGGTTTCGTAACAAGCTCCCTTCCATGGCTCTCTGTTTTTCTACTAA
ATCAGTTGCTAAAGGTTTTCATATGAGTACGAAAAGACCCATACTTGTCATCGATGGCAA
CAATTATAGTCTATCTTCCTTTCATGGGTATGATATAATGTTGACTCATCATACATATTT
GTATGCAACGGAACTGAAATCTCGTCCAGTCAACAACTTGAACAAAATAATTTTAAAAAA
TGAATGGAATCATGCAGAGGTTATATTTGAACATTCAAATGTGGAACCACTAACAGAAAT
TGGAATCCATTTTTTCAAACACGAAAATAACATGGATGACATTCAATTCACCAATCCTTA
AGAAAGGTTAAAATTAAATGATGATGATGATGATGATGGTGATGATGTTTTTTATGACGT
TGATGATATTCTTGATGATGAAGACGACCACCACTCAGAATAGTTCAGGCCAATCACAAG
ACCACCCGTTGGTGCAAATATGTAATTTTAATTTAATACACCCGTTGAATGATGAATTCA
ATGACCATGGTGTCAACACTGATAATGTAAATATGTAATTTTAATTCTCTGTTACATATT
ATACCCTTCGACTACTATCAAAATAATTTATGTTTTGTTACATGATTGCTCAGTCCTCTT
TGAGTTTTCATTACATACATTGCTAGCTGAGAAGTGCACATAAGGTCTGTTTGGATTGGT
TTATTTGAGAAGATTTATAGAAGACTTATACATGTCCAAGAGGAACTTCTTTCCAAAACA
GT
>MtrunA17_Chr6g0457911 len=1114 end=7558508 begin=7552656 gn=MtrunA17Chr6g0457911 strand=- chr=MtrunA17Chr6 type=mRNA def=hypothetical protein
CGGTCCATATATATCGAGCTCTAATTTTTTCCAATGAACCAAACACGAGTTTGAAGTCTT
CATCATCTCCATGATTCCCCTGAAAACTTATCAACACCGTTCTCCCTTCATCTTCTCCTC
CATTTCCAAACCAAACCCACTTCACCCTCACTTTCTCTCTCTTCCACCATCTCCACCATT
GAAACTTCCTCTCAAACTCAAACCATGTTCGTTCCCTCTTCAAAGGGTTTCAAATATTGA
AGTGGCAATTTTCAACAATGAAGAAGTTAAGGATTTGTCACCAGAAGGGGAAGTGTATCA
GAAGACACTTCAGTTGGTTGAATGTTCCATGTTTGCTGCTCTTACTGGGTTGGTCTACTT
CTTGAGTAATGCTCTTGCTATTGAGAATTACTTTAGTTGTTTCTTCTCGTTGCCAATAGT
GATATCATCGATGAGATGGGGTATTGATGCTGGAAGGAAAACTATGGTTGCAACAACTAT
ACTTTTGTTTGTCTTGTCCGGTCCAGTAAAAGCTCTAACCTATCTGCTTAAGCATGGTAT
AGTTGGTTATACAATGGGTACTCTGTGGAGGTTGGAAACCAGTTGGAGCCTGTCAGTTTT
CTTGTGCGCAATTGTAAGATCGATCGGTGCCGTTGGCTTTGTCTTGATTTCATCCTTTTT
GATAAGGGAAAACATACTAGCTTTGATCACCATTAACATTCACGCTTCTCTTACATTTGT
GCTGACTGCTGCTGGTGTCAATTCAATTCCTTCAATGAACTTCATATATACCCTATTTGG
GATTTTGGTTTTGTTGAATGGTGGATGTTTCATGTTCTTGCTGCACATGTTGTATTCTGT
TTTTCTTACTAGAATGGGAATGAAGTCTTCACTAAAATTGCCAAGATGGTTAAAGAAAGC
CATTTGAAACCATATTCAATTTGAATCTCATTCTTCTATTAGTAGTTTTATACCATAATG
TAAAGTGAACTCAAATTAACTACCAATTTTGATTGGACCTTTTATGTACAATTTTACCCT
TGAATACATAACTTAAACAAACTTTACTTGTTATCAAAAAGAGAATTTCTACTGTATATT
CGGCAATTCGACATGTACGGATTGATTCAATCTT
>MtrunA17_Chr5g0428971 len=1229 type=mRNA gn=MtrunA17Chr5g0428971 chr=MtrunA17Chr5 strand=- begin=30495033 end=30499408 def=Putative phosphotransferase with a phosphate group as acceptor
AATCTCCATTCGCTCAAGGTAACCCCACCGTAAGAAACTTAAATCAGTTCCAATAACCCC
ACAAAATCATCAATTCAAGAAACAGAAAATGTGGAAATGCGCAACCTCTTCTTTCAAATC
ATTACTTTCTCTTCACATCACACAGGAAAAGGACGTGGTTTCTCCCAAACATATGGATTC
GGTTATAACTTTTGTTTTAGGGGGGCCTGGTAGTGGAAAAGGTACACAATGTGCAAGAAT
TGTTGAAACATTTGGATTTAAGCATCTGAGTGCTGGAGATCTTTTGAGGAAGGCAATGGT
TTCTGACAGTGAATATGGCGCGATGATTCTGGAAACAATAAGAGAAGGAAGAATCGTTCC
ATCAGCGGTGACTGTCAGATTGATTCTAAGAGAGATGCAGTATGGTGACAATCGTAAGTT
TCTTATTGATGGTTTCCCTAGAAGTGAGGAGAACCGCATAGCTTTTGAACATATTACTGG
AACAGAACCAGATTTTGTTCTTTACTTTGATTGCCCTGAAGAAGAGATGGTGAAACGGGT
GCTGAGCCGTAATCAGGGTCGAATTGATGACAATATAGATACAATCAAGAAACGTCTTAA
AGTATTTGAGGCATTAAATCTTCCTGTGATCGATCATTATGCAAGAAGAGGGAGACTTCA
TAGGATCAATGCTGTGGGAACAGAGGATGAAATATTTGAGCAAGTTCGGCCAGTTTTTGC
GGCATGTGAGCAAACGGCTGCATGAAAGCTGTGTGAATAGGCTGTTTGCGAGAGCATTGT
AAATTTGGGTGAAATTTGGATTTTGTGGGAACTCTATATTTCCTAGTTAACTTCTAGTTA
GCTACAAGATCCAAATTCCTGGCTGATTTGCTCTGGAAATTACCGTAAAACTCATCCACT
GGAGAATTTTAAAGTGACTGGTTGTAACGGTTCGAGTTTTATAATGCTGTTGAATCGTAT
CCCTTGACAGGAATAACAGTAGATGAATGTAAATGTTTGATACACAAGCTAACATTGTTG
AGTTAATACCAACAATATGTTGGTTCTAGTGAAAGGATTTGGATTCTTTTGAATTTGTAA
TTTTGAATTCGATTTACATTTGCGTATAAAAAAATATATATGGAGGAATTTTGCCTTTAG
TATCTTAAATGTGTTAAGTACTTAAAGAAGGGGTATTTATTTGTTGGATTTAAAATTGCA
TTGTAATAAAACAACATCAAAAGAAAGAA
>MtrunA17_Chr4g0045151 len=786 begin=41862802 strand=+ chr=MtrunA17Chr4 gn=MtrunA17Chr4g0045151 type=mRNA end=41863587 def=hypothetical protein
TTTGACTACATCCTCAACTCATCATCATCTTAGCACTTTAGCAGCACAGTCCGCAAGCAG
AGGGAATCACGGGTCTTCTCTCGTATGGAAGAACTTCCAACCTTTTGAGTCTGCCGGCCG
CTTCCGAAGCACCGGTAGAAAAAACAACGCTTCTAATCTTCTCCATCTACTCTCTTACGT
CACTGTAAGCACTTTCACTTTTTCTTTGCTCTTTTAATTGAGTATACTAAGTTACCCTTT
TCTTTCATACTAAAACCTGATAATGCCACTTTTATCCCCTTCAGCCCCTTTGTGTTTTTC
TCAATTGAACAATTCCTTAACAACATTTTCCTGTAATTCCTTCACCCCTTTTCTACATAG
AACTGTTCCCATTTGTAAAGCAAGACATATAGGCGGTGTTTACTTTAGAACTGAATCAAA
TGTGTTACACAAGTATGTATCAAAATGTAAGGAGAGTGGTCGTGATTTATACACCGAAGA
AGGCACGACATCCTTTGACTGGGGCGATGAAGAAGAAGAAGAAATTGATGAAGATGAAGG
GTTGCCTTGGGAAGGTGCGGTTATATACAAGAGAAATGCTTCAATCTTACATTTGGAGTA
TTGCACTACTTTGGAGAGATTAGGCCTAGGAAACCTTTCAACTGATGTTTCCAAAAATAA
GGCTTCTGTTATGGGATTGTGAATTACCAAAGCAGTGAAGGATTTTCCGAATGGGGCTCC
GGTTCAGATTTCTATTGATGTGACCAGGAAGAAGAAGAAATTGAGGCTTGATGGGATCAT
AAAAAC
>MtrunA17_Chr7g0220041 len=336 end=5424684 begin=5424349 gn=MtrunA17Chr7g0220041 chr=MtrunA17Chr7 strand=- type=mRNA def=hypothetical protein
ATGGGTGTTGTTCGAAAATGTTACGGTGAGTTAGAAATTGGCAGAGGGTCCTTCCTTGGC
AAGAGAGATATGAGTAAGGATGAGGCTTCCTTAGTCGTAATGAGAAGTTGCGATCTGACT
CTGTCAGTGAACAACCATCGAAAAGGTTTTAAACTCGATAGCAAGTCCAAGAAGACCATT
ACTTTGTTGTATGTTGAAAACAATGCAAGAGGAAAGATTTTCTTTCCTTATGTCAACAAC
ATAAGCAAAAAACATAACAAGCTTTCAACTTATGGTAACCATCATTTAGGAATTCTTGCA
TCAGCCTCTGCAGATAAAAATTCCAATGCCGAATAG
>MtrunA17_Chr7g0234981 len=282 end=25429781 gn=MtrunA17Chr7g0234981 strand=+ chr=MtrunA17Chr7 type=mRNA begin=25429500 def=Putative ribosomal protein S12/S23
ATGACTTATCTGTCAACTTTTCCACTATTACCCCTAAAAAAACCAAACTCTGCCTTACGT
AAAGTTGCCAGAGTACGCTTAACCTCTGGATTTGAAATCATTGCTTATATACCCGGTATT
GGCCATAATTTACAAGAACATTCTGTAGTCTTAGTAAGAGGGGGAAGGGTTAAGGATTTA
CCTGGTGTGAGATATCACATTGTTCGAGGAACCCGAGATGCTCTCGGAGTAAAGGATTGC
CAACAAGGTCGTTCTAAATATGGGGCAAAAAAGCCAAAATAA
>MtrunA17_Chr5g0399901 len=1418 end=4322245 strand=- chr=MtrunA17Chr5 gn=MtrunA17Chr5g0399901 type=mRNA begin=4318097 def=Putative cyclophilin-type peptidyl-prolyl cis-trans isomerase domain-containing protein
TTTTTATTGTTAAAGAAAATACTGTTACTAACAGGATTGATTCCAATTTCCAAATCAAAC
CAAACAATCAAGTTGTTATAGCATAGTCAAACTTGGTACTTAACATAACATATACAAAAC
GACAAAATTGTATGACTCTGTCTCTCTGTACCTTTATTCAATCTCATCTCTGAATTCTCA
TCATCTCTGAAAATGGCTCGTAAAAACATTGAACCAAGCACCATTTTGTTAAACCGTTTG
ATTCTTCTTTTTGTGTGTTTTGTTTCTTGCGGTTTGGTCTATGTTTTCCTCTCTGCAGTA
ACAAGAAGTGGTTCTGTTTCGGAGTTTAGGAATATTGGGTCAACGTTGGATTTGGTTGGT
GAGAAGAATGTTGGAGGGTGTTGTAGAGGGATTGAAAATTTGGAGCTTTGGGGTTCAGCT
GTGAAATGGGGTTCCGAGTTTAAGTTTAATACTTCTGAAGAATGTTGTAATTCTTGTAAA
TCTATGTGTACTGGGAAAGATGGACCTTGTCTTTGTGATACATGGGTCTTTTGTGGGAAT
CGGGAGGCTTGTGGATCCAAATTCGGCGAGTGTTGGTTAAAGAAACAAAAGGACAGCTTA
GCCCCTGAACGGCAAGAAGAAGGGCCTAATGGGGAGATAATTAGTTGGACTTCTGGTCTC
ATCTTTGGAAAAGGAGAGGGTATTATTGGATTGGAAACTGAACACGGAACTCTTCATATA
AAACTTTTCCCTCACTGTGCTCCACACACAGTTTCCTATATTCTAGAACTGTTGCCTATG
CGCCATTGTGCAGGCTGCCAATTTTACCGTGCAGAGAGTCGAGGTCAATCATGGGATTCA
GAAGGAAACCATATAAAAAATGCTGGTTTTGGTCCTCCATTTGCATTAATTCAAGGGACA
TTAGAAGCACAAGGCACACCATTCAACAAACTTCCTGTTGAAGATTGTCCAATCCTAAGA
AGAGGTTCAGTTGCTTTAATCGGTCCCGGTCCAGAATTCTTTATTAGCTTAGCTGATCAT
TCAGAGTGGAAACAAGAATACACAGTCTTTGGTTCTGTTCTTCCTGAAGACATGAATGTT
GCTGAGAAAATTGCTACACTCCCCACTTTACCTGATGTTTGGAACAATGTTAATGTGACC
GTTTTGAAAAAACCCGTTCCATTCTTGCTCAGACGAATCAAGAAAAACAACCAAGATTGA
AATTTTGAAACAATTTGTAGGTTTCAATTCTTTTGGTTCCAAAGCTCATACGTATTTTCA
ATCTGTTGATAAAACGTCTGTTGTGTAATTTCTTGACCTTTTCTTTTTATATAAACATTT
TCTTCACTTAATTTTATATTTGGTATGAATATTTGCTGTAATTTCAGATAAAGAGCTTCC
ATTTGAGAACGGATATATATAACTAAGTTTTTTTTAAA
>MtrunA17_Chr4g0059551 len=1961 begin=52164029 type=mRNA chr=MtrunA17Chr4 strand=- gn=E2Fe,DEL1|MtrunA17Chr4g0059551,MtrunA17Chr4g0059551 end=52168035 def=Putative transcription factor E2F-DP family
GTGATGGATAAGAATTCAAATACGAGGTTGCGGCGTAAGTAAGCCATCTATCTATCCATG
AAAAAACAAAAACAAACTCCCGCTTAACTGAAAAAAGATTTTAATTAAAAACAAAATCTG
AAAAGATTCCTCCCTCCAACGCAAATCGCAAAACCAATTTTTGGATCCAAAAAAACACGC
TCGCTTCCACCAATTTTCAAATTTCGGCCCGCCACACTCTCAAACATAAACACCCCTCTT
CCCCCTTTTATATCTAACGGCTCTGTCGTATTCTCAATTCACGATTTCTAACATCATCAT
CATCATCGTCTCTCTCTCTCTCTCTCTCTTCCCTCCAAATTTCGAATTTCAGATCCATGG
CTGCTTCCTCCTCCGATCCTCCTTCACGACACCACACTTACGACCGTAAACAAAAATCCC
TTGGCCTCTTATGCACCAATTTCTTGAGCTTGTATAACAAAGATGATGTTCGTTTAATTG
GTCTCGACGATGCTGCCGCCAAATTAGGTGTTGAGAGAAGACGGATCTATGATATTGTCA
ATGTTCTCGAAAGCATCGGGGTTCTTGCAAGAAAAGCCAAGAATCAGTATACCTGGAAAG
GTTTTGCGGCAATTCCTGTTGCTCTACAGGAGCTTAAGGAAGAGGGTTTATGGCAGAATC
TCAATTCTTCACAAGAAGGTGCCAATGAAGATGTGAAGGTATCGGATGAAGAGGATGAGG
ATGAATTGTTATCCCAAACCACTGGAAGTCAGGGTGAATCATTATCCCAACCCACTGGAA
GTCAGAATGACAATCTAAACCCTAATTCCGCTTTTCCCAGATCTTTGAAAAATGACAGAA
GGGAAAAATCTCTGGCGCTGCTTACTCAGAATTTTGTCAAGCTCTTTGTCTGTTCCAACC
TGGAAATGATATCGCTTGATGATGCAGCAAGGTTGTTGCTTGGAGATGCATATAATTCAT
CAACAATGAGAACAAAAGTCAGGCGCCTTTATGATATTGCAAACGTGCTAACCTCCATGA
ACCTTATTGAGAAGACCCATACCACAGATACAAGAAAACCAGCATTCAGGTGGCTAGGCT
TAAAAGGGAAGACATTGAATGAGGCATCACTTTACAATTCAAAACAAAATGAGTCTAGGA
AAAGGGCGTTTGGAAATGATGTCACAAACATAAGCTTTGCCAGGAATAGAATGGACTTGT
TCATGGGCGGGGACTTTAAGAAGCAAAAGACAATGGAAAATGATAGTGGACTATGTCAGG
AAGATGTGAAACAAGGCATAAAACAGACTTCAGCAGCTAACTATCAATTTGGTCCTTTTG
CTCCTGCCTTTGTATCCAAAGCTGGAAGCTCTGAGAATAAAGTGAAGCAGGTGCATGACT
GGGAGAGTCTCGCTACTGAACATTGCCCTCAGTATCAAAACCAAGCTTTGAAAGAACTTT
ACTCTCATTACATGGAAGCATGGAAATCTTGGTACTCTGAAGTTGCTGGGAAGAGGTCAA
CGCAAGTTTTGTAGTAACTTATATGCAACAAAGTCAAATAAAATAGTTTTTTTTTTCTTT
CGAAAAGAGAGATATTCCATTGTAGTGTACTTAGACACATTCTAGATGTGCCAACATAGA
ATGTACGGATTTTTTTAGCTGTGACGCTTGGCCTAATATCTGATTAGGCTGTACTTGGGA
AATTCTATATCACACCTCTTTGTGCAAAGGGAAATCTTGTTTGCTTGTTTGCAGCTGTTC
ATGTTAGAAAGTCTTAATATACCTTTAATATAAGGTTGCACGTTAGATTCTTTATTAATT
TATGGGTCAAATTGGTGTCTTGATTCTACAAACTAGATTCAGTTGGTCCTTTTCATTATC
TCCTTTTTCTCACGTCATTATAATTGCATGTATGTCCTCTCAAAAATAATTGCATGTATG
TTCCTTTCAAAAATAAATGAATAATTGCATGTTTGTAATGT
>MtrunA17_Chr5g0404521 len=2069 type=mRNA chr=MtrunA17Chr5 strand=+ gn=MtrunA17Chr5g0404521 begin=7989888 end=7992879 def=Putative P-loop containing nucleoside triphosphate hydrolase
ATGGAGAAGACTCAACTGGATAACCTATTTCCTCTAACTCCAAGTGCCGTATTCTCTACA
AAGAAGGGACGTAGCGGATATGAACCATCAGACACAGAGACGGAGTGGCAAGACACTCCA
CGTCATGAACGAGGAAGAAAGAACAACATGACTTTGAGTCCAGAAGAAACAAAAGCTTTG
TATCTAAGGAACAAAAGTCCTATGACACTCCACAAGAGACACCCTTCAAGGTTTGAATTT
GAAGTCCCATCATCACCTTCAATAACAGGTTCAGTTCTTAACCAACCAAGAAGAAGACAT
CTCAGTAAATCACCCTATAGGCCACGCGTAGCACATGATAATCATTATGATGTTGATGGT
AATGATGATGATGCTTCGTTAACAAACATAACAGGTGTGAACTCACGTAGAAATATGAGT
CCTTTGCCAAGGCCTGACATTGGAAGAACATTGTCTCCTTATAACAGAAACCGTGAGCAA
AGAGCACCTTATAATGAAAATAGGAAAGCAAGTTCAGGGCTTCTAGAAATGGATAGAGTG
GGTACAAAATCAAACTACAAGAGAGCAGTGACTGCTCCAAGATTGAGAGACCAACAACAA
ACAGTGCAAAACACTGCGAGAACTCTGAAACAAAGGGAAAAATCTCCTTTCAAAACAGGT
TTAGTTAAAGAAAGAGAAATCAATGAAATGATAGCAGAGGTGAAACTATCAAAAAACCCT
ACTGATGATTATTCATCAGCACTCGAAAGTACAGACTCAATTCAAACAGGTGATCTTTTC
TTTTCTCGTGAATGCAATGCCTTGCAAGCGAAGAATTCTTCAATGCCAAAAAAAGTTCAA
CAATACGAGTATTTTAGCCCTAGACAAGTGATCACCACCATTAATCCCATTACCAACCCA
TGTGAAAGTGGTAAACACGGTATGAATATGAATATGCCAAGAAACTATTCAAGTAATGTG
TTGTTGTCTCGAACATCGGCAGCCACATCAATCAGAAAGGGAAGTGGAACTGGGAAGCCT
AGTGCTAACTCTAGTGTGAAAAGTGATGCTAGTACAAAGACAACCGAAAGCATGAGGAAA
TTCACATCCAACAGAAAAAAGAACCAGAAAGATGCATGGTTTGCTTGTATGATGAGAACA
GGAAACTGTAGGATTTCAAGAAAATCGCCTGAACGCAGACCCATTGATGAAGCTTCATTG
ATCGAGAGGGCAATAATTGTGGAAAGCATTCCACAATTATGGGCAGATAAACATAAACCA
GCTTCACTTGATGGCTTCATTTGCAACAAACAAGAAGCTCAACTACTCAAGGAATTAGTG
TCACAGGGCTCTTGTCCTCATATTTTACTCAAAGGACCCTCTGGTTCTGGGAAAAGAGAC
CTAGCAATGGCTTTTCTTAGAGAAATATATGGTGATGCATGTTGTAATGACAAAAGGACC
ATGAAAGTATCGGTTCCAATAACGTCCAGTTCTCATCATATGGAGGTCAATGTAAATTCA
GAACCAAATGCTAAATATGCTTTGATGGGATTAATCAAAGAAATTAGCAATATATATGCA
ATTACCCCTGAAGTAAGTAATGTGAATTTCAAGTCAGATTATAAAGTAATCATTATTTAC
GATGTCGAGAAAGCTGCAGAGAACATCCAACACTTGATCAAATGGATCATAGACCGTTAT
TCAGATATATGCAAATTAGTTCTCTGCTGTGAAGATGATGAAAACATTATTGCACAAGTG
AAAAACCGGTTCAAAGTTATCAATGTTGATGCTCCTCAAACTCATGAAATTATTGAGGTT
CTTACTCAGATAGCAAATAAAGAGGAAATGGATCTATCCATGAATTTTGCTATGAAGATT
GCCACAAAATCTAAGCAGAACCTCAGGGAAGCAATCTTAGCTCTTGAAGCATGCAGAGCA
CACAACTATCCATTTTCAGAAGAACAACCAATTCCAGTCGGATGGGAGAAGATTGTAATA
GAAGTTGCTACAGAGATCCTAACGGATCCATCATTTTCACGGCAAGAAATTTCACTTCCT
ATATTATTTTCTCTAATATAAAAAAGATA
>MtrunA17_Chr4g0052761 len=446 begin=46777403 type=mRNA strand=+ gn=MtrunA17Chr4g0052761 chr=MtrunA17Chr4 end=46777958 def=hypothetical protein
GACTATCAACAATGCCTTTTTCTAAGTAATAATTGTGTGCACCTCTATCTGATATATAAA
GCCCTGCCAATCTTAGAACACAACCGCCAAACTCGAGTACCACATTTTCAGCATTTAGAA
GGATGTCAACCCTGGGGCTTCTTCCAATTGGTACAGATGGAGTATCCTAAAATGAAATAT
ATCCAATTAGGCGAATTTGACCCCTTAAGGTGATAAATGTGAACAAGATGCATATGAATA
GAAGTAATTCAATTGCACAAGTTAAAAAACTAAAACAATCTTCGAATTATGCTATCATTT
GGAAAAGAAATCAATGTAGACTGGAATATCATCATCTCTTGAATTTAAATCAAAACAAAC
AAAATAATAGGATAATTTGGATGTATGACACACCTCATCACACGGTCCATTATCATTACA
ATCATATGGAGCACTACTTGAAGTAA
>MtrunA17_Chr2g0309651 len=2922 end=32341970 begin=32336703 chr=MtrunA17Chr2 strand=+ gn=MtrunA17Chr2g0309651 type=mRNA def=Putative YTH domain-containing protein
TTTTCTTTCTCTCTTTCTTCTTCTTTGTTCTTCATTTTCTCTCTCTTCTTTGTTCTTTCT
TTCTCTCTCTTCAACAAAGAAAAGCCTTTATATAGACATTCTATTCAAAACAAAACAATA
TCTTCCAATCCAACCAAACAAAATAAGATTATCCACACACCCTGTTTTTCTCTTTCTTCT
TTTTTTTCCATCTCTCATTTTTACACCAAATTCCTTTTTTTTAGCACCCAGAAATCTAGA
CACAACAAAATCCAAAAATAGTTCTTACCCAGATTTTCTTTTTCAAAAATATCTTCTGGG
TTTTTTTCTCTTTTTTTATTTTTTAAAATTTCATTTTTTTTTCACCTTTTCAGTTCAAGA
GAAAAAAAAAATTAATATAGAATTTTTAAAAATAAATTGTTTTTTGTCTTTTGGGTTTCT
TGTATGTAGTGAATTGTTTTAAGAGGTTTTGAGAATTTTGGTTGTATTATAAGAGCTTTT
GGATTATAAGTTCTTCTTCTATGGCTGCTGAATTGAAAAAAGCTGCAGATGAAATGAATA
AGAAGAAGCTGCATGGTGATTCTTCAACAGCTGAACATAATAATTCCAACATGGTTTCTT
CAAAGGGTGGTGGAAGTTCACCATCTGATGCAAGATCATGTGTGTCATCAATAGGAGATG
CTTCTGGTAGTTTTAAAGAAGGCGACGTTGATCATGAATTCCAATCCGCTGATCAGAATG
TTGCTTATTCTGCTGGTAGTTATTATGGCTATTACTATCCAGGTTATGGTGGTTTTTATG
GAGAGCAAGAAAATCAAGGATATTATGTTGGTGCTGATGCTATGGATTTTCAGTATCCTG
TCATGCAAGCAGATAATGGATCTTATGTCTATCTCATGCCAGGATACCAGACTGGCTACT
CTTCATACTTTCCTGTGAATACACCTGGTGTCGATGTCCAGTATCAGGTTTACCCTCCCG
GTTCCGTCTTTCAGCAACCAATTGGATCCCCTGGCTATATTTCACCTTATGGTGAGTTGC
TTCCATCAACGTACTCATGGGATTCATCTTTAACCACACAAGATGTAGCACAAGGGAATC
GTTATAATGAATTGGCCAGTAAACCGAGTGGTAGATCGATCTTTTCTTCGCAGAGTCGTA
CTGGCAGTGGTATTGTGTCAAAGTCTGTGCCCTCATCTAATGTGAGCAACTCATCAGAAG
TAAAGGGTTCGCCACCAATATTAGATGTTTCTTCAACACATGTTAAGCGCAACCAGCCAA
AACAAGCAAACAAGGCATCCATTTCTGGTCCTGTTCTCCATTCAGATGCAATGCCAAAGG
GTTCTTTTCCCGTCGCAAAGTTTTCTGCATACAATCAAGGAAAGAGTGGGTTCCCCTATC
AAAACAACTTTCCTAATATGAAAGCAACAAGTACCAAGGGATGGGTTAGTACTGAGAAGC
TGAAACTCAGAAGCAAGGTTAATGATTCACTTAATGAGCAGAATCAAGGTCCTAGAACAG
CTAATGCAAAAGGTACTTTAAACTCTGGAGGTAATTCTGAAGATAAGAGTGTCAATGGTA
ACACCAAAATCAGGACAGATCAATATAACCTTCCTGATTTTCCAACCAAATATGATCATG
CACTTTTCTTCGTCATTAAATCGTACAGTGAAGATGATGTCCATAAGAGCATCAAGTACG
ATGTATGGGCGAGTACACCTAATGGGAATAAGAGGCTCGACAATGCATTTCAGGATGCAC
AGAATCGAATGGAAGAGAAAGGAAGCAAGTGTCCCGTATTCCTTTTCTTTTCGGTCAACG
CTAGTGGTCAATTTTGTGGAGTAGCCGAGATGATCGGACGAGTGGATTTCAACAAAAGTA
TGGATTTCTGGCAGCAAGATAAATGGAACGGGTATTTCCCTGTCAAATGGCACATTATAA
AAGATATTCCAAATCCTCAGCTACGGCATATTATCCTCGAGAATAATGATCACAAGCCTG
TAACAAATAGTAGAGACACTCAAGAGATTCATTTTCCGCAAGGTATTGAAATGCTCAACA
TCTTCAAGAACTATGTATCAAGAACATCGATATTGGATGATTTTGATTTTTACGAAAGCC
GTCAAAAGGTCATGCAAGAGAAGAAAATAAGACAACCTATGCCACATACCAATGTACAGC
ATATAGAAGACTTAACAAGTGCACTTGGATCAGTAGACATATCAGCTGTAAAGAACATGG
AGGATCCTAAGTTGGTTGAGAAAGTGAATGACTGAGGAGGAGAATGCAATCTGATGCTAT
TCCTATGGACCCCACCATATCATCAAGCTGGTGCTATTCCTGAGCTATGAAGTAAGAGAT
CATGAATTTCAAGTTGAAGTTCTAAGAAAAAATTCTTGCTGATGCTTTAGAAAGGAGAAA
AAAAATAATTGATATGAAAAACCGATGGTAGAAATATCCAAATTTTACAAAAAAAAAAAA
TACAAAGTTGAATTTTTCTAGTGGGAAGAACAAGGTGATTGTTGTTACAAGGAAACATTT
AGTTTAGTTTTGTTTCTTTTCTTTATTTTGTGCACATAAAAGGTTCAGTTTGGTTCCTTG
TTCTTGGTATTTTCACTTTTTTTTTTTCTTCCTTGTAGTTGTAGAATTGAATAGTATATA
ACAAAAAAATAAAAATATTACCTTGATTAGGACATGTTACTTGCCAGAAATAATATGTTG
AAAATGATAGGATGTCCAATGGATGATAGAGAATTATTGGAATTGGAAAGTCTCTAACCA
ATCATAATTTGAGGTGTATAATTTTATTTTATTTTTTTGTCAAAAAATATATATTACTTG
TGGCCTTCAAGACTGTATTTTTCTTTGATGAAAATAAATGGTCCGGCTATGAAGTCGGTA
GCAGGGGTTATTCACATCTAAATTGATAAAATAAATATAACT
>MtrunA17_Chr8g0348741 len=249 begin=11338085 type=mRNA strand=+ gn=MtrunA17Chr8g0348741 chr=MtrunA17Chr8 end=11338333 def=hypothetical protein
ATGCCATCATTAGAATCTTCCTTTTCTTCAACCTTCTTTTCCTCCTTTGCTTCGGCAGCT
GGTGCGGCAGCAGCTGCAGCACCTCACCTAGAAGCAGCAACAGCCGCTGCACCTCCACCA
TATGGTTTTGATATCATCAGCGGAAGGGGCAAAGTTACTGCCCAAAACAACCAACAAATA
AGCAGCGATGATCTTCATTTTTGGCTAGTTAGATTGGGATTTTGCTGCTGCGACCGCGTT
GTATGTTGA
>MtrunA17_Chr8g0361301 len=2514 end=25632605 begin=25629443 strand=+ chr=MtrunA17Chr8 gn=MtrunA17Chr8g0361301 type=mRNA def=Putative protein kinase RLK-Pelle-DLSV family
ATGGTTGATATTAGCTTCAAAAAGTTAATCATTTTGTTCTTTTTATCTTCCAGCTTGAGA
ACAACCACTTCACTTGACACTTTATCTCTGAATCAATCTATCCATCATGGCCAGAGTTTG
[truncated: 75,319,511 more chars]
