# Supplementary material for: RNA sequencing data for heat stress response in isolated medicago truncatula seed tissues
Source: Data Brief. 2021 Jan 21;35:106726. doi: 10.1016/j.dib.2021.106726 (PMC7856423; doi:10.1016/j.dib.2021.106726)
Supplement: Supplementary file 9 [file mmc9.zip]

Archive with 1 entries (1 files):
- mmc9.htm
